# Supplementary material for: Structural insights into the mechanism of GTP initiation of microtubule assembly
Source: Nat Commun. 2023 Sep 25;14:5980. doi: 10.1038/s41467-023-41615-w (PMC10519996; doi:10.1038/s41467-023-41615-w)
Supplement: Supplementary file 11 — Source Data [file 41467_2023_41615_MOESM11_ESM.zip]

Archive with 19 entries (17 files):
- Source file/
- Source file/.DS_Store
- __MACOSX/Source file/._.DS_Store
- Source file/BootStrap_generate_data/
- __MACOSX/Source file/._BootStrap_generate_data
- Source file/ncomms-source-data.xlsx
- __MACOSX/Source file/._ncomms-source-data.xlsx
- Source file/BootStrap_generate_data/txt_bs_TB_GMPCPP.txt
- __MACOSX/Source file/BootStrap_generate_data/._txt_bs_TB_GMPCPP.txt
- Source file/BootStrap_generate_data/txt_bs_RB_GMPCPP.txt
- __MACOSX/Source file/BootStrap_generate_data/._txt_bs_RB_GMPCPP.txt
- Source file/BootStrap_generate_data/txt_bs_TB_GDP.txt
- __MACOSX/Source file/BootStrap_generate_data/._txt_bs_TB_GDP.txt
- Source file/BootStrap_generate_data/txt_bs_TI_GDP.txt
- __MACOSX/Source file/BootStrap_generate_data/._txt_bs_TI_GDP.txt
- Source file/BootStrap_generate_data/txt_bs_TI_GMPCPP.txt
- __MACOSX/Source file/BootStrap_generate_data/._txt_bs_TI_GMPCPP.txt
- Source file/BootStrap_generate_data/txt_bs_RB_GDP.txt
- __MACOSX/Source file/BootStrap_generate_data/._txt_bs_RB_GDP.txt
