# Supplementary material for: Structural insights into the mechanism of GTP initiation of microtubule assembly
Source: Nat Commun. 2023 Sep 25;14:5980. doi: 10.1038/s41467-023-41615-w (PMC10519996; doi:10.1038/s41467-023-41615-w)
Supplement: Supplementary file 11 — Source Data [file 41467_2023_41615_MOESM11_ESM.zip › Source file/ncomms-source-data.xlsx]

## Sheet: Supplementary Figure 2c
GDP state
	dimer	tetramer	hexamer
No.	4252	2222	379
GMPCPP state
	dimer	tetramer	hexamer
No.	4498	1990	472

## Sheet: Supplementary Figure 5a
	CMPCPP	GDP-1	GDP-2		GTP	GDP-1	GDP-2
	2.7544	4.8497	6.9099		4.6393	1.1536	2.3178
	2.8766	4.8361	6.4064		4.0678	0.8718	1.8124
	2.3244	5.4457	6.8391		3.4167	1.1169	2.256
	2.3036	5.4923	6.7014		2.7286	1.0043	2.1552
	2.6063	6.0962	7.4084		2.4853	1.441	2.7587
	2.4841	6.056	7.2724		1.8572	1.421	2.395
	2.3332	6.4715	7.6189		1.6092	1.8012	2.8307
	2.2859	6.4738	7.6314		1.0195	1.8937	2.6203
	2.4194	6.8342	7.7684		1.2029	2.1833	2.7989
	3.0371	7.0264	7.9323		1.2315	2.3424	2.8736
	3.4346	6.8989	8.1112		1.0135	2.0969	2.8926
	3.9339	6.2011	7.1679		0.9384	1.4939	1.9693
	4.4204	6.1272	7.0817		0.5481	1.5408	2.0365
	4.9368	6.5455	7.9119		0.4645	2.0573	2.9305
	5.5392	6.2489	7.7234		0.7219	1.9753	2.9447
	6.1211	5.5912	6.8676		0.8078	1.4322	2.1618
	6.3011	5.8433	7.2681		0.9135	1.6645	2.507
	6.2878	6.2668	8.079		1.3068	2.2891	3.4562
	5.6866	5.7366	7.5729		1.576	2.1288	3.2058
	5.3401	5.2994	6.9382		1.5801	1.8236	2.4924
	5.6555	5.7955	7.6354		1.9671	2.2662	3.1155
	5.4972	5.9653	8.2016		2.3597	2.7099	3.795
	4.8755	5.3163	7.5708		2.4843	2.5172	3.3358
	4.7818	5.1713	7.1921		2.5845	2.4543	2.9443
	5.0345	5.8227	8.1113		3.1617	3.0476	3.7898
	4.6697	5.718	8.3423		3.4706	3.3301	4.1836
	4.1164	5.1064	7.558		3.4089	3.0729	3.5682
	4.3546	5.5394	7.8103		3.8029	3.3031	3.6356
	4.4772	6.0191	8.7765		4.154	3.9472	4.4862
	3.8714	6.4939	9.234		3.8366	3.9542	4.5759
	3.5947	7.0425	10.0954		3.8693	4.4756	5.3416
	3.9549	7.4394	10.4809		3.2655	4.5884	5.3214
	3.8017	7.9644	11.0285		3.4866	5.0721	5.6292
	3.1445	7.4412	10.1694		3.6241	4.8954	4.9185
	3.356	7.4267	10.3745		4.3119	4.5551	5.3846
	3.0664	6.9171	9.6504		4.6624	4.0537	5.0629
	3.4097	6.9249	9.9085		5.2256	3.7477	5.8204
	3.5978	6.2384	9.0714		5.845	3.89	6.5724
	2.9899	6.1242	9.0642		5.8278	3.87	6.6055
	2.5533	5.4778	8.2462		5.7049	3.4326	5.5275
	2.4766	5.3622	8.2799		5.4926	3.2055	5.4039
	2.6679	4.7909	7.2831		5.0555	2.9587	4.4436
	3.284	5.1896	7.3276		5.5695	2.4685	4.0496
	3.3327	5.5679	7.9535		5.7879	2.6662	3.6197
	3.5417	4.9427	7.244		5.6087	2.3521	2.6547
	3.178	4.9493	6.6827		4.8078	2.2462	2.6935
	2.6526	5.5631	7.4914		4.5747	2.4075	2.3444
	2.6777	5.8456	7.7092		3.8454	2.0284	1.6311
	2.6216	5.3635	6.9251		3.5961	2.2909	2.313
	1.9769	5.6427	7.264		3.794	2.0916	2.5825
	1.8721	6.2974	8.2154		3.3591	1.491	1.8948
	2.0505	6.8818	9.0131		2.9058	1.7723	2.2957
	2.187	7.2649	9.6408		3.1987	2.3691	3.1669
	1.8014	7.9499	10.5277		3.7305	2.5239	3.7453
	2.286	8.501	11.2558		4.3541	3.0036	4.119
	2.7341	8.3518	11.0408		4.5206	3.1821	5.1015
	2.3761	7.7236	10.4465		4.8623	3.8389	5.7687
	2.0008	7.634	10.3638		4.9133	4.1251	6.1218
	1.4964	7.1572	9.5781		4.9433	4.2825	5.355
	1.5037	7.1851	9.4908		4.3391	3.9705	5.2008
	1.2989	6.6369	8.5382		3.7565	3.3112	4.4471
	1.2541	6.5335	8.2462		3.2451	3.1244	4.436
	1.3317	6.6989	8.3135		2.6771	2.6347	3.6787
	1.6761	7.1416	8.7698		2.7346	2.1882	3.3595
	2.0158	7.3137	8.9407		2.1221	2.2747	3.4358
	2.4176	7.6313	9.1211		1.9269	2.5217	3.8054
	2.9507	7.8081	9.1684		1.345	2.7188	3.8035
	3.0419	8.381	9.7604		1.433	3.0009	4.0063
	3.6206	8.4487	9.9035		1.4224	3.274	4.1403
	4.0938	8.7691	10.818		2.0742	3.654	4.6665
	4.6384	8.4122	10.9534		1.9536	3.3794	5.0001
	5.2095	7.8258	9.9699		1.1862	3.7608	5.4271
	5.7706	8.2094	9.9835		1.3107	3.5181	5.2138
	6.2428	8.3729	10.8472		0.8948	3.1149	4.5019
	6.3183	7.6754	10.3767		0.846	3.3264	4.7699
	5.8675	7.4732	9.7		1.0419	3.7017	5.6891
	5.1901	8.1642	10.4805		1.3542	3.1851	5.3812
	4.5183	8.001	11.0094		1.2882	3.2807	5.0255
	3.8993	7.4671	10.2823		1.3422	3.9379	5.9062
	4.1908	7.2003	9.9196		1.627	4.0448	6.3017
	4.7522	7.0635	9.6102		2.0093	3.5682	6.5489
	4.5463	7.469	10.0258		2.4942	3.8503	6.0115
	4.4389	7.8507	10.7428		2.434	3.7186	5.3299
	4.7058	7.4906	10.0286		2.0717	3.8862	5.9858
	4.9085	7.4463	9.7386		2.6876	4.2509	5.9902
	4.8891	7.9439	10.4573		2.8292	3.7431	5.1377
	4.3982	8.6062	11.0937		2.4181	3.5502	4.9892
	4.297	8.6854	11.0873		2.7334	3.8867	5.648
	3.975	7.9827	10.1732		2.4582	4.3082	6.1434
	3.5181	8.1253	10.1795		2.6306	4.0351	5.9474
	3.5936	8.3765	10.3156		2.3057	3.3491	4.9606
	3.3248	8.4961	10.747		1.8495	3.6203	5.0307
	3.8051	8.9432	10.7865		1.9935	3.7966	5.2378
	3.8303	9.3897	11.2789		1.8442	4.2957	5.4328
	3.8578	9.3559	10.8708		2.2372	4.7474	5.6229
	4.4844	8.7615	9.8712		2.3544	5.3778	5.8437
	4.8664	8.3133	9.1206		2.9508	5.2426	5.3249
	5.4172	8.4259	8.7481		2.6362	4.2002	4.4984
	5.9761	7.871	7.7777		2.7762	3.5289	3.9766
	6.3965	7.9394	7.9572		2.7589	3.2081	3.5784
	6.8909	7.6688	7.7408		2.8021	2.6942	2.7667
	7.0764	8.3061	8.5403		3.3113	3.261	3.4669
	7.4355	8.537	9.1552		3.2312	3.1559	3.5468
	7.9679	8.0493	8.7675		3.7538	3.8279	4.4549
	7.8909	8.0582	8.7536		3.3975	3.9794	4.5987
	8.0664	8.651	9.6366		2.8689	3.5721	4.2225
	7.6815	9.0582	10.18		3.3371	3.7783	4.5942
	8.0041	9.1259	10.0657		3.8557	4.5394	5.3945
	7.8396	8.5366	9.6115		3.9745	4.7708	5.8403
	7.2117	8.6129	10.3893		3.3592	4.4708	5.5087
	7.2019	9.1865	11.2692		3.1478	4.0221	5.0317
	7.6359	8.8163	10.7801		3.7328	4.3914	5.8126
	7.4837	8.2582	9.9764		3.54	4.5923	6.1239
	6.9906	8.6997	10.6922		3.0224	4.1567	5.6231
	6.5313	8.8019	11.1096		3.2089	3.8133	5.3519
	6.7484	8.1146	10.0894		3.6995	4.0769	6.1293
	6.5192	7.9743	9.7845		3.2375	4.0522	5.9955
	5.9287	8.4185	10.6066		2.8175	3.4441	5.0438
	5.7189	8.0721	10.1404		3.4076	3.3546	5.3297
	5.4807	7.4002	9.1394		3.7342	3.6882	6.0088
	5.06	7.701	9.6623		3.24	3.3551	5.3363
	4.8456	7.9356	10.1157		3.1945	2.7685	4.6594
	4.7522	7.2929	9.1767		3.9079	2.9939	5.4483
	4.3329	6.9235	8.5556		3.9474	3.1821	5.6219
	3.9383	7.361	9.2584		3.5464	2.5902	4.6343
	3.9918	7.2491	9.1533		3.8521	2.2109	4.491
	3.8387	6.5564	8.144		4.4799	2.5891	5.2405
	3.328	6.2754	7.7821		4.3209	2.4487	4.7952
	3.1521	5.7241	7.2891		4.134	1.8223	3.8453
	3.2661	5.7758	7.1486		4.6693	1.499	3.7604
	2.9901	5.1547	6.197		4.5808	1.0001	3.1833
	2.4621	5.3669	6.4146		3.806	1.0589	3.156
	2.3666	5.6835	6.631		3.4025	0.7897	2.7727
	2.1636	5.4832	6.2568		2.8531	1.0033	2.7894
	2.3173	5.8441	6.5111		2.2275	1.1092	2.5389
	2.7532	5.6813	6.3886		1.5381	0.8539	1.7654
	3.0513	5.8519	6.4902		1.347	1.1814	1.9928
	3.6044	5.7143	6.0791		0.7733	1.1153	1.5223
	4.0185	5.8179	5.8346		1.0299	1.5244	1.6154
	4.3389	6.102	6.1691		1.4204	1.6472	1.194
	4.9137	6.6344	7.061		2.0271	1.6302	1.4563
	5.2471	7.2886	7.836		2.3369	1.7308	1.3965
	5.8622	7.5501	8.254		2.0596	2.0516	1.9597
	6.5095	7.0268	7.3289		2.503	2.6694	2.8631
	6.7744	6.664	6.9029		2.0956	2.824	3.2445
	7.289	7.3276	7.7121		1.7568	2.3069	2.4502
	7.116	7.4852	8.3204		2.185	2.3853	2.543
	7.2651	6.8032	7.6132		2.7296	2.9365	3.4706
	6.6344	6.7323	7.1567		2.4708	2.981	3.7509
	6.4382	7.3965	8.0853		2.2151	2.4564	3.1979
	6.6116	7.2481	8.26		2.8106	2.7091	3.7358
	6.9557	6.6204	7.4302		3.1674	3.2365	4.4839
	6.3233	7.0129	7.7551		2.844	2.8834	4.171
	6.0078	7.5169	8.5852		2.8458	2.5112	3.8972
	6.3903	6.9634	8.0737		3.5025	3.1546	4.8079
	6.3763	6.6538	7.555		3.7095	3.345	5.1844
	5.7012	7.2826	8.582		3.407	2.67	4.5758
	5.5547	7.3115	8.9683		3.7072	2.8549	4.9287
	5.9998	6.5954	8.1455		4.372	3.4743	5.7984
	5.6841	6.3226	7.6711		4.3418	3.2041	5.694
	5.0333	5.672	6.842		4.002	2.6036	5.033
	5.2671	5.5237	6.5661		4.3441	2.8292	5.2218
	5.5526	5.0771	5.7254		4.0045	2.7164	4.8416
	5.0034	5.3823	5.8583		3.4085	1.7961	3.8418
	4.5393	5.0081	5.2809		2.7197	1.2594	3.1784
	4.7759	5.1669	5.383		2.3021	1.4432	2.9234
	4.3393	4.846	5.1473		1.6415	1.0075	2.0679
	3.9272	4.8423	5.0742		1.3426	1.0553	1.6527
	4.0802	4.8499	5.0427		0.7755	0.6832	0.8008
	4.657	4.8414	4.6566		0.9948	1.0193	0.772
	4.7578	5.0325	4.9899		1.2351	0.7146	0.4802
	5.2424	4.9627	4.4768		1.9693	0.9183	0.6657
	5.4047	5.2957	4.6209		2.6241	0.868	0.7276
	6.0665	4.9454	4.6775		2.9386	0.7376	1.2593
	6.43	5.2144	5.4852		3.6363	0.9089	1.1523
	7.0447	5.7117	5.811		3.5993	1.2358	1.5765
	7.5604	6.3091	6.7551		3.0341	1.3054	1.6331
	8.1011	6.6982	6.7354		3.0319	1.473	0.9892
	8.6573	6.7428	6.2099		3.1515	1.8299	1.6155
	8.5632	7.1024	6.5082		3.2856	1.9931	1.5472
	8.109	6.5258	5.9701		3.7466	2.0315	1.3519
	8.3549	6.2737	5.4128		3.6766	2.3823	2.1055
	8.7	6.9117	6.2839		3.1592	2.055	1.6147
	9.0999	6.8347	6.5372		3.5267	2.1822	2.2598
	8.9902	6.1497	5.6595		3.7322	2.6784	2.9868
	8.7295	6.3805	5.749		3.0984	2.4646	2.6744
	8.1446	6.908	6.6033		2.8589	2.0782	2.3418
	8.3848	6.4966	6.3512		3.3882	2.6354	3.2443
	8.5027	5.965	5.6091		3.4989	2.9938	3.6583
	7.8414	6.4595	6.219		2.8044	2.5352	3.1519
	7.5736	6.616	6.7032		2.8139	2.4685	3.2608
	8.0086	6.0177	6.047		3.4167	3.1093	4.1451
	7.8743	5.722	5.5448		3.2646	2.8888	4.0571
	7.2219	6.1783	6.2955		2.6699	2.3217	3.3897
	7.1389	6.1314	6.4723		2.8973	2.752	4.0683
	7.4745	5.4735	5.7414		3.4022	3.0338	4.7151
	6.9776	4.8551	4.9587		3.1513	2.7302	4.2932
	6.5126	4.3716	4.3434		2.4943	2.0998	3.3972
	6.7312	4.5585	4.3109		2.2206	1.9813	3.2796
	6.6767	4.1336	3.9807		1.7229	1.6658	2.5657
	5.9592	4.0784	3.7914		1.4384	1.4046	1.9875
	5.4851	4.053	4.1099		0.8977	1.0824	1.3858
	5.0486	4.0855	3.9645		1.3051	1.1321	1.3518
	5.0687	4.3686	4.5639		1.1839	0.7161	1.1731
	5.5044	3.9769	3.8469		1.8773	0.7904	1.3624

## Sheet: Supplementary Figure 14a
#left	#right
14.81	14.81
14.81	14.81
13.5	10.82
8.06	7.99
5.05	6.07
6.58	6.88
5.71	5.05
5.19	7.16
4.67	5.86
5.75	4.31
5.15	5.99
5.7	6.9
5.66	5.08
6.15	6.6
7.18	5.63
4.92	7.24
5	6.82
3.14	3.96
6.03	3.93
4.72	5.39
6.17	6.93
6.54	5.96
7.77	5.73
6.94	5.71
6	5.41
6.34	5.53
5.23	6.75
4.05	4.22
5.44	5.46
3.2	5.14
5.32	5.2
5.32	5.2
4.15	5.96
6.01	3.43
4.21	7.52
5.4	8.09
4.47	5.13
5.27	6.47
6.1	4.96
5.72	5.85
7.13	2.68
7.31	4.01
4.87	7.84
4.98	6.65
2.99	5.82
6.91	5.89
4.97	6.97
6.36	4.54
7.73	5.76
6.22	6.13
4.2	6.31
4.05	5.04
3.4	5.49
5.03	3.77
4.86	3.54
5.41	6.64
8.08	4.38
6.77	6.54
7.15	6.54
3.43	4.39
4.29	5.84
6.04	6.43
5.78	6.3
5.8	4.64
4.41	4.1
4.51	4.4
6.69	4.61
5.55	5.9
5.84	5.68
6.32	6.56
6.25	6.93
5.49	5.35
6	6.48
6.65	5
5.17	5.62
7.32	6.02
5.46	6.84
3.23	4.37
6.73	3.91
6.72	5.17
4.75	5.42
7.17	6.99
5.23	6.44
5.33	5.83
5.81	3.99
4.5	5.97
5.34	4.38
5.38	3.09
5.71	5.7
4.07	5.5
2.89	6.36
1.81	5.74
5.89	5.43
4.6	5.95
5.38	5.22
5.84	3.79
4.73	3.95
3.48	1.83
3.13	6.7
4.28	4.77
3.81	6.79
5.41	4.11
4.91	5.44
4.23	7.34
5.67	5.19
5.74	5.06
6.74	5.7
6.19	5.16
4.95	6.88
8.23	6.63
6.25	4.93
6.88	6.2
4.54	4.02
4.92	5.86
7.17	5.67
6.24	3.89
6.6	5.79
4.8	2.67
4.34	3.36
7.71	2.94
6.11	7
3.66	4.77
7.01	4.3
5.64	4.58
6.16	4.98
5.33	4.93
7.29	4.16
3.86	4.95
5.5	5.48
5.33	5.92
4.24	5.44
4.78	5.44
5.35	4.57
6.15	3.4
4.4	4.67
7.01	5.16
2.88	4.89
4.72	3.83
6.34	4.96
5.58	4.4
5.96	4.65
6.47	3.61
6.41	6.14
5.79	5.54
5.69	4.24
6.34	7.34
5.43	7.98
3.88	4.02
6.11	6.41
7.05	7.14
5.73	5.97
4.88	4.79
6.02	4.11
5.15	6.21
3.9	5.05
6.31	4.97
3.52	5.89
3.92	6.1
3.17	6.07
4.69	5.17
5.46	5.89
4.17	5.59
5.13	4.56
4.75	4.31
7.18	4.3
5.33	3.66
4.49	5.11
6.14	6.46
5.13	6.24
5.03	3.68
4.73	4.61
4.16	3
3.19	4.98
7.66	6.04
3.01	3.82
5.64	4.37
3.65	3.3
3.92	4.69
5.74	4.44
5.16	4.1
4.79	6.74
5.23	7.64
6.46	5.4
4.15	5.09
5.44	2.02
2.91	7.5
5.1	6.73
4.21	6.12
4.03	5.72
8.52	5.99
5.88	4.5
6.11	4.65
5.56	7.27
7.02	6.71
5.17	2.49
5.1	6.77
4.48	4.68
4.44	5.04
4.13	5.13
5.41	7.9
5.96	6.17
5.51	4.97
5.28	5.12
4.69	5.9
6.27	5.89
5.14	4.58
4.13	3.7
6.13	4.79
5.87	3.52
5.38	7.03
6.01	6.19
5.94	5.24
4.62	3.5
6.26	7.47
4.94	7.54
4.65	5.65
5.54	3.2
3.82	5.71
4.87	2.95
3.5	4.47
7.2	6.03
5.54	4.82
4.39	5.64
5.94	8.29
2.96	6.5
5.34	6.07
4.96	3.17
3.65	3.9
2.23	5.89
6.27	4.64
7.26	5.82
5.6	5.89
2.97	5.7
5.51	5.27
4.98	6.44
4.98	4.84
5.27	4.19
5.66	3.81
4.59	5.43
6.12	3.68
3.2	6.94
4.95	6.69
7.22	6.64
5.21	5.17
4.35	3.91
5.83	6.04
6.52	4.14
2.87	3.55
4.62	5.72
6.23	5.92
7.19	4.98
5.97	4.74
3.78	5.34
6.51	4.24
4.88	8.49
5.47	5.62
5.78	4.96
6.89	5.5
6.89	3.22
4	5.91
4.82	5.23
5.11	6.72
6.54	5.42
4.71	6.53
4.28	5.07
5.58	5.99
5.15	4.99
4.47	7.07
5.22	5.07
5.59	5.34
2.49	5.87
6.44	5.89
4.84	3.31
3.97	5.51
8.18	4.16
5.57	5.88
5.57	3.54
5.56	6.8
5.59	3.07
5.35	6.67
5.01	5.69
6.36	6.76
4.72	4.42
4.47	5.92
6.38	6.07
5.17	2.77
5.69	6.18
1.97	4.47
3.78	6.4
4.52	6.13
6.36	5.12
6.51	5.08
7.36	4.32
4.56	5.91
5.34	4.96
4.94	4.28
6.33	4.85
5.09	7.76
5.15	5.02
4.35	4.48
6.11	4.94
4.64	6.09
6.8	5.15
5.39	4.73
5.84	5.78
4.46	2.52
4.94	7.93
3.83	4.82
5.88	6.91
4.55	7
4.97	5.33
6.34	4.34
4.26	5.8
4.33	7.26
6.12	5.21
3.36	3.39
4.58	6.31
3.66	7.63
6.73	5.25
4.12	6.52
5.9	5.92
4.65	3.15
6	4.55
4.09	4.92
5.56	5.66
6.5	5.52
5.9	5.77
5.58	6.95
5.81	5.18
5.03	3.42
3.16	4.58
4.57	3.89
5.75	5.87
5.78	7.08
6.36	5.64
4	4.86
5.88	5.01
6.92	3.44
4.77	3.54
2.44	3.08
4.57	2.61
6.19	5.64
6.26	5.75
4.9	7.78
3.28	5.95
4.29	5.79
4.8	5.7
6.52	4.2
4.64	7.26
5.42	6.64
4.01	5.97
5.12	4.87
6.71	5.55
5.25	5.67
7.07	4.09
5.8	5.17
6.49	4.9
6.46	5.55
4.58	4.42
3.83	6.94
5.3	5.54
5.13	3.51
6.54	4.48
5	5.12
7.96	6.92
4.48	3.34
6.94	4.98
7.89	5.4
5.39	5.06
4.63	6.52
4.92	6.42
5.97	4.55
5.93	2.9
6.07	4.72
5.38	5.33
4.96	4.11
5.24	5.86
5.49	5.08
4.28	5.73
4.86	6.03
4.6	4.49
5.56	5.29
4.62	4.45
4.01	6.27
5.95	7.21
5.59	4.1
3.67	5.68
6.26	7.09
5.94	5.43
4.53	5.62
5.08	7.52
5.77	5.42
5.21	5.55
4.04	6.25
4.75	6.99
4.95	4.9
6.25	5.14
6.79	7.7
2.96	7.87
5.48	4
5.69	6.57
4.01	4.51
5.9	6.2
5.23	4.95
5.64	7.3
3.35	5.67
5.07	5.07
4.33	4.46
4.91	3.88
5.53	5.75
6.64	5.1
4.62	4.8
7.14	4.98
5.97	6.42
6.31	2.41
5.89	6.05
4.07	6.62
2.35	4.78
7.05	5.67
4.54	6.08
4.04	5.39
4.98	5.16
5.99	5.02
6.03	4.94
5.72	5.71
7.77	3.42
8.68	5.66
5.44	6.59
5.15	4.71
6.62	6.49
4.68	5.47
2.8	2.81
5.77	5.76
4.01	5.08
5.33	4.29
5.45	5.75
4.8	5.66
6.73	6.17
3.34	6.91
4.98	6.7
4.07	3.53
3.5	2.76
4.24	2.83
6.25	4.61
4.85	4.75
6.83	6.04
6.54	2.92
5.92	1.94
6.77	6.05
4.91	4.94
4.56	4.9
5.01	4.1
5.58	3.16
6.78	6.74
5.68	7.05
5.73	5.18
6.42	3.82
4.13	5.93
6.63	6.93
3.06	4.64
4.99	4.35
6.94	3.58
5.27	4.91
5.64	5.94
6.59	4.23
6.22	4.75
6.49	4.5
4.58	4.17
5.81	3.99
3.94	4.82
5.55	5.15
4.55	5.9
4.99	5.17
6.58	5.13
7.3	3.92
4.66	4.47
6.15	6.04
5.13	5.27
5.04	4.1
6.2	7.96
6.87	4.69
6.52	6.09
6.47	4.8
6.3	4.63
5.36	2.72
3.45	5.65
4.55	6.6
3.43	4.94
6.1	3.6
3.97	5.86
4.46	6.29
5.88	6.26
4.65	3.53
1.75	6.01
5.36	6.45
5.99	3.21
4.94	6.96
6.1	4.09
2.46	6.24
5.4	2
3.92	6.78
5.76	7.91
3.2	5.85
4.87	4.53
5.65	4.19
3.77	4.81
4.53	2.92
4.88	5.08
5.98	3.01
5.77	2.44
4.51	4.82
5.27	4.87
6.04	4.57
6.22	6.13
5.67	4.55
4.91	3.53
5.91	4.17
3.67	5.35
2.89	6.02
4.17	4.85
8.48	6.32
5.01	3
5.91	6.41
5.02	4.65
6.92	3.99
5.57	5.41
3.29	5.09
5.87	3.02
5.87	4.62
7.15	4.74
5.99	5.34
6.16	4.7
6.43	3.13
6.08	4.61
3.76	6.27
3.5	6.84
4.02	4.72
3.9	5.9
5.58	5.99
7.62	7.08
5.4	6.93
4.54	5.88
7.52	2.17
3.98	3.7
5.51	3.77
6.07	6.1
4.61	3.86
5.11	4.73
4.22	5.3
5.35	5.04
7.54	4.35
5.38	7.43
5.14	5.89
3.82	5.1
6.94	4.14
6.44	2.9
3.91	5.69
4.9	6.37
4.88	7.03
5.72	6.93
6.36	5.64
3.17	3.64
3.5	4.22
5.41	4.3
4.61	6.13
7.06	5.95
7.01	3.18
6.24	5.12
5.08	4.35
1.48	7.17
4.62	3.55
5.24	4.97
5.71	4.19
6.06	7.39
4.23	4.32
5.04	6.59
5.71	5.17
6.85	3.83
6.3	2.21
4.7	4.73
6.5	5.74
7.33	5.28
5.58	5.56
6.18	4.02
7.38	4.73
6.08	4.54
4.09	4.34
7.4	5.87
3.49	5.61
5.61	5.73
6.01	3.55
6.78	4.75
4.06	5.37
7.1	3.58
4.53	4.95
5.14	4.3
6.03	5.22
3.87	5.8
5.05	7.39
5.89	2.36
6.43	4.22
3.75	4.9
5.8	6.94
7.05	6.73
6.45	4.29
6.29	4.52
7.86	5.57
4.15	4.66
5.36	4.58
5.6	5.47
4.57	5.93
2.71	6.24
4.56	6.3
5.75	4.57
7.18	5.71
5.56	3.75
7.54	3.68
3.19	2.93
6.01	5.84
3.28	4.1
4.63	4.92
5.38	8.49
6.12	2.5
6.69	6.26
6.44	4.76
5.81	4.2
5.49	5.13
5.8	6.07
6.78	7.84
5.21	6.97
6.82	4.74
3.63	4.61
4.21	6.16
5.4	2.86
5.3	5.93
5.24	5.63
4.67	6.04
7.06	6.91
6.66	5.53
6.13	5.01
4.92	4.59
3.99	6.6
4.74	7.19
6.33	6.36
2.43	4.12
4.11	4.64
5.05	5.35
7.71	4.77
4.08	5.61
4.46	4.25
7.25	4.96
5.02	4.05
5.56	5.32
4.94	6.51
4.87	6.5
5.69	3.4
4.56	3.85
3.42	4.86
7.09	5.29
4.47	4.97
4.35	5.24
4.11	2.95
5.21	6.21
5.84	5.04
4.26	5.9
6	4.58
5.98	5.74
6.47	6.62
5.01	7.79
3.1	6.68
5.53	4.42
4.4	5.21
4.01	5.04
6.17	5.82
3.27	5.49
3.71	4.55
3.96	8.06
7.32	4.94
6.3	4.81
5.89	4.68
5.36	4.61
7.21	7.79
5.16	5.87
2.7	5.51
4.96	4.46
5.66	3.65
4.64	5.36
3.9	5.18
6.74	3.61
5.07	4.45
6.02	7.69
5.32	5.91
4.04	6.63
4.66	8.06
3.52	3.67
3.71	3.44
4.83	4.49
6.03	4.85
4.54	5.16
4.56	7.16
7.31	5.42
5.19	6.37
4.88	6.3
5.88	4.43
6.82	4.33
6	7.4
3.27	3.78
5.45	4.94
5.44	4.91
5.34	3.14
6.46	4.3
6.85	6.22
5.14	5.87
5.55	4.72
4.58	4.87
4.26	3.11
5.2	4
4.57	3.95
4.46	4.8
3.95	5.42
3.68	3.3
5.69	4.02
4.56	5.74
4.57	4.64
4.84	3.25
4.76	4.53
4.72	4.82
6.77	4.34
6.7	4.66
5.15	6.8
3.99	3.66
4.85	4.97
5.1	5.68
5.65	6.36
5.76	5.69
4.06	7.19
5.35	7.65
4.49	5.16
4.33	4.36
4.75	4.6
5.36	5.7
4.46	5.7
5.68	5.51
6.09	3.46
5.79	3.83
3.08	4.56
3.68	5.35
5.72	4.93
6.39	3.57
6.41	5.93
5.84	7.39
4.93	6.12
6.13	4.11
4.49	3.95
4.09	4.97
2.65	5.94
5.76	6.88
3.39	5.89
4.34	4.5
6.7	5.02
5.18	3.25
6.02	5.01
6.18	6.97
4.26	3.84
4.26	4
6.54	4.43
5.02	3.54
3.95	5.8
6.61	6.84
4.67	3.82
3.33	3.79
6.51	6.32
6.96	5.3
4.92	3.81
3.85	4.29
5.46	3.85
6.22	4.75
5.76	2.97
4.93	7.29
3.45	4.91
5.31	6.87
4.92	7.61
6.49	5.84
5.06	4.27
6.46	4.57
4.69	3.19
6.02	4.55
5.3	4.71
5.66	3.24
7.03	3.87
5.68	3.08
7.43	2.62
4.1	6.21
7.08	5.37
4.39	4.44
2.82	4.48
5.84	6.43
5.68	7.17
6.75	6.33
5.19	5.57
5.2	5.22
5.07	3.66
4.29	6.23
7.43	3.28
4.18	6.2
4.01	2.88
3.96	4.74
4.34	6.73
5.89	4.83
7.05	4.95
3	5.96
5.38	4.39
5.67	5.83
8.2	6.74
7.55	7.48
5.27	5.66
6.05	6.27
5.22	4.26
6.58	4.74
6.06	5.31
7.47	5.37
7.69	3.44
4.92	6.38
4.43	6.6
4.05	4.24
5.19	4.04
6.66	3.75
5.27	5.66
6.57	5.11
4.38	6.26
5.51	4.58
5.81	3.57
5.01	7.12
4.76	5.19
5.16	4.66
5.04	3.07
4.27	3.43
8.33	3.89
8.07	7.33
5.57	6.33
6.19	5.72
4.36	3.04
4.94	4.05
5.97	3.72
7.65	4.33
5.24	4.15
6.75	6.54
4.02	4.33
5.14	3.85
5.79	5.12
5.62	6.3
3.69	1.83
7.12	5.85
6.13	4.36
6.96	5.51
5.95	4.79
5.32	4.67
6.33	4.86
5.09	6.09
5.9	3.44
4.45	5.34
3.79	4.67
5.5	5.69
4.46	6.54
4.32	4.08
5.77	4.62
6.16	6.74
5.04	4.01
4.58	4.77
6.11	4.39
5.73	4.66
7.04	2.08
7.36	5.77
6.09	4.98
5.18	3.73
5.65	4.75
6.77	3.87
4.12	3.88
5.75	3.8
4.05	5.92
6.2	4.86
4.53	4.92
5.41	5.06
3.57	4.12
2.82	4.39
3.04	6.76
5.2	5.02
6.7	7.2
5.89	5.44
3.25	5.45
6.47	5.09
4.36	5.56
5.46	2.81
5.05	5.93
4.61	6.94
5.06	5.46
5.74	6.95
5.21	4.45
2.45	4.54
5.09	6.35
4.34	3.68
5.13	5.55
5.76	4.31
5.12	5.72
6.1	2.57
3.79	4.32
5.09	6.15
5.63	2.2
3.68	4.13
5.39	5.3
6.83	5.46
4.32	5.45
6.75	4.63
5.73	4.25
4.81	5.41
4.71	4.88
4.97	3.55
3.19	5.2
4.21	4.53
4.91	6.62
4.67	4.37
6.75	7.05
7.6	6.25
6.26	4.65
4.89	5.57
6.03	1.73
4.53	4.91
3.57	5.9
5.29	7.14
4.96	4.66
5.57	3.84
3.61	4.38
3.2	5.45
6.28	3.8
4.77	6.44
3.99	4.61
4.14	4.29
5.55	4.36
5.68	6.27
5.13	5.37
3.75	3.79
6.73	5.43
5.54	2.93
5.34	4.73
5.38	5.44
4.98	4.89
7.57	6.95
5.23	6.06
5.32	6.65
3.68	3.96
4.93	4.82
5.4	5.34
3.83	4.9
5.41	5.21
5.84	3.82
5.69	2.78
2.7	4.62
4.71	3.41
3.98	6.41
4.97	5.73
5.83	8.48
6.6	5.36
5.2	3.96
4.41	7.1
5.05	5.82
3.66	4.19
6.4	5.45
4.27	3.31
4.85	6.8
3.67	5.96
5.67	6.77
5.87	5.36
4.51	6.53
4.31	5.56
6.28	5.22
5.27	3.4
5.04	5.16
4.5	4.83
4.59	4.7
3.73	5.13
4.17	4.34
5.23	4.84
5.13	5.08
5.01	5.71
8.29	6.64
6.24	4.38
5.1	6.46
6.2	4.86
5.47	5.64
3.65	2.59
2.65	2.37
4.98	4.99
5.55	4.72
5.28	5.95
3.47	6.24
4.09	6.48
7.66	4.41
5.12	7.59
4.8	3.46
3.26	1.11
3.41	6.15
5.78	5.2
5.02	6.3
2.84	5.55
4.15	1.58
0.62	2.04
3.65	1.41
2.74	0.95
1.44	0.64
2.12	1.06
1.28	1.82
0.61	1.55
1.97	1.74
1.77	1.48
1.69	1.79
1.77	1.59
1.08	2.23
1.03	2.31
1.12	0.31
1.86	1.74
2.61	1.88
1.09	2.06
0.49	1.16
1.75	1.43
0.98	1.68
1.99	0.46
3.38	2.25
2.76	0.59
1.84	1.94
0.21	0.03
0.81	2.72
2.01	2.2
0.87	0.78
1.87	1.59
1.58	0.9
0.96	3.81
1.01	0.38
0.95	1.65
2.01	1.66
0.8	1.63
2.84	0.73
1.14	1.37
2.49	1.64
0.28	0.73
1.13	1.41
3.06	1.91
1.68	1.52
1.67	1.42
0.44	0.09
0.71	1.89
2.8	3.6
1.66	1.5
1.94	0.92
2.56	0.78
0.96	0.91
1.61	1.69
0.51	0.78
2.42	1.44
1.73	1.72
1.42	3.15
0.95	0.92
2.3	1.22
0.48	3.08
1.09	2.69
1.57	2.02
2.55	0.83
0.37	2.71
1.15	1.22
0.91	1.19
0.24	0.88
0.98	2.21
1.33	1.3
1.88	0.91
1.07	2.41
0.43	2.28
1.21	2.32
2.67	1.07
0.71	2.45
0.83	1.43
1.01	0.62
0.5	3.23
0.75	0.31
1.4	1.51
0.91	0.81
1.39	2.03
2.13	2.36
0.45	1.21
1.81	0.51
1.66	1.1
3.12	3.92
0.97	2.07
0.36	1.58
1.47	1.41
2.4	1.23
1.56	0.46
1.95	0.53
1.32	1.42
1.79	2.14
1.33	2.49
1.52	2.42
1.6	0.9
2.58	0.88
0.65	1.07
0.4	3.99
1.62	2.52
0.93	3.07
0.4	1.9
2.11	3
0.87	0.88
2.45	0.64
1.17	2.7
1.39	0.83
0.49	2.53
3.78	2.96
0.91	2.29
3.86	2.92
1.89	2.2
0.55	0.58
1.31	1.96
2.24	1.56
0.78	1.77
1.75	0.98
0.82	1.16
0.14	2.89
0.59	1.99
1.86	1.02
0.47	0.25
1.39	1.37
2.16	2.08
2.31	1.62
0.61	0.71
1	0.88
0.73	2.36
1.19	0.64
1.58	0.58
2.23	2.85
0.99	1.74
1.55	0.89
0.37	0.57
1.71	1.15
1.11	1.51
3.09	2.55
0.86	1.53
2.12	3.04
2.82	2.39
1.68	3.22
1.02	0.25
3.08	1.79
4.02	2.13
0.93	1.11
1.33	0.37
0.66	0.84
1.74	2.07
2.14	1.09
1.35	1.44
2.77	3.42
2.76	2.33
2.22	1.47
0.5	1.38
2.32	2.22
1.5	1.33
2.88	0.64
1.76	1.45
0.68	2.06
1.75	2.06
1.89	1.77
0.29	1.82
0.38	2.4
2.36	0.96
2.25	0.68
1.76	1.74
0.11	1.7
1.45	1.78
0.9	0.62
2.31	2.09
1.38	1.22
1.78	0.99
0.39	0.66
1.99	1.13
2.47	1.38
1.8	2.38
2.5	0.8
0.44	1.25
1.51	0.9
0.95	0.73
1.47	2.19
1.84	2.84
3.14	2.39
0.09	1.4
2.1	1.02
1.04	1.55
1.12	1.4
1.41	0.16
3.58	1.93
0.72	1.43
1.22	1.7
1.88	0.94
1.6	1.96
1.92	0.92
2.79	1.03
1.81	3.08
1.12	0.75
1.62	2.16
0.86	3.93
1.56	2.95
2.49	1.95
4.55	2.27
2.12	0.47
3.11	0.43
2.14	2.58
0.67	1.52
2.1	2.07
3.26	3.1
2.14	3.95
2.45	1.06
2.25	0.54
2.1	1.81
1.12	0.38
1.84	0.9
1.07	0.91
1.27	0.31
1.74	1.54
1.47	0.2
1.72	1.03
1.38	1.08
2.97	1.32
1.22	1.96
1.76	0.32
1.46	2.04
1.17	1.29
0.78	1.19
1.72	2.07
1.24	1.66
3.18	2.84
1.61	1.6
2.16	3.23
0.81	0.11
0.93	0.82
2.49	0.91
2.96	5.37
1.82	1.79
2.21	1.7
0.95	1.01
1.26	0.5
2.14	0.71
2.01	0.66
0.57	1.34
0.87	0.91
1.84	2.04
1.6	3.27
1.32	2.38
1.38	1.06
1.92	2.98
1.63	2
3.55	0.38
1.88	1.62
0.35	2.67
0.93	1.38
2.39	1.54
0.41	3.37
2.72	3.76
1.35	1.83
2.51	4.79
2.47	1.59
1.41	0.4
0.84	1.17
1.05	0.1
2.08	0.65
0.74	2.23
1.17	2.04
1.12	1.41
1.6	2.53
1.4	0.3
1.18	2.58
3.47	0.53
2.27	2.25
0.8	1.08
1.47	1.86
1.69	1.33
1.05	2.89
0.62	1.75
1	1.76
0.19	1.5
1.87	0.31
3.54	0.14
0.91	1.25
0.7	1.36
3.26	1.51
1.41	1.63
1.52	1.95
2.08	2.62
0.52	2.37
1.53	0.98
0.68	1.38
0.23	2.22
0.14	1.75
0.18	1
2.09	0.75
1.27	0.88
1.47	1.81
1.57	0.71
1.41	1.94
0.66	1.91
2.7	1.56
1.78	0.19
0.04	0.12
1.26	2.16
1.36	0.95
1.34	0.75
2.1	1.41
0.62	0.96
1.5	0.76
1.71	0.95
2.94	1.79
0.93	2.13
0.96	1.42
1.65	1.74
0.78	2.72
2.34	1.44
1.93	2.75
4.77	1.24
2.62	1.81
2.71	1.61
2.15	2.52
0.73	1.85
0.57	3.09
0.59	1.5
1.38	1.01
1.51	2.27
1.02	2.04
1.15	0.59
1.01	0.34
2.42	1.16
1.59	1.62
2.43	1.24
0.56	2.99
1.48	1.14
2.46	1.94
2.84	2.65
1.14	2.08
2.4	1.52
0.39	0.94
0.48	2.91
1.24	3.57
2.79	1.72
1.14	2.56
0.17	2.62
1.56	1.33
3.67	1.01
1.6	0.84
1.94	3.38
1.32	0.81
3.25	0.88
1.29	1.2
1.09	0.64
2.86	0.63
2.5	3.67
0.31	0.27
1.16	1.23
3.86	2.22
1.36	1.26
2.45	1.48
1.81	3.26
4.77	1.15
2.26	1.84
1.34	1.61
1.7	3.66
2.23	2.19
0.76	0.62
2.14	0.56
2.36	0.75
0.88	1.03
3.42	1.03
2.17	0.52
1.28	0.27
1.51	2.06
1.41	2.23
1.41	1.61
1.06	0.97
0.51	1.32
3.24	1.98
3.21	2.29
0.7	0.87
1.13	2.12
0.83	0.75
0.59	1.16
0.56	1.16
2.04	1.38
1.42	1.73
2.24	1.72
3.49	3.36
2.1	2.31
1.42	2.14
1.49	2.24
1.93	1.46
1.03	2.41
0.16	1.69
1.86	0.17
2.48	1.77
1.02	0.9
1.56	2.29
1.71	2.12
1.36	1.47
3.97	1.48
1.68	3.11
1.57	0.99
0.98	1.3
0.47	0.55
0.96	0.65
2.33	2.01
2.33	0.64
2.28	0.56
1.4	1.97
0.52	1.71
1.53	1.49
0.85	2.61
2.23	2.82
1.77	0.49
1.2	0.54
2.13	0.98
2.81	1.63
2.47	1.49
1.24	1.36
1.68	1.68
3.69	2.65
1.52	0.83
1.13	1.57
0.95	1.23
2.04	0.75
0.45	2.43
1.23	0.87
1.47	0.97
1.03	2.38
2.29	1.48
1.17	1.23
1.56	1.17
2.11	0.66
2.58	2.42
2.49	2.13
2.49	1.41
1.13	1.81
0.98	1.89
1.77	0.21
1.17	3.52
1.31	2
1.83	1.66
1.96	2.62
2.76	1.83
2.15	1.45
0.96	0.27
2.18	3.9
2.06	1.12
0.75	1.76
1.7	1.18
1.78	2.59
2.52	1.57
0.11	0.42
0.98	2.22
1.12	2.81
0.37	1.37
3.26	2.75
0.86	3.31
2	2.85
0.9	2.45
2.49	2.75
1.39	0.71
0.74	2.14
1.11	2.04
1.44	2
1.94	1.32
0.33	2.56
1.34	0.52
1.37	2.27
1.16	2.56
1.28	0.62
2.36	2.06
0.66	1.32
2.32	1.96
1.76	2.26
1.33	1.98
2.28	2.33
1.57	1.84
0.91	1.15
0.57	0.75
1.6	0.54
1.02	2.72
0.57	1.24
1.07	1.72
1.6	2.19
1.38	1.32
0.79	0.37
2.44	0.66
0.5	2.87
2.23	2.13
1.2	1.02
2.65	3.18
2.97	0.49
1.06	2.05
0.8	0.46
0.56	1.96
2.26	3.48
0.86	1.35
1.6	1.99
1.82	2.43
3.86	2.23
2.87	2.16
1.93	0.57
0.38	2.07
0.61	0.85
1.26	2.61
1.29	1.29
0.71	2.68
1.98	2.15
0.74	1.91
1.32	1.86
1.9	1.37
3.42	1.04
1.08	1.15
1.29	2.2
1.97	2.02
1.75	1.66
1.39	2.72
1.14	0.69
0.59	1.61
1.07	2.63
2.13	1.06
1.45	1.53
0.63	1.72
0.5	1.05
0.98	1.33
0.41	1.52
0.97	0.42
0.58	1.7
2.41	3.03
2.35	0.82
0.85	2.34
0.75	0.82
1.72	0.61
0.66	0.9
1.04	1.22
1.99	3.17
1.26	0.92
1.04	3.25
1.96	1.8
1.14	2.5
1.08	2.18
1.52	3.24
0.95	1.5
1.33	2.18
1.56	1.66
2.03	1.09
1.75	3.31
0.46	1.51
1.37	1.94
1.28	4.19
2.56	1.26
1.11	0.65
1.82	0.64
2.22	1.45

## Sheet: Supplementary Figure 15
growth rate (um/min)			catastrophe frequency (1/min)
pig	s2		pig	s2
0.07687	1.48556		0.4	0
0.14222	1.25569		0.80494	0
0.24005	1.19647		0.38487	0
0.3201	0.95807		1.24443	0
0.35992	1.18597		0.85825	0
0.23272	1.35357		0.27574	0
0.16002	1.20235		0.71429	0
0.44317	1.29727		0.75758	0
0.17448	1.37375		0.97103	0
0.24005	1.00338		1.52594	0
0.25597	1.33551		1.73888	0
0.21323	1.26577		1.09951	0
0.19207	1.26913		0.69444	0
0.20213			0.86944
0.25053			0.80645
0.25597			0.75758
0.26184			0.36071
0.24005			0.85227
0.25053			0.7732
0.23041			1.58667
0.22161			2.02088
0.3201			0.77882
0.30312			1.49533
0.29537			0.6163
0.2742			0.66582
0.20213			0.69232
0.3201			0.72591
0.32785			0.79539
0.29097			1.43781
0.29537			0.65588
0.2258			2.02088
0.28594			0.63158
0.29998			0.60484
0.3201			1.875
0.34902			0.54575
0.34902			1.06809
0.37166			0.59055
0.09928			1.5625
0.28238			0.9697
0.46351			1.06667
0.30899			1.03013
0.44317			0.77524
0.45722			0.99198
0.28091			0.9073
0.34295			0.41428
0.3113			1.46217
0.3201			1.09659
0.39997			1.08696
0.37166			1.10294
0.34295			0.94937
0.48008			0.67812
0.37774			1.75055
0.33875			0.28302
0.2478			0.91463
0.33875			1.41509
0.33393			1.63043
0.35992			0.86207
0.3201			0.45181
0.30962			0.63559
0.2478			0.33333
0.36915			0.88889
0.48008			0.33218
0.3201			0.8972
0.38403			0.27586
0.33875			1.65517
0.2742			1.12941
0.38403			1
0.33875			1.14286
0.38403			0.20168
0.35992			0.17021
0.44317			1.21519
0.2742			0.33218
0.40123			0.70073
			1.88235
			0.38866
			0.61538
			0.4424
			0.91429
			0.19355
			0.40506
			0.61935
			0.7218
			0.34657
			0.53933
			1.43284
			0.36641
			0.15459
			0.96
			0.56805
			0.5
			0.34286
			0.27429
			0.32652
			0.31373
			0.56805
			0.29907
			0.43439
			0.68085
			0.41379
			0.14884
			0.55814
			0.3299
			0.9505
			0.70073
			0.42667
			0.31475
			0.40167
			0.41921
			0.20042
			0.2963
			0.28916
			0.27907
			0.17518
			0.48
			0.25668
			0.78689
			0.23762
			0.13734
			0.64
			0.42857
			0.9697
			0.60759
