# Supplementary material for: Structural insights into the mechanism of GTP initiation of microtubule assembly
Source: Nat Commun. 2023 Sep 25;14:5980. doi: 10.1038/s41467-023-41615-w (PMC10519996; doi:10.1038/s41467-023-41615-w)
Supplement: Supplementary file 11 — Source Data [file 41467_2023_41615_MOESM11_ESM.zip › Source file/BootStrap_generate_data/txt_bs_TB_GMPCPP.txt]

7	4	7	7	4	4	7	4	4	7	7	7	7	4	7	4	7	7	7	7	7	7	7	4	7	4	7	4	4	7	7	4	4	4	4	4	7	7	7	7	4	4	4	4	7	7	4	4	7	7
4	4	7	4	4	7	4	4	7	7	4	7	7	7	4	4	4	7	4	4	4	7	7	7	7	7	7	4	7	7	4	7	4	4	4	7	7	4	7	7	7	7	4	7	7	7	7	4	4	4
4	7	7	4	4	4	7	4	4	4	4	7	4	4	7	4	7	7	7	7	4	7	7	4	7	7	4	4	4	4	4	4	4	4	7	4	7	7	4	4	7	7	7	4	4	7	4	4	4	7
7	4	7	4	4	4	4	7	4	4	7	7	7	4	4	4	4	7	7	4	7	7	4	4	7	4	4	7	7	7	7	4	4	4	7	7	7	4	7	4	4	7	4	4	7	7	4	4	4	4
7	4	7	4	7	7	7	4	4	4	7	4	4	7	7	7	7	4	7	4	7	4	4	4	7	4	4	4	7	7	7	4	7	4	4	4	7	4	7	7	7	4	7	7	7	4	4	7	7	7
7	4	4	4	7	4	7	4	4	4	4	7	7	7	4	7	4	4	7	4	4	4	7	4	7	7	7	7	7	7	4	4	4	7	7	4	7	7	4	7	4	7	4	4	4	4	4	4	4	4
7	4	4	4	7	7	7	4	7	4	7	7	4	4	7	4	4	4	4	7	7	7	4	7	4	4	7	7	4	7	4	4	4	7	7	7	4	4	7	4	7	4	4	7	4	4	7	7	4	7
7	4	4	7	7	7	7	4	4	4	4	4	4	7	4	7	7	7	7	7	7	4	4	7	4	4	4	4	4	7	4	7	4	7	7	4	4	7	4	4	4	4	7	4	7	7	4	7	4	4
7	4	4	7	4	4	4	7	7	4	4	7	7	4	7	4	4	4	7	7	7	7	4	7	4	7	4	4	4	4	4	4	7	4	7	4	4	7	7	7	4	4	4	4	4	4	4	7	7	7
7	7	4	7	7	4	4	4	4	7	4	7	4	7	4	4	4	4	4	7	7	7	7	7	4	4	4	7	4	7	4	4	7	7	4	4	7	4	4	7	4	4	7	4	7	4	7	4	4	7
7	7	7	7	7	4	7	4	4	4	4	7	7	4	4	7	7	7	4	7	7	4	4	4	7	7	4	4	7	4	7	7	4	4	7	7	4	7	4	7	4	7	7	4	7	4	4	7	7	7
7	4	7	4	4	7	4	7	7	4	7	7	7	7	4	4	7	4	7	4	7	4	7	7	7	4	4	7	4	7	7	7	7	4	4	7	7	4	4	4	7	7	7	7	7	4	4	7	4	7
4	4	4	4	4	7	7	4	7	7	4	7	4	7	4	7	7	4	4	4	4	4	4	7	7	7	7	7	7	7	7	7	4	7	7	4	4	7	7	4	4	7	4	7	4	4	7	7	4	4
7	7	7	7	4	4	7	4	7	4	4	4	4	4	4	4	4	4	7	4	7	4	4	7	4	7	7	4	7	7	7	4	4	7	4	4	7	4	7	4	4	7	7	4	4	4	4	4	4	4
7	7	7	4	4	4	4	7	7	4	7	7	4	7	7	7	4	4	7	7	4	7	4	7	7	7	4	4	4	4	4	4	7	7	4	4	4	4	4	7	4	4	7	7	7	4	7	4	7	4
7	4	4	4	7	4	4	4	4	4	7	4	7	4	7	4	4	4	4	7	7	7	4	7	4	7	4	7	7	4	7	4	7	4	4	4	4	7	7	4	4	7	7	4	7	7	4	7	7	4
7	7	4	4	4	4	7	7	7	4	7	4	7	4	7	7	4	4	7	4	4	4	4	7	7	4	4	4	4	7	4	4	7	7	7	4	7	7	4	4	4	4	7	4	4	7	4	4	4	7
4	4	7	7	7	7	7	4	7	7	7	7	4	4	4	4	7	4	4	4	4	7	7	7	7	7	7	4	4	7	4	7	7	4	7	4	4	7	4	4	4	7	7	7	7	4	4	4	4	7
7	4	7	7	4	4	4	7	7	4	7	7	7	4	7	4	7	4	4	7	7	7	7	7	4	4	7	4	4	4	4	7	7	4	4	7	7	4	7	7	4	7	4	4	7	4	7	7	4	4
4	4	4	4	4	7	7	7	7	4	7	7	4	4	4	4	4	7	4	7	4	4	4	4	4	4	4	4	4	7	4	4	4	7	4	4	4	7	7	7	4	4	4	4	4	4	4	7	4	7
4	7	4	4	7	7	7	4	4	4	4	4	4	7	7	7	4	4	7	4	4	4	4	7	7	7	7	4	4	4	7	7	7	4	4	4	4	4	4	4	4	7	7	4	4	4	4	7	7	4
4	7	7	7	4	7	7	7	4	7	7	7	7	7	4	4	7	7	4	7	7	4	4	4	7	7	4	7	4	4	7	4	4	7	7	7	4	4	4	7	7	4	4	7	4	7	7	7	7	7
4	7	7	4	7	7	4	4	4	7	7	4	7	4	7	7	4	7	4	4	4	7	4	4	7	4	4	7	4	4	7	7	4	7	4	4	4	7	4	4	4	7	7	4	7	7	7	7	7	7
7	4	4	7	7	4	7	7	4	4	7	4	7	4	7	7	7	7	4	7	7	7	7	4	4	7	4	4	4	4	4	7	7	7	7	7	4	7	7	4	4	7	4	4	7	4	4	4	4	4
4	4	4	4	7	7	4	7	7	4	7	4	7	4	4	4	7	7	4	4	7	7	7	4	7	4	7	7	4	4	7	4	7	7	4	7	4	7	4	4	7	7	4	7	4	4	4	7	7	7
4	4	4	7	4	4	7	7	4	7	4	7	7	7	4	7	7	4	7	4	4	7	4	4	7	4	4	7	7	4	7	4	4	7	4	7	4	4	7	7	7	7	7	4	4	7	7	7	4	7
7	4	7	4	7	4	4	4	4	4	4	4	7	7	7	7	7	4	7	4	4	7	4	7	4	4	4	4	7	4	7	4	7	4	7	4	7	7	7	4	7	7	4	7	4	4	4	7	4	4
4	4	4	4	4	4	4	7	7	7	4	7	4	4	4	4	7	7	4	4	7	4	7	4	7	4	7	7	4	4	4	7	7	7	4	7	7	4	4	7	4	4	4	4	7	7	7	7	7	7
4	7	4	7	7	4	4	7	4	4	7	4	4	4	7	7	7	4	7	4	7	4	7	4	4	4	7	4	7	7	4	7	4	7	7	4	4	4	7	4	7	4	7	7	7	4	7	4	4	4
7	4	4	7	4	7	4	4	7	7	4	7	4	7	7	7	4	7	7	7	7	7	4	4	4	7	4	4	4	4	7	7	4	7	4	4	7	4	7	7	7	4	4	4	4	4	4	4	4	7
7	4	4	4	4	7	4	7	7	4	4	4	4	4	7	7	7	7	4	4	7	4	7	7	7	4	7	7	7	4	4	7	4	7	7	4	4	7	7	7	4	7	4	7	4	7	7	7	4	4
4	4	7	4	4	7	4	4	4	4	7	4	7	4	7	4	4	4	4	7	7	4	7	4	4	4	7	4	7	4	7	4	4	4	7	4	7	4	4	4	4	4	7	7	7	7	7	4	7	7
4	7	7	4	7	7	4	4	4	4	4	4	4	7	7	4	4	7	4	4	7	7	4	7	4	7	7	7	4	4	7	4	7	7	7	7	4	4	7	7	7	4	4	4	7	4	7	4	7	4
7	7	4	7	4	7	7	4	4	7	4	4	4	4	7	7	4	4	4	7	7	4	4	7	7	4	7	7	4	7	4	7	7	4	4	4	4	4	7	4	7	7	4	7	7	4	7	4	7	4
4	7	4	7	7	7	4	4	4	4	7	7	4	7	4	7	7	4	4	7	4	4	4	7	4	4	4	4	7	7	7	4	7	7	4	7	7	7	7	4	4	4	4	7	7	4	7	4	7	4
4	7	4	4	7	7	4	7	4	4	4	7	7	4	4	7	4	7	7	4	4	4	4	7	4	7	7	7	7	7	7	7	4	7	4	7	4	4	7	7	7	7	4	4	7	4	7	4	7	4
7	7	4	4	4	4	7	4	7	4	4	4	4	4	7	7	4	7	7	4	4	4	7	7	4	7	4	7	7	7	7	7	7	4	4	4	7	7	4	4	7	7	4	4	4	4	7	7	4	4
7	7	4	4	4	4	4	7	4	4	4	7	4	7	4	7	4	4	7	4	7	4	4	7	4	4	7	4	7	7	7	4	4	4	4	4	4	4	4	4	7	4	7	4	7	4	4	7	4	4
4	7	7	4	7	4	4	7	4	4	4	7	4	7	7	7	7	7	7	7	7	4	7	4	7	7	7	4	7	4	7	4	7	4	4	7	7	4	4	7	7	7	7	4	4	4	7	7	7	4
4	7	7	7	4	4	7	4	7	7	4	4	4	4	7	4	4	7	4	7	4	7	4	7	4	7	7	7	7	4	4	4	7	7	7	7	7	7	4	4	4	7	4	7	4	4	4	7	4	4
7	4	7	4	4	4	7	7	7	4	7	4	4	7	4	7	7	4	4	7	4	7	4	4	4	7	4	4	4	4	7	4	4	4	7	7	4	4	4	4	4	7	4	4	7	4	7	4	7	7
7	4	7	4	4	4	7	7	7	4	4	4	4	7	4	7	7	7	7	7	7	4	7	4	7	4	4	7	4	4	7	7	4	7	4	7	7	4	4	4	4	7	7	7	4	7	4	7	4	4
4	4	7	4	7	4	7	7	7	7	7	4	7	4	7	4	4	4	4	4	4	4	4	4	7	4	7	4	4	7	4	4	7	4	4	4	4	4	4	4	7	4	4	7	4	7	7	7	7	7
7	4	7	7	7	4	4	7	7	4	7	7	7	4	7	4	4	7	4	7	7	4	4	7	4	7	4	4	4	4	4	4	7	7	4	7	4	4	7	7	7	4	4	4	4	4	4	4	7	7
4	4	7	7	4	7	4	7	4	4	4	4	7	7	7	7	7	7	4	4	7	4	7	4	7	7	7	7	4	7	7	4	7	7	7	7	4	7	7	4	7	4	4	7	7	7	7	7	7	7
4	7	7	7	7	7	4	7	7	7	4	7	7	4	7	7	7	7	4	7	7	4	4	7	7	4	4	7	7	4	7	7	4	4	4	4	7	4	4	4	4	7	4	4	7	4	4	7	7	7
4	4	7	4	7	7	7	7	4	7	4	7	7	7	4	7	7	4	7	4	7	4	4	7	4	7	4	7	4	7	4	4	4	4	4	7	7	4	7	4	4	4	7	7	4	7	4	7	7	4
4	7	7	4	7	4	4	7	7	7	7	4	4	7	7	4	7	4	4	4	4	4	7	4	7	4	7	7	4	4	4	4	7	4	7	7	4	7	7	7	4	7	7	4	7	4	4	7	4	4
7	4	4	7	7	7	7	7	7	4	7	7	7	7	4	4	4	7	7	4	4	4	4	7	4	4	4	4	4	4	7	4	4	7	4	4	4	7	7	4	7	4	7	7	4	7	4	7	7	7
7	4	4	7	4	4	4	4	4	7	7	4	7	7	4	7	7	4	4	4	4	4	7	4	4	4	7	7	4	4	4	4	7	4	7	7	4	4	7	4	7	7	7	7	4	4	4	4	4	4
7	7	7	7	7	7	4	7	4	4	7	4	4	7	4	7	4	4	4	4	4	4	7	4	7	7	7	4	4	7	4	4	7	4	7	7	7	7	7	4	7	4	7	4	4	7	7	4	7	4
4	7	4	4	7	7	7	7	7	4	7	7	7	4	4	7	7	7	4	4	7	4	7	4	7	4	7	4	7	4	4	7	7	7	4	7	4	7	4	4	7	4	7	4	7	7	7	7	7	4
7	4	4	4	7	7	7	7	7	4	4	4	7	4	4	7	4	7	4	4	4	4	7	7	4	4	7	7	4	7	4	7	7	7	7	4	7	7	4	4	4	4	7	4	4	7	4	7	4	7
7	7	4	4	7	4	7	7	7	4	7	4	4	7	4	4	7	7	7	4	7	4	7	4	4	4	7	4	4	4	7	4	7	4	4	4	4	4	4	4	4	4	4	7	7	7	4	7	7	4
7	7	4	4	4	7	4	7	7	4	4	4	7	4	4	4	7	7	7	4	4	4	4	7	7	7	4	4	7	4	7	7	4	7	4	4	4	4	7	7	4	7	4	4	4	7	4	7	7	4
7	4	4	4	4	4	7	7	4	7	4	4	7	4	4	7	4	7	4	4	7	4	4	4	4	7	4	4	7	7	4	7	7	7	4	4	7	4	7	4	7	4	4	7	4	4	4	4	7	4
4	4	4	4	7	7	7	7	4	4	4	7	4	4	7	7	7	4	4	4	4	7	7	4	4	7	4	7	4	4	7	4	7	4	7	7	4	4	4	7	7	4	7	4	4	7	7	4	7	4
7	7	7	7	7	7	4	4	4	4	7	7	4	7	4	4	4	4	4	4	4	4	7	4	4	7	4	7	7	7	4	7	7	4	7	4	4	7	4	4	7	4	4	7	4	7	7	4	7	7
7	4	7	7	4	7	7	4	4	4	4	4	4	4	7	4	7	7	7	4	4	7	4	4	7	7	4	4	4	7	4	4	7	7	4	4	7	7	7	4	7	7	4	7	7	4	7	7	4	4
4	4	4	4	4	7	4	4	4	7	4	7	7	7	4	7	7	7	4	4	7	7	4	7	7	4	7	4	7	4	4	7	4	4	7	4	7	4	4	4	4	7	4	4	7	4	4	7	4	4
4	4	4	4	4	4	7	4	4	7	4	7	4	4	4	7	4	7	7	4	4	4	4	4	7	4	7	4	4	7	4	7	7	7	7	7	4	7	4	4	7	4	7	4	7	7	4	4	7	7
4	7	4	4	4	7	4	7	7	4	4	7	4	7	7	7	7	7	4	7	4	4	4	4	4	7	4	4	7	4	4	4	4	4	7	4	4	4	4	7	4	4	7	7	4	4	7	7	7	7
7	4	4	7	4	7	4	4	4	4	7	7	4	4	4	4	7	7	7	7	4	4	4	4	4	7	7	7	7	7	7	7	7	7	4	4	7	7	7	7	7	7	4	7	4	4	4	7	4	4
4	4	7	7	4	4	4	7	4	7	7	4	7	7	7	7	4	4	4	4	7	4	4	7	4	4	7	4	4	7	7	4	7	7	7	4	4	7	4	7	4	4	7	7	4	7	4	4	7	7
7	4	4	4	4	4	7	4	7	4	7	7	4	4	7	4	4	7	4	7	7	7	7	4	7	7	4	4	7	4	7	7	4	7	4	7	4	4	4	7	7	4	4	7	4	4	7	7	4	4
7	4	4	4	4	4	4	4	4	7	7	4	7	4	4	4	4	7	4	7	7	7	4	7	7	7	4	7	4	7	4	4	7	7	4	7	7	4	4	4	4	4	4	7	4	7	4	4	4	4
4	7	4	7	4	4	7	4	4	7	4	4	4	7	4	4	7	4	7	4	7	4	4	7	7	4	7	4	4	7	4	4	4	4	7	7	7	4	7	7	7	7	4	7	4	4	7	7	7	7
7	7	4	7	7	4	7	4	4	4	4	7	4	7	4	4	4	7	4	4	4	4	4	4	7	4	7	4	4	7	7	7	4	7	4	4	7	7	4	7	7	7	7	4	4	4	7	7	4	7
7	4	7	7	7	4	4	4	4	7	7	7	4	4	7	7	4	4	4	4	7	7	4	7	4	7	7	4	4	4	4	7	7	4	7	4	4	4	4	7	7	7	7	4	4	7	4	7	7	7
4	4	4	7	4	4	7	4	4	4	4	7	4	7	7	7	4	7	7	4	4	4	4	4	7	4	7	4	7	4	7	4	7	7	4	7	7	4	4	4	4	4	7	4	7	4	4	4	4	4
7	4	4	4	7	7	7	4	7	4	4	7	4	4	7	7	4	7	7	4	4	7	4	7	4	4	4	4	4	4	4	7	7	4	4	7	7	4	7	4	7	7	7	4	7	4	7	4	4	4
7	7	7	4	4	7	7	4	4	4	4	7	4	4	4	4	4	4	4	4	7	4	7	4	4	7	4	4	7	4	4	4	4	7	7	4	4	7	4	4	4	4	4	4	4	4	4	4	7	4
7	4	7	4	4	7	7	4	7	4	4	7	4	4	7	7	4	7	4	4	7	4	4	4	4	7	7	7	7	7	7	4	7	7	4	4	7	7	4	7	4	4	4	7	7	4	4	4	4	7
4	4	4	7	7	4	7	7	4	7	4	4	4	7	4	4	4	4	7	4	4	7	7	4	4	7	7	4	4	7	4	4	7	7	4	7	7	7	7	4	7	4	4	7	4	7	4	4	4	7
4	7	4	4	7	4	4	7	7	4	7	7	4	7	7	4	4	4	7	4	4	4	4	4	4	7	7	7	4	7	7	4	4	4	4	4	7	7	4	7	7	4	4	4	7	4	7	4	4	4
4	4	4	4	4	7	4	7	4	4	7	7	7	4	4	7	7	7	4	4	7	4	4	7	4	7	4	4	4	4	4	4	4	7	4	7	4	7	7	4	7	4	4	4	4	4	4	7	4	4
4	7	4	4	7	4	7	7	4	4	4	7	7	7	7	4	7	7	7	4	4	4	4	7	4	7	7	4	4	4	7	4	4	4	4	4	7	4	7	4	4	7	7	4	4	4	7	7	7	7
7	4	7	4	7	4	7	7	4	4	4	4	7	4	7	7	4	7	4	4	7	4	4	7	4	4	4	7	4	4	7	4	7	4	7	7	7	7	4	7	7	4	7	7	4	7	4	4	4	4
4	4	7	4	4	4	4	4	7	7	7	4	4	4	4	4	4	4	7	4	4	7	7	7	4	7	4	7	4	7	7	4	7	4	4	7	7	4	7	7	7	7	4	4	4	7	7	4	7	7
4	7	7	7	7	4	4	7	7	7	4	4	7	4	4	7	7	7	7	7	4	4	4	4	4	4	4	4	7	7	7	7	7	4	7	4	7	4	4	4	7	4	4	7	4	4	7	4	4	4
4	7	7	7	7	7	4	4	4	7	7	7	7	4	4	7	4	7	7	4	7	4	4	4	4	4	7	4	7	4	7	4	4	4	4	4	4	4	7	4	7	7	4	7	4	7	4	4	4	4
4	7	7	4	7	4	4	4	7	4	7	4	7	7	7	7	4	7	4	7	7	4	7	7	4	4	4	7	7	4	7	7	4	7	4	4	7	4	4	7	4	4	7	7	4	4	4	7	4	4
4	7	4	4	7	4	7	4	4	4	4	7	4	4	4	7	4	7	4	7	4	7	7	7	4	7	7	7	4	7	4	4	7	7	7	4	4	4	7	7	7	4	4	4	4	4	7	4	7	7
4	4	7	4	7	4	4	7	4	4	4	4	7	4	4	7	4	4	4	7	4	7	7	4	4	7	7	7	7	4	7	4	4	4	7	7	7	7	4	4	7	4	7	7	7	7	4	4	4	7
4	4	4	7	7	7	7	4	7	7	7	4	4	4	7	4	4	7	4	4	7	7	4	4	4	4	7	7	7	4	4	4	7	4	4	7	4	4	4	4	7	7	7	7	4	4	4	7	7	7
4	4	7	4	7	7	4	7	4	4	4	7	7	4	7	7	4	4	7	4	7	4	4	4	4	7	4	4	7	7	7	7	4	4	4	7	7	4	7	4	4	4	4	7	7	7	7	7	7	4
4	7	7	7	4	7	7	7	7	7	7	4	7	7	4	7	4	4	7	4	4	7	4	7	4	7	7	7	7	4	7	7	7	7	7	7	4	4	7	4	4	7	7	4	4	4	4	4	4	4
4	4	7	7	4	4	4	7	4	4	7	4	4	7	7	7	4	4	4	7	4	4	4	4	7	4	4	4	7	4	4	4	4	7	4	7	4	4	4	4	7	7	7	7	7	4	7	4	7	4
4	4	7	7	4	4	4	4	7	4	4	4	7	4	7	4	7	7	4	4	7	4	7	7	7	4	4	4	4	4	4	4	4	4	7	7	7	4	7	4	7	7	7	4	7	4	4	7	4	4
4	7	4	4	4	7	4	4	4	7	4	7	4	4	7	7	4	4	4	7	4	7	4	7	4	4	7	7	4	4	7	4	4	7	4	7	7	4	7	4	7	7	4	7	4	7	4	4	7	4
7	4	4	4	7	7	4	4	7	4	7	4	7	4	4	7	7	4	7	4	4	7	4	4	4	4	4	4	7	7	4	4	4	4	4	7	7	4	4	4	7	7	7	7	7	7	7	4	4	4
7	7	4	7	7	7	4	7	4	4	4	7	7	4	4	7	7	4	7	4	7	4	7	4	7	7	4	7	7	7	4	7	7	4	7	7	7	7	7	4	4	7	7	7	4	4	7	7	7	4
4	7	4	4	7	7	7	4	4	4	7	7	4	7	4	4	7	7	7	7	7	4	7	7	4	4	7	7	4	4	7	7	4	7	7	4	4	4	7	4	4	4	7	7	7	4	4	4	4	4
7	4	7	4	4	7	4	7	7	7	4	4	7	7	4	4	4	4	4	7	7	7	4	7	4	7	7	4	7	4	7	7	7	7	4	7	7	4	4	4	4	7	4	7	4	7	4	7	4	4
7	7	4	4	4	7	4	7	4	4	4	7	4	7	4	7	4	7	7	7	7	7	7	7	7	7	4	7	7	7	7	7	4	4	7	7	4	7	4	4	4	4	7	7	7	7	4	7	4	7
7	4	7	4	4	4	4	4	7	7	4	7	4	4	4	4	7	4	4	7	4	4	7	4	4	7	7	4	7	7	4	4	4	7	7	4	7	7	4	4	7	4	7	7	4	7	4	7	7	4
4	4	7	7	4	4	4	4	4	4	7	7	7	4	7	4	7	4	4	4	7	4	4	7	4	4	7	4	7	7	4	4	4	4	7	7	4	4	7	7	7	7	7	4	4	7	4	4	7	7
4	4	7	7	4	4	4	7	7	4	7	4	7	4	7	4	7	7	7	7	7	4	4	4	7	4	4	4	4	4	7	4	7	7	4	7	4	7	4	4	4	4	7	7	4	7	4	7	4	4
4	4	4	7	7	7	7	7	4	4	7	7	7	4	4	4	7	7	7	4	4	4	7	7	4	4	7	7	7	7	4	7	7	4	7	7	7	4	4	7	4	4	4	4	4	7	4	7	7	4
4	7	7	7	7	4	4	7	7	4	7	7	7	7	4	7	4	4	7	4	7	7	4	7	7	7	4	4	7	4	4	7	7	4	4	7	7	7	4	4	4	7	4	7	7	4	4	7	4	7
4	4	4	4	7	7	7	7	4	7	4	4	4	4	4	4	4	4	4	4	4	4	7	4	4	4	7	7	7	4	7	7	7	4	4	4	4	4	4	4	7	7	4	4	4	7	4	7	7	4
7	4	7	7	4	7	4	4	4	4	7	4	7	4	4	4	4	7	4	4	4	4	4	4	4	4	7	4	4	7	4	7	4	4	4	7	4	7	7	4	7	4	4	4	7	7	7	7	4	7
4	4	4	7	4	7	7	7	4	4	7	4	4	4	7	7	7	7	4	4	4	4	7	4	4	7	7	4	4	4	4	4	4	4	4	4	4	4	4	7	7	4	4	4	7	7	4	7	4	4
4	4	7	7	4	4	7	7	4	4	7	7	4	4	4	7	7	4	4	7	4	4	7	4	4	7	7	4	4	7	4	4	4	4	4	7	7	4	7	4	4	7	7	4	4	4	7	4	7	4
4	4	7	4	4	4	7	4	4	4	4	7	7	7	4	4	4	4	4	4	7	4	4	4	7	7	4	4	7	7	7	4	4	7	4	4	4	7	4	7	4	7	7	4	7	7	7	7	4	4
7	7	4	4	4	7	4	4	4	7	4	4	4	7	4	4	4	4	7	7	7	4	7	4	4	7	4	4	4	4	4	7	4	4	4	4	7	4	4	7	4	7	4	4	7	4	4	4	7	4
4	7	7	4	4	4	7	4	7	4	4	7	7	4	7	7	7	4	7	7	7	7	4	7	4	4	7	4	7	7	4	4	7	7	4	4	4	4	7	4	7	7	7	4	7	4	7	4	7	4
4	7	7	7	4	4	7	7	7	4	4	7	4	7	7	4	4	4	4	7	4	7	7	4	7	4	7	4	7	4	4	4	4	7	7	4	7	4	7	7	7	7	4	7	4	4	4	7	4	4
7	4	4	4	4	7	4	7	7	7	4	4	7	7	7	4	7	7	4	4	4	7	4	7	4	7	4	7	7	7	4	4	4	7	4	4	7	7	7	7	4	7	4	4	7	4	4	7	4	4
4	4	7	4	4	7	4	4	7	4	7	7	7	4	4	4	4	7	7	4	7	7	4	7	7	7	7	7	4	7	4	7	4	7	4	7	7	4	4	7	4	7	7	4	7	7	7	7	7	4
7	4	7	7	4	7	4	7	4	4	7	7	4	7	4	7	7	7	4	4	4	4	4	4	4	7	4	7	4	4	7	7	4	4	4	7	7	4	7	4	4	7	4	4	4	4	7	4	4	4
7	4	7	7	7	4	7	7	4	4	7	4	7	7	7	7	4	7	7	7	7	4	4	7	4	4	7	7	7	7	4	4	4	4	4	4	7	4	4	7	7	4	7	4	7	7	4	7	7	7
4	4	4	7	4	4	4	4	4	4	4	4	4	7	7	7	4	7	7	4	7	4	4	7	7	7	7	7	4	4	7	4	7	7	4	4	7	4	4	7	7	4	4	4	7	4	7	7	4	7
4	7	7	7	7	4	4	4	4	7	7	7	7	7	4	7	4	7	4	4	4	4	4	4	7	4	7	7	7	4	4	7	4	4	7	4	4	7	4	4	4	4	4	7	4	4	4	7	4	7
4	7	7	4	7	4	4	4	7	4	4	7	7	4	4	7	4	4	7	7	4	4	4	4	4	4	7	4	7	7	7	7	4	7	4	4	7	7	7	4	4	4	7	4	7	4	7	4	7	7
4	4	7	7	7	7	7	4	4	4	7	4	7	4	7	4	7	7	4	4	4	7	4	7	7	7	7	4	7	7	4	4	4	7	4	4	7	4	7	4	7	4	7	7	7	7	4	7	7	7
7	7	7	4	7	4	4	4	7	7	4	4	7	4	4	7	4	4	4	7	4	4	4	4	4	4	7	7	4	7	7	4	4	4	7	7	7	4	4	7	7	4	7	4	4	4	7	4	7	4
4	4	7	4	4	4	4	4	7	4	7	4	4	7	7	7	7	4	7	4	4	7	7	7	4	4	7	4	7	7	4	4	4	4	4	7	7	4	4	4	4	7	4	4	7	4	7	7	4	4
7	7	4	4	7	7	4	7	7	7	7	4	4	4	7	7	4	4	7	7	7	7	4	7	4	7	7	7	7	4	7	7	4	7	4	4	7	7	4	4	4	4	7	7	7	4	4	7	7	4
7	4	7	4	4	4	4	4	4	7	7	7	4	4	4	7	4	4	7	4	4	4	4	4	7	4	7	7	7	4	4	4	7	4	4	4	4	7	7	7	7	7	7	4	7	7	4	4	4	4
7	4	4	4	4	4	7	4	7	4	7	7	4	4	4	7	4	7	4	4	4	4	4	7	7	4	4	7	4	7	7	4	7	4	7	4	7	4	7	4	7	7	7	4	4	7	7	4	4	4
7	7	4	4	4	4	7	4	4	4	7	7	7	4	7	7	7	4	7	7	4	4	4	4	7	4	4	7	4	4	4	4	7	4	4	4	4	7	7	7	7	4	7	4	4	7	7	4	4	7
7	7	4	7	7	4	4	4	4	4	4	4	4	4	7	4	4	7	7	7	7	7	4	4	4	4	7	4	7	4	4	7	4	7	7	4	4	4	7	4	4	4	4	7	7	7	4	7	7	7
4	4	7	4	4	7	4	4	4	7	7	4	7	7	4	4	4	4	4	7	7	4	4	4	4	4	4	7	4	7	7	4	4	7	4	4	4	4	7	4	4	4	7	7	4	4	7	7	4	4
7	7	7	7	4	4	4	7	7	4	4	7	4	4	7	7	4	7	4	4	7	7	4	7	4	7	7	4	7	7	4	4	4	7	7	7	4	4	7	4	4	7	7	4	4	4	4	4	4	7
7	7	7	7	4	7	7	4	4	4	7	4	7	7	4	7	7	7	4	4	4	4	7	4	7	4	4	4	7	4	4	7	7	4	7	7	4	4	4	4	7	7	4	7	7	7	4	7	4	7
4	4	4	7	4	7	4	7	4	4	4	4	7	7	4	4	4	7	4	7	4	7	4	7	4	4	7	4	4	4	4	4	4	7	4	7	7	7	7	7	4	4	7	7	7	7	7	4	4	7
4	7	7	4	4	4	7	4	4	4	4	4	7	7	7	4	7	4	7	4	4	4	7	4	4	4	7	7	4	7	4	7	4	7	4	7	4	4	7	4	4	4	4	4	7	4	4	4	7	4
7	7	4	4	4	4	4	7	4	4	4	7	7	4	4	7	4	7	4	4	7	4	7	7	7	4	4	7	4	4	4	4	7	7	4	4	7	7	4	4	4	4	4	7	4	7	4	7	4	7
7	7	7	4	4	7	4	7	7	4	7	4	4	4	4	4	7	7	4	4	7	4	7	7	7	7	7	4	7	4	7	7	7	4	4	4	4	4	7	7	4	4	4	4	4	4	7	4	7	7
4	7	7	4	4	4	4	7	7	7	4	7	4	4	4	4	4	7	4	7	7	7	4	4	4	4	7	4	4	4	4	7	4	4	7	7	4	4	4	4	7	4	7	7	7	7	4	4	7	7
4	7	7	7	4	4	7	7	7	4	7	7	7	4	4	7	7	4	4	7	7	4	4	4	7	7	7	7	7	7	4	7	4	7	7	7	4	7	7	4	7	7	4	7	7	4	7	7	7	4
7	4	7	4	7	4	4	7	7	4	7	7	7	7	4	7	4	4	4	4	4	4	7	7	7	7	7	7	4	7	7	4	7	4	7	7	4	7	7	4	7	4	4	7	4	4	4	4	4	7
7	4	7	7	4	7	4	4	7	4	4	7	7	4	4	7	4	7	4	4	4	7	4	7	7	4	4	7	4	7	7	4	4	4	4	7	7	4	4	4	7	7	7	4	4	4	7	7	4	7
4	4	4	7	4	7	7	4	7	4	7	4	7	4	4	7	7	4	4	4	4	7	4	7	7	7	7	7	4	4	4	4	4	4	7	4	7	4	4	4	7	4	7	7	7	7	4	4	4	4
4	7	4	7	4	7	4	7	7	4	4	4	4	7	4	7	7	7	4	4	7	7	4	4	7	4	4	4	4	4	4	7	7	4	4	7	4	4	4	4	7	7	4	4	4	7	7	7	7	7
4	7	4	7	4	4	7	4	4	4	4	4	7	4	4	7	7	7	7	7	7	4	4	4	4	4	4	4	4	7	4	7	4	7	7	7	7	7	4	4	4	7	7	4	4	4	7	4	4	7
7	7	7	4	4	4	7	7	7	4	7	4	4	4	4	4	7	7	4	7	7	7	4	7	7	7	7	7	7	4	4	7	4	7	4	4	7	4	7	4	4	7	7	4	4	4	4	7	4	4
7	7	7	4	4	4	4	4	4	7	4	4	4	7	4	4	4	7	4	4	4	4	4	7	4	4	4	7	7	7	4	7	4	7	7	4	4	4	4	4	4	7	7	7	4	4	4	4	4	7
4	4	7	4	4	4	7	4	4	7	4	4	4	7	4	4	4	4	7	4	4	7	7	4	7	4	4	7	4	7	4	4	7	7	4	4	7	7	7	4	7	7	4	7	7	4	7	4	7	7
4	7	4	4	4	4	4	4	4	4	7	7	4	7	7	7	7	7	4	4	7	7	4	4	7	4	7	7	7	4	4	7	4	7	7	4	7	7	4	4	4	7	7	4	4	4	4	7	7	4
7	4	7	4	7	4	4	4	7	7	4	7	4	4	4	4	4	7	7	4	7	4	7	4	4	7	7	7	4	7	7	4	4	4	4	4	4	7	4	7	7	4	7	4	4	7	4	4	4	4
4	7	7	7	7	4	4	4	7	4	4	4	4	4	4	7	4	7	7	4	4	7	7	7	4	7	7	7	7	4	7	4	4	4	4	4	7	4	4	4	4	7	4	7	7	4	7	7	4	4
4	7	7	4	4	7	7	4	7	4	4	4	4	4	4	7	4	4	4	7	7	4	7	4	4	7	4	4	7	7	4	4	7	4	4	4	4	4	4	4	4	7	7	4	7	7	4	4	4	7
4	7	4	7	7	7	4	4	4	4	4	7	4	4	4	7	4	7	7	7	4	4	7	7	7	7	7	4	4	4	7	7	7	4	4	4	4	7	7	7	4	7	7	4	4	4	7	7	4	4
4	7	7	4	7	4	7	7	4	4	4	4	4	7	7	7	7	4	7	4	7	4	7	4	7	7	7	4	4	4	7	7	4	4	4	7	4	4	4	4	4	4	7	7	4	4	4	7	7	4
7	4	7	4	4	7	4	7	4	7	4	7	7	4	7	4	4	7	7	7	4	7	4	7	7	7	7	7	4	4	4	4	4	4	4	7	4	4	7	4	4	4	7	7	7	4	4	7	7	4
4	7	7	7	7	7	7	4	4	4	4	4	7	4	4	7	4	4	4	4	4	4	4	7	4	4	4	4	7	4	7	4	7	7	4	7	4	4	7	4	7	4	4	7	7	7	4	7	4	7
7	7	7	7	4	4	4	4	4	7	4	7	7	7	4	4	4	7	7	4	7	7	7	4	4	4	7	7	7	7	4	4	7	4	7	7	4	4	4	7	7	4	7	4	7	7	4	4	7	7
7	7	7	4	7	7	7	7	7	4	4	7	7	4	4	4	4	4	4	7	7	7	7	4	4	4	7	4	7	4	7	4	4	4	4	7	4	4	7	4	7	4	7	4	7	7	7	7	4	7
7	4	4	4	4	7	4	4	7	7	4	4	7	4	7	7	4	4	7	4	4	7	7	7	4	7	4	4	4	4	4	4	7	7	7	4	4	4	7	4	7	4	4	7	7	7	4	4	4	4
7	4	4	7	4	4	4	4	4	7	4	4	7	7	4	7	4	7	4	4	7	4	7	4	4	4	7	4	7	4	7	7	7	7	4	4	7	7	7	7	4	4	7	7	7	7	4	7	7	7
4	4	4	4	4	4	7	7	7	7	4	4	4	7	7	7	4	4	7	7	7	7	7	7	4	7	4	7	4	4	4	7	7	7	7	7	4	7	4	7	4	7	4	4	7	4	7	4	4	4
4	4	7	7	7	4	4	4	7	7	7	4	4	4	4	4	7	7	7	4	4	4	7	4	7	4	4	7	4	7	4	7	7	7	7	7	4	7	4	4	7	4	7	4	4	4	4	7	7	7
4	7	7	7	7	4	4	7	4	7	4	7	4	7	7	7	4	7	7	7	7	7	4	4	4	7	7	7	4	4	4	7	4	4	7	7	7	7	7	7	4	7	7	4	7	7	7	4	4	4
7	4	7	4	7	7	7	4	4	7	7	7	4	4	7	7	7	7	7	7	4	4	7	7	4	4	7	7	7	4	4	4	7	7	7	7	4	4	7	4	4	7	7	4	4	4	4	4	4	7
4	7	4	7	7	4	4	7	7	7	7	7	4	7	7	7	7	4	7	4	7	4	7	4	7	7	4	7	7	4	7	7	7	4	4	7	4	7	4	4	7	4	7	4	4	4	7	4	4	4
7	4	4	4	7	7	4	7	4	4	4	4	7	4	7	7	4	7	4	4	4	4	7	4	7	4	7	4	4	4	7	4	7	7	7	4	4	7	7	7	4	7	4	4	7	7	4	7	7	4
7	4	4	4	7	4	7	7	4	4	4	4	7	7	4	7	7	4	7	7	7	4	7	7	7	4	7	4	7	7	4	4	4	7	4	7	4	7	7	4	7	4	7	7	4	7	4	7	4	4
7	7	4	7	4	4	4	4	7	4	7	4	4	4	7	4	7	4	7	4	7	7	7	4	7	7	7	7	7	7	4	4	7	7	7	7	7	4	4	4	4	4	7	4	7	7	4	7	7	4
7	7	7	4	4	4	7	7	4	4	4	7	7	7	4	7	4	4	4	7	7	7	7	4	7	7	7	4	4	7	4	7	4	4	4	7	7	4	4	4	7	4	4	4	7	4	4	4	4	4
7	7	7	7	7	4	7	7	4	4	7	7	7	4	4	4	4	4	7	7	7	7	4	7	4	7	4	7	7	4	4	4	7	4	4	4	4	7	4	7	4	4	4	7	7	4	4	4	4	7
7	4	4	4	4	7	4	4	4	4	4	7	7	4	4	7	4	7	4	4	7	7	4	4	7	4	7	4	7	7	4	7	4	4	4	4	7	4	4	7	4	4	4	4	7	4	7	4	4	4
7	4	4	7	4	4	7	4	7	4	4	4	7	7	7	7	4	7	4	7	7	4	7	7	7	4	4	4	4	4	7	4	4	7	7	7	7	4	4	7	4	4	4	4	7	7	4	4	4	4
4	4	4	4	4	7	7	4	4	7	4	7	4	4	4	4	7	4	4	7	7	4	4	7	7	7	7	4	7	7	7	7	7	7	7	7	7	4	4	4	4	4	7	7	4	7	7	4	4	4
4	7	4	4	7	4	4	4	4	4	4	7	4	4	4	4	7	4	7	7	4	4	4	7	7	4	4	4	4	4	4	7	4	7	4	4	7	7	7	7	4	4	7	7	4	7	7	7	7	7
4	4	7	4	4	4	7	7	4	7	7	7	7	4	7	4	4	7	4	4	4	4	7	7	7	4	7	4	7	7	4	4	7	7	4	7	4	7	4	7	7	7	4	4	7	7	7	7	4	4
4	7	4	4	4	7	4	7	4	4	7	7	7	7	4	7	7	4	7	4	7	4	4	7	4	4	4	7	7	7	7	7	7	4	4	4	7	7	4	4	4	4	4	7	7	4	7	7	4	4
7	4	7	7	7	7	4	7	4	7	4	4	7	7	4	7	4	4	7	7	7	7	7	4	7	4	7	7	4	7	4	4	7	4	4	4	7	7	7	7	4	7	4	7	4	7	7	7	4	4
4	7	4	4	4	4	7	7	4	4	7	7	7	7	4	7	4	4	4	7	4	7	4	4	4	4	4	4	7	4	4	4	7	7	4	7	4	7	4	4	7	7	7	7	4	4	7	7	7	4
4	4	4	4	7	7	7	7	4	7	4	7	4	4	7	4	4	4	4	7	4	7	7	4	4	4	7	7	7	4	7	4	7	4	7	4	4	7	4	7	4	7	4	7	4	7	4	4	7	7
4	7	7	4	7	7	4	7	7	4	4	4	7	4	4	7	7	7	7	7	7	4	7	7	4	4	4	7	7	4	7	7	4	7	4	4	4	4	4	7	4	7	4	7	4	7	7	4	4	4
4	7	4	7	4	4	4	7	7	7	7	4	7	4	4	4	4	7	4	7	4	7	4	4	4	4	7	7	4	7	4	7	4	4	4	4	4	7	4	7	4	4	7	4	7	4	4	4	7	4
4	4	4	7	4	7	4	4	4	4	4	4	4	4	4	4	7	4	4	4	4	7	7	7	4	4	7	4	7	4	7	4	7	4	7	7	4	4	4	4	7	4	7	7	7	4	4	7	4	4
4	4	4	4	7	4	7	7	7	4	7	4	7	4	7	7	4	4	7	4	4	4	4	4	4	7	7	7	4	7	7	7	7	7	4	4	7	4	7	4	4	4	4	4	4	4	7	7	7	7
4	4	7	4	7	4	4	4	7	7	7	4	7	4	4	4	4	7	4	7	4	4	4	4	4	4	7	4	7	7	7	4	4	4	4	7	4	4	7	7	7	7	7	4	7	4	4	4	4	4
4	4	7	7	7	7	7	7	4	7	4	4	7	7	7	7	4	4	7	4	4	7	4	4	4	4	4	4	4	4	4	7	7	4	7	4	7	7	7	7	4	7	7	4	4	4	4	7	4	7
4	7	7	4	4	4	4	4	4	4	7	4	4	4	4	7	4	7	7	7	7	4	4	7	4	4	7	7	7	7	7	7	4	7	4	4	4	4	4	4	4	7	7	4	7	4	4	7	7	7
4	7	4	7	7	7	7	7	4	7	4	4	4	7	7	7	4	7	4	7	4	4	4	7	4	7	4	4	4	7	7	4	4	4	4	4	4	4	7	7	7	4	4	7	7	7	4	4	7	4
4	7	4	4	4	7	4	7	4	7	4	7	4	4	4	7	4	4	7	7	7	4	4	4	4	7	7	7	4	7	4	7	4	4	7	7	7	4	4	4	4	4	7	4	7	4	7	4	7	4
7	7	4	4	4	4	7	4	4	7	7	4	7	4	4	4	7	4	4	4	4	7	4	4	4	7	7	7	4	7	4	4	4	7	7	7	4	4	4	4	4	4	7	4	4	7	7	4	4	7
4	4	4	7	7	7	4	4	4	4	4	7	7	4	7	4	7	4	7	4	4	4	4	7	7	4	4	4	7	4	4	7	7	7	4	7	4	4	7	4	7	4	7	4	7	7	4	7	4	4
4	4	7	4	7	4	4	4	4	7	7	4	4	4	4	4	4	7	4	4	7	4	7	7	7	4	4	4	4	7	7	7	4	7	4	4	7	4	4	4	4	4	4	7	7	7	7	4	4	4
7	4	4	4	4	4	7	7	4	4	4	7	4	7	4	4	4	7	7	7	4	4	7	4	4	4	7	4	7	4	4	4	4	7	4	7	4	7	4	7	4	4	4	4	7	7	4	7	7	7
7	4	7	7	4	7	4	7	7	4	4	4	4	7	4	4	4	4	4	7	4	4	7	7	7	4	7	7	7	4	7	4	7	7	4	4	7	4	7	7	4	7	4	7	7	4	7	4	4	4
4	7	7	7	7	4	7	4	4	4	4	7	7	4	4	4	7	7	4	4	4	7	4	7	7	7	7	7	4	4	7	4	4	7	4	7	4	4	7	4	4	7	4	4	7	4	7	4	4	4
7	4	4	7	7	4	7	4	4	7	4	7	4	4	7	4	4	7	7	4	7	4	7	4	4	4	7	7	4	7	7	4	4	7	4	4	4	7	4	7	7	4	4	7	4	7	4	4	4	7
4	7	7	4	4	7	4	7	7	4	4	7	4	4	7	4	4	4	4	7	7	4	7	7	7	4	7	4	4	7	7	4	7	4	4	4	7	4	7	7	4	7	7	4	7	7	7	7	7	4
4	4	7	4	4	4	4	4	7	4	4	4	4	4	7	4	4	4	7	4	7	7	4	4	4	4	7	4	7	4	7	4	4	4	7	4	4	7	4	7	4	4	7	7	7	4	4	7	4	7
4	7	4	7	4	7	4	4	4	7	7	4	4	4	7	7	4	7	4	7	4	7	4	4	4	4	4	4	4	4	4	4	4	4	7	4	7	4	7	4	4	4	4	4	4	4	7	7	4	4
7	4	4	7	7	4	7	7	4	4	4	4	4	4	7	4	4	4	4	4	4	4	4	7	4	7	7	4	7	7	4	7	4	7	4	7	4	7	4	7	4	7	4	4	4	7	4	7	4	4
4	4	7	4	4	4	7	4	7	4	7	4	7	7	7	7	4	4	7	7	4	4	4	4	7	7	4	4	7	7	4	4	7	7	4	4	4	4	7	4	7	7	4	7	7	7	4	4	4	7
4	7	4	7	4	4	7	4	4	4	7	7	7	4	7	7	4	7	4	7	7	4	4	4	7	7	7	7	7	4	4	4	4	4	7	4	4	4	4	4	7	4	4	7	7	4	4	7	4	7
4	4	4	4	4	4	4	4	4	7	4	7	7	7	4	7	4	7	7	7	7	7	4	4	4	7	7	4	4	7	4	4	4	4	7	7	4	7	7	7	7	4	4	4	4	4	4	7	4	4
7	7	7	7	7	4	4	7	4	7	7	4	4	4	7	4	4	4	4	4	4	4	4	7	4	4	7	7	7	4	4	7	7	4	7	7	7	7	4	4	4	4	7	7	7	7	4	4	4	4
7	4	4	7	7	7	4	4	4	4	4	4	7	7	7	7	7	4	4	4	4	4	4	7	4	4	7	4	7	4	4	4	4	7	7	7	7	7	4	7	4	7	4	4	7	7	7	4	4	7
4	7	7	7	4	4	4	7	4	4	7	4	4	7	7	4	4	4	4	7	7	4	7	7	4	7	4	4	7	7	4	4	7	7	4	4	7	4	4	4	7	4	4	7	7	7	7	4	7	4
4	7	4	4	4	4	4	4	4	7	4	7	7	4	7	7	7	4	7	7	4	4	4	7	4	7	7	4	4	7	7	7	7	4	7	4	4	7	7	4	7	7	4	4	4	4	4	4	7	7
7	4	7	4	4	4	4	4	7	4	7	4	7	7	4	7	4	7	7	7	4	7	7	7	7	4	7	7	4	4	7	4	7	7	4	7	7	4	4	7	7	4	7	4	7	7	4	4	7	4
7	4	7	4	4	4	7	4	4	7	7	4	7	7	7	4	4	4	4	7	7	4	7	4	4	4	7	4	7	7	4	7	7	7	7	7	4	7	4	7	4	7	4	7	7	7	4	4	7	7
4	7	7	4	7	4	7	4	4	7	4	7	4	4	7	4	7	4	4	4	7	4	4	7	4	7	7	4	7	7	7	4	7	4	4	7	4	7	4	4	4	4	4	4	7	4	7	4	4	4
7	4	4	7	4	7	4	7	4	4	4	4	4	4	7	7	7	4	7	4	7	4	7	7	7	4	7	4	7	7	4	4	4	7	7	4	4	4	4	7	4	7	7	7	4	4	4	7	4	4
4	7	7	7	7	4	7	4	4	7	4	4	4	7	4	4	7	4	4	4	4	7	4	7	4	4	7	7	7	7	4	4	7	4	7	7	7	4	4	7	4	7	4	4	4	4	7	4	4	4
4	4	4	4	7	7	7	7	4	4	4	4	7	4	4	7	7	4	4	4	7	7	7	7	4	4	4	7	4	7	4	4	7	4	7	7	4	4	7	7	4	4	4	7	7	7	7	4	7	4
4	4	7	4	4	7	4	4	7	7	4	4	4	4	4	4	4	4	4	4	4	4	7	4	4	4	4	4	7	7	7	7	4	4	7	7	7	7	4	7	4	7	4	4	4	7	4	7	7	4
7	4	7	4	7	7	4	4	7	4	7	4	7	7	4	4	7	4	7	7	7	4	7	4	4	7	4	7	4	7	4	4	7	4	4	7	4	4	7	4	7	4	7	7	4	4	4	4	7	7
4	4	4	4	7	7	4	7	4	4	7	4	4	7	7	4	4	4	4	4	4	4	4	7	7	4	4	7	7	4	7	7	4	4	4	7	4	4	4	4	4	4	4	4	7	4	4	7	7	7
4	4	4	4	7	4	4	7	4	7	4	4	4	4	4	7	7	7	4	7	7	7	7	4	4	4	4	7	4	7	7	4	4	4	4	4	7	4	7	4	7	7	4	4	7	7	7	7	7	7
7	4	7	4	7	4	7	7	4	7	7	7	7	4	4	7	7	7	4	4	4	4	4	7	4	4	4	4	7	7	4	7	7	4	7	4	7	4	4	4	4	4	4	7	7	4	4	4	4	4
4	4	7	7	4	7	7	4	4	7	4	4	7	4	7	4	4	7	7	4	4	4	4	4	4	7	4	4	7	4	4	4	7	7	7	7	4	4	7	4	7	4	7	4	4	7	4	4	4	4
4	4	4	4	4	7	7	4	7	4	4	4	7	4	4	4	4	7	4	7	4	4	7	4	7	7	4	7	7	4	7	7	4	7	4	4	4	4	7	7	7	7	4	4	4	7	4	7	4	4
7	7	4	4	4	4	4	4	7	4	7	4	4	7	7	4	4	7	4	4	7	7	7	4	7	7	7	4	4	7	7	4	7	4	4	7	4	7	7	4	4	4	7	7	4	4	7	4	4	7
4	4	4	7	7	7	4	4	7	4	4	4	4	4	7	7	7	7	7	4	7	7	4	7	4	4	4	4	7	7	4	4	7	7	7	7	7	4	4	4	7	7	4	7	7	7	7	7	4	4
4	7	4	4	7	7	4	7	7	7	4	4	7	4	7	4	4	7	7	7	7	4	4	7	7	7	7	7	4	4	4	7	7	4	4	4	4	7	7	7	7	4	7	7	7	7	7	4	7	7
7	4	4	7	4	7	7	7	4	7	4	4	7	4	7	7	4	4	4	4	4	7	7	4	7	7	4	4	4	7	4	7	7	4	4	7	4	7	7	7	4	7	4	4	7	4	4	7	7	7
4	7	4	4	7	7	4	4	7	7	7	4	4	7	7	7	4	7	7	7	7	4	7	7	4	4	7	7	7	4	4	7	4	7	4	7	4	7	4	4	4	4	4	4	4	4	7	4	7	7
7	4	7	7	4	4	7	4	4	4	4	7	7	4	7	4	7	7	4	7	4	4	4	7	4	7	4	7	7	4	7	4	4	7	4	4	4	4	4	7	4	7	7	4	7	7	7	4	7	7
7	7	4	7	4	7	4	7	7	4	7	4	4	7	4	7	4	7	4	7	7	4	4	7	4	7	7	7	7	7	4	4	4	7	7	7	7	4	4	7	4	7	7	7	4	4	4	4	4	7
4	4	4	7	4	4	7	4	4	4	7	7	7	4	7	4	7	7	7	7	7	7	7	4	7	7	7	4	7	4	7	7	4	4	4	4	4	4	4	4	4	4	7	4	4	7	4	4	4	7
4	4	4	4	7	7	4	7	4	4	4	4	4	4	4	7	7	4	7	4	4	4	4	7	4	7	4	4	4	7	4	4	7	7	4	4	4	7	7	7	7	4	7	4	7	4	4	7	7	7
4	4	4	4	4	7	4	4	4	7	7	4	4	7	7	7	4	7	4	7	7	7	4	4	4	7	7	7	4	7	4	4	7	4	7	4	7	4	7	7	4	4	4	4	4	7	4	4	7	4
4	4	7	7	4	7	7	7	7	7	4	4	4	4	4	4	4	4	7	4	4	7	4	4	7	4	7	7	4	7	7	4	7	7	7	7	7	4	4	4	7	7	4	7	7	4	4	7	7	7
7	4	4	7	7	4	4	4	7	7	7	7	7	4	4	4	4	4	7	7	4	4	4	4	4	4	4	4	4	7	7	7	7	7	7	4	4	7	7	4	7	4	4	7	7	4	7	7	7	4
4	7	7	7	7	7	7	4	4	4	4	7	4	4	7	4	4	7	4	4	7	4	4	7	4	4	7	4	7	4	7	7	4	4	4	7	4	4	7	7	4	4	7	7	7	4	7	7	4	7
7	7	4	7	7	7	7	7	4	7	7	4	7	7	4	4	4	4	4	4	4	7	4	4	4	7	4	7	4	7	4	4	7	7	4	4	4	4	7	7	7	4	7	4	4	4	7	7	4	4
7	7	4	4	7	7	4	4	4	4	4	7	4	7	7	4	7	4	4	7	7	7	7	7	7	4	7	4	7	7	7	4	4	4	7	7	4	4	7	4	7	7	4	7	7	4	4	4	4	7
4	4	4	4	4	7	4	4	7	4	4	4	7	7	4	7	4	4	4	4	4	4	4	4	7	7	4	4	7	7	4	4	4	7	4	4	7	4	4	4	7	4	4	7	4	4	7	4	7	4
7	4	4	4	7	4	4	4	4	7	7	4	4	7	4	4	7	7	4	4	4	4	7	4	7	4	4	4	4	7	4	7	7	4	4	4	7	7	7	4	4	4	7	7	4	4	7	4	4	4
4	4	7	7	4	4	7	7	4	4	4	7	4	4	4	7	4	7	4	4	4	4	7	7	4	4	7	7	7	7	4	4	4	4	4	4	4	4	4	7	4	7	4	4	7	4	7	7	4	4
7	4	4	4	4	7	4	7	4	4	4	7	7	7	7	4	7	4	4	4	7	7	4	7	7	7	7	7	4	4	4	4	7	7	4	4	7	7	4	7	7	4	4	4	4	4	7	7	4	4
4	4	7	7	7	4	7	7	7	4	7	4	7	7	7	7	7	4	7	4	4	4	4	7	7	7	7	7	7	7	4	4	4	7	7	4	7	7	7	4	7	4	7	7	7	7	4	4	7	4
4	4	7	4	7	7	4	4	7	7	4	4	7	4	4	7	7	7	7	4	7	4	7	4	7	4	4	4	7	4	4	7	7	4	4	4	7	7	4	7	4	7	7	4	4	4	7	7	4	7
4	4	4	4	7	7	7	7	7	4	4	7	7	7	4	7	4	4	7	4	7	7	4	4	4	4	7	4	4	7	4	4	7	4	7	4	4	7	7	4	4	7	4	4	7	4	7	7	7	7
4	7	7	7	4	4	4	4	7	4	7	7	7	4	4	4	7	4	4	4	7	7	7	7	7	7	4	7	4	4	4	4	7	7	4	4	7	7	4	4	4	7	7	4	4	4	4	4	4	4
4	7	4	7	7	4	7	4	7	4	4	4	7	4	7	7	7	7	4	4	4	7	4	7	4	4	4	7	7	7	4	4	7	4	7	4	4	4	7	4	7	7	7	7	7	7	4	7	7	4
7	4	7	4	4	7	4	4	4	7	7	7	7	4	4	4	4	7	7	4	7	4	4	7	4	4	4	4	4	7	7	4	7	7	7	4	7	4	7	7	7	7	7	7	4	7	4	7	7	7
7	4	4	4	7	7	7	4	4	4	7	4	4	7	7	4	4	4	7	7	4	4	7	7	4	7	4	7	7	7	7	4	7	7	7	7	4	7	4	4	7	7	7	7	7	4	4	4	7	4
7	7	4	4	4	4	7	4	4	4	4	7	4	7	4	7	4	4	4	7	7	4	4	4	4	4	7	4	7	7	7	7	7	4	4	4	7	4	4	4	7	4	4	7	7	4	4	4	4	4
4	4	7	7	7	7	4	7	4	4	7	4	4	4	7	4	7	7	4	4	4	4	7	4	4	7	7	4	7	7	7	7	7	4	7	4	4	7	7	7	4	4	7	4	7	7	4	4	4	4
4	7	7	4	7	7	7	4	7	4	7	7	4	7	4	4	7	4	7	4	4	7	4	4	4	7	7	4	4	7	7	4	7	7	4	4	7	7	7	4	7	7	4	4	4	4	7	7	7	4
4	4	4	7	4	7	4	4	7	4	4	4	7	4	4	4	7	4	4	4	7	7	4	7	7	7	4	4	4	4	4	4	7	4	4	7	4	7	7	7	4	4	4	4	7	7	4	7	7	4
4	7	4	4	4	4	7	4	7	7	7	4	7	4	7	7	7	4	7	4	7	7	4	4	4	7	4	4	4	4	7	7	4	7	4	4	4	4	7	7	7	4	4	7	7	7	4	4	4	4
4	7	7	7	4	4	4	4	4	4	4	7	4	7	4	4	4	7	4	4	7	4	4	4	4	4	7	4	7	4	7	7	4	7	7	4	4	7	7	7	4	4	4	4	4	7	4	4	7	4
7	4	7	4	7	4	4	7	7	4	7	4	7	4	4	4	7	4	7	4	4	7	4	4	7	4	7	7	7	7	4	7	7	4	4	4	4	7	4	4	7	4	4	7	7	7	7	7	4	4
4	7	4	7	7	7	7	7	4	4	4	4	7	7	7	4	4	7	7	7	7	7	4	7	4	7	4	7	7	7	4	4	4	4	7	7	4	7	4	7	4	7	7	4	7	4	4	4	7	7
7	4	4	7	4	4	4	7	4	4	7	7	4	7	7	7	4	4	4	7	4	4	4	4	4	7	7	4	7	7	7	4	4	4	4	7	4	4	4	4	7	4	7	4	4	4	4	4	4	4
4	7	7	4	7	7	7	7	7	7	7	4	4	4	4	7	7	4	7	4	4	4	4	7	7	7	7	7	7	4	4	4	4	7	7	7	4	4	7	4	4	7	4	7	7	7	7	7	7	4
4	7	7	4	4	4	7	7	4	7	7	7	7	4	7	4	4	7	4	4	4	4	7	4	7	4	7	4	4	7	4	7	7	7	7	4	4	7	4	4	4	7	7	4	7	4	7	7	7	4
4	4	4	4	7	7	7	7	4	7	4	4	4	7	4	4	4	4	4	7	4	4	7	7	4	4	7	4	7	4	4	7	7	7	4	7	4	4	7	4	4	7	7	7	4	4	4	7	7	7
7	4	4	4	4	4	7	4	7	7	7	4	4	7	7	7	7	4	7	7	4	4	4	7	7	4	4	7	4	4	7	7	7	7	4	4	7	7	7	4	7	7	7	7	4	7	4	7	7	7
7	4	7	7	4	4	4	4	7	7	7	7	7	4	7	4	7	4	7	7	4	7	7	4	4	4	4	4	7	7	4	4	7	7	4	7	4	7	4	4	7	7	4	4	4	7	7	4	7	4
4	4	7	4	4	7	4	7	4	7	4	4	7	7	7	7	7	7	4	7	4	4	4	4	7	7	4	7	4	4	4	7	4	7	7	4	4	4	4	4	7	4	7	4	4	4	4	7	7	7
4	4	4	4	4	7	4	7	7	4	7	4	7	7	4	4	4	4	7	4	4	7	4	4	7	4	4	7	7	4	4	4	4	4	4	7	4	4	7	7	4	4	7	4	7	7	4	7	7	4
7	7	7	7	7	4	4	7	4	4	4	4	7	4	7	7	4	4	7	4	7	7	4	7	7	7	7	4	7	7	4	4	7	4	7	7	7	4	4	7	4	7	4	4	4	4	4	7	4	4
4	4	4	4	4	7	4	7	7	4	4	7	7	4	4	7	4	4	7	4	7	4	4	7	7	4	4	7	7	4	7	7	4	7	4	4	7	7	7	4	4	4	4	7	4	4	4	7	4	4
7	4	7	4	7	7	7	7	4	7	4	7	7	4	7	7	4	7	4	7	7	7	7	7	4	7	7	7	7	7	4	4	4	7	7	4	4	4	4	4	7	4	7	7	7	7	4	4	7	7
4	7	4	7	4	4	4	4	4	7	4	7	7	4	7	4	7	7	7	4	7	7	7	7	7	7	4	7	7	4	4	7	7	7	4	7	4	7	7	4	7	4	4	4	7	4	7	7	4	4
7	4	4	7	7	7	7	7	7	7	7	7	4	4	4	7	7	7	7	4	7	4	4	4	7	7	7	7	4	7	7	7	7	4	4	7	4	4	7	4	4	4	7	4	4	7	7	4	4	4
7	4	4	4	7	7	4	7	4	7	4	4	7	7	4	7	4	4	4	4	4	7	7	7	7	7	7	7	4	4	4	7	4	7	4	7	4	4	4	4	7	7	7	7	7	7	7	4	7	4
7	4	4	4	4	7	7	4	7	4	4	7	7	4	7	7	4	4	7	7	4	4	4	7	4	7	4	7	4	7	4	4	7	4	4	7	4	7	4	4	4	7	7	7	4	4	4	4	4	7
7	7	7	4	4	4	7	4	4	4	4	7	4	7	4	4	4	4	4	7	4	7	7	7	4	4	4	4	7	7	7	7	4	4	4	7	4	4	7	4	4	4	7	4	4	7	7	7	7	4
4	7	4	4	4	4	7	4	4	4	7	4	4	4	4	4	4	7	7	7	4	4	4	7	4	7	4	4	4	4	4	4	7	7	4	4	7	7	7	4	7	7	7	7	4	4	4	4	4	7
7	7	7	7	4	7	4	7	7	7	4	7	7	4	4	7	7	4	4	4	4	7	4	4	4	7	4	4	4	7	7	4	4	4	4	7	4	7	4	4	4	4	4	4	4	7	7	7	7	4
4	4	4	7	4	4	4	4	7	4	4	7	4	4	4	7	7	7	7	7	7	7	4	7	7	4	4	4	4	4	7	7	4	4	4	7	4	4	4	4	7	7	4	4	7	4	7	4	4	4
7	4	4	7	4	7	7	7	7	4	4	7	7	4	4	7	7	4	4	7	4	4	4	4	4	4	4	4	7	7	7	7	4	7	4	4	4	4	7	4	7	4	4	7	4	4	7	7	4	4
7	7	7	4	4	4	4	4	4	4	7	4	4	4	4	7	4	7	4	4	4	4	4	7	4	4	4	4	4	7	7	7	4	4	7	4	7	7	4	7	4	7	7	7	7	7	4	4	7	4
4	4	7	7	7	7	7	4	7	4	4	4	4	7	7	7	7	7	4	7	4	4	7	7	7	7	7	4	4	4	4	4	7	7	4	7	7	7	4	4	4	7	7	4	7	7	7	4	7	4
7	4	4	7	4	7	4	4	7	4	4	7	7	7	7	7	4	7	4	4	7	7	4	4	7	4	4	4	7	4	7	4	4	7	4	4	4	4	7	7	7	7	4	7	7	4	7	4	4	7
7	4	7	4	4	7	7	4	4	7	4	4	4	7	4	7	4	7	4	7	4	4	7	4	4	4	4	4	4	4	7	7	4	4	7	4	7	7	4	4	7	4	4	7	7	7	7	4	4	4
7	4	4	4	7	4	7	7	4	4	4	7	4	4	7	7	4	7	7	7	4	7	7	4	4	4	4	7	4	4	7	4	7	4	7	7	7	7	4	4	4	7	7	4	7	7	4	7	7	4
4	7	7	7	4	4	4	4	4	7	7	4	4	4	7	7	4	4	4	4	4	4	7	4	4	4	7	4	7	4	4	4	4	4	4	4	7	4	4	4	7	4	4	7	4	4	7	4	4	4
4	4	4	7	4	4	4	7	7	4	4	7	7	7	7	7	7	7	4	4	4	4	4	7	7	7	7	4	7	7	4	4	7	4	7	7	4	4	7	4	7	7	7	7	7	7	7	4	7	4
7	7	4	4	7	7	7	7	7	4	7	4	4	4	7	7	7	4	7	4	7	7	4	4	4	4	7	7	4	7	7	4	4	4	4	4	7	7	4	7	4	4	7	7	4	4	7	4	4	4
4	7	7	7	4	4	7	4	4	7	7	7	7	4	4	4	7	7	7	4	4	7	4	7	7	7	4	4	4	4	4	7	4	4	4	7	7	7	7	4	7	4	4	4	4	7	7	7	4	4
7	4	4	7	4	4	4	7	4	7	4	7	7	7	7	7	4	7	7	4	4	4	7	4	4	7	7	7	4	4	4	4	4	4	7	7	7	7	4	7	7	4	7	7	4	7	7	4	4	7
4	4	7	4	7	7	4	7	7	4	4	4	4	7	7	7	4	4	7	7	7	7	7	7	4	7	7	4	4	4	4	7	4	7	4	7	4	7	4	4	4	7	7	7	4	4	4	4	4	7
7	4	4	7	4	4	7	4	7	7	7	7	7	7	4	4	4	4	4	7	7	7	7	4	7	4	7	7	7	4	7	4	7	7	7	4	4	4	7	7	7	7	7	4	4	7	7	7	4	7
4	7	7	7	4	4	7	4	4	4	7	4	4	7	7	4	7	4	4	4	4	4	7	4	4	4	4	4	7	4	7	4	7	4	7	4	7	7	7	7	4	7	4	7	4	4	7	7	4	4
4	4	7	7	4	4	4	4	7	4	7	4	7	4	7	4	7	4	4	4	7	7	4	4	7	7	4	7	4	7	7	4	7	7	7	4	4	4	4	7	7	4	4	4	7	7	7	4	4	4
7	7	4	4	4	4	7	7	7	4	4	7	4	4	7	7	4	4	7	4	7	4	7	4	7	4	7	4	7	7	7	7	7	7	7	7	4	4	4	7	7	4	4	4	4	4	4	7	7	4
7	7	7	7	7	4	4	4	7	7	4	7	4	4	7	7	7	4	4	4	7	7	4	7	4	4	4	4	4	7	7	7	7	7	7	4	4	7	7	4	4	4	4	4	4	4	4	7	7	4
7	4	7	4	7	4	4	4	7	4	4	4	7	7	7	7	7	7	4	7	4	4	4	4	4	4	4	7	7	7	4	4	4	4	7	7	4	7	4	4	7	4	4	4	7	4	4	7	4	7
7	4	4	7	4	7	7	7	4	7	4	7	7	7	4	4	7	7	4	4	4	7	4	4	4	4	4	4	4	4	4	4	7	7	4	7	4	7	7	4	4	4	4	7	7	4	7	4	7	7
7	4	7	4	4	4	4	4	7	7	7	4	7	7	7	7	4	4	7	7	7	4	7	4	4	4	7	4	4	4	4	7	4	4	4	4	7	4	7	4	7	4	4	4	7	7	7	7	7	4
7	4	7	4	4	7	7	7	4	7	4	4	7	7	7	4	4	4	4	4	4	7	4	7	4	4	7	4	7	7	7	7	4	7	4	4	7	7	4	7	7	7	7	7	7	4	4	7	7	7
4	7	4	4	4	4	4	4	7	7	4	4	7	4	7	7	4	4	4	4	7	7	7	4	4	4	4	7	4	7	7	7	7	4	4	4	4	7	4	7	7	4	7	7	7	4	4	7	7	4
7	4	4	7	7	4	4	4	4	4	4	7	4	7	7	4	4	4	4	4	7	4	7	7	4	7	4	4	7	4	7	7	7	4	4	7	7	4	4	4	7	4	7	4	4	4	7	4	7	4
7	4	4	4	7	4	4	7	7	4	7	7	4	4	7	7	7	4	7	7	7	4	7	4	4	4	4	7	4	7	4	7	4	4	7	7	4	4	4	4	7	7	4	7	7	4	4	7	7	7
4	7	4	7	7	7	7	7	4	7	4	7	4	7	7	4	7	4	4	4	4	7	7	4	4	7	7	4	7	4	7	7	4	7	4	4	4	4	7	7	4	4	4	4	4	7	7	7	4	7
4	7	4	7	4	4	4	4	4	4	4	7	4	4	7	7	7	4	4	7	4	7	7	4	4	7	7	4	4	4	4	7	7	7	7	7	4	7	7	4	7	4	4	7	7	7	4	4	7	7
7	4	4	4	4	7	4	7	7	7	4	7	4	4	7	4	7	7	4	4	4	7	4	4	4	4	7	7	4	4	7	7	7	7	4	4	7	4	7	7	7	7	4	4	4	4	4	4	7	4
4	4	7	4	7	7	7	4	7	4	7	7	4	4	4	4	4	7	4	4	7	7	4	7	4	7	7	4	7	4	4	4	4	4	4	4	7	4	4	4	7	4	7	7	4	7	4	7	7	7
7	7	4	7	4	4	4	7	4	4	7	7	7	4	4	7	7	4	7	7	4	4	7	7	4	7	4	4	4	7	4	7	7	7	7	4	4	4	7	4	4	7	4	7	7	7	4	4	4	7
7	7	7	7	4	7	4	7	4	7	4	4	4	4	7	7	4	7	4	4	7	7	4	4	4	7	7	7	4	4	4	4	4	7	4	7	4	4	7	4	7	7	7	4	7	7	4	4	4	4
7	4	4	7	7	7	4	4	4	4	4	4	7	4	4	4	7	7	7	4	4	4	7	4	4	7	4	7	7	4	4	4	7	4	4	7	4	4	4	4	4	7	7	4	4	7	7	7	7	7
7	4	4	4	7	7	4	7	7	7	7	4	7	7	4	4	7	7	4	7	4	7	4	4	4	7	4	7	4	7	7	4	4	7	7	7	4	7	7	7	7	4	4	7	4	4	4	7	4	4
4	4	4	7	7	4	4	4	4	7	4	4	4	7	4	4	7	4	7	4	7	7	4	7	4	7	7	7	4	4	4	4	4	7	4	7	4	7	7	7	4	4	4	7	4	7	4	4	4	7
7	7	7	4	7	7	4	4	4	7	4	7	7	4	4	4	7	4	4	7	4	4	4	4	4	7	4	4	7	4	7	4	7	7	4	4	7	4	4	4	4	4	7	7	4	7	7	4	4	4
7	4	4	4	4	4	4	4	4	7	4	7	4	4	4	4	4	7	7	7	4	7	4	4	4	4	7	4	4	4	7	7	4	7	7	7	7	7	4	4	7	4	4	4	7	4	7	4	4	4
4	7	7	4	7	4	4	7	7	7	4	7	7	7	4	7	4	7	4	7	7	7	4	7	4	4	4	7	4	7	7	4	7	7	4	4	4	4	4	4	7	4	7	7	7	7	4	7	4	7
7	4	4	7	4	7	7	4	4	4	7	7	4	4	7	7	4	4	4	7	4	7	7	7	7	4	4	4	4	4	4	7	4	7	7	4	7	4	4	7	7	7	4	4	7	4	7	4	4	7
7	7	7	4	7	4	4	7	7	7	4	7	7	7	4	7	7	4	4	4	4	4	4	4	4	4	7	4	7	4	4	7	4	4	7	4	4	4	4	4	4	7	4	4	7	4	7	7	4	4
7	7	4	4	7	4	4	7	4	7	7	4	4	7	7	7	4	4	7	7	4	4	4	7	7	4	4	7	4	7	4	4	4	7	4	7	4	4	4	7	4	7	4	4	7	7	7	7	7	7
4	4	4	4	4	4	7	4	7	4	4	7	4	7	4	7	7	7	7	4	4	4	7	7	4	7	4	7	7	4	7	7	4	4	4	7	7	7	7	4	7	7	7	4	4	4	4	4	7	7
7	7	7	7	4	4	7	7	4	4	4	4	4	4	4	7	4	4	4	4	4	4	7	4	4	4	7	7	4	4	7	4	4	4	4	4	7	7	4	4	4	7	7	7	4	4	4	4	7	7
7	4	7	7	4	7	7	7	4	4	7	4	4	4	4	4	7	7	7	4	4	4	7	4	7	7	4	4	7	7	4	7	7	7	4	4	4	7	4	7	7	4	4	4	4	4	7	4	7	7
7	4	4	7	4	7	4	7	4	4	4	7	4	7	4	7	4	7	4	4	4	4	7	7	7	7	4	4	4	4	4	4	4	4	4	4	4	4	4	4	4	4	4	4	4	4	4	4	4	4
7	7	4	4	7	7	4	4	4	7	4	7	4	7	4	4	4	7	4	7	4	4	4	7	7	7	7	7	4	7	4	4	7	4	4	7	7	7	7	4	4	7	4	7	4	7	4	4	4	7
4	7	7	7	4	4	7	7	4	7	4	4	7	7	4	7	7	7	7	7	7	7	4	7	4	4	4	4	7	7	7	4	7	4	4	4	7	4	7	7	4	7	7	7	4	4	4	7	4	4
7	4	4	7	4	4	4	7	4	7	4	4	4	7	7	4	4	4	7	4	4	4	7	7	7	7	4	4	7	7	7	4	7	7	7	7	7	4	4	7	7	7	4	7	7	4	7	4	4	4
7	7	4	4	7	4	4	4	4	7	7	7	7	4	7	4	4	7	7	7	7	7	7	7	4	4	4	7	7	4	7	4	7	4	7	7	4	4	7	4	4	4	7	4	7	4	4	7	4	4
7	7	4	7	4	4	4	7	4	4	7	4	4	4	4	4	4	4	4	4	7	4	4	4	7	4	7	7	7	7	4	4	4	4	4	7	7	4	4	4	4	7	4	7	4	4	4	4	4	4
7	4	7	7	7	4	4	7	7	7	4	4	4	7	4	4	4	7	7	4	4	7	4	4	4	4	4	7	4	4	7	4	7	4	4	4	4	4	7	4	4	4	4	4	7	7	4	7	4	7
4	4	7	4	7	7	4	4	7	7	7	4	4	4	4	4	4	4	7	7	4	4	4	4	7	4	4	7	4	4	4	4	4	7	4	7	4	7	7	4	7	7	7	4	7	7	4	7	4	7
4	4	4	4	7	4	7	4	7	7	4	4	7	4	7	7	7	7	7	7	7	7	7	7	7	7	4	4	4	4	4	4	4	4	7	4	7	7	4	4	4	4	4	4	4	7	7	4	7	4
7	7	4	4	4	7	7	7	4	7	7	4	4	7	7	4	7	7	4	4	4	7	4	4	4	4	7	4	4	4	7	7	4	4	4	4	7	7	7	7	4	7	7	4	7	7	7	4	4	7
4	4	4	4	4	7	4	4	4	7	7	7	7	4	4	4	7	7	7	4	4	4	7	7	7	4	7	4	4	7	7	4	4	7	4	4	7	7	4	4	4	7	4	4	7	4	7	7	4	7
4	7	4	7	7	7	7	4	4	7	7	4	7	4	7	7	7	4	7	4	4	4	4	4	4	7	7	4	4	7	7	4	7	4	7	7	4	4	7	4	4	7	7	7	4	7	4	4	7	7
7	7	4	4	4	4	7	4	4	4	4	7	4	4	4	7	7	4	4	4	7	7	7	4	7	7	7	4	4	7	4	7	4	4	7	7	4	4	4	4	4	4	7	7	7	7	4	4	7	4
4	4	7	7	7	4	4	7	7	4	7	7	7	4	7	7	7	4	7	4	4	4	4	7	4	7	4	4	4	7	4	7	7	7	4	4	7	7	4	7	4	7	4	4	7	4	4	7	7	4
7	4	7	7	4	7	4	7	7	4	4	7	4	4	4	4	4	4	4	7	4	7	4	4	7	7	7	4	4	7	7	4	7	4	4	4	4	4	4	7	4	7	4	4	7	7	4	4	4	4
4	4	4	7	4	7	4	7	4	4	4	7	7	7	7	4	4	7	4	4	7	4	4	7	7	4	7	4	7	4	4	7	4	4	4	7	7	4	7	4	7	4	7	7	7	4	4	4	4	4
7	4	4	7	7	4	4	4	7	4	7	4	4	4	4	4	7	4	4	4	4	4	4	7	7	7	4	4	7	4	4	4	4	4	4	7	7	7	4	7	4	4	7	4	4	7	4	7	4	4
4	4	4	7	7	4	4	7	7	7	7	4	4	4	7	4	7	7	7	7	4	7	7	7	7	4	4	4	7	4	4	7	4	7	7	7	7	7	4	7	4	7	7	4	4	4	4	7	7	7
4	7	4	7	7	4	4	7	7	4	4	4	7	7	4	7	4	7	7	7	4	4	4	7	4	7	4	4	4	7	4	7	4	4	7	4	4	4	7	4	4	7	7	4	4	4	4	7	4	7
7	4	4	4	4	4	4	7	7	4	7	7	7	4	4	7	4	4	4	7	7	7	4	7	4	4	7	4	7	7	7	4	4	7	7	4	4	7	7	4	7	4	7	7	4	4	7	7	4	4
7	4	4	7	7	4	7	7	7	7	7	7	7	4	4	4	4	4	4	4	7	7	7	4	7	7	4	7	4	4	7	4	4	4	7	4	7	7	7	7	4	4	4	7	7	4	7	4	7	7
4	4	7	4	4	4	7	4	7	4	7	7	4	4	7	7	7	7	4	7	4	4	4	4	7	4	7	7	7	4	7	7	4	7	4	7	7	4	4	4	4	7	4	4	4	7	4	4	7	7
4	4	7	7	7	4	7	4	4	4	4	4	4	7	4	4	7	4	4	7	4	4	4	7	7	7	4	4	4	7	7	4	4	7	4	4	4	7	7	4	7	4	7	7	4	7	4	4	7	4
4	7	4	4	4	7	4	7	7	4	4	7	7	7	7	7	4	4	7	7	4	4	4	7	7	7	7	4	4	7	4	4	7	7	4	4	4	4	7	7	4	7	4	4	4	7	7	7	4	4
7	4	4	7	4	7	4	4	7	4	7	4	7	4	4	4	4	7	7	7	7	7	7	4	4	7	4	4	4	4	4	4	4	7	7	7	4	4	4	4	7	4	7	7	7	7	4	4	7	7
7	7	4	7	4	7	7	7	4	4	4	4	7	4	4	4	4	7	7	7	4	4	7	7	4	4	4	4	7	7	4	4	7	7	7	4	7	7	4	4	4	7	7	7	7	7	4	4	4	7
7	4	4	4	7	4	7	7	7	7	4	7	4	4	4	4	4	7	7	4	7	4	7	4	4	7	4	4	4	4	4	4	4	4	7	4	4	7	4	7	7	4	7	7	4	4	4	4	7	7
7	7	7	4	7	4	7	4	4	7	7	4	4	4	4	4	4	4	7	4	4	7	4	7	4	7	4	7	7	4	7	7	4	4	7	7	7	4	7	4	4	4	7	4	7	4	7	4	7	4
4	4	4	4	4	7	7	4	4	7	4	7	4	7	4	7	4	4	4	4	4	4	7	4	4	4	4	4	7	4	7	4	4	7	7	4	4	7	7	4	7	7	4	7	4	4	4	7	7	4
4	7	7	4	4	4	4	7	4	4	4	4	4	4	7	4	4	7	4	4	4	4	4	4	4	4	7	4	7	4	4	7	4	4	7	4	4	7	4	4	4	7	7	4	7	4	4	7	4	7
4	7	4	7	7	4	4	7	4	4	7	7	7	7	7	4	4	7	7	7	4	4	4	4	4	7	4	4	4	7	4	7	7	4	7	4	4	7	7	7	4	4	7	4	4	7	4	7	7	7
7	7	7	4	4	4	4	7	7	7	7	4	4	7	4	4	7	4	4	4	4	7	7	4	7	4	4	4	4	7	4	4	7	4	4	4	4	4	4	4	7	4	7	4	7	7	7	4	4	4
4	7	4	7	7	4	4	4	7	4	7	4	7	4	7	4	7	4	4	7	7	7	4	7	7	7	7	7	7	7	4	4	7	4	4	7	4	7	7	4	4	4	7	7	7	4	7	7	7	4
7	7	7	7	4	7	4	4	7	4	7	4	7	7	7	4	4	4	4	7	4	4	4	7	4	7	4	4	4	4	7	4	4	7	4	4	4	4	7	4	4	7	4	7	4	7	4	7	7	7
4	4	7	4	7	4	4	4	4	7	7	4	7	4	4	4	4	7	4	4	4	7	7	7	7	7	7	4	4	4	4	7	4	4	7	7	7	4	4	4	4	4	7	4	4	4	4	4	7	7
7	4	7	4	7	4	7	4	4	7	7	4	7	7	4	4	4	4	4	7	7	4	4	7	4	7	7	4	4	4	4	4	7	4	4	4	4	7	4	4	7	7	4	4	7	4	7	7	4	7
7	4	7	4	4	4	4	4	7	7	7	7	4	4	4	7	7	7	7	4	7	7	4	4	4	4	4	7	7	4	4	7	4	7	4	4	7	4	7	4	4	7	7	7	7	4	4	7	7	7
7	4	4	7	7	7	4	4	7	7	4	4	4	4	7	7	4	4	7	7	4	7	4	7	7	4	4	4	7	4	4	4	7	4	7	4	4	4	7	4	4	7	7	4	7	4	4	4	7	7
4	7	4	7	4	7	7	7	7	7	7	4	7	4	7	4	7	7	4	4	4	7	7	7	7	7	7	7	7	7	7	4	4	7	7	7	4	4	4	7	4	4	7	4	7	7	7	7	4	4
7	4	4	7	4	4	7	7	4	7	7	4	4	4	4	4	7	7	7	7	7	4	4	4	7	7	7	7	4	7	4	7	7	7	4	7	7	4	4	4	4	4	4	4	7	4	7	4	4	7
4	7	4	7	4	4	7	7	7	7	7	4	7	4	7	7	4	7	7	4	7	4	7	7	4	4	4	4	7	7	4	4	4	4	4	4	7	4	4	4	7	4	7	7	7	4	4	4	4	7
4	7	7	4	4	7	7	7	7	7	4	4	7	7	7	4	7	7	4	7	4	4	7	7	7	7	4	4	7	7	7	4	4	4	4	4	4	7	4	7	4	7	7	7	7	7	4	7	7	4
7	4	4	4	7	4	4	4	7	7	7	4	4	7	4	7	4	4	4	7	4	4	4	4	4	4	4	7	4	7	4	4	4	7	4	7	4	4	4	7	4	4	4	4	7	4	7	7	7	7
7	4	4	7	4	7	7	4	7	7	4	4	4	7	7	7	4	4	7	4	7	4	7	7	7	4	4	4	7	7	4	4	7	4	4	4	4	7	4	7	4	7	7	4	7	4	7	4	7	7
4	4	7	4	7	4	4	4	7	7	4	4	4	7	4	4	4	4	7	4	4	4	4	7	4	4	4	7	7	4	7	4	4	7	7	4	7	7	4	4	4	7	7	7	7	7	7	7	4	4
4	4	7	4	4	4	7	7	4	7	4	4	4	7	4	4	7	4	7	7	7	4	4	4	4	7	4	4	7	4	4	4	7	4	4	7	4	7	4	4	4	7	7	7	4	7	7	4	4	4
4	7	4	4	4	7	7	7	7	7	4	4	4	7	7	7	7	7	4	7	4	7	7	4	7	7	4	7	4	7	4	4	4	4	7	7	4	7	7	7	4	7	7	7	4	4	7	7	7	4
7	4	7	4	4	4	4	4	7	7	4	7	4	4	4	7	4	7	4	7	4	7	7	4	4	4	7	4	4	4	4	7	7	7	7	4	4	4	4	4	4	7	4	4	4	4	7	4	4	4
7	7	7	7	7	7	7	4	4	7	4	4	4	4	4	7	4	7	7	4	7	4	7	4	4	4	4	4	7	7	7	4	7	7	4	4	4	7	4	4	4	4	4	7	4	4	4	7	7	4
4	4	4	4	7	7	7	4	7	4	4	7	7	7	7	7	4	7	4	4	7	4	7	7	7	7	4	4	4	4	7	4	7	4	7	4	7	4	7	7	4	7	4	7	7	4	7	7	4	7
4	7	4	4	7	4	4	4	4	7	4	4	4	7	7	4	7	7	7	7	4	7	7	4	7	7	4	7	4	7	4	4	4	4	4	7	7	7	7	4	4	7	4	4	7	7	7	4	4	7
4	4	4	4	7	7	4	4	7	7	7	4	4	7	7	7	7	7	7	7	7	4	7	7	7	4	4	7	7	4	4	7	7	7	4	7	7	7	4	7	7	7	4	4	7	7	7	7	4	4
7	4	7	4	4	7	7	7	7	4	4	4	4	7	4	4	4	4	7	4	4	7	7	4	7	4	7	7	4	7	4	7	4	4	4	7	7	4	4	4	7	4	4	4	7	7	4	7	4	4
7	7	4	4	7	4	4	4	7	7	4	4	4	4	4	4	4	7	7	7	7	4	4	7	7	7	7	4	4	4	7	7	4	7	4	4	4	4	4	7	4	4	4	7	4	4	7	4	7	4
4	4	4	4	7	7	4	4	4	4	7	7	7	7	4	4	7	4	7	4	7	4	4	4	4	7	7	4	7	4	4	4	4	4	7	7	4	7	7	4	4	4	4	7	4	4	7	4	4	4
4	4	4	7	4	4	4	4	4	7	4	4	4	7	4	4	4	7	7	4	7	4	7	7	7	7	4	7	7	7	4	4	4	4	4	4	7	4	4	7	4	4	7	4	4	7	7	7	7	4
4	4	4	4	4	7	7	4	7	4	4	4	4	4	7	4	7	4	7	4	7	4	4	7	7	7	4	4	4	7	4	4	4	7	7	7	7	7	4	7	4	7	7	7	7	4	7	7	4	7
4	7	4	4	4	4	4	7	7	7	4	7	7	4	4	4	7	4	7	4	7	4	7	4	4	4	7	4	4	7	7	7	4	7	7	7	7	7	7	7	7	4	7	7	4	7	7	4	4	7
7	4	4	4	4	7	4	4	7	7	7	7	7	4	4	7	7	7	4	4	4	4	7	4	7	7	4	4	4	7	4	4	7	4	4	4	4	4	7	4	4	7	7	4	7	4	7	4	4	4
7	7	7	7	4	4	4	4	4	4	4	4	7	7	7	7	7	7	7	4	7	7	4	4	4	4	7	7	4	7	4	4	4	7	4	7	7	4	7	4	7	7	7	4	7	4	7	7	7	7
7	7	7	7	7	7	4	7	7	7	4	7	7	4	7	7	4	4	4	4	7	4	4	4	4	7	7	4	7	7	7	7	7	7	7	4	7	7	4	7	7	7	4	4	7	4	7	7	4	4
4	4	7	4	7	4	7	4	4	7	7	7	4	4	4	7	4	7	4	7	7	4	4	4	4	4	7	7	4	4	4	4	4	7	7	7	4	4	4	4	4	4	7	7	4	7	4	4	4	4
4	4	4	7	7	4	7	4	7	4	4	4	7	7	7	7	7	7	7	7	7	4	7	7	7	4	4	7	4	4	7	4	4	4	7	4	7	4	4	7	7	4	4	4	4	4	4	4	7	7
4	7	7	4	4	4	4	4	7	4	7	4	4	7	4	7	7	7	4	7	4	7	4	4	4	4	4	7	7	4	7	4	4	7	4	7	4	7	4	4	4	4	7	4	7	4	4	7	7	7
4	7	4	4	7	4	4	4	4	4	4	4	7	7	7	4	4	4	4	7	7	4	7	4	4	7	7	4	7	4	7	4	4	4	4	7	7	7	4	4	4	7	7	4	7	4	7	4	4	7
4	7	7	7	4	7	7	7	7	7	7	4	4	7	4	4	7	4	4	4	7	4	4	4	4	7	7	4	4	7	7	4	7	4	4	7	7	7	7	7	4	7	4	4	7	7	7	7	7	7
7	7	4	7	7	7	7	4	7	7	4	7	4	4	4	7	4	7	7	4	7	7	4	7	4	4	7	4	4	7	7	7	7	7	4	7	4	4	7	7	7	7	7	7	4	7	7	4	4	7
4	4	7	7	7	4	4	7	4	7	4	7	4	7	4	4	4	7	4	7	4	4	4	7	4	7	4	4	7	4	7	7	4	4	4	4	7	4	7	4	4	7	7	7	4	7	4	4	4	7
4	7	4	7	7	7	4	7	7	4	4	4	4	7	4	7	7	4	7	4	4	7	4	4	4	7	7	7	7	7	7	7	7	4	4	7	4	4	4	4	7	4	7	7	7	4	4	4	7	4
7	4	4	4	4	7	4	7	7	7	7	7	7	4	4	4	4	7	7	4	7	4	4	7	7	7	4	7	4	4	4	7	4	7	7	4	7	4	4	7	4	4	4	4	7	7	7	7	7	4
7	4	7	4	4	7	4	4	4	7	4	4	7	4	7	7	7	7	7	4	7	4	7	7	7	7	7	4	7	4	4	4	4	4	7	4	4	4	7	7	4	4	7	7	7	7	4	7	7	4
7	4	4	7	7	7	4	4	7	4	7	4	4	4	7	4	4	7	7	7	4	4	4	7	4	7	7	7	4	4	7	4	4	4	7	4	7	7	7	7	7	4	4	4	4	4	4	4	7	4
4	4	7	7	7	7	7	7	4	7	4	4	7	7	4	7	4	7	4	7	7	4	7	7	4	4	7	4	4	4	7	4	4	4	4	4	4	7	7	4	4	4	7	4	4	4	7	4	4	7
4	7	4	7	7	4	7	7	7	7	4	4	4	4	4	7	7	4	4	7	4	7	7	7	4	7	7	7	7	4	4	7	4	4	7	4	4	7	4	4	7	7	4	7	4	4	7	7	7	7
7	7	7	7	4	4	7	7	7	7	4	7	4	4	7	7	4	7	7	4	4	4	4	4	7	4	4	4	4	4	4	7	7	7	7	4	7	4	4	7	4	7	4	4	7	7	7	4	7	4
4	7	7	7	7	7	4	4	4	4	7	7	4	7	7	4	7	7	7	4	7	4	4	7	4	7	4	7	7	7	7	4	7	7	4	7	4	4	4	4	4	4	7	7	4	7	7	4	4	4
4	4	4	4	4	4	4	4	4	7	4	4	4	7	4	7	7	4	7	4	4	4	7	7	7	4	7	7	4	7	4	4	7	4	7	7	4	4	7	4	7	7	4	4	7	7	7	7	4	4
4	7	4	7	7	7	4	4	4	7	7	7	4	4	4	7	7	4	7	7	7	7	7	7	4	7	4	4	4	4	4	7	4	7	4	7	7	4	4	7	4	7	4	4	4	4	7	4	4	7
4	4	7	7	4	7	4	7	4	7	7	4	4	4	4	4	7	4	7	7	4	7	4	7	7	7	7	4	7	7	7	7	4	7	7	7	4	4	7	7	4	7	4	4	7	4	4	4	7	7
4	7	7	4	4	7	4	4	4	7	4	4	7	4	4	4	7	4	7	7	4	4	4	7	4	4	7	4	4	4	7	4	4	4	7	4	4	4	7	7	4	7	4	7	7	7	4	4	7	4
7	4	7	4	7	7	7	7	7	7	7	7	4	4	7	7	4	7	4	4	4	7	7	7	4	7	4	7	4	7	4	4	7	4	7	4	7	4	7	4	4	7	4	7	4	7	4	4	7	4
7	4	7	7	4	4	4	4	4	7	7	4	7	4	4	4	4	4	7	7	4	7	7	4	7	4	7	4	4	7	4	7	7	7	4	4	7	4	7	4	4	7	7	4	7	4	7	7	4	4
7	7	4	7	4	7	7	4	4	4	4	7	7	7	4	7	4	7	4	4	7	4	4	7	7	4	4	7	4	4	7	7	7	7	4	7	4	7	4	4	4	4	4	4	7	4	7	7	7	4
7	4	7	4	4	7	4	4	4	7	4	4	4	4	4	4	7	4	4	4	7	7	7	7	4	4	4	4	4	4	4	7	7	7	7	7	7	7	4	4	7	4	7	7	4	7	7	7	4	4
4	7	7	4	7	4	4	7	7	4	4	7	4	7	7	4	7	4	4	7	7	7	4	7	4	4	7	7	4	7	4	4	4	4	7	7	4	4	4	7	7	7	7	4	4	7	7	4	7	7
4	4	7	4	7	7	7	4	7	7	7	7	7	7	7	4	7	4	7	4	4	7	7	4	7	4	4	7	4	4	7	7	4	7	7	4	7	4	7	4	4	4	4	4	4	7	4	4	7	4
4	7	7	4	4	7	4	7	7	4	7	7	7	7	7	7	4	7	7	4	7	4	7	4	7	4	4	4	7	7	7	4	4	4	4	4	4	7	7	4	4	4	4	4	4	7	7	7	4	7
7	7	7	4	7	4	7	7	7	4	4	4	4	7	4	4	7	7	4	7	4	7	4	7	4	4	4	4	4	7	7	7	7	7	7	4	4	7	4	4	7	4	4	4	4	4	4	7	4	4
7	4	4	4	4	4	7	7	7	4	7	4	7	4	7	4	4	4	7	4	7	4	4	7	7	4	4	7	4	7	4	7	4	4	4	4	7	4	7	4	4	7	4	4	7	7	4	4	4	4
7	4	7	4	4	4	4	7	4	7	4	7	4	7	4	7	4	4	4	4	4	7	4	7	4	7	4	4	7	7	7	4	7	4	4	7	7	7	4	4	4	7	4	7	7	7	4	7	4	7
4	4	4	4	4	7	4	7	4	4	7	7	4	7	7	7	4	7	7	4	4	4	4	4	4	7	4	4	4	4	7	4	4	4	7	4	7	4	4	4	7	7	7	7	4	4	7	4	4	7
7	4	7	4	4	4	4	7	4	7	4	7	4	7	4	7	7	7	7	4	7	4	4	7	4	4	4	7	7	4	7	4	7	7	4	7	7	4	7	7	7	4	7	4	4	4	4	7	4	4
4	7	4	7	7	7	4	7	4	4	7	7	4	7	4	4	4	4	4	4	4	4	4	7	7	4	4	7	4	4	7	7	4	7	7	4	7	7	4	7	4	4	4	4	7	7	4	7	4	7
4	4	7	7	4	4	4	4	7	7	4	7	7	4	4	4	4	4	4	7	4	7	4	4	7	7	7	4	7	7	4	7	4	4	7	7	7	4	7	7	7	7	7	7	7	7	7	7	4	7
4	4	4	4	4	7	7	7	7	7	4	7	7	4	7	4	4	4	7	7	4	7	7	7	7	7	7	4	7	7	4	4	4	4	4	4	4	4	4	4	7	4	7	7	4	7	7	7	7	4
7	7	7	7	7	4	4	4	7	4	4	7	7	7	4	4	4	7	4	7	7	7	4	4	4	4	4	7	7	4	7	7	7	4	4	4	4	4	7	7	4	4	4	7	7	7	4	7	4	7
7	7	4	7	7	7	4	7	4	7	4	4	4	7	4	7	7	4	7	4	4	7	4	7	7	4	4	4	4	7	4	4	4	4	7	7	7	4	4	4	7	7	4	7	4	4	7	4	4	7
4	4	7	7	7	4	7	7	4	4	4	4	4	4	4	7	4	7	7	7	4	7	4	4	7	7	4	4	7	7	7	4	4	7	7	7	4	4	7	4	7	4	4	4	4	7	7	4	4	7
7	7	7	4	7	7	7	4	7	4	4	7	4	4	4	4	7	4	4	4	4	4	4	4	4	7	4	4	7	4	7	4	7	4	4	4	7	4	4	7	4	4	7	7	7	7	4	4	4	4
4	4	4	4	4	4	4	4	7	7	7	7	7	7	7	7	7	4	7	4	4	7	7	4	4	4	7	4	7	4	7	7	7	4	7	7	7	7	7	4	4	7	7	7	4	4	4	4	4	4
4	4	7	4	7	7	4	7	4	4	4	4	7	4	7	7	4	4	7	4	7	4	4	4	7	4	7	7	7	4	4	7	7	7	7	7	4	7	7	4	7	4	4	4	4	7	4	7	7	4
7	7	4	4	7	4	7	7	7	4	7	4	4	7	4	7	7	7	4	7	7	4	4	7	4	7	7	4	7	4	4	7	7	7	7	7	7	7	4	4	4	7	4	4	7	7	7	4	4	7
4	7	4	4	4	4	7	7	4	7	7	7	4	7	7	4	4	7	4	7	4	4	7	4	4	4	7	4	7	7	4	7	4	7	4	4	4	4	4	4	7	7	4	4	7	4	7	4	7	4
7	7	4	7	7	7	7	4	7	4	7	4	4	4	7	7	4	4	7	4	7	4	4	7	4	7	4	4	7	7	4	7	4	7	4	7	4	7	4	7	4	4	7	4	7	7	4	4	4	4
4	4	7	7	7	4	7	7	7	4	4	7	4	7	4	4	4	4	7	4	4	4	7	4	4	4	4	4	4	4	4	4	7	4	4	7	7	4	4	7	4	4	7	4	4	7	7	4	7	4
4	4	7	7	4	4	7	7	4	4	4	4	4	4	7	7	7	4	4	4	7	7	7	7	7	7	4	7	4	7	4	4	7	4	4	7	4	7	4	4	4	4	4	7	4	4	4	4	4	7
4	7	4	4	4	4	7	4	7	7	7	4	4	7	4	4	7	7	7	4	7	7	7	7	4	7	4	4	4	7	7	4	7	4	4	4	4	7	4	4	7	4	7	4	4	4	7	4	7	4
4	7	4	4	4	4	4	4	4	7	4	4	4	7	4	4	4	7	7	4	4	7	4	4	7	4	4	4	4	7	4	4	7	4	7	4	4	4	7	4	4	4	4	4	4	4	7	4	7	4
7	4	7	7	7	4	4	7	4	7	7	4	4	4	7	4	7	7	4	7	4	7	4	4	4	7	7	4	4	4	4	4	4	7	4	4	7	4	4	7	7	7	7	4	7	7	7	7	7	4
7	7	4	7	4	7	7	4	7	4	4	7	4	7	7	7	4	4	4	7	7	7	4	4	4	7	7	7	4	4	4	7	4	4	7	7	4	4	7	7	7	4	7	7	4	4	4	7	7	4
4	4	7	7	7	4	7	7	4	4	4	7	4	4	4	4	4	7	4	7	4	4	7	4	4	7	7	7	4	4	4	7	4	4	7	7	4	7	7	7	4	7	4	7	4	4	7	4	4	7
7	7	7	7	7	7	7	7	4	4	7	4	4	4	7	7	7	7	4	7	7	4	7	4	4	4	4	7	4	4	4	4	7	7	4	4	7	7	4	4	7	7	7	4	4	4	4	4	4	4
7	7	4	4	4	4	4	7	7	7	4	4	7	7	4	7	7	7	4	7	4	4	7	7	7	4	7	4	7	7	4	7	4	4	4	4	4	7	4	4	4	4	4	4	7	4	4	7	4	4
4	7	4	7	4	4	4	4	7	7	4	4	7	4	4	4	7	7	4	4	7	7	7	4	4	4	7	4	7	4	7	7	7	7	4	4	4	7	4	4	4	4	4	7	4	4	4	7	7	4
4	4	7	4	4	4	7	4	4	4	7	4	4	4	7	4	7	7	4	7	7	4	4	4	4	7	7	4	4	4	7	4	4	4	4	7	7	4	4	7	7	4	4	4	7	4	4	4	7	7
7	7	7	7	4	4	7	4	7	7	7	4	4	7	7	4	7	4	4	7	7	7	4	4	4	4	4	7	7	7	4	7	7	7	7	7	4	4	7	4	7	7	7	4	7	4	7	7	7	7
7	4	7	4	4	4	4	7	4	4	4	4	7	4	4	4	4	7	7	4	4	4	7	7	4	4	4	4	4	4	4	7	4	7	7	7	7	4	7	7	4	4	7	4	7	4	7	4	7	7
4	4	4	4	7	4	4	4	4	4	7	7	4	4	4	4	4	4	4	7	7	4	4	4	4	7	4	4	4	4	4	4	4	7	4	7	4	4	4	7	4	7	4	4	7	7	4	7	4	7
4	4	7	4	4	7	4	4	4	7	4	4	7	4	4	4	7	7	7	4	4	7	4	7	7	7	4	4	4	7	7	7	4	7	4	4	7	7	4	7	7	7	7	4	7	7	7	7	7	7
4	7	7	4	4	7	4	7	4	7	4	7	7	4	7	4	7	7	7	4	4	4	7	4	4	4	7	4	7	7	7	7	4	4	7	4	4	4	7	7	4	7	7	4	4	4	7	4	4	7
7	7	7	7	4	7	4	4	4	7	7	7	7	4	4	7	4	4	4	7	7	4	7	4	4	7	7	4	7	7	4	7	4	7	4	4	4	7	4	4	4	4	4	4	4	7	4	7	7	4
7	7	7	4	4	4	4	4	7	4	7	4	7	4	4	4	4	7	7	4	7	4	7	7	4	7	7	7	7	7	7	4	7	7	7	4	7	7	4	4	4	4	7	4	7	7	7	7	7	4
4	7	4	4	7	4	4	7	7	4	7	7	7	7	7	7	4	4	4	7	7	7	7	7	7	4	4	7	7	7	4	4	4	4	7	4	4	7	7	7	4	4	4	4	4	4	7	7	7	4
7	4	4	7	7	7	7	4	4	7	4	7	4	4	7	4	7	4	4	4	7	7	7	7	4	7	4	7	7	4	7	4	4	4	7	7	7	4	4	4	4	4	4	7	4	4	4	4	7	4
7	7	7	4	4	4	7	4	4	4	7	4	4	4	4	4	4	7	7	4	4	4	4	4	7	4	4	4	4	4	7	7	4	7	7	4	4	7	4	4	7	4	7	7	4	4	4	4	7	7
4	4	4	4	7	4	4	4	7	4	4	4	7	7	7	7	4	7	4	4	7	4	4	7	4	7	4	4	4	7	7	4	7	7	4	4	7	4	7	7	4	4	7	4	7	4	7	4	4	4
4	4	7	7	7	4	7	7	4	7	7	7	7	4	4	7	4	7	4	4	4	4	4	4	4	4	4	7	4	4	7	4	4	4	4	4	4	4	7	4	7	4	4	4	7	7	4	4	7	7
4	7	4	4	7	7	4	4	7	7	7	4	7	7	4	4	4	7	4	4	7	4	7	7	4	4	4	4	7	7	4	4	4	4	7	7	4	4	4	7	7	4	7	4	4	4	4	7	7	4
7	4	7	7	4	7	4	4	4	4	4	4	7	4	7	7	4	4	4	4	7	7	7	7	4	4	4	7	7	4	7	7	7	4	4	7	4	4	4	4	7	7	7	4	7	4	4	4	4	7
4	4	4	7	7	4	7	7	7	4	4	7	7	4	4	7	7	7	4	7	4	4	7	4	4	4	4	4	4	4	7	4	7	4	4	4	4	4	4	4	7	4	7	4	4	4	4	7	4	7
7	4	4	4	7	4	4	4	4	4	7	7	7	4	4	7	4	4	7	4	7	7	4	4	7	4	4	7	7	4	7	7	7	7	7	4	4	7	4	7	7	4	7	4	4	4	4	4	7	7
7	4	4	7	4	7	4	4	4	7	4	4	7	7	7	7	7	4	4	4	7	7	4	4	4	7	4	4	4	4	7	4	7	4	7	7	4	7	4	7	7	4	7	4	7	7	7	4	4	4
4	7	7	4	7	4	7	4	4	4	7	7	4	4	7	4	4	7	7	4	4	4	7	7	7	4	7	4	7	4	4	4	7	7	4	4	4	7	4	7	7	4	7	7	7	4	4	4	7	7
4	4	4	7	4	4	4	7	7	7	4	4	7	4	4	4	4	7	4	7	7	7	7	4	7	7	4	4	7	4	4	7	7	7	7	4	7	7	4	4	7	4	7	4	4	4	7	4	7	7
4	7	7	7	7	7	7	7	7	7	4	7	4	7	7	7	7	4	7	7	7	7	7	7	7	7	4	4	4	7	4	4	4	4	7	7	4	7	7	7	4	4	4	4	4	4	4	7	7	4
4	7	7	4	7	4	7	7	7	4	4	4	7	4	4	4	7	7	4	4	4	7	4	4	7	4	4	4	4	7	7	4	4	7	4	4	4	4	7	7	4	4	7	7	4	4	7	4	4	4
7	4	7	4	4	4	7	7	4	4	7	7	4	4	4	7	4	4	4	4	4	7	4	4	7	4	4	7	4	7	4	7	4	7	7	7	4	4	7	7	7	7	7	4	7	7	7	7	4	4
7	4	7	4	7	4	7	7	7	4	4	7	7	7	4	4	7	4	4	7	7	7	7	4	7	4	4	4	4	4	4	4	4	7	7	4	7	4	4	7	4	7	4	4	7	7	4	7	4	4
7	7	4	7	4	7	4	4	4	4	7	7	7	4	4	7	7	4	7	7	4	4	7	4	7	4	4	4	4	4	7	4	7	7	4	7	4	7	7	7	4	4	4	7	7	4	7	4	4	7
7	4	7	7	4	4	7	4	4	4	4	7	4	4	4	7	7	4	4	7	4	7	7	4	4	4	7	7	7	4	7	7	4	4	7	4	4	4	7	7	4	7	4	4	7	4	7	7	4	7
4	7	4	4	4	4	4	7	7	4	7	4	4	7	4	4	4	7	4	7	7	7	7	4	7	7	4	4	4	7	4	4	7	7	7	4	4	4	4	4	4	7	4	4	4	4	4	4	4	4
7	7	4	4	4	7	4	4	4	7	4	4	4	7	7	4	4	4	4	4	4	7	7	4	7	4	4	4	7	4	7	4	7	4	4	4	4	4	4	7	7	4	7	4	7	4	7	4	4	7
7	7	4	4	7	4	4	7	7	4	4	7	4	4	4	7	7	7	4	7	7	7	4	7	4	4	4	7	4	4	4	7	4	4	4	7	7	7	7	4	7	7	4	4	4	7	4	7	4	4
4	4	4	7	4	4	7	4	7	7	7	4	4	7	4	7	4	4	4	4	4	4	7	4	7	4	7	4	7	7	4	7	4	7	7	4	4	4	7	7	7	7	4	4	4	7	7	7	7	7
7	4	4	4	7	4	7	7	4	7	4	7	7	4	4	4	4	4	4	4	4	7	4	4	7	7	4	7	7	4	7	7	7	7	4	7	7	7	7	4	7	4	4	4	4	4	4	4	4	7
4	4	4	7	7	7	7	7	4	7	4	4	7	7	4	7	7	7	7	7	4	7	4	7	7	4	7	7	7	7	7	4	4	4	7	4	7	7	4	7	4	7	4	4	7	4	7	4	4	4
4	7	7	4	7	4	7	4	7	7	7	4	7	4	4	7	4	7	4	7	7	7	7	7	4	4	7	7	4	4	7	7	4	7	4	4	4	7	4	4	7	4	4	4	4	4	4	7	4	7
7	7	7	7	7	7	4	4	7	4	4	7	7	7	4	7	4	7	4	7	4	4	7	4	4	4	7	7	4	7	4	4	4	7	4	4	7	7	7	7	4	4	7	4	7	7	7	4	4	4
7	4	7	7	7	7	4	7	4	7	4	4	4	7	4	4	7	4	4	7	4	7	7	7	7	4	4	4	7	7	4	4	4	4	7	4	4	4	7	4	7	7	4	4	7	7	4	7	4	4
7	7	4	7	7	7	7	4	7	4	7	7	7	7	7	4	4	7	4	7	7	4	4	7	7	4	4	7	4	4	7	4	4	4	4	4	7	7	4	4	4	4	7	4	7	4	7	7	4	4
4	7	7	4	4	7	7	4	7	7	4	4	7	4	7	4	7	4	4	4	4	7	7	7	7	4	4	7	4	4	7	4	4	4	4	4	7	7	7	4	7	7	4	4	7	7	7	7	7	7
7	7	7	4	4	7	7	4	4	4	7	7	4	4	7	7	4	7	4	7	4	7	4	4	4	7	4	7	4	7	7	4	7	4	7	4	7	7	4	7	7	7	4	7	4	4	4	4	4	4
7	7	4	7	4	7	7	4	7	7	4	4	4	4	7	7	4	7	4	4	7	4	7	7	7	4	7	7	4	4	4	4	4	7	4	4	4	4	4	4	4	4	7	4	7	7	4	4	4	4
4	4	7	4	7	4	4	7	4	7	4	4	4	4	4	4	7	4	4	4	7	4	7	7	7	7	4	7	4	7	4	7	4	4	4	4	7	4	4	7	4	4	4	4	7	7	7	7	4	4
7	7	7	4	7	7	4	7	7	7	7	4	4	4	7	4	7	7	7	4	4	4	7	4	7	7	7	7	7	4	4	4	7	7	7	4	7	7	4	4	7	4	4	4	4	4	4	4	4	7
7	7	7	4	4	4	7	4	7	7	7	4	4	4	4	7	4	7	4	7	4	4	7	7	7	4	7	4	7	4	4	7	4	4	7	7	4	4	7	4	7	4	7	4	4	4	4	4	7	7
7	4	7	7	4	7	4	7	7	7	7	4	7	7	7	4	4	7	4	7	7	4	7	4	4	7	7	7	7	7	7	4	7	7	4	4	4	4	7	7	7	7	7	4	4	4	7	7	7	7
4	4	7	4	7	4	4	7	4	7	4	7	4	4	4	4	4	7	4	4	7	7	4	4	4	4	7	4	4	4	4	4	7	4	4	7	4	7	7	4	7	4	4	7	7	7	4	4	4	4
4	7	4	7	4	4	7	4	7	7	7	4	7	4	4	4	4	4	4	4	4	7	4	4	4	7	4	7	4	4	4	7	4	4	4	4	7	4	7	7	4	7	7	4	4	4	4	4	7	4
4	4	7	7	4	4	7	7	4	4	4	7	7	7	7	7	7	4	4	7	7	7	7	4	7	7	4	4	4	4	4	4	4	4	4	7	4	4	4	4	7	4	7	7	7	4	7	7	7	7
4	7	4	4	4	7	4	4	4	7	4	7	4	4	7	7	4	4	7	7	4	7	4	7	7	7	7	7	4	4	4	4	7	7	7	7	4	4	7	4	7	4	7	4	4	7	4	7	4	4
7	7	4	7	4	4	7	4	4	4	7	7	4	4	7	7	7	4	7	7	4	4	4	4	4	4	7	4	7	7	7	4	4	7	4	7	4	4	4	4	4	7	4	4	4	4	4	7	7	7
4	7	7	7	4	7	4	4	7	4	7	4	7	7	7	7	4	4	7	7	4	7	7	4	4	7	7	7	4	7	7	4	7	4	7	7	4	7	4	4	7	7	4	4	7	4	7	7	4	7
4	7	4	4	4	4	4	4	4	4	4	7	4	4	7	4	7	7	7	4	4	4	4	4	4	7	7	7	4	4	4	4	7	4	7	7	4	4	4	7	7	7	7	7	7	4	7	4	7	4
7	4	4	7	4	4	4	7	4	7	7	4	7	4	4	7	4	7	4	4	4	4	4	7	7	4	7	7	7	7	4	4	4	4	4	4	7	4	7	7	4	7	4	4	4	7	4	4	7	7
4	4	4	4	4	4	4	7	7	4	7	4	4	4	7	7	4	7	7	7	4	7	7	7	7	4	7	4	7	4	7	7	7	4	4	7	4	4	4	4	4	4	7	7	7	7	4	7	7	4
4	4	4	7	7	4	7	4	4	4	4	4	7	7	7	4	4	4	4	7	7	7	4	7	7	4	7	7	7	7	4	4	4	4	4	7	4	7	7	7	7	7	7	4	7	4	4	7	4	7
7	7	4	4	4	4	7	4	7	4	7	7	7	7	7	4	4	4	7	4	4	7	7	4	4	4	4	7	4	7	4	4	4	7	4	7	7	4	4	4	7	4	7	4	4	7	7	4	4	7
7	7	7	4	7	7	7	7	4	4	4	4	4	4	7	4	4	4	4	4	4	4	7	4	7	4	7	7	4	7	7	4	7	7	4	7	7	7	4	7	7	7	4	4	4	7	7	7	7	4
7	4	4	4	7	4	4	4	4	7	4	7	7	7	7	4	4	4	7	4	7	4	4	7	4	4	4	4	7	7	7	4	7	4	7	7	4	7	4	4	4	4	7	4	4	4	4	4	7	4
7	7	4	4	4	7	7	4	4	4	4	7	4	4	7	4	4	7	7	7	7	7	4	7	4	7	7	7	4	4	7	4	7	4	4	4	7	4	4	4	4	7	4	4	7	7	4	7	4	4
7	7	4	7	7	4	4	4	4	7	7	7	7	7	4	4	7	4	7	7	7	4	7	4	7	4	7	7	7	7	7	4	4	7	7	4	4	7	4	7	7	7	4	4	7	7	4	4	4	4
7	4	7	4	4	4	7	4	4	4	4	7	4	4	4	4	4	7	4	4	7	4	4	4	7	4	4	7	4	7	7	7	7	4	4	4	7	4	4	4	4	4	7	7	7	4	7	4	7	4
7	7	4	4	4	7	4	4	7	7	7	4	7	7	4	4	7	4	4	4	7	7	4	4	4	4	4	4	7	7	4	4	7	4	7	4	4	7	4	7	7	7	7	4	4	4	4	4	4	4
7	4	7	4	4	7	7	7	4	7	4	4	7	4	4	7	4	4	4	7	7	7	4	4	4	4	4	4	4	4	4	7	7	7	7	4	4	4	4	4	4	7	7	7	4	4	4	4	4	4
7	7	4	7	7	7	4	7	4	4	7	7	4	7	7	7	7	4	7	4	4	4	7	7	4	4	7	7	4	7	7	7	7	7	7	7	4	4	7	4	4	4	4	4	7	7	4	4	4	4
4	4	7	4	7	7	4	7	7	7	4	7	7	7	7	4	7	7	7	7	4	4	4	7	7	4	7	7	7	4	7	4	7	4	7	4	4	7	7	4	7	4	4	4	4	4	7	7	7	4
4	4	4	4	7	7	7	4	4	7	4	4	4	7	4	7	7	4	7	4	7	7	4	7	4	4	4	4	4	4	7	7	4	4	7	4	7	4	4	4	7	7	4	4	4	4	4	4	4	7
4	4	7	7	4	4	4	7	7	4	4	4	7	4	4	7	7	7	4	4	7	4	7	7	7	7	4	4	7	7	4	7	4	7	4	7	4	4	7	7	4	7	7	7	4	7	4	7	4	7
4	4	7	7	4	4	4	7	7	4	4	7	7	7	7	4	7	4	4	7	4	4	7	4	4	4	7	4	7	4	7	4	4	7	7	4	4	4	4	7	4	4	4	4	7	4	7	4	4	7
4	7	7	7	4	7	7	4	4	7	4	7	7	7	7	7	4	7	4	7	7	4	4	7	4	4	7	7	7	4	4	7	7	4	4	7	4	7	7	4	7	7	4	4	7	7	4	4	4	4
4	7	4	7	4	4	7	7	7	7	4	4	4	4	4	7	7	7	7	7	4	7	7	4	4	7	7	4	4	4	4	4	4	7	7	7	4	4	7	7	7	4	4	7	7	4	4	7	4	7
4	4	4	7	4	4	7	4	7	4	4	7	4	7	7	7	4	4	4	7	4	7	7	4	7	7	4	7	7	4	4	7	4	4	7	4	4	4	4	7	4	7	7	4	7	4	4	4	7	7
4	7	4	7	4	4	4	4	7	4	7	4	4	7	4	7	7	7	4	7	7	7	4	7	7	4	7	4	4	7	4	4	7	7	4	7	4	4	4	4	4	4	7	4	7	7	7	4	7	4
4	7	7	4	4	4	7	7	4	4	4	4	7	7	7	4	4	7	7	4	7	4	7	4	4	4	7	4	4	7	7	7	4	4	4	4	4	4	7	7	7	4	4	4	7	7	4	4	7	4
4	4	4	4	4	7	7	4	4	4	4	7	7	7	4	7	7	4	7	7	4	7	4	7	7	7	7	7	4	4	4	7	4	4	4	4	7	4	4	7	4	7	4	7	4	4	7	4	4	7
4	4	7	7	7	4	7	7	7	4	4	4	4	7	4	4	4	4	4	7	7	4	4	4	4	7	7	4	7	7	7	7	4	7	7	7	4	4	4	7	4	4	4	4	7	7	4	7	4	4
4	4	4	4	4	7	4	7	4	4	4	4	4	4	7	7	4	4	7	7	4	7	7	7	4	4	7	4	7	7	7	4	4	4	7	4	7	4	7	4	7	4	7	4	4	7	7	7	7	4
4	7	4	7	7	4	7	4	7	7	4	7	4	4	4	4	7	4	4	7	7	4	7	4	4	4	7	7	4	7	4	7	4	4	4	4	4	4	4	4	7	7	4	4	7	7	4	4	4	4
4	7	4	4	4	4	4	7	7	7	4	7	7	7	4	4	4	4	4	4	4	4	7	7	4	4	4	7	4	7	7	7	7	4	7	7	7	7	7	4	4	7	4	4	7	4	4	4	4	7
7	4	4	4	4	4	4	4	4	4	7	7	7	7	4	4	7	4	4	7	7	7	7	4	7	4	4	4	4	7	7	4	7	7	4	4	7	7	7	4	4	4	4	7	4	4	4	4	7	4
4	4	7	4	7	4	4	4	4	4	7	4	4	7	7	7	4	4	7	7	7	7	4	4	4	7	7	7	4	4	7	7	7	7	7	4	4	4	4	4	7	7	4	4	7	7	7	7	4	4
4	4	4	7	7	7	7	7	7	4	7	7	7	7	7	4	7	4	7	4	7	7	7	7	4	4	4	4	4	4	4	4	7	7	7	7	7	4	7	7	7	7	7	4	7	4	7	4	4	4
4	4	7	4	7	7	4	4	7	7	4	7	4	7	7	7	7	4	4	4	4	4	4	4	4	7	4	4	4	4	7	4	7	4	4	7	7	4	4	7	4	4	4	7	7	4	4	7	4	7
7	4	7	4	4	4	4	7	4	7	4	7	7	4	4	7	4	4	4	7	7	4	7	7	7	7	4	4	4	4	7	4	7	7	7	7	4	4	4	7	4	4	7	4	7	4	4	7	7	7
7	7	7	4	7	7	7	4	4	7	4	7	7	4	4	4	7	4	4	7	7	4	7	4	4	7	7	7	4	7	7	4	4	7	7	7	4	4	7	4	4	4	4	4	4	4	7	7	7	7
7	4	4	4	4	7	7	4	7	4	4	4	7	4	7	7	7	4	7	7	7	4	7	7	4	4	7	7	7	7	4	4	4	4	4	4	7	7	4	7	4	7	4	4	4	7	7	4	4	7
7	4	7	4	7	4	7	4	7	7	4	4	7	7	4	7	4	4	4	7	7	4	7	4	4	7	4	4	7	7	7	7	7	7	4	7	4	4	7	4	7	4	7	7	7	4	4	7	4	4
7	7	4	4	4	4	7	4	4	4	4	7	4	4	7	7	4	4	4	4	7	7	4	7	7	4	4	7	4	4	4	4	7	4	4	4	4	4	7	4	7	4	4	7	7	7	4	4	4	4
4	4	4	7	4	4	7	4	4	7	4	4	7	4	4	7	7	4	7	4	4	7	4	7	4	4	7	7	4	7	7	7	4	4	4	4	7	7	4	7	4	7	4	4	4	4	7	7	7	4
4	4	4	4	7	4	4	4	4	7	7	4	4	4	4	7	7	7	4	4	4	7	7	7	4	7	7	7	4	7	7	4	4	7	7	7	7	7	7	4	7	7	7	7	7	4	4	7	7	4
7	7	4	7	7	7	7	4	4	7	4	7	4	4	4	4	4	7	7	7	4	4	4	7	4	4	4	7	7	7	7	7	7	7	4	4	4	4	7	4	7	4	7	7	7	4	7	4	4	4
7	7	4	4	4	7	4	4	4	4	4	4	4	4	7	4	4	7	4	4	4	7	7	4	4	4	7	4	7	4	7	4	4	7	4	7	4	4	7	7	7	7	7	7	4	7	4	4	7	4
7	4	4	7	4	7	7	7	4	4	4	7	7	7	4	4	7	7	7	7	7	4	4	7	7	4	7	4	4	4	4	7	7	4	4	7	4	7	7	7	7	4	4	4	4	7	4	4	7	7
4	4	4	4	7	4	7	4	7	4	4	7	7	4	4	4	4	4	7	7	4	4	4	4	4	4	4	7	4	7	7	4	4	7	7	4	7	7	7	4	4	4	4	4	7	4	7	4	4	7
7	4	4	4	4	4	7	4	7	7	7	4	4	7	7	4	4	4	7	4	7	4	4	7	4	4	4	4	4	4	7	7	4	4	7	4	7	7	4	4	4	7	7	4	7	7	4	7	4	7
4	4	4	4	4	4	4	7	7	4	4	4	4	4	7	4	4	7	7	4	4	4	7	7	4	7	4	4	7	4	4	4	7	4	7	4	7	4	7	4	7	7	4	4	7	4	7	7	7	7
4	7	7	7	7	7	4	7	7	4	7	7	7	4	4	4	7	4	7	7	7	4	4	7	4	7	7	4	4	4	4	4	4	7	7	7	4	4	4	7	4	4	4	7	4	7	7	7	7	7
4	7	4	4	4	4	7	4	4	7	4	4	7	4	7	7	7	7	7	7	7	4	4	7	4	4	4	4	4	4	4	4	7	4	7	7	7	4	4	7	4	4	4	7	7	4	7	7	7	4
7	7	7	7	4	7	7	4	4	7	4	7	4	7	4	7	7	4	7	4	4	7	4	4	7	7	7	4	7	4	7	4	4	7	7	7	4	4	4	7	7	4	7	7	4	7	7	7	4	4
4	4	7	4	4	4	4	7	4	4	4	7	7	7	7	4	4	7	7	4	7	7	4	7	7	4	7	4	4	4	4	7	7	4	7	4	4	7	4	7	4	7	4	7	4	4	7	7	7	4
4	4	7	7	7	7	4	7	7	7	7	7	7	4	4	7	4	7	7	4	7	7	4	7	4	7	7	4	4	4	7	7	7	4	7	4	4	7	7	7	4	7	4	4	4	7	4	4	7	7
4	7	4	7	4	7	4	7	4	4	7	7	4	7	7	7	4	4	4	4	4	4	7	7	4	4	4	4	7	7	4	4	4	4	4	7	4	7	4	7	7	4	4	7	4	4	4	7	7	4
4	4	7	4	7	4	4	4	4	7	4	4	7	7	7	4	4	7	4	4	4	7	4	4	4	4	4	4	4	4	4	4	4	7	4	4	4	4	7	7	4	4	4	7	7	7	7	4	7	7
4	4	4	4	4	4	7	4	4	4	4	4	7	4	4	7	7	7	4	4	7	4	7	7	7	4	7	4	7	7	4	7	4	4	4	7	7	4	7	4	4	7	4	4	7	4	4	4	4	4
4	7	7	7	4	4	4	7	7	7	4	7	4	7	7	7	7	4	4	4	4	7	7	4	4	7	4	4	4	4	4	7	7	7	4	7	4	7	7	7	7	7	4	4	7	7	4	4	4	4
4	7	4	4	7	4	4	4	4	4	4	4	4	7	4	4	4	4	7	7	4	7	4	7	7	7	7	4	4	4	4	7	7	7	4	4	7	4	4	4	4	4	4	7	7	7	4	4	4	4
7	4	4	4	4	7	4	7	7	7	4	4	7	4	4	7	4	4	7	7	4	4	4	7	7	4	4	4	4	7	7	4	4	7	7	4	4	7	4	4	7	4	7	4	4	4	4	7	4	7
4	7	4	7	7	4	7	4	7	4	7	7	7	4	7	7	4	4	7	7	4	4	7	4	4	7	4	4	4	7	7	4	4	7	7	4	7	7	7	4	4	7	4	7	4	4	4	7	4	7
4	7	7	4	4	7	7	7	7	7	4	4	4	7	7	4	7	4	7	7	7	4	4	4	7	7	4	7	4	7	4	4	7	7	7	4	4	4	4	7	4	7	7	4	7	4	7	4	7	4
7	7	7	7	7	4	4	4	7	7	4	7	4	4	7	4	4	4	7	7	4	4	7	4	7	4	4	7	7	7	4	7	7	4	7	7	7	7	4	7	7	4	7	4	4	4	7	7	7	7
7	7	7	4	7	4	7	4	4	7	7	7	4	7	7	4	4	4	7	7	4	7	4	4	4	7	4	4	7	7	4	7	7	4	7	4	4	7	7	7	4	7	4	4	4	7	7	4	7	4
7	4	4	4	4	4	7	4	4	4	4	4	4	4	4	4	4	4	4	7	4	4	4	7	4	7	4	7	4	4	7	7	4	7	4	7	4	4	7	7	4	7	4	4	4	4	7	7	7	4
4	7	4	4	7	4	7	4	4	4	7	4	4	4	7	7	7	7	4	4	7	7	4	4	7	4	7	7	4	4	4	7	7	7	7	7	4	7	4	4	7	4	4	4	7	7	4	4	7	7
4	4	4	7	4	4	4	7	7	4	4	4	7	7	4	4	7	7	7	4	4	4	7	7	4	4	4	7	7	4	7	7	4	4	7	4	4	4	7	7	7	4	7	4	7	7	7	4	7	7
4	4	4	7	4	7	4	4	7	7	4	7	7	7	7	4	4	4	4	4	7	4	4	7	7	4	7	7	4	7	7	4	7	7	7	4	7	7	7	7	7	4	4	7	7	4	7	4	7	7
7	4	4	4	7	7	7	4	4	7	4	7	7	7	7	4	4	7	4	7	4	7	7	4	7	4	7	4	7	4	4	4	4	7	4	7	4	7	4	4	7	4	4	4	7	4	4	4	7	4
7	4	4	7	4	4	4	4	7	7	7	4	7	4	7	7	4	4	4	7	4	7	4	4	7	4	4	4	4	4	4	4	4	4	4	4	4	7	4	4	7	4	4	7	4	7	4	7	4	4
7	4	4	7	7	7	7	7	7	4	7	7	4	7	4	4	7	7	4	4	4	7	4	4	7	7	4	4	4	4	4	7	4	7	4	4	4	7	7	7	7	4	4	4	4	7	4	4	7	4
7	4	4	7	7	7	4	4	7	4	4	4	4	7	7	7	7	4	7	4	4	4	7	4	7	4	7	7	7	7	4	7	7	4	4	4	4	7	7	7	7	4	4	4	4	7	7	7	4	4
7	7	7	7	4	4	4	4	7	7	4	4	4	7	7	4	4	7	4	7	7	4	4	4	4	4	7	7	7	7	7	7	4	7	7	4	4	4	7	4	4	7	7	4	4	7	4	4	7	4
7	4	4	4	7	7	4	4	4	7	4	7	4	4	4	4	4	7	7	4	7	4	7	4	4	4	4	7	4	4	4	4	4	7	7	4	7	4	7	7	7	7	4	7	4	4	4	7	4	7
7	4	7	4	4	4	7	7	7	7	4	4	4	7	4	7	7	4	4	4	4	4	7	4	4	4	4	7	4	4	4	7	4	4	7	7	4	4	7	4	4	7	7	4	4	4	4	4	4	7
4	4	4	7	4	7	7	7	4	7	4	7	7	4	7	7	7	4	7	4	7	4	7	4	7	4	7	4	4	7	7	7	7	7	4	7	4	4	4	4	7	4	7	4	4	7	4	4	7	7
7	7	4	4	4	4	4	4	4	4	4	4	7	4	4	4	4	7	7	4	7	7	4	4	4	7	7	4	4	4	7	7	7	4	4	4	7	7	4	4	4	4	7	7	4	4	4	4	4	4
4	4	7	7	7	7	4	4	7	4	7	7	4	4	4	4	4	7	4	7	4	7	4	4	4	4	4	4	7	4	4	7	4	7	7	4	4	4	7	7	7	7	7	7	7	4	7	4	7	7
4	4	4	7	4	7	4	7	4	4	7	4	4	4	4	4	4	7	7	4	7	4	7	7	4	7	4	7	4	7	7	7	7	7	4	4	7	4	7	4	7	7	4	4	7	4	4	4	4	7
4	7	4	7	4	4	4	4	4	4	4	4	4	7	4	7	7	4	4	4	7	7	4	7	7	4	7	4	7	4	4	7	4	7	4	7	4	4	4	4	4	4	4	4	4	4	7	7	4	4
4	4	4	4	7	7	7	7	7	7	7	7	4	7	7	4	4	4	4	7	7	4	4	4	7	7	7	4	7	7	7	4	4	7	4	7	7	4	4	4	4	7	7	7	4	4	7	4	4	4
4	7	7	4	4	7	4	4	4	7	4	7	4	7	4	4	7	4	4	4	7	4	4	7	7	7	4	7	4	7	4	4	7	7	4	7	4	4	4	4	7	7	7	7	4	7	7	4	4	7
7	7	7	4	7	7	7	4	7	7	4	4	4	7	4	4	4	7	7	7	4	4	4	7	4	7	4	7	7	7	4	4	4	7	7	4	7	4	7	4	7	7	4	4	7	4	4	7	7	4
4	7	4	7	7	4	7	4	7	7	4	4	7	7	4	4	4	7	7	4	4	4	7	4	7	7	4	4	7	7	4	4	4	7	4	7	7	7	4	4	7	7	4	7	7	4	4	7	4	4
7	4	7	7	4	7	7	7	4	4	7	4	4	4	4	4	4	4	7	4	4	4	7	7	4	4	7	4	4	7	4	7	4	4	7	4	4	4	7	4	4	7	4	4	7	7	4	4	7	7
4	4	7	4	4	4	4	4	7	7	4	7	7	4	4	7	7	7	7	7	7	7	7	7	7	4	4	4	7	7	4	4	7	4	7	7	4	7	7	4	7	4	7	7	4	4	7	4	4	4
4	4	4	7	7	7	4	4	7	4	7	4	7	4	7	7	7	4	7	7	7	4	4	4	4	4	4	7	4	7	4	7	7	7	4	4	7	4	4	7	4	4	7	4	4	4	4	7	7	7
7	7	4	4	4	4	7	4	7	4	7	7	7	4	7	4	4	4	4	4	4	4	4	7	4	4	7	4	4	4	7	7	7	4	4	7	4	7	7	4	7	4	7	4	4	7	4	4	4	7
7	4	4	4	4	4	4	7	4	4	7	7	7	4	7	7	4	7	7	4	4	4	4	7	4	4	7	7	7	4	4	7	4	4	7	7	7	4	7	4	7	4	7	4	7	4	4	4	4	7
7	7	4	4	4	7	4	4	7	4	4	4	7	4	4	4	4	7	4	7	4	7	7	4	7	4	4	7	7	4	4	4	7	7	7	7	4	7	7	4	4	4	7	7	7	7	4	7	4	4
4	4	4	4	4	7	4	4	4	7	7	4	4	4	7	7	4	4	4	4	4	7	4	4	7	4	7	4	7	4	7	4	7	7	7	4	4	7	7	7	4	7	4	7	7	7	7	7	7	4
7	4	7	7	4	4	7	7	4	7	4	4	7	4	4	4	4	7	7	7	4	4	7	4	4	7	4	4	7	4	4	4	7	7	4	7	7	7	7	7	7	4	4	4	4	4	7	4	4	4
7	4	7	4	7	7	7	4	4	4	4	7	4	4	4	4	7	7	7	7	7	4	4	4	7	4	4	4	4	4	7	7	7	4	4	7	4	4	4	4	7	7	4	7	7	7	7	7	4	4
4	7	4	4	4	4	7	7	7	7	7	4	4	4	7	7	4	4	4	4	4	4	7	7	4	7	7	4	7	4	7	7	4	7	4	4	7	7	7	4	7	4	4	7	4	7	4	7	7	4
7	7	4	7	4	7	7	7	7	4	4	4	7	7	4	7	4	7	7	7	4	7	4	7	7	7	4	4	4	7	4	4	7	7	7	7	4	4	4	4	7	7	4	4	4	7	7	4	7	4
7	4	4	4	7	7	4	7	7	4	7	7	7	7	4	7	4	4	4	4	7	4	4	7	4	7	7	7	4	7	7	4	4	4	4	7	4	4	7	4	4	7	7	4	4	7	4	4	7	7
4	7	7	4	4	4	4	4	4	7	7	4	7	4	4	7	7	7	7	4	4	4	4	7	4	7	7	4	7	4	4	7	4	4	7	7	7	7	7	4	7	7	4	4	4	4	7	7	4	7
7	4	4	4	4	4	4	7	7	7	4	7	4	4	4	4	7	4	4	7	4	7	7	4	7	4	4	7	4	7	7	7	7	7	4	7	4	7	7	4	4	4	7	4	4	4	4	4	4	4
4	4	4	4	4	7	7	7	4	7	4	4	7	4	7	4	4	7	7	7	7	7	4	4	7	7	4	4	4	7	4	7	7	4	4	4	7	4	4	4	7	7	7	7	4	4	4	4	7	4
4	4	4	4	4	4	4	7	4	4	4	4	4	7	4	7	4	4	4	4	4	4	4	7	4	4	4	7	4	4	4	7	7	7	7	7	4	4	4	4	7	7	4	4	7	4	7	4	7	4
4	4	7	4	4	7	7	7	7	7	7	4	7	7	4	4	7	7	4	4	7	7	4	7	4	4	7	4	4	7	4	4	4	7	7	4	4	7	4	4	4	7	4	7	4	7	4	7	7	4
4	4	7	4	4	4	4	4	7	7	4	4	7	7	7	4	4	4	4	4	4	4	7	4	4	7	4	4	7	4	7	4	4	7	7	7	4	7	7	4	4	4	7	4	4	4	4	4	7	4
7	4	4	7	7	4	4	7	7	4	7	7	4	4	4	4	4	7	7	4	4	4	7	7	4	7	4	4	4	4	4	7	7	4	4	4	7	7	7	7	4	4	4	4	7	4	4	7	7	4
4	7	4	7	4	4	7	7	7	4	4	4	4	4	4	7	4	7	4	7	4	7	4	7	7	7	7	4	4	7	7	4	7	7	4	7	4	7	4	4	7	4	7	4	4	4	4	4	4	7
7	7	4	7	4	7	4	7	7	7	7	7	7	7	4	7	7	4	7	7	4	4	7	4	4	4	4	7	7	4	4	7	7	4	4	4	4	4	4	7	4	7	7	7	7	7	7	4	4	7
4	7	4	7	4	4	4	7	7	4	7	7	7	7	4	7	7	7	7	4	7	7	4	4	7	4	4	4	7	7	7	4	7	7	4	4	4	4	7	7	7	4	7	4	7	4	7	4	7	7
4	4	4	7	7	7	4	4	4	7	4	7	4	7	4	7	4	4	7	7	7	7	7	7	4	4	4	4	4	4	4	4	7	7	4	4	4	7	7	7	4	4	4	7	7	4	4	4	7	7
4	7	7	7	4	7	7	7	7	4	4	7	4	7	4	7	4	7	4	4	4	7	7	4	7	4	4	7	7	7	4	4	4	4	7	4	7	7	4	4	4	4	4	4	4	4	4	7	4	7
7	4	7	4	4	7	4	4	4	4	7	4	7	4	7	7	4	4	4	4	7	4	4	7	7	7	4	7	7	4	4	4	4	4	4	4	4	7	7	4	7	7	7	7	4	4	4	4	7	4
7	4	7	4	7	7	4	7	4	4	4	4	4	4	4	7	7	4	4	4	4	7	4	7	4	7	4	7	4	7	4	7	4	4	7	4	4	4	7	7	4	4	4	7	4	7	7	7	7	7
7	7	4	7	7	4	7	7	4	7	4	4	4	7	4	4	4	7	7	7	4	4	4	7	4	7	7	7	7	7	7	4	4	7	4	7	7	7	4	4	4	4	4	4	4	7	4	4	4	7
7	7	4	4	7	4	4	4	7	7	4	4	7	7	7	7	7	7	7	7	4	4	7	7	4	4	4	4	4	7	4	7	4	7	4	7	7	7	4	7	7	4	4	4	4	7	7	4	4	4
4	4	4	7	4	4	7	4	4	4	4	4	7	4	7	7	7	7	4	4	4	4	4	4	7	4	4	7	4	7	4	7	4	7	7	7	4	4	4	4	4	7	4	7	7	7	4	7	4	7
7	7	7	4	7	7	7	7	4	7	4	4	7	7	4	7	4	4	4	4	7	4	7	4	7	7	7	4	4	4	7	7	7	7	4	4	4	4	7	4	4	7	7	4	7	4	7	4	7	4
4	4	7	4	4	4	7	4	7	7	7	4	7	4	4	7	4	4	7	4	4	7	4	4	7	4	4	7	4	7	7	7	7	4	7	7	4	4	7	7	4	7	7	7	7	7	7	4	7	4
4	7	7	4	4	4	7	4	7	4	7	4	4	4	4	4	7	7	4	4	7	4	7	7	4	7	7	4	4	7	4	4	4	7	7	4	7	4	4	4	4	7	4	4	4	4	4	7	7	7
7	7	7	4	4	4	7	4	4	7	4	4	4	7	7	7	4	7	4	4	4	4	7	7	4	7	7	4	7	7	4	7	7	7	7	7	4	4	7	4	7	7	4	7	4	4	4	4	7	7
4	4	7	4	7	4	7	7	4	4	4	7	4	4	4	4	4	4	7	7	4	4	4	4	7	7	7	7	7	7	4	7	7	7	7	4	7	7	4	4	7	7	7	4	4	4	4	4	7	4
7	4	7	4	7	4	4	4	7	4	7	4	4	4	7	7	4	7	4	4	7	4	7	4	4	7	7	4	7	7	4	4	7	7	4	7	4	7	7	4	7	4	4	7	7	7	7	7	4	7
7	7	7	4	7	4	7	7	7	7	7	7	7	7	7	4	4	4	7	7	7	4	4	4	4	7	7	4	4	7	7	7	7	4	7	4	4	4	4	7	4	4	4	4	4	7	4	4	4	4
7	7	4	4	7	4	4	4	7	4	4	4	7	7	4	4	7	7	4	4	7	7	4	7	4	4	7	4	4	4	4	7	4	4	7	4	7	4	4	4	7	4	4	4	4	4	4	7	4	7
4	7	4	7	4	7	7	7	4	4	7	4	7	4	4	4	4	4	4	4	7	7	4	4	4	4	7	4	7	4	4	4	7	4	4	7	7	4	4	4	7	7	4	4	7	4	7	4	7	7
4	7	7	4	4	4	4	4	7	4	4	7	4	4	7	4	4	4	4	4	7	7	4	7	4	7	7	7	7	4	4	4	4	7	4	4	4	4	4	7	4	4	4	4	7	4	7	4	7	7
4	4	4	7	4	4	7	7	7	7	7	4	4	7	4	7	7	7	4	4	7	4	4	4	7	7	7	7	4	7	7	7	7	7	4	7	7	4	7	4	4	4	7	4	7	4	4	4	4	4
7	4	4	7	7	7	7	4	7	7	4	4	7	4	4	7	4	4	4	4	4	4	7	4	4	4	7	7	7	4	4	4	4	4	7	7	4	7	7	4	4	4	4	7	7	4	4	4	4	7
4	7	7	4	7	7	4	7	4	4	4	7	4	7	7	4	4	7	7	4	7	4	7	7	7	7	4	7	4	7	7	4	4	4	7	7	7	4	7	4	4	7	7	4	7	4	7	4	7	4
4	7	4	7	4	4	7	7	4	7	7	4	7	4	4	7	7	7	7	7	4	7	7	4	4	4	7	4	7	7	4	4	7	4	4	4	7	4	4	4	7	7	4	4	4	4	7	7	4	4
7	7	4	4	4	4	7	7	7	4	7	4	4	4	7	4	4	4	7	4	7	4	4	7	7	4	7	7	4	4	7	7	4	4	7	7	7	7	7	7	4	7	7	7	7	4	4	7	7	4
4	4	4	4	7	4	7	7	4	4	7	7	4	7	7	7	7	7	7	4	4	4	4	4	7	4	7	7	4	4	4	7	4	7	4	7	4	7	7	7	7	4	4	4	4	7	4	4	4	4
7	4	4	4	7	7	4	4	4	4	4	7	7	7	7	7	4	7	4	7	7	4	4	7	4	4	4	4	4	4	4	7	4	7	7	4	7	7	4	4	4	7	4	7	7	4	4	4	7	4
4	7	4	7	7	4	7	4	7	7	7	7	4	4	7	4	4	4	4	4	7	4	4	7	7	4	4	4	4	7	4	4	7	4	4	7	7	7	4	4	4	4	4	4	7	7	4	4	4	4
4	7	7	4	4	7	4	7	7	7	7	4	4	7	4	7	7	4	4	4	4	7	7	7	7	7	7	4	7	7	7	7	4	4	7	4	4	4	4	4	4	4	4	7	4	7	4	4	4	7
4	7	4	4	4	7	4	4	4	7	7	4	4	4	4	7	4	7	7	7	7	4	4	4	4	4	7	7	7	7	7	7	4	4	4	7	4	4	4	4	7	7	4	4	4	4	7	4	4	4
7	7	4	4	4	4	7	4	7	7	7	7	4	7	4	4	4	7	7	4	4	4	4	7	7	4	4	4	4	4	4	4	7	7	4	7	7	7	4	4	7	7	4	4	4	4	7	4	7	4
7	7	4	7	7	7	7	7	7	4	4	4	7	7	4	4	4	4	4	7	7	7	4	7	4	7	7	7	4	7	7	4	4	7	4	4	4	4	4	7	7	7	4	7	4	7	7	4	7	4
7	4	4	7	4	4	4	7	4	7	4	7	7	7	7	4	7	4	4	4	4	4	4	4	7	4	4	7	7	7	7	7	4	4	7	7	7	4	7	7	4	7	7	4	4	7	7	4	7	7
4	4	4	7	4	4	7	4	4	4	7	4	7	7	4	4	7	4	7	4	4	4	4	4	4	7	4	4	7	7	7	7	7	4	4	4	4	4	4	4	4	4	7	7	7	7	4	4	7	7
7	4	7	7	7	4	4	4	4	4	7	7	4	4	4	4	4	7	4	7	4	4	7	7	4	7	4	7	7	4	4	7	7	7	4	4	4	4	7	7	7	7	7	4	4	7	4	4	4	4
7	7	4	4	7	7	7	4	7	4	7	7	4	4	4	7	4	7	4	4	4	4	7	7	7	4	4	4	4	7	4	7	7	4	7	4	4	4	7	7	4	4	7	4	7	7	7	4	7	4
4	4	7	4	7	4	7	4	7	7	4	7	7	4	4	4	4	7	7	4	7	4	7	4	7	4	4	4	4	4	4	4	4	7	4	4	4	4	4	7	4	4	7	7	4	7	4	7	4	7
4	4	7	7	4	4	4	7	4	7	7	7	4	4	7	7	4	4	4	7	4	7	4	4	7	7	4	4	4	4	4	7	4	4	4	4	7	4	7	7	7	7	7	4	4	7	4	4	7	4
4	4	4	7	7	4	4	4	7	4	7	7	4	7	4	4	7	7	7	7	7	4	7	4	7	4	4	4	7	7	4	4	7	7	7	4	4	4	4	7	4	7	7	7	7	7	7	7	4	4
7	7	7	7	4	7	4	7	4	4	7	4	7	4	7	7	4	7	4	4	7	4	7	4	4	4	4	4	7	7	4	4	4	4	7	7	7	4	7	7	7	7	7	4	4	4	4	7	4	4
4	7	4	4	7	4	4	4	4	7	7	7	7	7	7	4	7	7	7	4	7	7	4	7	7	7	7	7	7	4	4	7	7	4	4	7	7	4	4	7	7	7	4	7	4	7	7	4	7	4
7	7	4	7	4	7	4	7	7	4	4	4	7	7	4	7	4	4	4	4	7	4	4	4	7	4	7	4	4	7	4	4	4	4	4	4	4	7	7	4	7	7	4	4	4	7	4	7	7	7
4	7	4	4	7	4	4	4	4	7	4	4	7	4	4	4	7	4	4	4	7	4	7	4	4	4	7	4	7	7	7	4	7	4	7	4	4	7	7	4	7	4	7	4	7	4	7	4	4	7
7	7	4	4	4	7	7	4	4	4	7	7	4	4	7	4	7	7	4	7	7	4	7	7	7	7	7	4	7	4	7	4	4	7	4	4	4	4	4	7	4	7	7	4	4	7	7	7	7	7
4	7	7	7	7	4	4	4	4	4	7	7	4	4	7	7	4	4	4	4	4	4	7	7	7	4	7	4	4	4	4	4	7	4	7	7	4	7	7	4	4	4	7	7	4	7	7	7	4	7
4	7	7	4	4	4	4	4	4	4	4	4	7	4	7	4	7	4	7	7	7	4	4	4	4	4	4	4	4	7	4	7	7	4	4	4	7	4	7	4	4	4	7	4	7	7	4	4	7	7
7	7	7	4	7	4	7	7	7	7	7	7	7	7	4	4	7	4	7	4	7	7	4	7	7	7	7	4	4	4	4	4	7	7	7	4	4	4	7	4	4	4	4	7	4	4	7	7	4	4
4	7	7	4	7	4	7	4	4	4	7	7	7	7	7	4	4	4	4	4	4	7	7	7	7	7	4	4	4	4	4	7	4	4	7	7	4	4	4	4	4	7	4	4	4	4	4	7	4	7
4	4	7	4	4	4	4	7	4	4	7	7	4	4	4	4	4	7	4	4	4	7	4	4	4	7	7	4	4	4	4	4	7	7	4	7	4	4	7	7	4	7	7	7	7	4	4	7	7	4
4	4	7	4	4	7	7	7	7	4	4	4	4	4	4	4	4	7	7	4	7	4	7	4	4	7	7	4	4	4	7	7	4	4	4	7	7	4	7	4	7	7	4	7	7	7	4	4	7	4
7	4	7	4	4	7	7	4	4	4	4	4	4	7	4	7	4	7	4	4	7	7	4	4	7	7	4	7	7	4	4	7	4	4	4	4	7	4	4	4	7	4	4	4	4	4	4	4	7	4
7	7	7	4	4	7	7	4	4	4	4	7	4	4	4	7	4	7	7	7	4	4	7	4	7	4	4	4	7	7	4	4	4	7	4	4	4	4	7	7	4	4	4	4	7	7	4	4	4	7
7	4	4	4	4	7	4	7	4	7	7	7	7	4	7	7	7	7	4	7	4	7	7	4	4	4	4	7	4	7	4	4	7	7	4	7	4	7	7	4	4	4	7	7	4	4	7	4	4	4
4	7	7	7	7	4	4	4	7	4	4	4	4	7	4	4	4	4	4	4	4	7	7	4	7	7	7	4	4	4	4	7	4	4	7	7	4	4	4	4	4	7	4	4	4	7	7	7	7	4
4	7	7	7	4	7	4	4	7	4	7	7	4	7	4	7	4	4	7	4	7	4	4	4	7	7	4	4	7	4	7	4	7	7	7	4	7	4	7	4	4	4	7	4	7	4	7	7	7	4
4	4	7	4	4	4	4	4	4	4	4	7	4	4	4	7	7	4	4	4	4	4	4	7	7	7	7	7	7	4	7	4	4	7	4	4	4	4	7	7	7	4	7	4	7	4	4	4	4	7
4	4	7	7	4	4	4	7	4	7	4	7	4	4	7	4	7	7	4	7	4	4	7	4	7	4	4	7	4	4	7	4	7	7	7	4	7	4	4	7	4	7	4	7	4	4	4	4	7	4
4	4	4	7	4	7	4	4	7	4	7	4	4	7	4	4	4	7	7	7	7	4	4	7	7	4	7	4	4	7	7	7	4	4	4	4	4	4	4	4	4	4	4	7	7	4	7	4	4	4
7	7	4	7	7	4	7	4	7	7	4	7	4	4	4	7	4	7	7	7	4	4	7	4	7	4	7	4	4	4	7	7	4	4	4	4	4	7	4	4	4	4	7	7	4	7	7	7	7	7
4	4	7	7	7	4	7	7	7	4	7	7	4	7	7	4	7	4	7	4	7	4	4	7	4	4	4	7	4	7	4	4	7	4	7	4	7	4	7	4	4	7	7	7	4	7	4	7	7	4
4	4	7	4	4	7	7	4	7	4	7	4	4	7	4	7	7	7	4	7	4	4	7	4	4	7	7	7	4	7	7	7	4	7	4	4	4	4	4	4	7	4	4	4	7	4	7	4	4	7
7	7	7	7	7	7	7	4	7	7	7	7	7	4	7	4	4	7	4	7	7	7	4	7	7	4	7	4	4	4	7	4	7	4	7	4	7	4	4	4	4	4	7	7	4	4	4	4	4	4
4	7	4	4	7	7	4	4	7	4	7	7	7	7	4	7	7	4	4	4	4	4	7	4	4	7	4	7	4	7	4	4	4	7	4	4	7	7	7	4	7	4	4	4	4	7	4	4	7	4
4	4	4	7	7	4	7	4	4	7	7	7	7	4	4	4	4	7	7	7	7	4	4	7	4	7	4	4	4	7	7	4	7	4	4	4	4	7	7	4	4	7	7	7	7	7	7	7	7	7
4	7	7	7	4	4	4	7	4	4	7	4	4	7	7	7	4	7	4	4	4	4	4	4	4	7	4	4	7	4	4	4	7	7	4	4	7	7	4	7	7	4	4	4	4	7	7	7	4	4
4	4	4	7	7	7	7	7	4	4	7	4	4	4	4	4	7	4	7	7	4	7	4	4	7	7	4	7	7	4	4	7	4	7	7	7	7	4	7	4	7	7	7	4	4	7	4	4	7	7
7	7	7	7	7	4	7	4	7	4	7	4	4	7	7	4	4	4	4	7	4	4	4	4	4	7	4	4	4	7	4	7	7	7	7	4	4	4	4	4	4	4	7	4	4	7	4	7	4	4
7	4	7	4	4	7	4	4	7	4	4	7	4	7	7	4	7	4	4	4	4	4	4	7	7	4	7	4	7	4	4	7	4	4	7	7	7	7	7	4	4	7	7	4	7	4	4	7	4	7
4	7	4	4	7	4	7	4	7	7	4	4	7	4	7	7	4	4	4	4	4	7	4	4	7	4	4	7	4	4	4	4	4	4	7	7	7	4	4	7	7	4	7	7	7	4	7	4	7	4
4	7	7	7	7	4	4	4	4	4	7	7	7	4	7	4	4	4	4	4	4	4	4	4	4	4	7	7	7	4	4	7	7	4	7	7	7	4	4	4	7	4	4	7	4	4	7	7	4	4
7	7	4	7	4	4	7	7	4	4	4	4	4	4	4	7	7	4	7	7	7	7	4	4	7	7	7	7	4	4	4	4	4	4	7	4	7	7	7	7	4	7	4	7	4	7	4	7	7	4
4	4	7	4	4	4	4	7	4	4	7	4	7	4	4	4	4	7	4	7	4	4	4	7	7	4	4	4	4	4	7	7	7	7	4	4	4	7	7	4	4	4	7	4	7	4	7	4	7	7
7	4	4	4	7	7	4	7	4	4	7	4	7	4	4	4	7	7	4	7	4	7	7	4	4	4	4	7	4	4	7	4	4	4	7	7	4	4	7	7	7	4	4	4	7	7	4	4	4	7
7	4	4	7	4	4	7	7	7	7	4	7	7	4	4	4	4	7	7	4	7	7	4	7	7	7	7	4	4	4	4	7	7	7	4	4	7	4	4	4	7	7	4	7	7	7	7	4	4	7
4	7	7	4	4	4	4	4	4	4	4	4	7	4	4	4	4	4	7	7	7	7	4	7	7	4	7	4	7	7	4	7	4	4	4	7	7	4	4	4	7	4	7	7	4	4	4	7	4	4
4	4	7	4	4	7	4	4	7	4	4	4	4	4	4	4	4	7	7	7	4	7	7	4	4	7	4	4	7	4	7	4	4	4	7	7	4	4	7	4	7	7	4	4	7	4	4	4	4	7
4	7	4	4	7	7	4	4	7	4	7	7	7	7	7	4	4	4	4	4	7	4	7	7	4	4	4	4	4	7	7	7	7	7	4	4	7	4	7	7	7	7	7	4	7	7	4	4	4	4
7	4	4	4	4	4	7	4	7	4	4	4	4	4	7	4	4	7	7	7	4	4	4	4	7	7	7	4	7	7	4	7	7	7	4	4	4	7	4	7	4	4	7	7	4	4	4	7	7	4
4	4	4	7	4	7	7	7	7	7	7	7	7	4	7	7	4	4	7	4	4	4	4	7	7	4	4	4	4	7	4	7	7	4	4	7	4	4	7	7	4	4	7	7	7	4	4	7	4	4
4	4	4	7	4	7	4	7	4	7	7	7	7	4	4	7	4	4	4	7	7	4	4	7	4	4	4	4	4	7	4	7	4	7	7	4	4	4	7	7	7	7	4	4	4	7	4	7	7	7
7	7	7	7	7	4	7	4	7	7	7	7	4	7	7	4	7	4	7	4	4	4	4	4	4	7	4	7	7	7	4	7	4	4	7	7	7	4	4	7	7	4	7	4	4	7	4	7	7	7
7	7	4	7	4	7	4	7	4	4	7	7	4	4	4	7	7	7	7	4	7	4	4	7	4	7	7	4	4	4	4	4	7	7	7	7	4	4	7	4	7	4	4	4	7	4	7	7	4	4
4	7	4	7	4	7	7	4	4	7	4	7	7	4	4	7	4	4	7	4	7	7	7	4	4	7	4	7	4	4	4	4	7	7	4	4	7	4	7	4	4	7	4	4	7	4	4	7	4	4
7	4	7	7	7	7	7	4	7	7	7	4	4	4	7	7	4	4	4	4	4	4	4	4	4	4	4	7	4	4	4	7	4	4	7	4	7	4	4	7	4	4	7	7	4	4	4	4	7	4
7	7	7	4	7	7	7	4	7	7	7	4	7	7	7	7	4	4	7	7	7	4	4	7	7	4	4	4	7	4	4	7	4	7	7	4	4	7	4	4	4	7	4	4	4	7	4	4	7	4
7	7	7	4	4	4	4	7	4	7	7	4	7	4	7	7	7	7	7	4	7	7	4	7	7	7	7	7	4	4	4	4	4	7	7	7	7	7	7	7	4	4	7	4	4	7	7	4	7	4
4	7	7	4	7	4	7	4	4	7	7	7	4	4	4	4	7	4	7	7	4	7	4	4	4	4	4	7	4	7	4	4	7	7	4	7	4	4	7	7	7	4	7	7	4	4	4	4	7	7
7	4	7	7	4	4	7	7	7	4	4	4	4	7	4	7	7	4	4	4	7	7	4	7	7	7	7	7	7	7	4	4	4	4	4	7	4	7	4	4	7	4	7	4	7	4	4	7	4	7
4	7	4	4	4	4	4	4	4	4	4	7	7	7	7	4	4	7	4	4	4	4	7	4	7	4	7	4	4	4	4	7	4	7	7	4	4	4	7	4	7	7	4	4	7	7	7	4	7	4
4	7	7	4	4	4	4	4	7	7	7	7	4	7	4	7	4	7	4	7	7	4	7	4	7	7	4	4	7	7	7	4	4	4	4	4	4	4	4	4	7	7	7	7	4	4	4	4	4	4
7	7	7	4	4	4	7	4	7	7	7	4	4	4	4	7	4	7	4	7	4	7	4	4	4	4	7	7	4	7	4	4	4	4	4	4	4	4	4	7	4	7	7	4	4	7	4	7	7	4
4	7	4	4	7	4	4	4	7	7	7	4	7	4	4	4	4	4	4	7	4	7	7	7	4	7	7	7	4	4	4	4	4	4	4	4	7	4	7	7	4	4	7	4	7	4	7	7	7	4
4	7	4	7	7	7	4	4	7	4	4	7	4	7	7	4	4	7	7	7	4	4	4	7	7	4	7	4	7	4	7	7	4	7	4	7	4	4	7	4	7	7	7	4	7	7	4	4	7	7
7	7	7	7	4	7	7	7	4	7	4	7	7	7	4	7	7	7	4	4	7	7	7	7	4	4	7	4	4	7	4	7	7	7	4	4	4	4	4	7	7	7	4	4	7	4	4	7	4	4
4	7	7	4	4	7	7	7	4	4	4	4	4	4	4	7	4	4	4	4	7	7	7	4	4	7	7	7	7	7	4	7	4	7	7	7	4	4	7	7	7	4	7	7	4	7	7	7	7	4
4	7	7	4	4	4	4	4	4	7	7	7	7	4	7	4	7	7	4	4	4	4	4	7	4	4	4	4	4	4	7	4	4	7	4	7	7	7	4	7	4	4	4	7	4	7	7	4	4	7
4	4	7	4	4	4	4	7	7	7	7	7	4	7	7	7	7	4	4	4	7	4	7	7	7	4	4	4	4	4	4	4	4	7	7	7	4	4	7	7	4	4	7	4	7	7	7	7	7	7
4	4	7	4	4	4	4	4	7	7	4	7	7	7	7	7	4	7	4	7	7	4	4	7	7	7	4	4	7	4	4	7	4	4	4	4	4	7	4	4	4	4	4	4	7	4	4	7	4	7
7	7	4	7	4	7	4	4	7	7	4	4	7	4	4	7	7	4	7	4	7	4	4	7	4	4	4	4	7	4	4	4	4	4	4	7	7	4	7	4	4	7	4	4	7	7	4	4	7	7
4	4	7	4	7	7	4	7	4	7	7	4	4	4	4	4	4	4	7	4	4	4	4	7	4	7	4	7	4	7	4	4	7	4	4	4	7	4	7	7	4	4	7	7	7	4	4	4	7	4
4	4	4	7	7	4	4	4	4	4	7	4	7	4	7	4	4	7	4	7	4	7	4	4	7	4	4	4	4	7	4	7	7	4	7	7	4	4	7	4	7	4	4	7	4	4	7	7	4	4
7	4	4	4	7	4	4	7	4	4	7	4	4	4	7	7	4	7	7	4	7	7	4	7	7	7	7	7	7	4	4	7	4	4	4	7	4	4	7	7	4	4	7	4	4	4	4	7	4	4
4	7	4	7	7	7	4	4	7	7	4	4	4	4	7	7	7	7	4	4	4	7	7	7	4	4	7	7	7	4	4	7	4	7	7	7	7	4	4	4	4	4	4	4	4	7	4	4	7	7
7	4	7	7	7	4	7	7	7	7	4	7	4	4	4	7	4	4	7	4	4	7	7	7	4	4	4	7	4	4	4	4	4	7	4	7	7	4	7	7	7	4	4	4	7	7	4	4	7	4
4	4	7	7	4	7	7	4	4	7	7	4	4	4	7	7	7	7	7	4	7	4	4	4	7	4	7	4	4	4	7	7	7	7	4	4	4	4	7	4	7	4	7	7	4	7	4	7	7	4
4	7	4	4	7	4	7	7	4	7	4	4	4	7	7	7	4	4	4	4	7	4	4	7	7	4	4	7	7	4	7	7	4	4	7	4	4	7	7	7	4	7	4	7	7	4	4	7	4	4
4	7	4	4	7	4	7	7	4	7	7	7	4	4	4	7	7	7	7	4	7	4	4	7	4	4	4	4	7	4	4	4	7	4	7	7	4	4	4	4	7	7	7	4	7	4	4	4	7	4
4	7	4	4	4	4	7	4	4	7	7	7	4	7	7	4	4	7	4	4	7	4	4	4	4	4	4	4	7	7	4	7	4	4	7	4	7	7	7	4	4	7	7	7	7	7	7	4	4	7
7	4	7	4	4	7	7	7	4	4	4	4	4	7	4	7	4	4	7	7	7	7	7	4	7	7	7	7	4	7	4	4	7	7	4	7	4	4	7	7	7	7	7	7	7	4	7	4	7	4
4	7	7	7	4	7	4	4	4	4	4	7	7	4	7	7	4	7	4	7	7	4	4	7	7	7	7	7	4	7	4	7	7	4	4	4	7	4	7	4	7	7	4	7	4	4	7	4	7	7
4	7	4	7	7	7	7	4	7	7	7	4	4	4	7	4	4	7	7	7	7	4	4	4	7	7	7	7	7	7	4	7	4	4	4	7	7	7	4	7	4	7	7	4	7	7	7	7	7	4
4	4	4	4	7	4	4	4	7	7	4	7	7	4	4	7	7	7	4	7	4	4	4	7	4	7	7	4	4	7	7	7	4	7	7	4	7	4	4	4	4	4	4	7	7	7	7	4	4	7
7	4	4	4	7	7	7	7	7	4	4	7	4	4	7	7	4	7	7	7	7	4	4	7	4	4	4	7	7	7	7	4	4	7	4	4	7	4	7	4	7	7	7	4	4	4	4	7	4	4
4	7	4	4	4	7	4	7	4	7	4	7	7	7	4	4	4	4	4	4	7	4	7	4	4	7	4	4	4	7	4	4	4	7	7	4	7	7	7	4	7	7	7	4	4	4	4	7	4	4
7	4	4	7	4	4	7	7	4	4	4	7	7	7	7	4	4	7	7	4	4	7	4	7	4	4	4	7	4	7	4	4	4	4	4	7	4	7	4	7	7	4	7	4	7	4	4	7	7	7
7	4	7	4	4	7	4	4	4	4	4	4	7	4	7	4	4	4	4	4	4	7	4	7	4	4	4	7	7	7	7	4	7	4	4	4	4	7	4	7	7	7	4	7	4	7	4	7	4	7
7	4	4	4	4	4	4	4	4	4	4	7	7	4	4	7	7	7	4	7	4	4	4	7	4	4	4	7	7	4	7	7	7	7	4	7	4	4	4	4	7	7	4	4	7	4	7	4	7	7
7	4	7	4	4	4	4	7	4	7	4	4	7	7	7	7	4	7	7	7	4	4	7	7	4	4	4	4	4	7	7	7	4	4	7	4	4	7	7	4	7	4	4	4	4	4	7	4	4	4
4	4	7	7	7	4	7	4	4	4	4	4	7	4	7	7	4	7	4	7	7	7	4	4	7	4	4	4	7	7	4	4	4	4	4	7	4	7	4	7	7	4	7	4	4	7	7	4	7	7
7	4	7	4	7	7	7	4	4	4	4	7	7	7	7	4	4	7	4	4	4	7	4	4	4	7	4	4	7	4	4	4	4	7	4	7	4	7	4	4	7	4	4	7	7	7	7	7	4	4
7	4	4	4	7	4	7	4	4	7	4	4	4	7	7	4	4	4	7	4	4	7	7	7	4	4	4	7	7	7	7	7	4	4	4	4	4	4	4	4	7	7	7	7	7	4	4	7	7	4
4	7	7	7	7	7	7	7	4	7	4	4	4	4	4	4	7	4	4	7	4	4	4	4	7	7	4	4	4	4	7	4	7	4	4	4	7	4	7	4	7	4	7	7	4	7	7	4	7	7
4	4	7	7	7	4	4	4	7	4	4	4	4	7	7	4	4	4	4	4	4	4	7	7	4	4	7	4	4	7	4	4	7	4	4	4	4	4	7	4	4	7	4	7	7	4	7	7	4	7
4	4	4	7	7	7	7	4	4	7	4	7	4	7	4	4	7	7	4	4	7	7	7	4	7	7	7	7	7	4	4	7	7	7	4	7	7	7	4	7	4	7	4	4	4	4	7	4	7	4
7	4	4	7	7	4	7	7	4	7	4	7	7	7	7	4	4	4	7	4	4	7	4	4	7	4	7	7	4	4	4	4	7	4	4	7	4	7	4	7	4	4	7	4	7	4	7	4	4	4
7	4	7	4	4	4	7	4	4	7	4	7	4	4	7	4	4	7	4	7	4	4	4	7	7	7	4	4	7	7	4	4	4	4	7	4	4	7	7	4	7	4	4	7	4	7	7	4	7	7
4	7	7	4	4	7	4	7	7	4	7	7	4	7	7	4	4	7	7	7	4	4	4	4	7	4	4	4	4	7	4	4	7	4	7	4	7	4	7	7	4	4	7	4	7	4	7	4	7	4
7	4	7	4	4	7	4	4	7	4	4	4	7	7	4	4	7	4	4	4	4	7	7	4	7	4	4	7	7	7	7	4	4	7	4	7	7	7	4	7	4	7	7	7	7	7	7	4	7	4
4	7	7	4	7	4	7	4	4	4	7	4	7	7	4	4	4	4	4	7	7	7	4	7	7	7	4	4	4	4	7	4	7	4	7	7	4	4	4	7	7	4	4	7	4	4	4	7	4	4
4	4	7	7	4	4	7	4	4	7	4	7	4	4	4	4	7	7	7	4	7	7	7	4	7	7	4	4	7	7	7	7	7	7	7	4	4	7	4	7	4	7	4	4	4	4	4	7	4	7
7	4	4	4	7	4	7	7	4	7	7	4	4	4	7	4	4	4	7	7	4	4	4	7	7	4	4	7	7	7	7	4	7	4	7	7	4	7	4	7	4	7	7	4	4	4	7	4	4	7
4	4	4	7	4	4	7	7	4	4	4	7	4	4	7	7	7	7	7	7	4	7	4	7	4	4	4	4	4	7	7	7	7	4	4	4	4	4	4	4	7	4	4	7	7	7	4	7	7	7
4	4	7	4	7	4	7	4	4	7	4	7	4	4	7	4	7	7	4	7	4	7	4	4	7	4	4	4	7	7	4	4	4	4	7	7	4	7	7	7	4	7	7	7	7	7	7	4	7	4
4	4	4	4	4	7	4	4	7	4	4	7	4	7	7	7	4	7	7	4	4	7	7	7	4	7	4	4	7	7	4	4	4	4	7	7	7	4	7	7	7	4	7	4	4	4	4	4	4	4
4	7	4	4	4	4	7	7	4	4	7	7	7	7	4	7	4	7	4	4	7	4	7	4	4	7	7	7	4	7	4	4	7	7	4	4	4	4	4	4	7	4	7	7	4	4	7	7	4	4
4	7	7	7	4	4	4	4	7	7	4	4	4	7	4	7	4	4	7	4	4	4	7	4	4	4	4	7	7	4	7	7	7	7	7	4	7	7	7	7	4	7	7	4	7	7	4	7	7	4
7	4	7	4	7	4	4	7	7	4	4	4	7	4	4	7	4	4	7	7	7	7	7	7	7	7	4	7	7	7	4	4	4	4	7	4	4	7	4	7	7	4	7	7	7	4	4	7	7	7
4	7	4	4	4	4	4	4	7	7	7	7	4	7	7	4	4	4	4	4	7	4	7	7	7	7	7	7	7	4	7	7	7	4	7	7	4	4	4	7	4	4	7	7	7	4	7	7	4	4
4	7	7	4	4	4	4	4	7	4	7	4	4	7	4	4	7	7	4	4	7	7	4	7	7	7	4	7	7	4	7	4	7	7	4	7	4	4	4	4	4	7	7	4	7	7	4	4	4	7
7	7	4	7	7	4	7	7	4	4	7	4	7	4	7	7	4	4	4	7	7	7	4	4	4	4	4	4	4	7	4	4	4	4	4	4	4	4	7	4	7	4	4	7	4	7	4	7	4	4
4	4	7	7	4	7	7	7	7	4	7	7	4	7	7	7	7	4	4	4	4	4	4	4	7	4	4	4	7	4	4	4	4	7	4	4	4	4	7	4	7	4	4	7	7	7	7	7	4	4
7	7	7	4	4	4	7	7	7	4	4	7	4	4	4	7	7	7	4	4	4	4	4	4	4	7	7	7	4	7	7	7	7	4	4	4	4	4	4	7	7	4	4	7	4	7	4	7	7	4
4	7	7	4	7	7	7	7	4	4	4	4	4	7	4	7	7	7	4	4	4	4	4	7	4	4	7	4	4	7	4	4	7	4	4	4	4	4	7	7	4	4	4	7	7	7	7	7	4	7
7	7	7	7	7	4	7	4	7	4	4	7	4	7	4	7	4	7	7	7	7	4	4	7	7	4	4	7	4	7	7	7	4	7	7	7	4	7	4	4	4	7	4	7	4	4	4	4	7	4
7	7	4	4	4	4	4	4	4	4	7	7	7	4	4	7	7	7	7	4	4	4	7	7	4	4	7	7	4	4	4	4	4	7	4	7	7	4	7	7	7	7	4	4	4	7	4	4	4	7
4	7	4	4	7	4	4	7	4	7	7	7	4	4	7	7	4	4	4	7	7	7	7	7	7	4	4	4	4	4	4	7	7	4	7	7	7	7	4	7	4	7	4	4	4	4	7	7	4	7
7	4	7	7	4	7	7	4	7	7	4	7	7	7	4	7	4	7	4	4	4	7	7	4	4	7	7	4	4	7	7	4	4	7	7	7	7	4	7	7	4	4	4	4	7	7	7	4	7	7
7	4	4	7	7	4	7	4	4	4	4	7	7	7	4	7	4	7	7	4	7	4	7	7	4	4	7	4	7	4	4	4	7	4	7	7	7	4	7	4	4	4	4	7	4	7	4	4	4	7
7	7	4	7	7	4	7	4	4	7	7	7	4	4	4	4	4	4	7	4	4	4	7	7	4	7	7	4	7	4	4	7	4	4	7	7	7	7	4	4	4	4	4	4	4	4	4	4	7	7
4	4	7	4	4	4	4	7	7	7	7	7	4	7	4	4	4	7	4	4	7	7	4	4	4	7	4	4	4	4	4	4	7	4	7	7	7	7	4	4	4	4	7	7	7	4	4	7	4	4
7	7	7	7	7	7	7	7	7	7	7	4	4	4	4	7	4	7	7	7	7	4	7	4	7	7	4	7	4	4	7	7	4	4	4	4	4	7	4	4	4	7	4	4	4	7	4	7	4	7
4	4	4	7	7	7	7	4	7	7	7	4	4	4	4	4	7	4	4	7	4	4	7	7	7	7	4	4	7	4	4	4	7	4	4	7	4	7	7	4	7	7	4	4	4	7	4	7	4	4
4	4	7	4	4	4	7	7	7	7	7	7	7	7	7	4	4	7	7	4	4	7	4	7	7	4	7	4	4	7	7	4	4	7	4	4	7	7	4	7	7	7	4	7	4	4	7	4	7	7
4	4	4	7	7	7	4	7	7	4	7	4	4	4	7	4	4	4	4	7	4	4	7	7	4	7	7	4	7	4	4	7	4	4	4	4	7	4	7	4	4	4	4	4	7	7	4	4	4	4
7	7	4	4	4	7	4	7	4	4	4	4	7	4	7	7	7	4	7	7	7	7	4	7	4	7	4	4	7	4	4	7	4	4	4	4	4	7	7	4	7	4	7	4	7	7	4	4	7	7
4	7	4	4	4	4	4	4	4	7	7	4	7	7	4	7	4	4	7	4	7	7	4	4	4	4	4	4	7	4	7	4	7	4	7	7	7	7	4	4	4	7	7	7	7	4	4	7	4	7
4	4	7	4	4	7	4	4	7	7	4	4	7	7	4	4	4	4	7	4	4	7	4	4	7	4	7	4	4	4	4	4	4	4	4	4	4	7	4	4	7	4	7	7	7	4	4	4	4	7
7	7	4	4	4	4	4	7	7	7	4	4	4	7	4	4	7	4	7	4	7	7	4	4	7	4	7	7	4	7	4	7	7	4	4	7	7	7	4	7	4	4	4	4	4	7	7	7	7	7
4	7	7	7	4	7	4	4	7	4	4	7	7	4	4	4	7	4	4	4	4	4	4	7	4	7	7	4	4	4	4	7	4	4	4	7	4	4	7	4	7	4	7	7	4	4	7	4	4	4
4	4	4	4	7	4	4	4	4	7	4	4	4	4	4	7	4	7	7	7	4	7	4	4	4	7	4	4	7	4	7	7	4	7	7	4	4	4	7	4	4	7	4	7	4	7	4	4	7	7
7	7	4	4	4	7	7	4	4	7	4	4	4	4	4	4	7	4	7	4	4	7	7	4	4	4	4	4	7	7	4	7	4	4	7	4	4	7	4	4	7	4	7	4	4	4	4	4	7	4
7	7	7	7	7	7	7	4	7	7	7	4	7	4	7	4	7	4	4	7	7	4	4	4	7	7	4	7	4	4	7	4	4	4	4	4	7	7	7	4	7	4	7	4	7	4	4	4	4	7
4	4	7	4	4	7	4	7	4	4	7	7	4	7	7	4	7	7	7	4	4	7	4	4	4	7	7	7	4	4	4	7	4	7	4	7	7	4	4	4	4	7	4	4	4	4	4	4	7	7
4	4	4	7	4	4	4	4	7	7	7	4	4	7	7	4	4	7	7	7	4	4	7	4	4	4	4	4	4	4	7	7	4	7	4	4	7	4	7	7	4	4	4	7	4	7	4	7	7	7
4	4	4	4	4	4	4	4	7	4	7	7	7	4	4	4	4	7	4	4	4	4	7	4	4	4	7	7	4	4	7	7	4	4	4	7	7	4	7	4	7	4	4	4	4	7	4	4	4	4
7	4	4	7	7	7	4	4	4	4	4	7	7	4	7	7	4	7	4	4	7	4	4	4	4	4	4	7	4	4	4	4	4	4	4	7	4	4	4	4	4	4	4	4	7	4	4	4	4	7
7	4	4	4	4	4	7	7	4	7	7	4	4	4	7	7	4	4	7	7	7	7	4	4	4	4	4	4	4	7	7	4	7	7	7	7	7	4	4	4	7	7	7	4	4	7	4	7	4	4
4	4	4	7	4	4	7	7	7	4	7	7	4	7	7	4	7	7	7	4	7	7	4	4	4	7	7	4	7	4	7	4	4	7	4	7	4	4	4	4	4	4	7	4	4	7	4	7	7	4
4	4	4	4	4	4	4	4	4	4	7	7	7	4	4	4	4	4	7	4	4	7	7	4	4	4	7	7	4	4	4	4	4	4	4	7	7	7	4	4	4	4	4	4	4	7	4	4	4	4
4	7	4	4	7	7	7	4	7	7	4	4	7	7	7	4	4	4	7	4	7	7	4	4	4	7	7	4	4	4	4	4	7	7	4	7	4	7	4	4	7	7	4	4	7	7	4	4	4	4
4	4	4	7	4	4	4	7	4	4	7	7	7	4	4	4	7	4	7	4	4	4	4	4	4	4	7	7	4	7	4	4	4	4	4	7	7	7	7	4	4	4	7	4	7	4	4	4	7	7
4	7	4	7	4	4	4	4	7	7	7	7	4	7	7	7	4	7	7	4	4	7	4	7	4	4	4	7	4	4	4	4	7	4	4	4	7	7	4	7	7	7	4	7	7	4	4	4	4	4
4	7	4	4	7	4	4	4	4	4	7	4	7	4	7	4	4	7	4	4	7	4	4	4	4	4	4	7	4	4	7	7	4	4	7	7	7	4	4	4	4	7	7	4	7	7	7	4	4	4
4	4	7	4	7	4	4	4	7	4	7	4	7	4	7	7	7	7	7	7	7	7	7	7	4	4	7	7	7	4	4	7	7	4	4	4	4	4	4	4	4	7	4	4	4	4	4	4	7	4
4	4	4	7	4	7	4	4	7	7	4	4	4	7	7	4	7	7	7	7	4	7	7	7	4	7	4	4	4	4	7	4	4	4	7	7	7	4	7	4	7	7	7	7	4	7	4	4	7	4
4	7	4	4	4	4	4	7	7	7	7	4	4	7	4	4	4	7	4	4	7	7	4	7	4	7	4	4	7	7	4	7	7	4	4	7	7	7	7	7	7	4	7	7	4	4	4	4	4	4
4	4	7	4	4	7	4	4	4	4	7	4	7	7	4	4	4	7	7	4	4	4	7	7	7	4	7	4	7	4	4	7	7	4	4	4	4	4	4	7	4	7	4	4	7	4	4	4	4	4
4	4	7	7	7	7	7	4	7	7	7	4	7	4	4	7	4	4	4	7	7	7	7	7	4	7	4	4	7	7	4	4	4	7	4	7	4	7	4	4	7	7	7	4	7	7	4	4	7	7
7	4	7	7	7	4	7	4	4	7	7	4	4	7	7	4	4	4	4	4	7	4	4	7	4	7	4	4	4	7	7	4	7	4	4	4	7	7	7	4	4	4	4	7	7	7	4	7	4	4
4	7	4	7	7	4	7	4	7	4	4	4	7	7	7	4	4	7	7	7	7	4	4	7	7	7	4	4	7	7	7	7	4	7	4	7	7	4	4	7	4	4	4	4	7	4	7	4	4	4
7	4	4	7	7	7	4	7	7	7	7	4	4	4	4	7	4	7	7	7	7	7	4	4	4	7	7	4	4	4	4	4	7	7	4	4	4	7	7	4	4	4	4	4	4	4	4	7	7	4
4	4	4	7	7	4	4	4	7	4	4	7	4	7	4	7	7	4	4	4	7	7	4	7	4	4	7	7	4	4	7	4	7	4	4	4	4	4	4	7	7	4	7	7	4	4	7	4	4	7
4	4	4	4	4	7	4	7	4	7	4	4	4	7	7	4	7	7	7	4	7	7	4	4	7	7	7	7	4	7	4	4	4	7	4	4	7	7	7	4	4	4	7	7	7	7	7	7	7	7
7	4	4	7	7	7	7	7	7	4	4	7	7	7	7	7	7	4	4	4	7	4	4	4	4	4	4	4	4	7	7	7	4	4	4	4	7	4	7	4	7	7	4	4	4	4	4	4	7	4
7	4	4	7	4	4	7	4	7	4	7	4	7	4	4	7	4	4	4	7	4	4	4	4	4	4	4	4	4	4	4	7	4	4	7	4	4	7	4	4	7	7	7	7	4	4	7	4	7	4
4	7	7	4	4	4	4	4	7	4	4	4	4	4	4	7	7	7	7	4	4	7	7	7	4	7	4	4	4	7	7	7	4	4	7	7	7	7	7	7	4	4	4	7	4	4	7	7	4	4
4	4	4	4	4	4	7	7	7	7	7	4	4	4	7	4	7	7	4	7	7	4	7	4	7	7	7	7	7	7	4	4	7	7	7	4	4	4	7	4	4	4	4	7	4	7	4	4	7	4
4	7	4	4	7	4	7	7	4	4	4	7	7	7	7	4	7	4	7	4	7	4	7	4	7	4	4	4	7	4	7	4	7	7	7	7	7	4	7	7	4	4	7	7	7	4	4	4	4	7
7	7	4	4	7	4	7	4	7	4	7	4	4	4	4	4	4	7	4	7	7	7	7	7	4	7	4	4	7	7	4	7	4	7	7	7	7	4	4	7	7	4	4	4	7	7	7	4	7	4
4	7	4	4	7	4	4	4	4	7	4	4	4	4	4	4	7	4	4	7	7	7	4	4	4	4	7	4	4	7	7	4	7	7	4	7	4	7	7	4	7	7	4	7	4	7	4	4	7	7
4	4	7	4	7	4	7	4	7	4	4	7	4	4	4	4	4	7	7	7	7	4	7	4	4	7	4	7	4	7	7	7	4	4	4	7	7	4	4	4	7	4	7	4	4	7	4	4	7	4
7	4	7	7	4	4	7	7	7	7	4	4	7	7	4	7	4	7	7	4	7	7	4	7	4	7	4	4	4	7	7	7	4	7	4	4	7	4	7	7	4	7	7	7	4	4	4	4	7	7
7	4	7	4	7	4	7	7	7	7	4	7	4	4	4	7	7	4	4	7	7	4	7	7	4	4	7	7	4	7	4	7	4	4	4	7	7	4	4	4	4	7	7	4	7	4	7	4	7	4
4	4	4	7	4	7	7	4	7	7	4	4	4	7	7	4	7	7	4	7	4	4	7	4	4	4	4	4	4	4	4	7	4	7	7	7	4	7	7	4	4	4	4	4	4	4	7	4	7	7
7	7	4	4	4	4	4	4	4	4	4	4	4	4	4	7	4	7	4	4	7	4	7	7	7	4	7	4	4	7	7	4	4	4	4	4	4	7	7	7	7	7	4	7	7	4	4	4	4	7
4	4	7	7	7	7	4	4	7	4	4	4	4	4	4	4	7	7	4	4	7	7	7	7	7	7	4	4	4	4	7	4	7	7	4	7	4	7	4	4	4	7	4	7	4	7	7	4	7	4
4	7	7	7	4	7	4	7	4	4	4	4	7	7	4	7	7	4	7	4	4	4	7	7	4	7	7	4	4	4	4	4	7	7	4	4	4	7	4	4	7	4	4	4	4	7	4	4	7	4
7	7	4	4	7	7	4	7	7	4	4	7	7	4	7	7	4	7	7	4	7	4	4	4	4	4	7	4	7	7	4	4	4	7	7	4	4	7	7	7	7	7	7	7	4	7	7	7	7	4
4	7	4	4	7	7	4	7	4	7	7	4	7	4	7	4	7	7	7	4	4	4	4	4	4	4	7	4	7	4	4	7	4	7	7	4	7	4	7	4	4	7	4	7	4	7	7	4	7	4
7	7	7	4	7	4	7	4	4	4	4	7	7	7	4	4	4	7	7	4	4	4	4	7	7	4	7	4	7	4	4	4	4	4	7	4	7	7	4	7	7	7	7	4	7	7	7	4	7	4
4	7	7	4	7	4	7	7	4	7	4	4	4	4	7	4	4	7	4	7	4	4	7	4	7	7	7	7	7	4	4	4	4	4	4	7	4	4	7	4	4	4	7	7	7	4	4	4	7	4
4	4	4	7	7	4	4	4	7	4	7	4	7	4	7	7	4	7	4	4	7	4	4	7	4	4	7	7	4	7	4	4	7	7	7	7	7	4	4	4	4	4	4	7	7	7	7	4	7	4
7	4	4	7	7	7	7	4	7	4	4	4	7	7	7	4	4	4	7	7	4	4	7	4	7	7	7	4	7	4	7	7	7	7	4	4	7	4	4	4	4	4	4	4	7	7	4	4	7	7
7	4	7	7	7	7	7	4	4	4	7	4	4	7	4	4	7	4	7	4	7	7	4	7	4	4	7	4	4	7	7	7	7	4	4	4	7	4	7	7	4	7	7	4	4	4	4	7	4	4
4	4	4	7	7	7	4	4	7	7	7	4	7	4	4	7	4	4	4	7	4	4	4	4	7	7	4	7	7	7	4	4	7	7	7	7	4	7	4	4	4	4	7	7	7	7	4	4	7	4
7	7	4	7	7	4	7	7	4	4	4	7	7	7	4	7	7	4	4	7	7	7	7	7	7	7	4	4	4	7	4	4	4	4	7	4	7	7	4	7	7	7	4	4	4	7	7	7	4	4
4	7	4	4	7	4	4	4	7	7	7	4	4	4	4	4	4	4	4	7	7	7	4	4	7	4	4	7	7	7	7	7	4	4	4	7	4	4	4	4	4	7	4	4	7	4	4	7	7	4
4	7	4	7	7	4	4	4	7	4	7	4	7	4	4	7	4	4	7	7	4	7	4	7	4	4	4	7	7	4	4	4	4	7	4	7	4	4	7	4	4	7	7	7	7	4	4	4	4	4
7	7	7	7	4	4	4	7	4	4	7	4	4	7	4	4	7	7	4	4	4	4	7	7	7	7	4	4	4	4	4	7	7	4	7	4	7	4	4	4	4	4	7	4	7	4	7	4	7	4
7	4	7	4	4	4	7	4	4	4	4	4	4	7	4	4	7	7	4	4	4	4	4	7	7	4	7	4	4	7	4	4	7	7	4	4	7	7	4	4	4	7	7	4	4	7	4	7	4	7
7	7	4	4	7	7	7	4	4	7	4	7	4	4	7	4	4	7	4	4	4	7	4	4	4	7	4	4	4	4	4	7	4	7	7	4	7	7	4	4	7	4	4	4	7	7	4	4	7	4
4	4	7	7	4	4	4	4	7	4	7	7	4	4	4	7	4	4	7	4	7	4	7	4	4	4	4	4	7	4	4	7	4	7	4	7	7	4	7	4	7	4	7	7	4	7	7	4	4	7
7	4	4	7	4	4	4	4	7	7	4	7	4	4	7	7	4	4	4	7	4	4	4	7	4	4	4	7	4	7	7	4	4	4	4	7	4	4	4	7	7	4	7	4	7	7	7	4	4	7
4	4	7	7	4	4	4	4	7	4	4	7	4	7	4	4	7	7	7	4	4	4	4	7	4	7	4	7	4	7	4	4	7	4	4	4	4	7	7	7	4	4	4	7	7	4	4	4	7	7
4	4	7	7	7	7	7	7	7	4	7	4	4	7	4	7	7	7	7	4	7	4	7	7	4	7	4	4	7	4	4	4	7	7	4	7	4	7	4	7	7	4	4	7	4	4	4	7	7	7
4	7	4	4	4	7	4	4	7	7	4	4	4	4	7	7	7	4	7	7	7	4	4	4	7	4	7	7	4	7	7	7	7	4	7	4	4	4	4	4	7	7	4	4	4	7	4	4	7	4
4	4	4	4	7	7	4	7	4	4	4	7	7	7	7	7	7	7	7	4	7	7	7	4	4	7	4	4	7	4	7	4	7	4	7	4	4	4	7	4	4	4	7	7	4	4	7	4	7	4
4	7	4	4	4	4	7	7	4	7	7	4	7	4	7	7	7	7	7	7	7	4	4	4	7	4	7	4	4	7	4	7	7	4	4	4	7	7	4	4	4	4	7	7	7	4	4	4	4	7
7	4	4	7	4	4	4	4	4	7	7	4	7	7	4	4	4	4	7	7	7	4	7	4	4	4	7	7	4	7	4	7	4	4	4	4	4	7	7	7	4	4	4	7	4	4	7	7	4	4
4	4	4	7	4	4	4	4	4	4	4	7	7	4	4	4	7	7	7	7	7	7	7	4	7	4	4	7	4	4	4	7	4	4	4	7	4	7	4	7	4	4	7	7	7	7	4	7	7	7
7	7	4	7	7	4	7	7	4	4	4	4	7	4	7	7	7	7	4	4	4	4	4	4	4	4	7	4	7	4	4	4	4	7	4	7	4	7	4	4	4	4	7	7	7	4	7	7	4	4
7	4	7	4	4	7	7	4	4	4	4	4	4	4	7	7	4	4	7	4	4	4	4	4	7	7	7	7	7	4	4	7	4	7	4	7	4	4	4	4	7	4	4	4	4	7	4	4	7	4
7	7	4	4	4	4	7	4	4	4	7	4	4	4	7	4	4	7	7	4	7	4	4	4	7	7	7	7	4	7	4	4	4	4	7	4	7	4	7	7	4	7	7	4	7	7	4	4	7	4
4	4	7	4	7	4	4	4	4	7	4	4	4	7	7	4	4	7	7	4	4	7	4	7	4	4	7	4	4	4	7	7	7	7	7	7	7	4	7	7	4	4	7	4	7	4	4	7	7	7
4	4	7	4	7	4	4	4	7	4	7	7	7	7	4	7	4	4	4	7	7	7	7	4	7	4	7	7	4	4	4	4	7	4	4	7	7	4	4	7	4	4	4	4	7	7	7	4	4	4
4	4	4	4	4	4	7	4	4	7	7	7	4	4	4	4	7	4	4	7	4	4	7	4	4	7	7	7	7	4	7	7	4	4	7	4	7	7	7	7	7	7	7	7	7	4	4	4	4	7
7	7	7	4	4	7	4	7	4	4	4	7	7	4	4	4	4	7	7	7	4	7	4	7	4	7	7	7	7	7	7	4	4	4	7	4	4	4	7	7	4	7	7	7	4	4	4	7	4	7
4	7	7	7	7	7	7	7	7	7	7	7	4	4	4	4	4	4	4	4	4	4	7	4	4	7	7	7	4	4	4	4	4	4	4	4	4	4	7	4	7	7	7	4	4	7	7	4	7	4
7	7	4	7	4	4	4	4	7	7	7	4	4	7	7	4	7	7	4	7	4	4	4	7	7	7	7	4	7	4	7	4	7	4	4	7	7	4	4	7	4	4	7	7	4	7	7	4	7	7
7	4	7	4	4	7	4	4	7	7	4	4	4	4	4	7	4	7	4	4	4	7	7	7	7	4	7	4	4	4	7	4	7	7	4	7	4	4	4	7	4	4	4	7	7	7	4	4	7	7
7	4	7	4	7	7	4	7	4	7	7	4	4	7	7	4	4	7	7	4	7	4	4	4	7	7	7	4	4	4	7	4	4	7	4	7	4	4	4	7	7	4	7	7	7	7	7	4	7	4
4	4	4	7	7	7	7	7	7	7	7	4	4	7	7	4	4	4	7	4	7	4	4	7	4	7	7	7	4	7	7	7	4	7	4	4	4	7	7	7	4	7	4	4	4	7	7	7	7	4
7	7	4	7	4	7	4	7	7	4	4	7	4	4	4	7	4	4	7	7	7	4	7	7	4	4	7	4	4	4	4	7	7	7	4	7	4	7	4	7	4	4	7	7	4	7	7	7	7	4
4	7	7	4	7	4	4	4	4	4	7	7	7	7	7	7	4	4	4	4	7	7	4	7	4	7	4	7	7	7	7	4	7	7	4	4	4	7	7	4	7	4	4	4	4	4	7	4	4	7
7	4	4	4	7	7	4	7	7	4	4	7	7	7	7	4	7	4	7	7	4	4	7	4	7	4	4	4	4	7	4	4	7	7	4	7	7	7	4	4	4	4	7	7	7	4	4	4	7	4
4	4	4	7	4	7	4	4	7	4	7	7	7	7	7	4	4	7	7	4	7	4	4	4	7	4	4	4	7	4	4	7	7	7	7	4	4	4	4	4	4	7	4	4	7	7	4	4	4	4
4	4	4	4	4	7	7	4	7	7	7	4	4	4	4	7	7	4	4	4	4	4	4	4	4	7	4	4	7	4	4	7	7	4	4	4	4	7	4	7	4	7	7	7	7	4	4	7	4	4
7	4	4	4	7	4	7	4	4	4	7	4	7	4	7	4	4	4	7	4	7	7	7	4	7	4	4	4	4	4	7	4	4	7	4	4	7	4	7	7	7	4	4	4	4	7	7	7	7	7
4	7	7	4	7	7	7	4	4	7	7	4	4	4	7	7	4	4	4	7	7	4	4	4	7	4	4	7	4	4	4	4	7	7	7	7	7	4	7	4	4	7	7	7	7	7	7	7	7	4
4	7	7	4	7	4	7	4	4	4	7	4	7	7	4	7	7	7	4	7	4	7	7	7	4	4	7	7	4	4	4	7	4	4	4	4	4	4	4	7	7	7	7	7	4	7	7	7	4	4
4	4	4	7	7	7	7	4	4	7	7	4	4	4	4	7	4	4	7	7	4	7	4	4	4	7	7	4	4	4	4	7	7	4	7	4	4	4	7	4	4	4	4	7	4	7	4	7	7	4
7	7	7	7	4	7	4	7	4	4	7	4	4	4	7	4	7	4	7	4	7	7	4	4	4	4	4	7	4	4	7	7	4	4	4	7	4	4	7	4	7	4	7	7	4	4	4	7	4	4
7	4	4	7	4	4	7	4	4	7	7	4	7	4	4	4	4	4	4	7	7	4	7	4	7	7	4	4	4	4	7	7	7	4	4	4	7	7	4	7	7	7	4	7	4	7	7	4	7	7
7	7	4	7	4	4	7	4	7	7	7	4	4	4	4	4	7	4	7	4	4	7	4	7	7	7	7	7	4	7	7	4	4	7	7	7	4	4	4	7	4	4	7	7	7	4	4	4	4	7
4	7	7	4	4	4	4	7	7	7	7	4	7	4	7	7	7	4	4	7	4	4	4	7	7	7	7	7	4	7	7	7	4	4	7	7	7	4	4	7	7	4	7	4	4	7	4	7	7	4
4	7	4	4	7	7	4	7	7	4	7	4	7	7	7	4	7	4	7	7	4	4	7	4	7	7	4	7	7	7	4	4	7	4	4	7	7	7	7	7	7	7	7	4	7	7	4	4	4	7
4	7	4	4	7	4	7	4	7	4	7	4	7	4	4	7	7	4	4	4	7	7	4	4	7	4	4	4	4	4	7	4	4	7	4	4	4	4	4	7	7	7	7	4	4	4	4	7	7	4
7	4	4	4	7	4	4	4	7	4	7	7	7	7	4	4	7	7	7	7	4	7	7	7	4	4	7	4	4	7	4	4	4	4	7	4	7	4	4	4	7	4	4	4	4	4	4	7	7	4
7	7	4	4	7	7	4	4	4	4	4	4	7	7	4	7	4	4	7	7	7	7	7	4	4	4	7	7	7	4	7	4	7	7	4	7	7	4	7	7	7	4	4	4	4	7	4	4	7	4
4	7	4	4	7	7	7	7	4	7	7	7	7	4	7	4	4	7	4	7	7	4	7	4	7	7	4	4	7	7	7	4	7	7	7	4	4	7	4	7	7	7	7	7	4	7	4	4	4	7
4	7	7	7	7	4	4	4	4	4	7	4	7	4	7	4	7	4	7	4	7	4	4	4	7	4	4	4	4	4	4	7	4	4	7	4	7	7	7	7	7	7	4	7	7	4	4	4	4	7
4	7	7	7	7	7	4	7	7	4	7	7	4	7	4	7	7	4	4	7	7	7	7	4	7	7	7	7	7	7	4	7	4	4	4	4	4	4	4	7	4	4	4	7	4	7	4	4	4	4
4	4	7	4	4	7	7	4	7	4	4	4	4	7	7	4	4	4	7	4	7	7	4	7	7	4	7	4	4	7	4	7	7	7	4	7	4	4	4	4	4	7	7	7	7	4	7	7	7	7
4	7	4	4	7	4	7	7	4	7	4	7	7	7	7	7	4	7	7	4	4	4	4	4	4	7	7	4	4	7	7	7	4	4	4	4	4	7	4	7	7	4	7	4	7	7	7	7	4	7
7	4	7	7	4	4	4	7	4	7	7	4	7	7	4	7	4	4	4	4	7	4	7	4	4	4	7	7	4	4	7	7	4	4	7	7	4	4	4	7	4	7	4	4	7	4	4	4	4	7
7	4	4	4	4	4	4	7	4	7	4	7	4	4	7	4	7	4	7	7	7	4	4	7	7	4	4	4	7	7	4	7	7	4	4	4	4	4	7	4	7	4	4	4	7	7	4	4	4	7
4	4	4	7	7	4	4	7	4	7	4	7	7	7	4	4	7	7	4	7	7	4	4	7	4	4	4	4	7	4	7	7	7	7	4	7	7	7	4	4	4	4	7	7	4	7	4	4	4	7
7	4	7	7	7	4	4	4	4	4	4	4	4	4	7	7	4	4	4	7	4	7	4	4	4	4	7	4	7	7	7	4	4	7	4	7	4	4	4	4	7	4	4	4	4	4	7	4	4	7
4	7	4	4	7	4	4	4	4	4	4	7	4	7	7	7	7	4	4	4	7	7	4	7	4	7	7	7	4	4	4	4	4	7	7	7	7	4	7	4	7	7	7	7	4	7	4	4	7	4
4	7	7	7	7	7	7	7	7	4	4	4	4	4	7	4	4	4	4	4	7	7	7	4	7	7	7	4	7	4	7	7	4	7	7	4	4	7	4	7	4	7	4	4	4	7	7	4	4	7
4	4	7	7	4	7	4	4	4	4	7	7	4	4	4	4	7	4	7	4	4	4	7	4	4	7	7	7	4	7	4	4	7	4	4	4	7	4	7	4	4	4	4	4	4	7	4	4	7	7
4	4	4	4	7	4	4	4	4	4	4	7	7	4	7	4	4	7	7	7	4	4	4	4	7	7	7	7	4	4	7	4	7	7	7	4	7	4	4	7	7	4	7	4	7	7	7	4	7	7
4	7	4	4	7	4	7	4	4	7	4	4	7	4	4	7	7	4	4	7	7	4	4	4	4	4	4	4	4	7	4	4	4	4	4	4	4	4	7	4	4	7	4	4	4	4	4	7	4	4
4	4	7	7	7	4	4	7	4	4	4	4	4	7	7	4	7	7	7	4	7	4	7	7	4	4	4	7	4	7	4	7	7	4	7	4	4	7	4	7	4	7	4	7	7	7	4	4	4	4
4	4	4	4	7	7	4	4	4	4	7	7	4	4	7	7	7	7	7	4	4	7	4	7	4	7	4	7	4	7	7	4	7	4	7	7	4	7	4	7	7	4	4	4	4	7	7	4	7	4
4	7	4	7	4	7	7	4	4	7	7	7	7	7	7	4	4	4	4	7	4	7	7	7	4	7	4	7	7	4	4	7	7	4	4	7	7	7	7	4	4	4	4	7	7	7	7	4	7	7
4	4	7	7	7	4	4	7	4	7	4	4	4	7	7	4	4	4	4	4	7	7	4	4	7	7	7	7	7	7	7	4	7	4	7	4	4	7	4	4	4	4	4	4	7	4	4	7	7	4
4	7	4	7	7	7	7	4	7	4	4	4	4	4	7	7	7	4	7	4	4	4	7	4	7	7	4	4	4	7	4	7	4	7	7	4	7	7	7	4	7	4	4	4	7	7	4	4	4	4
7	7	4	4	7	4	7	7	4	4	7	4	4	4	7	7	4	7	7	4	7	7	4	7	7	4	4	7	4	7	4	4	4	4	7	4	4	4	4	7	7	7	4	7	4	7	4	7	4	4
4	4	7	7	4	4	4	7	7	4	4	4	7	7	4	7	7	4	7	4	4	4	7	7	4	4	7	4	4	7	7	4	7	4	4	4	4	4	4	7	4	4	4	7	4	4	4	4	4	7
7	4	4	4	7	7	4	7	7	7	7	7	4	4	7	7	4	7	7	4	7	7	4	7	4	7	7	7	7	4	7	4	4	7	4	4	4	4	7	4	7	4	7	7	7	7	7	7	7	7
7	7	7	4	7	4	4	7	4	4	4	7	4	4	7	4	7	4	4	4	7	4	4	4	4	7	7	4	7	7	4	4	7	4	4	4	4	7	4	7	4	4	7	4	4	4	7	4	7	7
7	4	7	4	7	7	4	4	7	7	4	4	7	4	4	7	7	4	7	4	7	4	7	7	7	7	4	4	7	4	4	7	7	7	4	4	4	4	7	7	7	7	4	4	7	4	4	7	4	4
4	4	7	4	4	4	4	7	4	4	7	7	7	7	7	7	4	7	7	7	4	4	7	7	4	7	7	7	7	4	4	4	4	4	4	4	7	7	7	7	4	7	7	4	7	4	7	4	7	4
7	7	7	7	4	7	4	4	4	4	4	7	7	7	7	4	7	4	4	7	4	4	7	4	7	7	4	4	4	4	7	7	4	4	4	7	4	4	4	4	7	7	4	4	4	4	4	4	7	4
7	7	7	4	7	7	4	4	4	4	7	4	4	4	7	4	7	4	4	7	7	7	7	4	7	7	4	4	7	4	7	4	4	4	4	4	7	4	7	4	4	4	4	4	4	7	7	7	7	4
7	4	7	4	7	7	4	7	4	4	7	7	4	7	7	4	4	4	4	4	4	4	7	7	4	7	7	4	4	7	4	4	7	4	4	7	7	7	4	7	4	7	4	4	4	4	4	4	7	4
7	4	4	4	4	7	4	7	7	7	7	7	4	4	7	4	7	4	7	7	7	7	7	7	7	4	7	7	4	4	7	4	4	4	4	4	4	7	4	7	7	4	4	4	4	4	4	4	4	7
4	4	7	4	4	4	7	4	4	7	4	7	4	4	7	4	4	7	7	4	4	7	4	4	4	4	7	7	4	7	4	7	7	7	4	4	7	7	4	4	7	4	7	7	4	7	4	4	4	7
4	4	4	7	4	4	7	7	7	4	4	7	7	7	4	7	7	7	4	4	4	7	7	7	4	7	4	7	7	7	4	4	7	4	7	7	7	4	4	4	7	4	7	4	7	7	7	4	4	4
7	4	7	4	4	4	4	7	7	4	4	4	7	4	4	7	7	7	4	7	4	4	4	4	7	4	4	7	7	4	7	7	4	7	4	4	4	7	4	7	4	7	7	4	4	7	4	4	4	7
4	4	4	4	7	7	7	4	4	7	7	4	4	7	4	4	4	7	7	4	7	7	4	4	4	7	7	7	4	7	7	7	7	7	4	7	7	4	4	4	4	4	4	4	7	4	4	4	7	4
7	4	7	4	4	7	4	7	7	7	7	7	7	4	4	7	7	4	4	7	7	4	7	7	7	7	7	7	7	7	4	4	7	7	7	4	7	4	7	7	7	7	7	7	7	7	4	7	7	7
4	7	7	4	4	4	4	7	7	4	7	4	7	4	4	4	4	4	7	7	7	4	4	7	4	4	4	4	4	7	7	7	4	7	7	4	4	7	7	7	7	4	4	7	7	7	4	7	7	7
4	4	7	4	4	4	4	7	4	4	4	4	4	7	4	4	4	7	4	7	4	4	4	4	7	4	7	7	7	7	4	7	7	4	7	4	4	7	7	4	7	7	4	7	4	4	4	4	4	4
4	4	4	7	4	4	4	7	4	7	7	4	7	4	7	7	7	7	4	4	7	7	4	7	4	4	7	4	4	7	7	4	4	7	7	7	4	7	4	7	4	4	4	4	4	7	4	7	7	4
7	4	7	7	4	4	4	7	7	7	7	4	4	4	4	7	4	7	7	4	4	7	7	7	7	4	7	4	4	4	4	7	4	4	7	7	4	7	4	7	4	7	4	4	4	7	4	4	7	7
7	4	4	7	7	4	7	7	4	4	7	4	4	7	4	7	4	4	4	7	4	4	4	7	4	7	7	7	4	7	4	4	4	4	4	4	7	4	4	7	7	4	7	4	7	4	4	7	7	7
7	7	7	7	4	7	7	4	7	7	4	7	4	7	4	7	4	4	4	4	7	4	4	7	7	4	7	7	4	4	4	7	7	7	7	7	4	7	7	4	4	7	4	7	7	7	4	7	7	7
7	4	4	7	4	4	4	4	4	4	7	4	4	4	7	7	4	4	7	4	7	4	4	4	7	4	4	4	4	7	7	7	7	4	4	4	7	7	4	7	7	4	4	4	7	7	7	7	4	7
4	4	7	7	4	7	4	7	7	7	7	7	4	7	4	4	4	4	7	7	7	7	7	7	4	4	4	7	4	4	4	7	7	4	7	7	7	7	7	7	4	4	4	4	4	4	4	7	7	4
7	4	7	4	7	4	4	4	4	7	7	7	4	7	4	4	7	7	4	4	7	4	7	4	4	7	7	7	4	4	4	4	4	4	4	7	4	4	7	4	4	4	7	4	4	4	7	4	4	4
4	4	7	4	4	4	7	4	4	4	7	7	7	4	7	4	7	4	7	4	4	4	7	4	4	4	7	7	4	4	7	7	7	4	4	4	7	7	4	7	4	7	4	7	7	7	7	4	7	7
4	4	7	7	4	4	4	4	7	4	4	7	7	7	4	7	7	4	4	7	7	7	7	4	7	4	7	7	7	4	4	4	4	7	4	4	4	4	4	7	4	4	7	4	7	4	7	4	4	4
4	4	7	7	4	7	4	4	4	4	7	4	7	4	4	7	4	7	4	7	7	4	4	4	7	7	7	7	7	7	4	4	7	7	4	4	4	4	7	4	4	4	4	4	7	7	7	7	7	4
4	4	7	4	7	7	4	4	7	7	4	7	4	7	4	4	4	4	4	4	7	4	7	4	4	4	4	4	7	4	4	4	4	7	7	7	7	7	4	7	7	4	4	7	7	4	7	4	4	4
4	4	7	7	7	4	7	4	7	7	4	4	4	7	7	4	4	4	4	4	4	7	7	7	7	4	4	7	4	4	4	7	4	4	4	7	7	4	4	4	7	4	7	7	7	4	4	4	7	4
7	7	7	4	4	7	7	4	4	4	4	4	7	7	4	7	7	4	4	4	4	4	4	7	4	4	4	4	4	4	4	4	7	7	4	7	4	7	4	4	7	4	4	7	4	4	7	7	4	4
4	4	7	4	4	7	4	7	4	7	4	4	4	7	7	4	4	7	4	4	7	4	4	7	4	4	7	7	7	4	4	7	4	4	4	7	7	7	7	7	7	7	7	4	7	7	7	4	7	7
4	7	4	4	7	4	7	4	7	4	4	7	7	7	4	7	4	4	7	4	4	7	4	7	7	4	4	4	7	7	4	4	4	4	4	7	4	4	4	7	7	7	4	7	4	7	7	4	7	4
7	7	4	4	4	4	7	7	4	4	7	4	4	7	7	7	7	4	7	7	4	4	4	4	4	7	4	4	7	4	7	4	7	4	4	4	4	7	7	7	4	4	4	4	7	7	7	4	7	7
7	4	4	7	4	4	7	4	7	4	7	4	4	7	4	4	4	4	7	7	7	4	7	4	7	4	7	7	7	4	7	7	7	7	4	7	7	4	7	4	4	7	4	4	7	7	7	4	7	4
7	7	4	7	4	4	4	4	4	4	7	7	4	7	4	4	7	4	7	4	4	7	4	4	7	7	4	4	7	4	7	7	7	7	4	4	7	4	7	4	4	7	4	7	4	4	4	4	4	4
7	4	7	4	4	7	4	4	4	4	4	4	4	7	7	4	7	7	4	4	7	7	7	7	4	7	7	4	4	4	7	4	4	7	7	4	4	7	7	4	7	4	7	7	7	7	4	4	4	4
7	4	4	4	7	7	4	4	7	4	4	4	4	7	4	4	4	4	7	7	4	4	7	7	4	7	4	7	4	4	7	4	4	7	7	4	4	7	4	4	7	7	4	4	4	7	4	4	4	7
4	7	4	7	4	4	7	7	4	7	4	7	4	7	7	7	4	7	4	4	7	7	7	4	4	4	7	7	7	7	4	7	4	4	7	4	4	4	4	4	4	7	7	4	4	7	7	4	4	4
4	7	7	7	4	4	7	4	7	4	4	4	7	4	7	7	7	7	4	7	7	4	4	7	4	7	7	4	4	7	7	4	4	7	4	7	4	4	7	7	7	4	4	7	4	4	4	7	4	4
7	4	4	7	7	7	7	7	7	4	4	4	7	4	4	4	7	4	4	7	7	7	4	4	4	7	4	7	4	7	7	7	4	4	7	7	4	7	4	7	7	7	7	7	7	4	7	4	4	7
4	7	7	7	7	4	4	4	4	7	4	7	4	7	4	4	7	7	4	7	4	7	4	7	4	7	7	7	4	4	7	7	7	7	7	4	4	7	7	7	7	4	7	4	7	7	7	7	7	4
4	4	4	4	7	7	4	4	7	7	7	4	7	7	7	4	7	4	4	7	4	4	4	7	7	7	7	7	7	7	7	7	4	4	4	7	7	7	4	7	7	7	4	7	4	7	7	4	7	4
7	7	7	7	7	7	7	7	4	4	4	7	4	7	4	7	4	7	4	4	4	4	7	4	4	4	7	7	7	7	4	7	4	7	4	7	4	7	7	4	4	4	4	7	4	7	7	4	7	4
4	4	4	7	4	4	4	7	7	4	7	4	7	7	4	4	4	7	7	7	4	4	7	7	7	4	7	4	4	7	4	4	4	4	7	7	4	4	4	7	7	4	7	4	4	4	7	7	7	4
7	7	7	4	7	4	4	4	4	7	4	7	4	4	7	4	4	4	7	4	4	4	4	4	7	4	4	4	7	4	4	7	7	4	4	4	7	4	7	4	7	4	7	4	7	7	4	4	7	7
4	4	7	4	7	4	4	4	7	4	7	7	4	4	4	4	4	7	4	4	4	4	4	4	7	7	7	7	4	7	7	7	4	7	7	4	7	4	7	4	4	4	4	7	4	7	4	7	7	7
4	4	7	4	7	7	7	7	7	4	4	7	7	4	4	4	7	7	4	4	7	7	4	7	7	4	4	4	7	4	4	7	4	4	7	4	4	4	7	7	4	4	7	4	7	4	7	7	4	4
4	4	4	7	4	7	7	4	7	4	7	7	7	4	4	4	7	7	7	4	7	4	7	4	7	4	7	4	7	4	4	7	4	4	4	4	7	4	4	4	7	7	7	7	4	7	4	4	4	7
7	7	4	7	4	4	7	4	7	7	7	7	7	4	7	7	4	4	7	7	7	4	7	4	7	7	7	4	7	7	4	4	4	4	4	7	4	4	4	7	4	7	7	7	4	7	4	7	4	4
4	7	4	7	4	7	4	4	7	4	7	4	7	4	7	4	7	7	4	7	7	4	7	7	4	4	4	4	4	7	4	7	4	7	4	7	4	7	4	7	4	7	4	4	4	4	7	7	4	7
4	7	7	7	7	7	4	7	4	4	4	4	4	4	7	7	4	4	7	7	7	7	4	7	7	7	7	7	4	4	4	7	7	7	7	7	4	7	4	7	7	7	7	4	4	7	7	7	7	7
7	4	4	4	7	4	4	4	4	7	4	4	4	4	4	4	7	7	4	7	7	7	4	7	4	7	4	7	4	4	7	4	7	7	7	7	7	4	7	7	7	4	7	4	7	4	7	4	7	7
4	7	7	7	4	4	7	7	4	7	4	7	4	4	4	4	7	7	4	4	7	7	7	7	4	4	7	7	7	7	7	7	4	7	4	7	7	4	7	7	7	7	4	4	7	4	7	4	4	4
7	4	4	4	4	4	7	7	4	4	7	4	4	4	4	4	7	4	4	4	4	4	4	4	7	4	7	4	4	4	7	4	7	4	7	7	4	4	7	7	7	7	4	4	7	4	4	7	7	4
4	4	7	7	7	7	7	7	4	7	4	4	7	7	4	4	4	7	7	4	4	7	4	4	4	4	7	7	7	4	7	4	7	7	4	7	4	7	7	7	4	7	4	4	7	4	7	7	7	7
4	4	4	4	7	4	4	4	7	4	4	7	7	7	7	4	4	7	7	7	7	4	7	7	4	7	7	7	4	4	4	4	7	7	4	4	4	4	4	4	7	7	7	7	4	4	7	4	4	7
7	4	7	7	7	4	7	4	7	7	7	4	4	7	7	4	7	4	4	4	7	7	7	7	7	4	7	4	7	4	4	4	7	4	4	7	4	7	4	7	7	4	4	4	7	4	7	7	7	7
4	4	4	4	4	4	4	7	7	7	4	4	7	4	7	7	4	4	7	4	4	7	4	7	4	4	7	4	4	4	4	7	4	7	4	7	7	4	4	7	4	4	4	7	4	4	7	4	7	4
4	4	4	7	4	4	7	4	7	7	7	4	4	4	4	4	4	4	7	7	4	4	4	4	4	7	7	4	4	4	4	7	7	4	4	4	4	7	7	4	4	4	7	4	4	7	7	7	7	7
7	4	4	7	4	4	4	7	4	7	7	4	4	7	4	7	4	4	4	4	4	7	4	7	7	7	7	7	7	7	4	7	4	4	4	4	7	7	4	4	7	4	7	4	4	4	4	4	7	4
7	7	7	7	7	4	7	7	4	4	4	4	4	4	4	7	4	7	4	4	7	7	4	7	7	7	4	7	4	4	7	4	4	7	7	4	7	7	4	4	7	7	7	4	7	7	4	7	4	7
4	4	7	4	4	4	4	4	4	4	4	4	7	4	4	7	4	7	4	4	4	4	7	7	7	7	4	4	7	7	7	4	4	7	7	7	4	4	7	4	4	4	4	4	4	7	4	7	7	4
7	7	4	4	7	7	7	4	7	4	4	4	7	4	7	7	4	7	4	7	4	4	4	4	7	7	7	4	4	4	4	4	4	7	7	4	4	7	7	4	4	7	7	4	7	7	4	4	4	4
4	4	4	4	4	7	4	4	4	7	7	7	4	7	7	4	4	4	7	4	7	4	4	4	4	7	7	4	4	4	4	7	4	7	7	4	4	4	4	7	4	4	4	7	4	7	4	7	7	4
4	4	7	7	4	7	4	4	7	4	7	4	7	7	4	7	4	7	4	4	4	7	7	4	4	7	7	4	7	4	4	4	4	4	4	4	7	4	7	7	7	7	7	4	4	4	4	4	7	7
7	7	7	4	7	7	4	4	4	4	4	7	4	7	7	4	4	4	4	7	7	4	4	7	7	4	4	7	7	7	4	7	4	4	7	4	4	4	4	4	4	4	4	4	7	7	4	4	7	7
7	7	7	4	4	7	4	4	4	7	7	4	4	4	4	4	7	4	4	7	7	4	4	4	4	4	7	4	7	7	7	4	4	4	7	7	7	7	7	7	4	7	4	7	4	4	7	4	7	7
4	7	4	4	4	4	7	4	7	4	7	4	4	4	4	7	4	7	4	4	7	4	4	4	4	4	7	4	4	7	4	4	4	7	7	4	4	7	7	7	7	7	7	7	7	4	4	4	4	4
7	7	4	4	4	7	7	4	7	7	7	7	7	4	7	7	7	4	7	4	7	4	4	4	4	7	7	7	4	4	4	4	7	7	7	4	4	7	7	4	4	7	7	4	7	4	7	7	4	4
4	7	4	4	4	7	7	4	7	4	4	4	7	4	7	7	4	7	7	4	4	4	7	4	4	7	4	7	7	4	7	7	7	7	4	4	4	4	7	4	4	7	7	7	7	4	4	7	4	4
7	4	4	4	7	4	4	4	4	7	4	7	4	4	7	7	4	4	4	7	4	7	4	7	4	7	4	7	4	7	7	4	7	4	4	7	4	4	7	7	4	7	4	7	4	7	7	7	4	7
7	7	7	7	4	4	4	4	4	4	4	4	7	7	4	7	7	4	7	4	4	4	7	4	7	7	4	4	7	4	7	7	7	7	4	7	7	7	4	7	4	4	4	4	7	4	7	4	4	4
4	7	7	4	4	7	7	7	4	4	4	7	4	4	4	7	4	4	4	4	7	7	4	7	7	7	7	4	4	7	4	4	4	4	7	7	7	4	4	4	7	4	7	4	7	4	4	7	7	7
4	4	4	7	7	7	4	4	7	7	7	7	4	4	7	7	7	4	7	4	4	4	4	7	4	4	7	4	4	4	4	7	4	7	4	7	4	7	4	4	4	7	4	7	7	7	4	4	4	7
4	7	4	4	4	4	4	4	4	4	7	4	4	7	4	4	7	7	7	4	7	4	4	7	4	4	4	7	7	4	4	7	4	7	7	7	4	4	4	4	4	4	7	7	7	7	4	4	7	7
7	7	7	7	7	7	4	7	4	4	4	7	7	4	7	7	4	7	7	4	4	7	7	4	4	4	7	7	7	4	4	4	7	4	4	4	4	7	7	4	7	7	7	4	4	4	4	7	4	7
4	7	4	4	4	7	4	4	4	7	7	7	7	4	7	7	7	7	4	4	7	7	4	4	7	4	7	7	4	7	7	4	7	4	4	7	4	4	4	7	7	4	7	7	7	7	4	4	4	7
7	4	7	7	7	4	4	4	4	4	4	7	7	4	4	7	7	4	4	4	7	4	7	4	4	4	7	7	4	7	7	4	4	4	7	4	7	7	4	4	7	7	7	7	7	4	4	7	7	7
7	4	7	4	4	4	7	7	4	4	7	4	7	4	4	4	4	4	7	4	4	7	4	4	4	4	4	7	7	7	7	4	4	7	7	4	4	4	4	7	7	4	4	7	4	7	7	4	7	4
4	4	7	7	7	4	4	7	7	7	7	4	4	7	4	4	7	4	4	7	7	7	7	7	4	7	7	7	7	7	4	7	7	4	4	7	4	7	4	4	7	7	7	7	7	7	7	4	7	4
4	4	7	4	4	4	7	7	4	4	7	7	7	4	7	4	7	4	7	7	7	4	7	7	7	4	7	4	4	7	4	4	4	7	7	7	4	7	7	4	4	7	4	7	4	4	7	7	7	4
7	7	4	7	7	4	4	4	7	7	7	4	4	4	7	4	4	7	4	4	4	7	4	4	7	4	7	4	7	4	7	7	7	4	7	4	4	7	4	7	4	7	7	4	7	7	7	4	7	4
7	7	4	7	7	7	7	4	4	7	7	4	7	7	7	7	4	7	7	4	7	4	4	7	7	4	7	4	4	7	4	4	4	7	4	4	4	4	4	4	7	4	7	7	7	7	4	4	7	7
7	4	4	7	7	7	4	7	7	7	4	7	7	4	7	4	4	7	7	4	4	4	4	4	4	4	7	4	4	4	7	7	4	7	4	7	4	4	4	7	4	4	7	7	7	4	4	7	4	4
7	4	7	4	4	4	7	7	4	4	4	4	7	7	7	4	7	7	7	7	7	4	4	4	7	4	4	4	4	4	4	4	4	4	4	4	7	4	4	4	4	4	7	4	7	4	7	4	7	4
4	7	7	4	4	4	7	7	4	7	4	4	7	7	4	7	4	7	4	7	4	7	7	7	7	4	4	4	7	4	7	4	4	4	7	7	7	7	4	4	4	4	7	7	7	7	7	4	4	4
4	4	7	4	4	7	4	4	4	4	4	4	7	7	7	4	4	7	7	7	4	4	4	4	7	4	4	4	4	4	4	7	4	4	4	7	4	7	4	4	4	4	7	4	4	4	7	7	4	7
7	4	7	7	7	4	7	4	4	4	4	4	7	4	4	4	4	7	7	7	7	4	4	4	7	4	7	7	7	4	4	4	7	4	4	7	4	7	4	7	4	7	4	4	4	7	7	4	7	4
7	4	4	4	7	7	4	7	4	4	7	7	4	4	4	7	7	4	7	4	7	4	4	4	4	4	4	7	4	4	7	4	7	7	4	7	4	4	7	4	7	7	7	4	4	4	7	4	7	7
7	7	7	7	4	7	7	7	7	4	4	7	7	7	4	4	4	4	7	7	7	7	4	7	7	7	4	4	4	7	7	7	4	7	7	4	4	4	7	7	7	4	4	4	4	7	4	7	4	4
4	4	4	4	7	7	4	4	4	4	4	4	4	4	4	4	4	7	4	7	7	4	7	4	7	4	4	4	4	4	7	4	7	4	4	7	7	7	4	4	4	4	4	4	7	7	7	4	7	4
7	4	7	4	7	7	7	4	7	7	4	7	4	4	7	4	4	4	4	4	4	4	7	4	4	7	7	7	4	7	4	4	4	4	4	4	4	7	4	4	7	7	7	4	7	4	7	7	4	4
7	4	7	4	4	7	7	4	7	7	7	4	4	7	7	7	7	7	4	7	4	7	4	7	4	7	7	4	7	7	4	4	4	4	4	7	7	4	7	7	4	7	7	4	7	4	4	4	4	7
4	4	4	7	7	4	4	4	4	4	4	4	4	4	7	7	7	7	7	4	7	7	7	7	7	4	4	4	7	4	4	4	7	7	7	4	7	7	4	7	4	4	7	4	4	4	4	7	4	4
4	7	7	7	4	4	7	7	7	4	4	7	4	4	4	4	7	4	4	7	4	4	4	7	4	4	4	4	7	4	4	4	4	4	4	7	4	7	4	4	7	7	4	7	7	7	7	7	4	4
4	4	4	4	4	7	4	7	4	4	7	4	7	4	4	4	7	7	7	7	4	7	7	7	4	7	4	4	4	7	7	4	4	7	4	4	4	7	4	7	7	4	7	7	7	7	4	7	7	7
4	4	4	4	4	7	4	4	7	7	4	7	7	7	7	4	4	7	7	7	7	4	7	7	4	4	4	4	4	7	4	4	7	4	4	7	7	4	4	7	7	4	4	7	7	4	4	4	4	7
7	7	4	4	4	4	7	4	4	7	4	7	4	4	4	4	4	7	4	7	7	7	4	4	7	4	4	7	7	7	7	4	4	4	4	4	7	4	7	7	4	4	7	4	4	4	4	4	7	7
7	4	7	7	4	4	4	4	4	4	4	7	7	4	4	7	4	4	7	4	4	7	4	7	4	7	4	7	7	4	4	7	4	4	7	4	4	7	4	7	7	7	4	7	4	4	7	4	4	7
7	7	4	4	4	7	7	7	7	4	7	4	7	4	7	7	4	4	4	7	4	4	7	7	7	7	7	4	7	4	4	4	4	4	7	4	7	7	4	4	4	7	7	4	7	7	7	7	7	7
4	4	7	7	4	7	7	4	4	4	4	4	4	7	7	4	4	7	7	4	7	7	7	4	4	7	4	7	4	4	7	4	4	4	7	4	7	4	7	4	4	4	7	7	7	7	4	7	4	4
7	7	7	4	4	7	4	4	4	7	4	4	4	4	7	4	4	4	4	7	4	4	7	4	4	4	4	4	7	4	7	4	4	4	4	7	7	4	4	4	7	7	7	4	4	7	4	7	7	4
4	4	4	4	4	4	7	7	7	4	7	4	4	7	4	4	4	7	4	4	4	7	4	4	4	4	7	4	4	7	4	4	4	4	7	7	4	4	7	7	7	4	4	7	7	7	7	7	7	4
4	4	7	7	4	4	7	4	7	4	7	7	4	7	7	4	7	7	7	4	7	7	7	4	4	7	4	4	7	4	4	7	7	7	4	4	4	7	7	7	4	7	4	7	7	7	7	4	7	4
7	4	4	4	7	7	7	4	4	4	4	7	4	4	7	4	4	7	4	4	4	4	7	4	4	7	7	7	4	4	4	7	4	7	4	4	7	4	7	7	4	4	4	7	7	7	4	4	4	7
4	4	7	7	7	7	4	7	4	4	4	4	4	7	4	4	4	4	4	7	4	4	4	7	7	7	7	4	7	7	4	7	4	7	7	4	4	4	7	7	7	7	7	7	7	7	4	4	7	7
4	4	7	7	4	4	4	4	7	4	4	7	4	7	7	4	4	7	4	4	4	4	4	7	7	7	7	4	7	7	7	4	7	4	4	7	4	4	4	4	7	7	7	4	4	7	7	7	4	4
7	7	7	7	4	4	7	4	7	4	4	7	4	4	4	4	4	4	7	4	4	7	7	7	7	4	4	7	4	4	4	4	7	7	4	4	4	4	7	4	7	7	4	7	7	7	4	4	4	4
7	7	7	7	4	4	4	7	4	4	4	7	4	7	4	4	4	4	7	4	7	4	7	4	4	4	4	7	7	7	4	4	7	4	7	4	4	4	4	4	7	7	4	7	7	4	4	7	4	4
7	4	7	7	7	7	4	4	7	4	7	7	4	7	7	4	4	7	4	7	4	4	4	7	4	7	7	4	7	4	7	4	7	7	4	7	4	4	7	4	4	4	7	7	4	4	4	4	4	4
7	4	4	4	4	7	4	4	4	7	4	7	7	4	4	7	4	7	4	7	7	7	4	4	7	4	7	7	4	4	7	4	4	4	4	4	4	4	7	4	7	4	4	4	4	4	4	4	7	4
7	7	4	4	4	7	4	4	4	7	4	7	4	4	4	4	4	7	4	4	7	4	4	4	7	7	4	4	4	4	4	7	7	4	4	7	7	4	4	4	7	4	7	7	7	4	7	4	7	7
7	7	4	7	4	4	4	4	7	7	4	4	4	4	7	4	7	4	4	7	4	7	7	7	4	4	4	7	4	4	4	7	7	4	4	7	4	7	7	7	7	7	7	4	7	4	4	4	4	4
7	4	4	4	7	4	4	4	4	7	4	4	4	7	7	7	4	4	7	7	7	7	4	4	4	7	4	4	7	7	7	4	7	7	7	7	7	4	4	4	4	7	4	7	7	7	4	4	4	4
4	4	7	7	4	7	4	7	7	4	4	4	7	7	4	7	4	4	4	7	7	4	7	4	7	7	7	4	7	7	4	4	7	7	7	7	4	4	4	7	7	4	4	7	4	7	7	4	7	4
4	4	7	4	4	4	4	4	4	4	7	4	4	7	7	7	7	7	4	7	7	4	4	4	4	4	7	7	4	7	7	7	4	4	7	4	7	7	7	4	4	4	4	7	4	7	4	4	7	7
4	7	4	4	7	4	4	7	7	7	4	4	7	4	7	4	4	7	7	4	4	4	7	7	4	4	7	4	7	4	4	7	4	7	4	7	7	7	4	4	7	4	7	4	7	7	7	7	4	4
4	4	7	4	4	4	4	4	4	7	4	7	7	4	4	7	7	4	4	4	7	7	7	4	4	7	4	4	7	7	7	7	7	4	4	4	7	7	4	7	7	4	4	4	7	4	4	4	4	4
4	4	7	7	4	7	7	4	7	7	7	4	7	7	4	7	7	4	7	4	4	7	4	4	4	4	4	4	4	7	4	7	4	4	4	7	7	7	4	7	4	4	7	7	4	4	7	4	7	7
4	7	4	4	7	4	4	7	7	4	7	4	7	7	4	7	4	4	4	4	7	4	4	4	7	7	7	4	7	4	7	7	7	7	7	4	7	7	7	7	7	4	4	7	4	4	4	4	4	7
4	4	4	4	7	7	4	4	7	4	7	7	7	4	7	4	7	7	7	4	4	7	7	4	4	7	7	7	7	7	4	7	4	7	4	7	7	7	7	4	4	4	7	4	7	4	4	7	4	4
4	4	7	4	4	7	4	7	4	4	4	4	7	7	4	4	4	4	7	4	7	7	4	7	7	4	4	7	4	4	4	7	4	4	4	4	4	4	7	4	4	4	7	4	4	4	7	4	4	4
4	4	4	4	4	4	4	4	7	4	7	4	7	7	4	4	4	7	4	4	4	4	7	7	7	7	4	7	7	7	4	4	4	7	7	4	4	7	7	7	7	4	4	7	4	4	4	7	7	7
4	4	4	4	4	4	7	4	4	7	4	4	4	7	7	4	4	4	7	7	7	4	7	4	4	4	7	7	4	7	7	7	4	7	4	4	4	7	4	4	7	4	7	7	7	7	7	7	4	7
4	4	7	7	4	4	7	4	4	4	7	4	7	7	7	4	7	4	4	7	4	7	4	7	7	4	7	7	7	4	4	4	7	4	7	4	7	4	4	4	7	7	4	7	7	4	4	7	4	7
4	7	4	7	7	4	4	4	7	4	4	7	4	7	7	7	7	4	7	4	4	4	4	4	7	7	7	4	4	4	4	7	7	4	4	7	4	4	7	4	7	4	4	7	7	4	4	7	7	4
4	4	4	7	4	7	7	4	4	7	7	4	7	7	7	7	4	7	7	4	4	7	7	4	7	4	7	4	7	4	4	7	7	7	4	4	7	7	4	7	7	4	7	7	4	4	7	4	4	4
4	7	4	7	4	4	4	4	7	7	7	4	4	4	4	4	7	4	7	7	4	7	7	4	4	7	4	7	7	7	4	7	7	7	7	7	7	4	7	4	7	4	4	4	4	7	7	7	4	4
7	7	7	7	4	4	4	4	4	4	7	7	7	7	7	4	4	4	7	7	4	7	4	4	4	7	7	7	4	7	4	7	4	7	4	7	7	4	7	7	4	7	7	4	4	7	4	7	7	4
7	4	7	4	7	4	7	4	4	7	4	7	7	7	4	7	4	4	4	4	7	7	4	7	7	4	4	4	4	7	7	7	4	4	4	4	7	4	4	4	4	4	7	7	7	4	7	7	7	7
4	7	4	7	7	7	7	7	4	7	4	7	7	7	4	4	4	4	4	4	4	7	4	4	4	7	7	4	4	4	7	4	4	4	7	7	4	4	4	7	4	7	4	7	4	4	4	7	7	4
4	4	7	4	4	4	4	7	4	7	4	4	4	4	4	4	7	4	4	4	7	7	4	4	7	7	7	7	4	7	7	4	4	7	7	4	7	4	4	7	7	7	4	4	7	4	4	7	4	7
4	4	7	4	4	7	7	7	4	4	7	4	7	7	7	7	4	7	7	7	4	7	4	4	4	7	4	7	4	4	7	7	7	7	4	4	7	4	7	7	7	4	7	4	7	4	4	7	4	4
4	4	4	4	7	7	4	4	4	7	4	7	7	4	4	7	7	4	4	4	4	4	7	4	4	7	4	4	4	4	4	7	4	4	7	4	7	4	7	4	7	7	7	7	4	7	4	4	4	7
4	4	4	7	7	4	4	7	4	4	7	7	4	4	4	4	4	4	7	4	4	4	7	7	4	4	4	4	7	4	4	4	4	7	4	7	4	4	7	4	7	4	4	7	7	4	4	7	7	7
7	7	4	7	4	7	7	4	7	4	7	4	7	4	7	7	7	4	7	4	7	4	7	4	7	4	4	4	4	4	7	4	4	7	4	4	4	4	4	7	7	7	4	7	4	4	4	4	4	7
4	4	4	4	4	4	4	4	4	7	7	7	4	7	7	4	7	4	7	7	4	7	4	4	4	7	4	4	7	4	7	7	7	7	7	4	4	4	4	7	7	4	4	4	7	7	4	7	4	4
4	7	4	7	7	7	7	7	4	7	7	4	7	7	4	7	7	4	7	4	7	4	4	4	4	4	4	4	7	7	4	4	4	7	4	7	7	7	7	7	4	7	7	7	7	7	4	4	4	4
7	4	4	4	4	7	4	4	7	4	7	4	7	7	4	4	7	4	4	7	7	4	4	4	7	4	4	7	4	4	7	7	4	7	7	4	4	7	7	4	7	4	7	4	7	4	4	4	7	4
4	7	4	7	4	7	7	7	7	7	7	7	4	4	7	7	7	4	4	4	4	4	4	7	4	4	4	7	4	7	4	4	4	7	4	4	4	7	4	4	4	4	7	7	4	7	7	7	7	7
4	7	4	4	7	7	4	4	4	7	4	4	4	7	7	4	4	4	4	7	4	4	4	7	4	7	4	7	4	7	4	7	4	4	7	7	4	7	7	4	7	4	7	4	4	7	4	4	4	4
7	7	7	4	7	4	4	4	7	7	7	7	7	4	4	4	7	7	4	7	4	7	4	7	7	7	4	4	7	4	7	7	4	7	4	7	4	4	7	4	7	7	7	7	4	7	4	7	4	4
4	7	7	7	4	7	4	4	4	4	7	4	4	4	4	4	4	4	4	7	7	4	4	7	4	7	7	4	7	7	4	4	4	4	7	4	7	4	4	7	7	4	4	4	7	4	4	7	7	7
4	7	4	7	7	4	7	7	4	4	4	4	4	4	4	4	4	7	4	7	4	7	4	7	4	4	7	4	7	4	7	7	4	4	4	7	7	4	4	4	7	4	4	7	7	4	7	7	7	4
7	7	7	4	4	4	4	4	7	4	7	7	4	4	7	4	4	7	4	4	4	7	4	4	4	7	4	4	4	4	4	7	7	4	7	7	4	7	4	7	4	7	4	7	4	7	4	7	7	7
[truncated: 5,000 more columns]
