# Supplementary material for: Structural insights into the mechanism of GTP initiation of microtubule assembly
Source: Nat Commun. 2023 Sep 25;14:5980. doi: 10.1038/s41467-023-41615-w (PMC10519996; doi:10.1038/s41467-023-41615-w)
Supplement: Supplementary file 11 — Source Data [file 41467_2023_41615_MOESM11_ESM.zip › Source file/BootStrap_generate_data/txt_bs_RB_GMPCPP.txt]

-41	-24	-41	-41	-24	-24	-41	-24	-24	-23	-41	-23	-23	-24	-41	-24	-23	-23	-23	-23	-23	-23	-23	-24	-23	-24	-23	-24	-24	-23	-41	-24	-24	-24	-24	-24	-23	-23	-23	-23	-24	-24	-24	-24	-23	-23	-24	-24	-23	-23
-24	-24	-23	-24	-24	-23	-24	-24	-41	-23	-24	-41	-23	-23	-24	-24	-24	-23	-24	-24	-24	-41	-41	-23	-41	-23	-41	-24	-41	-23	-24	-41	-24	-24	-24	-41	-23	-24	-41	-23	-41	-23	-24	-23	-41	-41	-41	-24	-24	-24
-24	-41	-23	-24	-24	-24	-23	-24	-24	-24	-24	-23	-24	-24	-23	-24	-41	-23	-41	-41	-24	-41	-23	-24	-23	-23	-24	-24	-24	-24	-24	-24	-24	-24	-23	-24	-41	-23	-24	-24	-41	-23	-23	-24	-24	-41	-24	-24	-24	-41
-41	-24	-41	-24	-24	-24	-24	-23	-24	-24	-23	-41	-41	-24	-24	-24	-24	-23	-23	-24	-23	-23	-24	-24	-23	-24	-24	-23	-23	-41	-23	-24	-24	-24	-23	-23	-23	-24	-41	-24	-24	-23	-24	-24	-23	-41	-24	-24	-24	-24
-23	-24	-23	-24	-41	-23	-41	-24	-24	-24	-23	-24	-24	-23	-23	-23	-23	-24	-23	-24	-23	-24	-24	-24	-23	-24	-24	-24	-23	-23	-23	-24	-23	-24	-24	-24	-23	-24	-23	-41	-41	-24	-23	-23	-23	-24	-24	-41	-41	-23
-41	-24	-24	-24	-41	-24	-23	-24	-24	-24	-24	-23	-41	-41	-24	-23	-24	-24	-23	-24	-24	-24	-23	-24	-23	-23	-41	-23	-23	-41	-24	-24	-24	-41	-41	-24	-23	-41	-24	-23	-24	-23	-24	-24	-24	-24	-24	-24	-24	-24
-41	-24	-24	-24	-23	-23	-41	-24	-23	-24	-23	-41	-24	-24	-23	-24	-24	-24	-24	-41	-23	-23	-24	-23	-24	-24	-41	-23	-24	-23	-24	-24	-24	-23	-41	-41	-24	-24	-41	-24	-41	-24	-24	-23	-24	-24	-41	-23	-24	-41
-41	-24	-24	-41	-23	-41	-23	-24	-24	-24	-24	-24	-24	-23	-24	-23	-23	-23	-41	-23	-41	-24	-24	-23	-24	-24	-24	-24	-24	-23	-24	-23	-24	-23	-23	-24	-24	-41	-24	-24	-24	-24	-23	-24	-23	-23	-24	-41	-24	-24
-23	-24	-24	-23	-24	-24	-24	-23	-41	-24	-24	-23	-23	-24	-23	-24	-24	-24	-23	-23	-41	-23	-24	-23	-24	-23	-24	-24	-24	-24	-24	-24	-23	-24	-23	-24	-24	-41	-41	-23	-24	-24	-24	-24	-24	-24	-24	-23	-41	-23
-23	-23	-24	-23	-41	-24	-24	-24	-24	-41	-24	-23	-24	-23	-24	-24	-24	-24	-24	-23	-23	-23	-23	-23	-24	-24	-24	-41	-24	-23	-24	-24	-41	-41	-24	-24	-41	-24	-24	-23	-24	-24	-41	-24	-23	-24	-41	-24	-24	-41
-41	-41	-23	-23	-41	-24	-23	-24	-24	-24	-24	-23	-23	-24	-24	-23	-23	-23	-24	-23	-41	-24	-24	-24	-23	-23	-24	-24	-23	-24	-23	-23	-24	-24	-41	-41	-24	-23	-24	-23	-24	-41	-41	-24	-41	-24	-24	-23	-41	-41
-23	-24	-41	-24	-24	-23	-24	-23	-23	-24	-23	-23	-23	-23	-24	-24	-23	-24	-23	-24	-23	-24	-23	-23	-23	-24	-24	-23	-24	-23	-23	-23	-23	-24	-24	-41	-23	-24	-24	-24	-23	-23	-23	-23	-41	-24	-24	-23	-24	-23
-24	-24	-24	-24	-24	-41	-23	-24	-41	-23	-24	-23	-24	-23	-24	-23	-41	-24	-24	-24	-24	-24	-24	-23	-41	-23	-41	-41	-23	-41	-41	-41	-24	-23	-41	-24	-24	-41	-41	-24	-24	-41	-24	-23	-24	-24	-41	-23	-24	-24
-41	-23	-23	-23	-24	-24	-41	-24	-23	-24	-24	-24	-24	-24	-24	-24	-24	-24	-23	-24	-41	-24	-24	-23	-24	-23	-41	-24	-23	-41	-23	-24	-24	-41	-24	-24	-23	-24	-23	-24	-24	-23	-23	-24	-24	-24	-24	-24	-24	-24
-23	-23	-23	-24	-24	-24	-24	-23	-23	-24	-41	-23	-24	-23	-23	-41	-24	-24	-41	-23	-24	-23	-24	-41	-23	-41	-24	-24	-24	-24	-24	-24	-23	-41	-24	-24	-24	-24	-24	-23	-24	-24	-23	-41	-23	-24	-23	-24	-41	-24
-23	-24	-24	-24	-41	-24	-24	-24	-24	-24	-41	-24	-23	-24	-41	-24	-24	-24	-24	-23	-23	-23	-24	-23	-24	-23	-24	-23	-23	-24	-41	-24	-23	-24	-24	-24	-24	-23	-41	-24	-24	-23	-23	-24	-23	-41	-24	-23	-41	-24
-41	-23	-24	-24	-24	-24	-41	-23	-41	-24	-41	-24	-23	-24	-23	-23	-24	-24	-23	-24	-24	-24	-24	-23	-23	-24	-24	-24	-24	-41	-24	-24	-23	-23	-23	-24	-41	-23	-24	-24	-24	-24	-41	-24	-24	-41	-24	-24	-24	-23
-24	-24	-41	-23	-23	-23	-23	-24	-41	-23	-23	-23	-24	-24	-24	-24	-41	-24	-24	-24	-24	-41	-41	-41	-23	-23	-41	-24	-24	-41	-24	-23	-41	-24	-23	-24	-24	-23	-24	-24	-24	-23	-23	-41	-23	-24	-24	-24	-24	-41
-23	-24	-23	-23	-24	-24	-24	-41	-23	-24	-23	-23	-23	-24	-23	-24	-23	-24	-24	-23	-41	-23	-23	-23	-24	-24	-41	-24	-24	-24	-24	-23	-23	-24	-24	-23	-23	-24	-41	-23	-24	-23	-24	-24	-23	-24	-23	-23	-24	-24
-24	-24	-24	-24	-24	-41	-23	-23	-41	-24	-23	-41	-24	-24	-24	-24	-24	-23	-24	-23	-24	-24	-24	-24	-24	-24	-24	-24	-24	-23	-24	-24	-24	-41	-24	-24	-24	-41	-23	-41	-24	-24	-24	-24	-24	-24	-24	-23	-24	-23
-24	-23	-24	-24	-41	-23	-23	-24	-24	-24	-24	-24	-24	-23	-23	-41	-24	-24	-41	-24	-24	-24	-24	-23	-23	-23	-41	-24	-24	-24	-23	-23	-41	-24	-24	-24	-24	-24	-24	-24	-24	-23	-23	-24	-24	-24	-24	-23	-41	-24
-24	-41	-41	-23	-24	-23	-23	-41	-24	-41	-23	-41	-41	-23	-24	-24	-23	-41	-24	-23	-23	-24	-24	-24	-23	-23	-24	-23	-24	-24	-41	-24	-24	-41	-23	-23	-24	-24	-24	-23	-23	-24	-24	-23	-24	-23	-41	-23	-41	-23
-24	-23	-41	-24	-41	-23	-24	-24	-24	-41	-23	-24	-41	-24	-23	-23	-24	-41	-24	-24	-24	-23	-24	-24	-23	-24	-24	-23	-24	-24	-41	-23	-24	-23	-24	-24	-24	-23	-24	-24	-24	-23	-23	-24	-41	-41	-23	-41	-23	-23
-23	-24	-24	-23	-41	-24	-23	-23	-24	-24	-23	-24	-23	-24	-23	-41	-23	-23	-24	-23	-23	-23	-41	-24	-24	-23	-24	-24	-24	-24	-24	-23	-41	-41	-23	-41	-24	-23	-23	-24	-24	-23	-24	-24	-23	-24	-24	-24	-24	-24
-24	-24	-24	-24	-41	-23	-24	-23	-41	-24	-23	-24	-41	-24	-24	-24	-23	-23	-24	-24	-41	-23	-41	-24	-41	-24	-23	-41	-24	-24	-23	-24	-41	-41	-24	-41	-24	-23	-24	-24	-23	-41	-24	-23	-24	-24	-24	-23	-23	-41
-24	-24	-24	-23	-24	-24	-41	-41	-24	-23	-24	-41	-23	-41	-24	-23	-23	-24	-23	-24	-24	-41	-24	-24	-23	-24	-24	-23	-23	-24	-23	-24	-24	-23	-24	-23	-24	-24	-23	-41	-41	-23	-23	-24	-24	-23	-23	-41	-24	-23
-23	-24	-23	-24	-23	-24	-24	-24	-24	-24	-24	-24	-41	-23	-41	-41	-41	-24	-23	-24	-24	-41	-24	-23	-24	-24	-24	-24	-41	-24	-41	-24	-23	-24	-41	-24	-41	-23	-41	-24	-41	-41	-24	-23	-24	-24	-24	-23	-24	-24
-24	-24	-24	-24	-24	-24	-24	-23	-23	-23	-24	-41	-24	-24	-24	-24	-41	-23	-24	-24	-41	-24	-23	-24	-23	-24	-23	-23	-24	-24	-24	-23	-23	-41	-24	-23	-41	-24	-24	-23	-24	-24	-24	-24	-23	-23	-23	-23	-23	-23
-24	-41	-24	-41	-23	-24	-24	-23	-24	-24	-23	-24	-24	-24	-41	-23	-23	-24	-23	-24	-41	-24	-23	-24	-24	-24	-41	-24	-23	-41	-24	-23	-24	-41	-41	-24	-24	-24	-41	-24	-41	-24	-41	-23	-41	-24	-41	-24	-24	-24
-23	-24	-24	-23	-24	-23	-24	-24	-41	-23	-24	-23	-24	-41	-23	-23	-24	-23	-23	-41	-41	-23	-24	-24	-24	-41	-24	-24	-24	-24	-41	-41	-24	-23	-24	-24	-23	-24	-41	-23	-23	-24	-24	-24	-24	-24	-24	-24	-24	-23
-23	-24	-24	-24	-24	-41	-24	-23	-23	-24	-24	-24	-24	-24	-23	-23	-23	-23	-24	-24	-23	-24	-41	-41	-41	-24	-23	-23	-41	-24	-24	-23	-24	-23	-41	-24	-24	-23	-41	-23	-24	-23	-24	-23	-24	-23	-23	-23	-24	-24
-24	-24	-23	-24	-24	-41	-24	-24	-24	-24	-41	-24	-23	-24	-41	-24	-24	-24	-24	-41	-41	-24	-41	-24	-24	-24	-41	-24	-23	-24	-23	-24	-24	-24	-23	-24	-23	-24	-24	-24	-24	-24	-23	-23	-41	-41	-23	-24	-23	-23
-24	-23	-23	-24	-23	-41	-24	-24	-24	-24	-24	-24	-24	-23	-23	-24	-24	-23	-24	-24	-23	-23	-24	-41	-24	-41	-23	-41	-24	-24	-41	-24	-23	-23	-23	-23	-24	-24	-41	-23	-23	-24	-24	-24	-41	-24	-41	-24	-41	-24
-23	-41	-24	-41	-24	-23	-23	-24	-24	-41	-24	-24	-24	-24	-41	-23	-24	-24	-24	-41	-23	-24	-24	-23	-41	-24	-23	-41	-24	-23	-24	-23	-41	-24	-24	-24	-24	-24	-23	-24	-41	-41	-24	-23	-41	-24	-23	-24	-41	-24
-24	-41	-24	-41	-41	-41	-24	-24	-24	-24	-41	-23	-24	-23	-24	-23	-41	-24	-24	-41	-24	-24	-24	-23	-24	-24	-24	-24	-23	-23	-23	-24	-23	-41	-24	-23	-23	-41	-23	-24	-24	-24	-24	-23	-23	-24	-23	-24	-23	-24
-24	-23	-24	-24	-23	-41	-24	-23	-24	-24	-24	-23	-41	-24	-24	-41	-24	-41	-23	-24	-24	-24	-24	-23	-24	-23	-41	-41	-41	-41	-23	-41	-24	-23	-24	-41	-24	-24	-23	-23	-41	-23	-24	-24	-23	-24	-23	-24	-23	-24
-41	-41	-24	-24	-24	-24	-41	-24	-41	-24	-24	-24	-24	-24	-23	-41	-24	-23	-23	-24	-24	-24	-41	-23	-24	-41	-24	-23	-41	-23	-23	-41	-41	-24	-24	-24	-23	-23	-24	-24	-41	-23	-24	-24	-24	-24	-23	-23	-24	-24
-23	-41	-24	-24	-24	-24	-24	-41	-24	-24	-24	-23	-24	-41	-24	-23	-24	-24	-23	-24	-23	-24	-24	-23	-24	-24	-23	-24	-23	-23	-41	-24	-24	-24	-24	-24	-24	-24	-24	-24	-41	-24	-23	-24	-23	-24	-24	-23	-24	-24
-24	-41	-41	-24	-23	-24	-24	-23	-24	-24	-24	-41	-24	-23	-41	-23	-23	-41	-41	-41	-41	-24	-23	-24	-23	-23	-23	-24	-41	-24	-23	-24	-23	-24	-24	-41	-41	-24	-24	-23	-23	-23	-23	-24	-24	-24	-23	-23	-41	-24
-24	-23	-23	-23	-24	-24	-23	-24	-41	-23	-24	-24	-24	-24	-23	-24	-24	-23	-24	-41	-24	-23	-24	-23	-24	-23	-23	-41	-41	-24	-24	-24	-23	-41	-23	-23	-23	-23	-24	-24	-24	-23	-24	-23	-24	-24	-24	-41	-24	-24
-41	-24	-23	-24	-24	-24	-23	-41	-41	-24	-23	-24	-24	-23	-24	-41	-23	-24	-24	-41	-24	-23	-24	-24	-24	-41	-24	-24	-24	-24	-23	-24	-24	-24	-23	-23	-24	-24	-24	-24	-24	-23	-24	-24	-23	-24	-41	-24	-23	-41
-23	-24	-23	-24	-24	-24	-41	-23	-23	-24	-24	-24	-24	-23	-24	-41	-23	-41	-23	-41	-23	-24	-23	-24	-41	-24	-24	-23	-24	-24	-23	-41	-24	-41	-24	-41	-23	-24	-24	-24	-24	-23	-23	-23	-24	-23	-24	-23	-24	-24
-24	-24	-41	-24	-41	-24	-23	-23	-23	-23	-23	-24	-41	-24	-41	-24	-24	-24	-24	-24	-24	-24	-24	-24	-41	-24	-23	-24	-24	-23	-24	-24	-23	-24	-24	-24	-24	-24	-24	-24	-23	-24	-24	-23	-24	-23	-23	-41	-23	-23
-41	-24	-23	-23	-23	-24	-24	-23	-23	-24	-41	-23	-23	-24	-23	-24	-24	-23	-24	-41	-23	-24	-24	-41	-24	-41	-24	-24	-24	-24	-24	-24	-23	-41	-24	-41	-24	-24	-41	-41	-23	-24	-24	-24	-24	-24	-24	-24	-23	-23
-24	-24	-23	-41	-24	-41	-24	-23	-24	-24	-24	-24	-41	-23	-23	-23	-23	-41	-24	-24	-23	-24	-23	-24	-23	-23	-41	-23	-24	-41	-23	-24	-41	-23	-41	-41	-24	-23	-41	-24	-41	-24	-24	-23	-23	-23	-41	-23	-23	-23
-24	-23	-23	-23	-23	-23	-24	-23	-23	-23	-24	-41	-23	-24	-23	-41	-23	-23	-24	-41	-23	-24	-24	-41	-23	-24	-24	-41	-23	-24	-23	-23	-24	-24	-24	-24	-23	-24	-24	-24	-24	-23	-24	-24	-23	-24	-24	-41	-23	-23
-24	-24	-23	-24	-23	-23	-23	-41	-24	-23	-24	-41	-41	-41	-24	-41	-23	-24	-41	-24	-23	-24	-24	-23	-24	-23	-24	-23	-24	-23	-24	-24	-24	-24	-24	-23	-23	-24	-23	-24	-24	-24	-23	-23	-24	-41	-24	-23	-23	-24
-24	-23	-23	-24	-23	-24	-24	-23	-41	-41	-23	-24	-24	-41	-23	-24	-23	-24	-24	-24	-24	-24	-23	-24	-23	-24	-23	-23	-24	-24	-24	-24	-23	-24	-23	-41	-24	-41	-41	-23	-24	-41	-23	-24	-41	-24	-24	-41	-24	-24
-23	-24	-24	-23	-41	-41	-41	-23	-23	-24	-23	-41	-23	-23	-24	-24	-24	-23	-23	-24	-24	-24	-24	-41	-24	-24	-24	-24	-24	-24	-41	-24	-24	-23	-24	-24	-24	-23	-23	-24	-41	-24	-23	-23	-24	-23	-24	-23	-23	-41
-41	-24	-24	-23	-24	-24	-24	-24	-24	-41	-23	-24	-23	-23	-24	-23	-23	-24	-24	-24	-24	-24	-41	-24	-24	-24	-41	-23	-24	-24	-24	-24	-23	-24	-23	-23	-24	-24	-23	-24	-23	-41	-23	-23	-24	-24	-24	-24	-24	-24
-41	-23	-23	-41	-41	-41	-24	-41	-24	-24	-41	-24	-24	-41	-24	-41	-24	-24	-24	-24	-24	-24	-23	-24	-23	-23	-23	-24	-24	-41	-24	-24	-23	-24	-23	-23	-23	-23	-41	-24	-41	-24	-41	-24	-24	-23	-23	-24	-23	-24
-24	-23	-24	-24	-41	-23	-41	-41	-23	-24	-41	-23	-23	-24	-24	-23	-23	-23	-24	-24	-23	-24	-41	-24	-23	-24	-41	-24	-23	-24	-24	-23	-23	-41	-24	-23	-24	-23	-24	-24	-23	-24	-23	-24	-23	-23	-23	-23	-23	-24
-41	-24	-24	-24	-41	-23	-41	-23	-41	-24	-24	-24	-41	-24	-24	-23	-24	-23	-24	-24	-24	-24	-23	-41	-24	-24	-41	-23	-24	-23	-24	-23	-23	-23	-23	-24	-23	-23	-24	-24	-24	-24	-23	-24	-24	-23	-24	-23	-24	-41
-23	-23	-24	-24	-41	-24	-41	-23	-41	-24	-23	-24	-24	-41	-24	-24	-23	-41	-41	-24	-41	-24	-23	-24	-24	-24	-23	-24	-24	-24	-23	-24	-23	-24	-24	-24	-24	-24	-24	-24	-24	-24	-24	-23	-23	-41	-24	-41	-41	-24
-41	-23	-24	-24	-24	-23	-24	-23	-23	-24	-24	-24	-41	-24	-24	-24	-41	-41	-41	-24	-24	-24	-24	-23	-23	-41	-24	-24	-23	-24	-23	-23	-24	-23	-24	-24	-24	-24	-23	-41	-24	-41	-24	-24	-24	-23	-24	-23	-41	-24
-23	-24	-24	-24	-24	-24	-23	-41	-24	-41	-24	-24	-23	-24	-24	-23	-24	-41	-24	-24	-23	-24	-24	-24	-24	-23	-24	-24	-41	-41	-24	-41	-41	-23	-24	-24	-23	-24	-23	-24	-41	-24	-24	-41	-24	-24	-24	-24	-23	-24
-24	-24	-24	-24	-23	-23	-41	-41	-24	-24	-24	-41	-24	-24	-23	-23	-41	-24	-24	-24	-24	-23	-41	-24	-24	-23	-24	-23	-24	-24	-23	-24	-23	-24	-23	-23	-24	-24	-24	-23	-41	-24	-41	-24	-24	-41	-41	-24	-23	-24
-41	-23	-23	-41	-41	-23	-24	-24	-24	-24	-23	-41	-24	-41	-24	-24	-24	-24	-24	-24	-24	-24	-23	-24	-24	-23	-24	-23	-23	-41	-24	-41	-23	-24	-23	-24	-24	-23	-24	-24	-41	-24	-24	-23	-24	-23	-23	-24	-23	-23
-41	-24	-23	-23	-24	-41	-23	-24	-24	-24	-24	-24	-24	-24	-23	-24	-23	-23	-23	-24	-24	-23	-24	-24	-23	-41	-24	-24	-24	-23	-24	-24	-23	-23	-24	-24	-41	-23	-41	-24	-41	-23	-24	-41	-23	-24	-41	-23	-24	-24
-24	-24	-24	-24	-24	-23	-24	-24	-24	-41	-24	-23	-23	-23	-24	-41	-41	-23	-24	-24	-23	-41	-24	-23	-41	-24	-41	-24	-41	-24	-24	-41	-24	-24	-23	-24	-23	-24	-24	-24	-24	-23	-24	-24	-23	-24	-24	-41	-24	-24
-24	-24	-24	-24	-24	-24	-23	-24	-24	-23	-24	-23	-24	-24	-24	-41	-24	-41	-23	-24	-24	-24	-24	-24	-23	-24	-23	-24	-24	-23	-24	-23	-41	-23	-23	-23	-24	-23	-24	-24	-23	-24	-41	-24	-41	-41	-24	-24	-41	-23
-24	-23	-24	-24	-24	-23	-24	-23	-23	-24	-24	-23	-24	-41	-41	-41	-23	-41	-24	-41	-24	-24	-24	-24	-24	-41	-24	-24	-23	-24	-24	-24	-24	-24	-23	-24	-24	-24	-24	-41	-24	-24	-23	-41	-24	-24	-23	-41	-23	-41
-23	-24	-24	-41	-24	-23	-24	-24	-24	-24	-23	-23	-24	-24	-24	-24	-23	-41	-23	-23	-24	-24	-24	-24	-24	-41	-41	-41	-23	-23	-23	-23	-23	-41	-24	-24	-23	-41	-41	-23	-23	-23	-24	-23	-24	-24	-24	-41	-24	-24
-24	-24	-23	-23	-24	-24	-24	-23	-24	-23	-41	-24	-41	-23	-41	-23	-24	-24	-24	-24	-23	-24	-24	-23	-24	-24	-41	-24	-24	-23	-23	-24	-41	-23	-41	-24	-24	-23	-24	-23	-24	-24	-23	-41	-24	-41	-24	-24	-41	-23
-23	-24	-24	-24	-24	-24	-23	-24	-23	-24	-41	-23	-24	-24	-41	-24	-24	-41	-24	-41	-41	-23	-23	-24	-41	-23	-24	-24	-41	-24	-23	-23	-24	-23	-24	-23	-24	-24	-24	-23	-23	-24	-24	-23	-24	-24	-23	-41	-24	-24
-23	-24	-24	-24	-24	-24	-24	-24	-24	-23	-23	-24	-41	-24	-24	-24	-24	-41	-24	-23	-23	-23	-24	-23	-41	-23	-24	-23	-24	-23	-24	-24	-23	-23	-24	-23	-41	-24	-24	-24	-24	-24	-24	-41	-24	-23	-24	-24	-24	-24
-24	-41	-24	-41	-24	-24	-23	-24	-24	-41	-24	-24	-24	-41	-24	-24	-23	-24	-41	-24	-23	-24	-24	-41	-23	-24	-23	-24	-24	-23	-24	-24	-24	-24	-41	-23	-41	-24	-23	-23	-41	-23	-24	-41	-24	-24	-23	-41	-23	-41
-41	-41	-24	-23	-23	-24	-23	-24	-24	-24	-24	-23	-24	-41	-24	-24	-24	-41	-24	-24	-24	-24	-24	-24	-41	-24	-23	-24	-24	-23	-23	-41	-24	-41	-24	-24	-23	-23	-24	-23	-41	-23	-41	-24	-24	-24	-41	-41	-24	-41
-23	-24	-23	-23	-41	-24	-24	-24	-24	-23	-41	-23	-24	-24	-23	-23	-24	-24	-24	-24	-23	-41	-24	-23	-24	-41	-23	-24	-24	-24	-24	-23	-23	-24	-23	-24	-24	-24	-24	-23	-23	-23	-23	-24	-24	-41	-24	-41	-23	-41
-24	-24	-24	-41	-24	-24	-41	-24	-24	-24	-24	-41	-24	-23	-23	-23	-24	-23	-23	-24	-24	-24	-24	-24	-23	-24	-41	-24	-23	-24	-41	-24	-23	-41	-24	-23	-23	-24	-24	-24	-24	-24	-23	-24	-23	-24	-24	-24	-24	-24
-23	-24	-24	-24	-41	-23	-41	-24	-23	-24	-24	-41	-24	-24	-23	-23	-24	-23	-23	-24	-24	-41	-24	-23	-24	-24	-24	-24	-24	-24	-24	-41	-23	-24	-24	-41	-23	-24	-23	-24	-41	-23	-23	-24	-41	-24	-23	-24	-24	-24
-23	-23	-41	-24	-24	-41	-23	-24	-24	-24	-24	-23	-24	-24	-24	-24	-24	-24	-24	-24	-23	-24	-41	-24	-24	-23	-24	-24	-23	-24	-24	-24	-24	-23	-23	-24	-24	-23	-24	-24	-24	-24	-24	-24	-24	-24	-24	-24	-41	-24
-41	-24	-41	-24	-24	-23	-23	-24	-23	-24	-24	-23	-24	-24	-23	-23	-24	-23	-24	-24	-23	-24	-24	-24	-24	-41	-23	-23	-23	-41	-41	-24	-23	-23	-24	-24	-23	-23	-24	-23	-24	-24	-24	-41	-23	-24	-24	-24	-24	-41
-24	-24	-24	-23	-23	-24	-23	-41	-24	-41	-24	-24	-24	-23	-24	-24	-24	-24	-23	-24	-24	-41	-23	-24	-24	-23	-41	-24	-24	-23	-24	-24	-23	-41	-24	-41	-23	-23	-41	-24	-23	-24	-24	-23	-24	-23	-24	-24	-24	-23
-24	-23	-24	-24	-41	-24	-24	-23	-41	-24	-41	-23	-24	-23	-41	-24	-24	-24	-23	-24	-24	-24	-24	-24	-24	-23	-23	-23	-24	-23	-41	-24	-24	-24	-24	-24	-41	-23	-24	-23	-23	-24	-24	-24	-23	-24	-41	-24	-24	-24
-24	-24	-24	-24	-24	-23	-24	-23	-24	-24	-23	-41	-41	-24	-24	-41	-41	-41	-24	-24	-23	-24	-24	-41	-24	-23	-24	-24	-24	-24	-24	-24	-24	-41	-24	-23	-24	-23	-41	-24	-41	-24	-24	-24	-24	-24	-24	-23	-24	-24
-24	-23	-24	-24	-41	-24	-41	-23	-24	-24	-24	-23	-23	-23	-41	-24	-23	-23	-41	-24	-24	-24	-24	-41	-24	-23	-41	-24	-24	-24	-23	-24	-24	-24	-24	-24	-23	-24	-23	-24	-24	-23	-41	-24	-24	-24	-23	-23	-23	-23
-41	-24	-23	-24	-41	-24	-23	-23	-24	-24	-24	-24	-41	-24	-23	-41	-24	-41	-24	-24	-23	-24	-24	-41	-24	-24	-24	-23	-24	-24	-41	-24	-23	-24	-41	-41	-41	-23	-24	-41	-41	-24	-41	-41	-24	-23	-24	-24	-24	-24
-24	-24	-23	-24	-24	-24	-24	-24	-23	-41	-23	-24	-24	-24	-24	-24	-24	-24	-41	-24	-24	-23	-23	-23	-24	-23	-24	-41	-24	-23	-41	-24	-41	-24	-24	-41	-41	-24	-23	-23	-41	-23	-24	-24	-24	-41	-23	-24	-23	-41
-24	-23	-41	-23	-41	-24	-24	-23	-23	-23	-24	-24	-23	-24	-24	-23	-41	-23	-41	-23	-24	-24	-24	-24	-24	-24	-24	-24	-23	-41	-23	-23	-23	-24	-41	-24	-41	-24	-24	-24	-23	-24	-24	-41	-24	-24	-41	-24	-24	-24
-24	-41	-23	-41	-41	-23	-24	-24	-24	-41	-41	-23	-23	-24	-24	-23	-24	-23	-41	-24	-23	-24	-24	-24	-24	-24	-23	-24	-41	-24	-23	-24	-24	-24	-24	-24	-24	-24	-23	-24	-23	-23	-24	-23	-24	-23	-24	-24	-24	-24
-24	-41	-23	-24	-23	-24	-24	-24	-23	-24	-41	-24	-23	-41	-23	-41	-24	-41	-24	-23	-23	-24	-41	-23	-24	-24	-24	-23	-23	-24	-23	-41	-24	-41	-24	-24	-41	-24	-24	-23	-24	-24	-41	-23	-24	-24	-24	-23	-24	-24
-24	-23	-24	-24	-23	-24	-23	-24	-24	-24	-24	-23	-24	-24	-24	-41	-24	-41	-24	-23	-24	-23	-23	-23	-24	-41	-23	-23	-24	-23	-24	-24	-23	-41	-23	-24	-24	-24	-23	-23	-23	-24	-24	-24	-24	-24	-41	-24	-41	-41
-24	-24	-23	-24	-41	-24	-24	-41	-24	-24	-24	-24	-23	-24	-24	-23	-24	-24	-24	-23	-24	-41	-23	-24	-24	-23	-23	-23	-23	-24	-41	-24	-24	-24	-23	-41	-23	-23	-24	-24	-23	-24	-23	-23	-23	-23	-24	-24	-24	-23
-24	-24	-24	-41	-23	-23	-41	-24	-23	-23	-41	-24	-24	-24	-41	-24	-24	-23	-24	-24	-41	-23	-24	-24	-24	-24	-41	-23	-41	-24	-24	-24	-41	-24	-24	-41	-24	-24	-24	-24	-41	-23	-23	-23	-24	-24	-24	-41	-41	-23
-24	-24	-41	-24	-41	-23	-24	-23	-24	-24	-24	-23	-23	-24	-23	-41	-24	-24	-23	-24	-23	-24	-24	-24	-24	-23	-24	-24	-41	-23	-41	-23	-24	-24	-24	-23	-41	-24	-23	-24	-24	-24	-24	-23	-23	-41	-23	-23	-23	-24
-24	-41	-23	-23	-24	-23	-23	-41	-41	-23	-41	-24	-41	-23	-24	-41	-24	-24	-23	-24	-24	-23	-24	-23	-24	-23	-23	-23	-23	-24	-23	-23	-41	-23	-23	-23	-24	-24	-41	-24	-24	-23	-41	-24	-24	-24	-24	-24	-24	-24
-24	-24	-41	-23	-24	-24	-24	-41	-24	-24	-23	-24	-24	-41	-41	-23	-24	-24	-24	-23	-24	-24	-24	-24	-23	-24	-24	-24	-23	-24	-24	-24	-24	-23	-24	-23	-24	-24	-24	-24	-41	-41	-41	-23	-23	-24	-23	-24	-41	-24
-24	-24	-23	-41	-24	-24	-24	-24	-23	-24	-24	-24	-23	-24	-23	-24	-23	-23	-24	-24	-23	-24	-23	-23	-23	-24	-24	-24	-24	-24	-24	-24	-24	-24	-41	-41	-23	-24	-41	-24	-41	-41	-23	-24	-23	-24	-24	-23	-24	-24
-24	-23	-24	-24	-24	-41	-24	-24	-24	-41	-24	-23	-24	-24	-41	-23	-24	-24	-24	-23	-24	-23	-24	-41	-24	-24	-23	-23	-24	-24	-23	-24	-24	-41	-24	-23	-23	-24	-41	-24	-23	-41	-24	-23	-24	-41	-24	-24	-23	-24
-41	-24	-24	-24	-23	-23	-24	-24	-41	-24	-41	-24	-23	-24	-24	-23	-41	-24	-41	-24	-24	-23	-24	-24	-24	-24	-24	-24	-23	-41	-24	-24	-24	-24	-24	-23	-23	-24	-24	-24	-23	-23	-23	-41	-23	-41	-23	-24	-24	-24
-41	-23	-24	-41	-23	-23	-24	-41	-24	-24	-24	-41	-41	-24	-24	-41	-23	-24	-23	-24	-23	-24	-23	-24	-41	-23	-24	-23	-23	-41	-24	-23	-23	-24	-23	-23	-23	-23	-23	-24	-24	-23	-23	-23	-24	-24	-41	-23	-23	-24
-24	-23	-24	-24	-23	-41	-23	-24	-24	-24	-41	-23	-24	-23	-24	-24	-23	-23	-41	-23	-23	-24	-41	-23	-24	-24	-23	-23	-24	-24	-41	-23	-24	-41	-41	-24	-24	-24	-23	-24	-24	-24	-41	-41	-23	-24	-24	-24	-24	-24
-23	-24	-23	-24	-24	-41	-24	-41	-23	-23	-24	-24	-41	-41	-24	-24	-24	-24	-24	-41	-23	-41	-24	-23	-24	-41	-23	-24	-41	-24	-23	-23	-41	-23	-24	-41	-23	-24	-24	-24	-24	-23	-24	-23	-24	-23	-24	-23	-24	-24
-23	-41	-24	-24	-24	-23	-24	-23	-24	-24	-24	-41	-24	-23	-24	-23	-24	-23	-41	-41	-23	-23	-23	-23	-23	-23	-24	-41	-23	-23	-41	-41	-24	-24	-23	-41	-24	-23	-24	-24	-24	-24	-23	-23	-23	-41	-24	-41	-24	-23
-41	-24	-23	-24	-24	-24	-24	-24	-23	-41	-24	-41	-24	-24	-24	-24	-23	-24	-24	-23	-24	-24	-23	-24	-24	-41	-23	-24	-23	-23	-24	-24	-24	-23	-41	-24	-23	-23	-24	-24	-23	-24	-41	-41	-24	-41	-24	-41	-41	-24
-24	-24	-41	-23	-24	-24	-24	-24	-24	-24	-23	-23	-41	-24	-41	-24	-41	-24	-24	-24	-41	-24	-24	-23	-24	-24	-23	-24	-23	-41	-24	-24	-24	-24	-41	-23	-24	-24	-23	-23	-23	-41	-23	-24	-24	-23	-24	-24	-41	-41
-24	-24	-41	-23	-24	-24	-24	-23	-23	-24	-41	-24	-23	-24	-23	-24	-41	-23	-23	-23	-41	-24	-24	-24	-41	-24	-24	-24	-24	-24	-23	-24	-23	-23	-24	-41	-24	-23	-24	-24	-24	-24	-23	-23	-24	-23	-24	-41	-24	-24
-24	-24	-24	-23	-41	-23	-41	-41	-24	-24	-23	-23	-23	-24	-24	-24	-41	-23	-23	-24	-24	-24	-23	-23	-24	-24	-23	-23	-23	-23	-24	-23	-23	-24	-23	-41	-23	-24	-24	-23	-24	-24	-24	-24	-24	-23	-24	-23	-41	-24
-24	-41	-41	-41	-23	-24	-24	-23	-23	-24	-23	-23	-41	-23	-24	-41	-24	-24	-23	-24	-23	-23	-24	-23	-23	-23	-24	-24	-23	-24	-24	-23	-23	-24	-24	-23	-23	-23	-24	-24	-24	-23	-24	-23	-23	-24	-24	-23	-24	-23
-24	-24	-24	-24	-23	-23	-23	-23	-24	-23	-24	-24	-24	-24	-24	-24	-24	-24	-24	-24	-24	-24	-23	-24	-24	-24	-23	-41	-41	-24	-23	-23	-23	-24	-24	-24	-24	-24	-24	-24	-41	-41	-24	-24	-24	-23	-24	-23	-41	-24
-23	-24	-23	-23	-24	-41	-24	-24	-24	-24	-41	-24	-23	-24	-24	-24	-24	-41	-24	-24	-24	-24	-24	-24	-24	-24	-23	-24	-24	-23	-24	-41	-24	-24	-24	-41	-24	-23	-23	-24	-23	-24	-24	-24	-41	-23	-41	-23	-24	-23
-24	-24	-24	-41	-24	-41	-41	-23	-24	-24	-23	-24	-24	-24	-41	-23	-23	-23	-24	-24	-24	-24	-23	-24	-24	-41	-23	-24	-24	-24	-24	-24	-24	-24	-24	-24	-24	-24	-24	-23	-23	-24	-24	-24	-23	-41	-24	-41	-24	-24
-24	-24	-41	-41	-24	-24	-23	-41	-24	-24	-23	-23	-24	-24	-24	-23	-23	-24	-24	-23	-24	-24	-23	-24	-24	-23	-23	-24	-24	-23	-24	-24	-24	-24	-24	-23	-23	-24	-41	-24	-24	-41	-23	-24	-24	-24	-41	-24	-23	-24
-24	-24	-23	-24	-24	-24	-23	-24	-24	-24	-24	-23	-41	-23	-24	-24	-24	-24	-24	-24	-23	-24	-24	-24	-23	-23	-24	-24	-23	-23	-23	-24	-24	-41	-24	-24	-24	-23	-24	-23	-24	-23	-23	-24	-23	-23	-41	-23	-24	-24
-23	-41	-24	-24	-24	-23	-24	-24	-24	-23	-24	-24	-24	-23	-24	-24	-24	-24	-41	-23	-23	-24	-23	-24	-24	-41	-24	-24	-24	-24	-24	-41	-24	-24	-24	-24	-23	-24	-24	-23	-24	-23	-24	-24	-23	-24	-24	-24	-23	-24
-24	-23	-23	-24	-24	-24	-23	-24	-23	-24	-24	-41	-41	-24	-23	-23	-23	-24	-41	-23	-23	-23	-24	-23	-24	-24	-41	-24	-41	-23	-24	-24	-23	-41	-24	-24	-24	-24	-41	-24	-23	-23	-23	-24	-23	-24	-41	-24	-41	-24
-24	-41	-23	-23	-24	-24	-23	-23	-41	-24	-24	-23	-24	-41	-23	-24	-24	-24	-24	-23	-24	-41	-41	-24	-23	-24	-23	-24	-23	-24	-24	-24	-24	-23	-41	-24	-23	-24	-41	-41	-41	-23	-24	-23	-24	-24	-24	-23	-24	-24
-41	-24	-24	-24	-24	-23	-24	-23	-23	-41	-24	-24	-41	-23	-23	-24	-23	-23	-24	-24	-24	-23	-24	-23	-24	-23	-24	-23	-23	-41	-24	-24	-24	-41	-24	-24	-23	-23	-41	-23	-24	-23	-24	-24	-41	-24	-24	-23	-24	-24
-24	-24	-23	-24	-24	-23	-24	-24	-23	-24	-23	-41	-23	-24	-24	-24	-24	-23	-23	-24	-41	-41	-24	-23	-23	-41	-41	-23	-24	-23	-24	-23	-24	-41	-24	-23	-41	-24	-24	-41	-24	-41	-23	-24	-23	-41	-23	-41	-41	-24
-23	-24	-23	-41	-24	-23	-24	-41	-24	-24	-23	-23	-24	-23	-24	-23	-41	-41	-24	-24	-24	-24	-24	-24	-24	-41	-24	-23	-24	-24	-41	-41	-24	-24	-24	-41	-41	-24	-23	-24	-24	-23	-24	-24	-24	-24	-41	-24	-24	-24
-23	-24	-41	-41	-41	-24	-23	-23	-24	-24	-41	-24	-41	-41	-23	-41	-24	-41	-23	-23	-23	-24	-24	-23	-24	-24	-23	-41	-23	-23	-24	-24	-24	-24	-24	-24	-23	-24	-24	-23	-23	-24	-23	-24	-23	-23	-24	-23	-41	-23
-24	-24	-24	-41	-24	-24	-24	-24	-24	-24	-24	-24	-24	-23	-41	-23	-24	-41	-41	-24	-41	-24	-24	-23	-23	-23	-23	-23	-24	-24	-23	-24	-41	-41	-24	-24	-41	-24	-24	-41	-41	-24	-24	-24	-23	-24	-23	-41	-24	-23
-24	-41	-23	-41	-23	-24	-24	-24	-24	-41	-23	-41	-23	-23	-24	-41	-24	-23	-24	-24	-24	-24	-24	-24	-41	-24	-23	-23	-23	-24	-24	-41	-24	-24	-23	-24	-24	-41	-24	-24	-24	-24	-24	-23	-24	-24	-24	-41	-24	-23
-24	-23	-23	-24	-23	-24	-24	-24	-23	-24	-24	-41	-23	-24	-24	-41	-24	-24	-41	-23	-24	-24	-24	-24	-24	-24	-23	-24	-23	-41	-23	-23	-24	-41	-24	-24	-41	-23	-23	-24	-24	-24	-23	-24	-23	-24	-23	-24	-41	-41
-24	-24	-23	-23	-41	-23	-23	-24	-24	-24	-23	-24	-41	-24	-23	-24	-23	-23	-24	-24	-24	-41	-24	-23	-41	-41	-41	-24	-41	-23	-24	-24	-24	-23	-24	-24	-23	-24	-23	-24	-23	-24	-23	-23	-23	-23	-24	-41	-41	-23
-41	-23	-23	-24	-41	-24	-24	-24	-23	-23	-24	-24	-41	-24	-24	-23	-24	-24	-24	-23	-24	-24	-24	-24	-24	-24	-23	-41	-24	-23	-41	-24	-24	-24	-23	-23	-41	-24	-24	-23	-23	-24	-41	-24	-24	-24	-23	-24	-41	-24
-24	-24	-23	-24	-24	-24	-24	-24	-23	-24	-41	-24	-24	-23	-23	-23	-23	-24	-23	-24	-24	-23	-23	-23	-24	-24	-23	-24	-23	-23	-24	-24	-24	-24	-24	-23	-23	-24	-24	-24	-24	-23	-24	-24	-41	-24	-41	-23	-24	-24
-23	-23	-24	-24	-23	-41	-24	-23	-41	-23	-41	-24	-24	-24	-23	-41	-24	-24	-23	-23	-23	-23	-24	-41	-24	-23	-23	-23	-41	-24	-23	-23	-24	-23	-24	-24	-23	-41	-24	-24	-24	-24	-23	-41	-23	-24	-24	-41	-23	-24
-23	-24	-23	-24	-24	-24	-24	-24	-24	-23	-23	-23	-24	-24	-24	-41	-24	-24	-23	-24	-24	-24	-24	-24	-23	-24	-23	-41	-23	-24	-24	-24	-41	-24	-24	-24	-24	-41	-23	-41	-23	-23	-41	-24	-41	-41	-24	-24	-24	-24
-23	-24	-24	-24	-24	-24	-41	-24	-23	-24	-23	-23	-24	-24	-24	-23	-24	-23	-24	-24	-24	-24	-24	-23	-23	-24	-24	-41	-24	-41	-23	-24	-41	-24	-23	-24	-23	-24	-23	-24	-23	-41	-23	-24	-24	-41	-23	-24	-24	-24
-23	-23	-24	-24	-24	-24	-41	-24	-24	-24	-41	-23	-41	-24	-41	-23	-41	-24	-23	-23	-24	-24	-24	-24	-23	-24	-24	-23	-24	-24	-24	-24	-41	-24	-24	-24	-24	-41	-23	-41	-41	-24	-41	-24	-24	-23	-41	-24	-24	-23
-41	-41	-24	-23	-41	-24	-24	-24	-24	-24	-24	-24	-24	-24	-23	-24	-24	-23	-41	-41	-41	-41	-24	-24	-24	-24	-41	-24	-23	-24	-24	-41	-24	-41	-41	-24	-24	-24	-23	-24	-24	-24	-24	-23	-23	-41	-24	-23	-23	-23
-24	-24	-23	-24	-24	-41	-24	-24	-24	-23	-23	-24	-41	-23	-24	-24	-24	-24	-24	-41	-23	-24	-24	-24	-24	-24	-24	-23	-24	-23	-41	-24	-24	-23	-24	-24	-24	-24	-23	-24	-24	-24	-23	-23	-24	-24	-23	-23	-24	-24
-41	-23	-23	-23	-24	-24	-24	-23	-23	-24	-24	-23	-24	-24	-23	-23	-24	-23	-24	-24	-41	-23	-24	-41	-24	-41	-41	-24	-23	-41	-24	-24	-24	-41	-23	-41	-24	-24	-23	-24	-24	-41	-41	-24	-24	-24	-24	-24	-24	-41
-41	-41	-41	-23	-24	-41	-23	-24	-24	-24	-41	-24	-23	-41	-24	-23	-41	-41	-24	-24	-24	-24	-41	-24	-23	-24	-24	-24	-41	-24	-24	-23	-41	-24	-23	-23	-24	-24	-24	-24	-23	-23	-24	-41	-23	-41	-24	-41	-24	-23
-24	-24	-24	-41	-24	-23	-24	-23	-24	-24	-24	-24	-41	-23	-24	-24	-24	-41	-24	-23	-24	-41	-24	-23	-24	-24	-23	-24	-24	-24	-24	-24	-24	-23	-24	-23	-41	-23	-41	-23	-24	-24	-23	-41	-41	-23	-23	-24	-24	-23
-24	-23	-23	-24	-24	-24	-23	-24	-24	-24	-24	-24	-23	-41	-23	-24	-23	-24	-23	-24	-24	-24	-23	-24	-24	-24	-41	-41	-24	-41	-24	-23	-24	-41	-24	-23	-24	-24	-23	-24	-24	-24	-24	-24	-23	-24	-24	-24	-41	-24
-23	-23	-24	-24	-24	-24	-24	-41	-24	-24	-24	-23	-23	-24	-24	-41	-24	-23	-24	-24	-23	-24	-23	-23	-23	-24	-24	-23	-24	-24	-24	-24	-23	-23	-24	-24	-41	-23	-24	-24	-24	-24	-24	-23	-24	-41	-24	-23	-24	-23
-23	-41	-23	-24	-24	-23	-24	-23	-41	-24	-41	-24	-24	-24	-24	-24	-41	-41	-24	-24	-23	-24	-23	-41	-23	-23	-23	-24	-23	-24	-41	-41	-23	-24	-24	-24	-24	-24	-41	-23	-24	-24	-24	-24	-24	-24	-41	-24	-41	-41
-24	-23	-41	-24	-24	-24	-24	-23	-41	-23	-24	-23	-24	-24	-24	-24	-24	-23	-24	-23	-41	-41	-24	-24	-24	-24	-41	-24	-24	-24	-24	-23	-24	-24	-41	-41	-24	-24	-24	-24	-23	-24	-41	-41	-23	-41	-24	-24	-23	-41
-24	-23	-23	-41	-24	-24	-23	-23	-41	-24	-23	-23	-41	-24	-24	-23	-23	-24	-24	-41	-41	-24	-24	-24	-41	-23	-41	-23	-23	-23	-24	-41	-24	-23	-23	-41	-24	-23	-23	-24	-41	-23	-24	-41	-41	-24	-41	-41	-41	-24
-41	-24	-23	-24	-41	-24	-24	-23	-23	-24	-41	-41	-23	-23	-24	-23	-24	-24	-24	-24	-24	-24	-23	-23	-41	-41	-41	-23	-24	-23	-23	-24	-41	-24	-41	-23	-24	-23	-23	-24	-23	-24	-24	-23	-24	-24	-24	-24	-24	-23
-41	-24	-23	-23	-24	-23	-24	-24	-41	-24	-24	-41	-23	-24	-24	-23	-24	-23	-24	-24	-24	-23	-24	-41	-23	-24	-24	-41	-24	-23	-23	-24	-24	-24	-24	-23	-41	-24	-24	-24	-41	-23	-23	-24	-24	-24	-23	-23	-24	-23
-24	-24	-24	-41	-24	-23	-23	-24	-41	-24	-23	-24	-23	-24	-24	-23	-41	-24	-24	-24	-24	-23	-24	-23	-41	-23	-41	-23	-24	-24	-24	-24	-24	-24	-41	-24	-41	-24	-24	-24	-41	-24	-41	-23	-41	-23	-24	-24	-24	-24
-24	-41	-24	-23	-24	-23	-24	-23	-41	-24	-24	-24	-24	-23	-24	-23	-41	-23	-24	-24	-23	-23	-24	-24	-41	-24	-24	-24	-24	-24	-24	-41	-23	-24	-24	-23	-24	-24	-24	-24	-23	-23	-24	-24	-24	-23	-41	-23	-23	-41
-24	-23	-24	-23	-24	-24	-23	-24	-24	-24	-24	-24	-23	-24	-24	-23	-23	-41	-23	-41	-23	-24	-24	-24	-24	-24	-24	-24	-24	-41	-24	-23	-24	-41	-41	-23	-23	-23	-24	-24	-24	-41	-23	-24	-24	-24	-23	-24	-24	-23
-23	-23	-23	-24	-24	-24	-23	-41	-41	-24	-23	-24	-24	-24	-24	-24	-23	-23	-24	-23	-41	-23	-24	-41	-23	-23	-41	-23	-23	-24	-24	-41	-24	-23	-24	-24	-23	-24	-23	-24	-24	-23	-23	-24	-24	-24	-24	-23	-24	-24
-23	-23	-23	-24	-24	-24	-24	-24	-24	-41	-24	-24	-24	-41	-24	-24	-24	-41	-24	-24	-24	-24	-24	-23	-24	-24	-24	-23	-23	-23	-24	-41	-24	-23	-23	-24	-24	-24	-24	-24	-24	-23	-23	-23	-24	-24	-24	-24	-24	-23
-24	-24	-41	-24	-24	-24	-41	-24	-24	-41	-24	-24	-24	-23	-24	-24	-24	-24	-41	-24	-24	-41	-41	-24	-41	-24	-24	-23	-24	-23	-24	-24	-23	-41	-24	-24	-23	-23	-23	-24	-23	-23	-24	-23	-23	-24	-41	-24	-23	-41
-24	-23	-24	-24	-24	-24	-24	-24	-24	-24	-41	-23	-24	-41	-23	-23	-23	-23	-24	-24	-23	-23	-24	-24	-23	-24	-23	-23	-23	-24	-24	-41	-24	-23	-23	-24	-23	-41	-24	-24	-24	-23	-23	-24	-24	-24	-24	-23	-23	-24
-23	-24	-41	-24	-23	-24	-24	-24	-41	-41	-24	-23	-24	-24	-24	-24	-24	-23	-41	-24	-41	-24	-23	-24	-24	-23	-23	-23	-24	-23	-23	-24	-24	-24	-24	-24	-24	-23	-24	-23	-23	-24	-23	-24	-24	-41	-24	-24	-24	-24
-24	-23	-23	-41	-41	-24	-24	-24	-23	-24	-24	-24	-24	-24	-24	-23	-24	-41	-23	-24	-24	-23	-41	-23	-24	-41	-23	-23	-23	-24	-23	-24	-24	-24	-24	-24	-23	-24	-24	-24	-24	-23	-24	-23	-23	-24	-23	-41	-24	-24
-24	-41	-41	-24	-24	-23	-23	-24	-23	-24	-24	-24	-24	-24	-24	-41	-24	-24	-24	-23	-23	-24	-23	-24	-24	-23	-24	-24	-23	-41	-24	-24	-23	-24	-24	-24	-24	-24	-24	-24	-24	-23	-23	-24	-23	-23	-24	-24	-24	-23
-24	-23	-24	-41	-23	-23	-24	-24	-24	-24	-24	-23	-24	-24	-24	-23	-24	-41	-23	-23	-24	-24	-23	-41	-23	-23	-23	-24	-24	-24	-23	-41	-41	-24	-24	-24	-24	-23	-23	-23	-24	-23	-23	-24	-24	-24	-23	-41	-24	-24
-24	-23	-41	-24	-23	-24	-41	-23	-24	-24	-24	-24	-24	-41	-23	-23	-23	-24	-23	-24	-41	-24	-23	-24	-41	-41	-41	-24	-24	-24	-23	-23	-24	-24	-24	-41	-24	-24	-24	-24	-24	-24	-23	-41	-24	-24	-24	-41	-41	-24
-23	-24	-23	-24	-24	-23	-24	-23	-24	-41	-24	-41	-23	-24	-23	-24	-24	-41	-23	-23	-24	-23	-24	-23	-23	-23	-41	-41	-24	-24	-24	-24	-24	-24	-24	-23	-24	-24	-23	-24	-24	-24	-23	-23	-23	-24	-24	-41	-41	-24
-24	-23	-23	-23	-41	-41	-41	-24	-24	-24	-24	-24	-41	-24	-24	-23	-24	-24	-24	-24	-24	-24	-24	-23	-24	-24	-24	-24	-41	-24	-23	-24	-23	-23	-24	-41	-24	-24	-23	-24	-23	-24	-24	-23	-41	-41	-24	-23	-24	-23
-41	-41	-23	-23	-24	-24	-24	-24	-24	-23	-24	-23	-23	-41	-24	-24	-24	-23	-41	-24	-23	-23	-23	-24	-24	-24	-23	-23	-23	-23	-24	-24	-41	-24	-23	-23	-24	-24	-24	-23	-23	-24	-23	-24	-41	-23	-24	-24	-23	-23
-41	-23	-23	-24	-41	-23	-23	-23	-23	-24	-24	-23	-23	-24	-24	-24	-24	-24	-24	-41	-23	-23	-41	-24	-24	-24	-23	-24	-41	-24	-23	-24	-24	-24	-24	-41	-24	-24	-23	-24	-23	-24	-23	-24	-23	-23	-41	-23	-24	-41
-23	-24	-24	-24	-24	-23	-24	-24	-23	-23	-24	-24	-23	-24	-23	-41	-24	-24	-23	-24	-24	-23	-23	-41	-24	-41	-24	-24	-24	-24	-24	-24	-41	-23	-23	-24	-24	-24	-23	-24	-23	-24	-24	-23	-41	-23	-24	-24	-24	-24
-41	-24	-24	-41	-24	-24	-24	-24	-24	-23	-24	-24	-23	-41	-24	-23	-24	-23	-24	-24	-23	-24	-23	-24	-24	-24	-41	-24	-23	-24	-41	-23	-41	-23	-24	-24	-41	-23	-41	-41	-24	-24	-41	-23	-23	-23	-24	-23	-23	-41
-24	-24	-24	-24	-24	-24	-23	-23	-23	-41	-24	-24	-24	-41	-41	-41	-24	-24	-23	-23	-23	-41	-23	-41	-24	-23	-24	-41	-24	-24	-24	-23	-23	-23	-23	-23	-24	-23	-24	-23	-24	-41	-24	-24	-41	-24	-41	-24	-24	-24
-24	-24	-23	-23	-23	-24	-24	-24	-23	-41	-23	-24	-24	-24	-24	-24	-41	-23	-23	-24	-24	-24	-41	-24	-41	-24	-24	-41	-24	-41	-24	-41	-41	-41	-41	-23	-24	-41	-24	-24	-23	-24	-41	-24	-24	-24	-24	-23	-41	-41
-24	-23	-23	-23	-41	-24	-24	-23	-24	-23	-24	-23	-24	-41	-23	-23	-24	-41	-41	-23	-23	-23	-24	-24	-24	-23	-23	-23	-24	-24	-24	-41	-24	-24	-41	-23	-23	-23	-23	-23	-24	-23	-41	-24	-23	-23	-23	-24	-24	-24
-41	-24	-23	-24	-41	-23	-41	-24	-24	-23	-23	-41	-24	-24	-23	-23	-41	-41	-23	-23	-24	-24	-23	-23	-24	-24	-41	-23	-23	-24	-24	-24	-23	-41	-23	-23	-24	-24	-23	-24	-24	-41	-23	-24	-24	-24	-24	-24	-24	-23
-24	-23	-24	-41	-41	-24	-24	-23	-23	-23	-23	-23	-24	-23	-41	-41	-23	-24	-41	-24	-23	-24	-23	-24	-41	-23	-24	-23	-41	-24	-23	-23	-23	-24	-24	-23	-24	-23	-24	-24	-23	-24	-23	-24	-24	-24	-41	-24	-24	-24
-23	-24	-24	-24	-23	-23	-24	-23	-24	-24	-24	-24	-23	-24	-23	-41	-24	-23	-24	-24	-24	-24	-23	-24	-41	-24	-23	-24	-24	-24	-23	-24	-41	-23	-23	-24	-24	-23	-41	-41	-24	-41	-24	-24	-23	-23	-24	-23	-23	-24
-23	-24	-24	-24	-41	-24	-41	-23	-24	-24	-24	-24	-41	-41	-24	-41	-41	-24	-41	-23	-41	-24	-23	-41	-23	-24	-23	-24	-41	-23	-24	-24	-24	-23	-24	-23	-24	-23	-23	-24	-41	-24	-23	-23	-24	-41	-24	-41	-24	-24
-23	-41	-24	-41	-24	-24	-24	-24	-41	-24	-23	-24	-24	-24	-41	-24	-41	-24	-23	-24	-23	-23	-23	-24	-23	-41	-23	-41	-23	-23	-24	-24	-23	-41	-23	-23	-23	-24	-24	-24	-24	-24	-41	-24	-41	-23	-24	-23	-41	-24
-23	-23	-41	-24	-24	-24	-23	-41	-24	-24	-24	-23	-23	-23	-24	-23	-24	-24	-24	-23	-23	-23	-23	-24	-23	-41	-23	-24	-24	-41	-24	-23	-24	-24	-24	-41	-41	-24	-24	-24	-41	-24	-24	-24	-41	-24	-24	-24	-24	-24
-23	-23	-41	-41	-41	-24	-23	-23	-24	-24	-23	-23	-41	-24	-24	-24	-24	-24	-23	-41	-23	-41	-24	-41	-24	-23	-24	-23	-23	-24	-24	-24	-41	-24	-24	-24	-24	-23	-24	-41	-24	-24	-24	-41	-41	-24	-24	-24	-24	-41
-41	-24	-24	-24	-24	-41	-24	-24	-24	-24	-24	-23	-41	-24	-24	-41	-24	-41	-24	-24	-23	-41	-24	-24	-23	-24	-23	-24	-23	-41	-24	-23	-24	-24	-24	-24	-23	-24	-24	-23	-24	-24	-24	-24	-23	-24	-41	-24	-24	-24
-23	-24	-24	-23	-24	-24	-41	-24	-23	-24	-24	-24	-23	-23	-23	-41	-24	-23	-24	-23	-23	-24	-41	-23	-23	-24	-24	-24	-24	-24	-23	-24	-24	-41	-23	-23	-41	-24	-24	-23	-24	-24	-24	-24	-41	-41	-24	-24	-24	-24
-24	-24	-24	-24	-24	-23	-41	-24	-24	-41	-24	-23	-24	-24	-24	-24	-41	-24	-24	-41	-41	-24	-24	-23	-41	-23	-23	-24	-41	-23	-23	-23	-23	-41	-23	-23	-23	-24	-24	-24	-24	-24	-41	-23	-24	-41	-41	-24	-24	-24
-24	-41	-24	-24	-23	-24	-24	-24	-24	-24	-24	-23	-24	-24	-24	-24	-41	-24	-41	-23	-24	-24	-24	-41	-23	-24	-24	-24	-24	-24	-24	-23	-24	-23	-24	-24	-41	-41	-41	-23	-24	-24	-41	-41	-24	-41	-23	-41	-23	-23
-24	-24	-41	-24	-24	-24	-23	-41	-24	-23	-41	-23	-41	-24	-23	-24	-24	-23	-24	-24	-24	-24	-23	-41	-41	-24	-23	-24	-23	-23	-24	-24	-23	-23	-24	-41	-24	-23	-24	-23	-41	-23	-24	-24	-23	-23	-23	-23	-24	-24
-24	-23	-24	-24	-24	-41	-24	-41	-24	-24	-41	-23	-41	-23	-24	-41	-23	-24	-23	-24	-41	-24	-24	-23	-24	-24	-24	-23	-23	-23	-23	-23	-23	-24	-24	-24	-23	-41	-24	-24	-24	-24	-24	-41	-23	-24	-23	-41	-24	-24
-23	-24	-23	-23	-41	-23	-24	-23	-24	-23	-24	-24	-23	-23	-24	-41	-24	-24	-23	-23	-41	-23	-23	-24	-23	-24	-23	-23	-24	-23	-24	-24	-23	-24	-24	-24	-23	-41	-41	-23	-24	-41	-24	-23	-24	-41	-23	-23	-24	-24
-24	-23	-24	-24	-24	-24	-23	-23	-24	-24	-23	-23	-23	-23	-24	-41	-24	-24	-24	-41	-24	-23	-24	-24	-24	-24	-24	-24	-23	-24	-24	-24	-23	-41	-24	-41	-24	-23	-24	-24	-41	-41	-23	-23	-24	-24	-23	-23	-23	-24
-24	-24	-24	-24	-23	-41	-23	-23	-24	-23	-24	-41	-24	-24	-23	-24	-24	-24	-24	-23	-24	-41	-23	-24	-24	-24	-41	-23	-23	-24	-41	-24	-41	-24	-23	-24	-24	-41	-24	-41	-24	-23	-24	-41	-24	-23	-24	-24	-23	-41
-24	-23	-23	-24	-23	-23	-24	-23	-23	-24	-24	-24	-23	-24	-24	-23	-41	-41	-41	-41	-41	-24	-23	-23	-24	-24	-24	-41	-23	-24	-23	-41	-24	-23	-24	-24	-24	-24	-24	-23	-24	-41	-24	-23	-24	-41	-23	-24	-24	-24
-24	-23	-24	-41	-24	-24	-24	-41	-23	-41	-41	-24	-23	-24	-24	-24	-24	-41	-24	-23	-24	-41	-24	-24	-24	-24	-41	-41	-24	-23	-24	-41	-24	-24	-24	-24	-24	-23	-24	-41	-24	-24	-41	-24	-23	-24	-24	-24	-41	-24
-24	-24	-24	-23	-24	-23	-24	-24	-24	-24	-24	-24	-24	-24	-24	-24	-23	-24	-24	-24	-24	-41	-23	-41	-24	-24	-23	-24	-23	-24	-41	-24	-23	-24	-23	-41	-24	-24	-24	-24	-41	-24	-41	-23	-23	-24	-24	-41	-24	-24
-24	-24	-24	-24	-41	-24	-23	-23	-23	-24	-23	-24	-23	-24	-23	-23	-24	-24	-41	-24	-24	-24	-24	-24	-24	-23	-41	-41	-24	-23	-41	-23	-23	-41	-24	-24	-41	-24	-23	-24	-24	-24	-24	-24	-24	-24	-23	-23	-41	-23
-24	-24	-41	-24	-23	-24	-24	-24	-23	-23	-23	-24	-41	-24	-24	-24	-24	-23	-24	-23	-24	-24	-24	-24	-24	-24	-23	-24	-23	-23	-23	-24	-24	-24	-24	-41	-24	-24	-41	-23	-23	-23	-41	-24	-41	-24	-24	-24	-24	-24
-24	-24	-23	-41	-41	-23	-41	-23	-24	-41	-24	-24	-23	-23	-23	-23	-24	-24	-23	-24	-24	-23	-24	-24	-24	-24	-24	-24	-24	-24	-24	-23	-23	-24	-23	-24	-23	-23	-23	-41	-24	-23	-23	-24	-24	-24	-24	-41	-24	-23
-24	-23	-23	-24	-24	-24	-24	-24	-24	-24	-41	-24	-24	-24	-24	-41	-24	-23	-23	-23	-23	-24	-24	-41	-24	-24	-41	-23	-41	-41	-41	-23	-24	-23	-24	-24	-24	-24	-24	-24	-24	-23	-23	-24	-23	-24	-24	-23	-23	-23
-24	-41	-24	-23	-23	-23	-41	-23	-24	-41	-24	-24	-24	-23	-23	-41	-24	-23	-24	-41	-24	-24	-24	-23	-24	-41	-24	-24	-24	-41	-23	-24	-24	-24	-24	-24	-24	-24	-23	-41	-23	-24	-24	-41	-41	-23	-24	-24	-23	-24
-24	-41	-24	-24	-24	-41	-24	-41	-24	-23	-24	-41	-24	-24	-24	-23	-24	-24	-23	-23	-23	-24	-24	-24	-24	-23	-23	-23	-24	-41	-24	-23	-24	-24	-41	-23	-41	-24	-24	-24	-24	-24	-41	-24	-23	-24	-41	-24	-23	-24
-41	-41	-24	-24	-24	-24	-23	-24	-24	-23	-23	-24	-23	-24	-24	-24	-23	-24	-24	-24	-24	-23	-24	-24	-24	-23	-41	-41	-24	-23	-24	-24	-24	-41	-23	-41	-24	-24	-24	-24	-24	-24	-23	-24	-24	-41	-41	-24	-24	-23
-24	-24	-24	-23	-23	-23	-24	-24	-24	-24	-24	-23	-41	-24	-23	-24	-23	-24	-23	-24	-24	-24	-24	-23	-23	-24	-24	-24	-41	-24	-24	-41	-23	-41	-24	-23	-24	-24	-41	-24	-23	-24	-23	-24	-23	-23	-24	-41	-24	-24
-24	-24	-23	-24	-23	-24	-24	-24	-24	-23	-23	-24	-24	-24	-24	-24	-24	-23	-24	-24	-41	-24	-41	-23	-23	-24	-24	-24	-24	-41	-23	-23	-24	-41	-24	-24	-41	-24	-24	-24	-24	-24	-24	-23	-23	-23	-23	-24	-24	-24
-41	-24	-24	-24	-24	-24	-23	-23	-24	-24	-24	-23	-24	-23	-24	-24	-24	-41	-41	-23	-24	-24	-41	-24	-24	-24	-41	-24	-23	-24	-24	-24	-24	-41	-24	-23	-24	-23	-24	-41	-24	-24	-24	-24	-41	-41	-24	-23	-41	-23
-23	-24	-41	-23	-24	-23	-24	-41	-23	-24	-24	-24	-24	-41	-24	-24	-24	-24	-24	-41	-24	-24	-41	-23	-41	-24	-41	-23	-41	-24	-23	-24	-41	-23	-24	-24	-23	-24	-23	-23	-24	-23	-24	-41	-23	-24	-23	-24	-24	-24
-24	-23	-41	-41	-41	-24	-41	-24	-24	-24	-24	-41	-23	-24	-24	-24	-41	-41	-24	-24	-24	-41	-24	-23	-23	-23	-23	-23	-24	-24	-23	-24	-24	-41	-24	-23	-24	-24	-41	-24	-24	-23	-24	-24	-23	-24	-41	-24	-24	-24
-23	-24	-24	-23	-41	-24	-23	-24	-24	-41	-24	-23	-24	-24	-23	-24	-24	-23	-23	-24	-23	-24	-23	-24	-24	-24	-23	-23	-24	-41	-23	-24	-24	-41	-24	-24	-24	-23	-24	-41	-23	-24	-24	-23	-24	-23	-24	-24	-24	-23
-24	-23	-23	-24	-24	-23	-24	-23	-41	-24	-24	-23	-24	-24	-23	-24	-24	-24	-24	-41	-41	-24	-41	-23	-41	-24	-41	-24	-24	-23	-23	-24	-23	-24	-24	-24	-41	-24	-41	-23	-24	-23	-23	-24	-41	-23	-41	-41	-41	-24
-24	-24	-23	-24	-24	-24	-24	-24	-23	-24	-24	-24	-24	-24	-23	-24	-24	-24	-23	-24	-23	-41	-24	-24	-24	-24	-23	-24	-23	-24	-23	-24	-24	-24	-23	-24	-24	-23	-24	-41	-24	-24	-23	-23	-23	-24	-24	-23	-24	-23
-24	-41	-24	-23	-24	-23	-24	-24	-24	-23	-23	-24	-24	-24	-23	-23	-24	-41	-24	-23	-24	-23	-24	-24	-24	-24	-24	-24	-24	-24	-24	-24	-24	-24	-23	-24	-23	-24	-23	-24	-24	-24	-24	-24	-24	-24	-23	-23	-24	-24
-41	-24	-24	-23	-23	-24	-23	-41	-24	-24	-24	-24	-24	-24	-41	-24	-24	-24	-24	-24	-24	-24	-24	-23	-24	-23	-23	-24	-41	-23	-24	-23	-24	-23	-24	-41	-24	-41	-24	-23	-24	-23	-24	-24	-24	-23	-24	-23	-24	-24
-24	-24	-23	-24	-24	-24	-23	-24	-23	-24	-23	-24	-41	-41	-23	-23	-24	-24	-23	-41	-24	-24	-24	-24	-23	-23	-24	-24	-23	-23	-24	-24	-41	-41	-24	-24	-24	-24	-23	-24	-23	-23	-24	-23	-23	-23	-24	-24	-24	-23
-24	-23	-24	-23	-24	-24	-41	-24	-24	-24	-41	-23	-23	-24	-23	-23	-24	-23	-24	-23	-23	-24	-24	-24	-23	-23	-23	-41	-23	-24	-24	-24	-24	-24	-41	-24	-24	-24	-24	-24	-23	-24	-24	-23	-23	-24	-24	-23	-24	-23
-24	-24	-24	-24	-24	-24	-24	-24	-24	-23	-24	-41	-41	-41	-24	-23	-24	-23	-41	-41	-23	-23	-24	-24	-24	-41	-41	-24	-24	-23	-24	-24	-24	-24	-41	-41	-24	-23	-41	-41	-41	-24	-24	-24	-24	-24	-24	-23	-24	-24
-23	-23	-41	-23	-23	-24	-24	-41	-24	-41	-23	-24	-24	-24	-23	-24	-24	-24	-24	-24	-24	-24	-24	-23	-24	-24	-41	-23	-41	-24	-24	-23	-23	-24	-41	-41	-23	-23	-24	-24	-24	-24	-23	-41	-23	-41	-24	-24	-24	-24
-23	-24	-24	-23	-41	-41	-24	-24	-24	-24	-24	-24	-23	-23	-23	-23	-23	-24	-24	-24	-24	-24	-24	-41	-24	-24	-41	-24	-23	-24	-24	-24	-24	-23	-23	-23	-41	-23	-24	-41	-24	-23	-24	-24	-23	-23	-23	-24	-24	-23
-24	-41	-23	-23	-24	-24	-24	-23	-24	-24	-41	-24	-24	-41	-23	-24	-24	-24	-24	-23	-23	-24	-41	-23	-24	-23	-24	-24	-41	-23	-24	-24	-41	-41	-24	-24	-41	-24	-24	-24	-23	-24	-24	-23	-23	-23	-41	-24	-23	-24
-24	-23	-24	-24	-24	-24	-24	-24	-24	-23	-24	-23	-23	-24	-23	-23	-23	-24	-23	-41	-24	-24	-24	-23	-24	-41	-41	-24	-24	-23	-23	-23	-23	-24	-41	-24	-24	-23	-23	-24	-41	-23	-24	-24	-24	-24	-24	-24	-41	-23
-23	-24	-23	-24	-24	-24	-24	-24	-23	-24	-41	-24	-23	-41	-24	-23	-24	-41	-23	-23	-24	-23	-23	-23	-23	-24	-41	-23	-24	-24	-41	-24	-41	-23	-24	-41	-23	-24	-24	-23	-23	-24	-41	-24	-23	-41	-24	-24	-23	-24
-23	-24	-23	-24	-24	-24	-41	-24	-24	-23	-41	-24	-23	-23	-41	-24	-24	-24	-24	-23	-23	-24	-41	-24	-24	-24	-23	-24	-41	-41	-24	-23	-41	-23	-23	-41	-24	-41	-24	-41	-24	-23	-24	-23	-23	-41	-24	-24	-23	-23
-24	-41	-23	-24	-23	-24	-41	-24	-24	-41	-24	-41	-24	-24	-23	-24	-23	-24	-24	-24	-23	-24	-24	-23	-24	-23	-41	-24	-23	-41	-23	-24	-23	-24	-24	-41	-24	-23	-24	-24	-24	-24	-24	-24	-23	-24	-23	-24	-24	-24
-23	-24	-24	-41	-24	-23	-24	-23	-24	-24	-24	-24	-24	-24	-23	-23	-23	-24	-23	-24	-23	-24	-41	-23	-41	-24	-23	-24	-23	-23	-24	-24	-24	-23	-23	-24	-24	-24	-24	-41	-24	-41	-41	-23	-24	-24	-24	-41	-24	-24
-24	-23	-23	-23	-23	-24	-23	-24	-24	-23	-24	-24	-24	-23	-24	-24	-41	-24	-24	-24	-24	-23	-24	-41	-24	-24	-41	-41	-23	-23	-24	-24	-23	-24	-23	-41	-41	-24	-24	-23	-24	-41	-24	-24	-24	-24	-41	-24	-24	-24
-24	-24	-24	-24	-41	-41	-41	-23	-24	-24	-24	-24	-41	-24	-24	-23	-41	-24	-24	-24	-41	-23	-23	-41	-24	-24	-24	-23	-24	-41	-24	-24	-23	-24	-41	-41	-24	-24	-41	-23	-24	-24	-24	-41	-23	-23	-23	-24	-23	-24
-24	-24	-41	-24	-24	-41	-24	-24	-23	-23	-24	-24	-24	-24	-24	-24	-24	-24	-24	-24	-24	-24	-41	-24	-24	-24	-24	-24	-41	-23	-41	-41	-24	-24	-41	-23	-23	-23	-24	-23	-24	-41	-24	-24	-24	-23	-24	-23	-23	-24
-23	-24	-23	-24	-23	-41	-24	-24	-23	-24	-23	-24	-23	-41	-24	-24	-23	-24	-41	-41	-41	-24	-23	-24	-24	-23	-24	-23	-24	-23	-24	-24	-23	-24	-24	-41	-24	-24	-41	-24	-41	-24	-41	-23	-24	-24	-24	-24	-23	-23
-24	-24	-24	-24	-23	-23	-24	-23	-24	-24	-23	-24	-24	-23	-23	-24	-24	-24	-24	-24	-24	-24	-24	-41	-41	-24	-24	-41	-41	-24	-41	-23	-24	-24	-24	-23	-24	-24	-24	-24	-24	-24	-24	-24	-23	-24	-24	-23	-23	-23
-24	-24	-24	-24	-23	-24	-24	-23	-24	-23	-24	-24	-24	-24	-24	-41	-41	-41	-24	-23	-23	-23	-23	-24	-24	-24	-24	-41	-24	-23	-23	-24	-24	-24	-24	-24	-41	-24	-23	-24	-23	-41	-24	-24	-23	-41	-23	-41	-23	-41
-41	-24	-41	-24	-23	-24	-41	-23	-24	-41	-23	-23	-41	-24	-24	-41	-41	-23	-24	-24	-24	-24	-24	-41	-24	-24	-24	-24	-23	-23	-24	-23	-23	-24	-41	-24	-23	-24	-24	-24	-24	-24	-24	-23	-23	-24	-24	-24	-24	-24
-24	-24	-23	-41	-24	-23	-23	-24	-24	-41	-24	-24	-41	-24	-23	-24	-24	-23	-23	-24	-24	-24	-24	-24	-24	-23	-24	-24	-23	-24	-24	-24	-23	-41	-41	-23	-24	-24	-41	-24	-23	-24	-23	-24	-24	-41	-24	-24	-24	-24
-24	-24	-24	-24	-24	-41	-23	-24	-23	-24	-24	-24	-23	-24	-24	-24	-24	-41	-24	-23	-24	-24	-23	-24	-41	-41	-24	-41	-41	-24	-23	-41	-24	-23	-24	-24	-24	-24	-23	-41	-23	-23	-24	-24	-24	-23	-24	-23	-24	-24
-23	-23	-24	-24	-24	-24	-24	-24	-23	-24	-41	-24	-24	-23	-23	-24	-24	-23	-24	-24	-23	-41	-41	-24	-41	-23	-23	-24	-24	-41	-41	-24	-41	-24	-24	-23	-24	-41	-41	-24	-24	-24	-23	-23	-24	-24	-41	-24	-24	-41
-24	-24	-24	-41	-23	-41	-24	-24	-23	-24	-24	-24	-24	-24	-23	-41	-41	-41	-23	-24	-41	-41	-24	-23	-24	-24	-24	-24	-23	-23	-24	-24	-41	-41	-41	-23	-23	-24	-24	-24	-41	-41	-24	-41	-23	-23	-23	-23	-24	-24
-24	-23	-24	-24	-41	-41	-24	-23	-23	-23	-24	-24	-23	-24	-23	-24	-24	-23	-41	-23	-23	-24	-24	-23	-23	-41	-41	-23	-24	-24	-24	-23	-23	-24	-24	-24	-24	-41	-41	-41	-41	-24	-41	-23	-23	-41	-23	-24	-41	-23
-23	-24	-24	-23	-24	-41	-23	-23	-24	-41	-24	-24	-41	-24	-41	-23	-24	-24	-24	-24	-24	-41	-23	-24	-23	-41	-24	-24	-24	-41	-24	-23	-41	-24	-24	-23	-24	-23	-23	-41	-24	-41	-24	-24	-41	-24	-24	-23	-41	-23
-24	-23	-24	-24	-23	-41	-24	-24	-41	-23	-23	-24	-24	-23	-23	-23	-24	-23	-41	-41	-23	-24	-23	-23	-24	-24	-23	-41	-23	-24	-24	-23	-24	-41	-24	-23	-24	-23	-24	-24	-24	-24	-24	-24	-24	-24	-41	-24	-23	-23
-23	-24	-41	-23	-24	-24	-23	-24	-24	-24	-24	-23	-23	-24	-41	-24	-41	-23	-24	-23	-24	-24	-24	-23	-24	-41	-24	-41	-41	-24	-41	-24	-24	-23	-24	-24	-24	-24	-24	-23	-24	-41	-23	-24	-23	-23	-23	-24	-41	-23
-23	-41	-24	-23	-24	-23	-24	-23	-23	-24	-23	-24	-24	-23	-24	-41	-24	-23	-24	-41	-41	-24	-24	-23	-24	-23	-23	-23	-23	-23	-24	-24	-24	-23	-41	-41	-23	-24	-24	-23	-24	-23	-41	-41	-24	-24	-24	-24	-24	-23
-24	-24	-24	-23	-24	-24	-41	-24	-24	-24	-23	-23	-23	-24	-23	-24	-23	-23	-23	-23	-23	-23	-41	-24	-41	-23	-41	-24	-41	-24	-41	-23	-24	-24	-24	-24	-24	-24	-24	-24	-24	-24	-41	-24	-24	-41	-24	-24	-24	-23
-24	-24	-24	-24	-23	-23	-24	-41	-24	-24	-24	-24	-24	-24	-24	-23	-41	-24	-23	-24	-24	-24	-24	-23	-24	-23	-24	-24	-24	-23	-24	-24	-23	-23	-24	-24	-24	-23	-23	-23	-23	-24	-23	-24	-41	-24	-24	-23	-23	-41
-24	-24	-24	-24	-24	-23	-24	-24	-24	-41	-23	-24	-24	-41	-41	-23	-24	-23	-24	-23	-41	-23	-24	-24	-24	-23	-23	-23	-24	-23	-24	-24	-23	-24	-23	-24	-23	-24	-23	-41	-24	-24	-24	-24	-24	-23	-24	-24	-23	-24
-24	-24	-23	-23	-24	-23	-23	-23	-23	-41	-24	-24	-24	-24	-24	-24	-24	-24	-41	-24	-24	-23	-24	-24	-23	-24	-23	-23	-24	-41	-23	-24	-23	-23	-23	-23	-23	-24	-24	-24	-23	-41	-24	-41	-23	-24	-24	-41	-23	-23
-41	-24	-24	-23	-23	-24	-24	-24	-41	-23	-23	-23	-41	-24	-24	-24	-24	-24	-41	-41	-24	-24	-24	-24	-24	-24	-24	-24	-24	-23	-41	-41	-41	-23	-41	-24	-24	-41	-23	-24	-23	-24	-24	-23	-23	-24	-23	-23	-23	-24
-24	-41	-23	-23	-23	-41	-23	-24	-24	-24	-24	-23	-24	-24	-23	-24	-24	-23	-24	-24	-23	-24	-24	-23	-24	-24	-41	-24	-41	-24	-23	-41	-24	-24	-24	-23	-24	-24	-41	-41	-24	-24	-23	-23	-23	-24	-41	-41	-24	-23
-23	-23	-24	-23	-23	-41	-41	-23	-24	-23	-23	-24	-41	-23	-24	-24	-24	-24	-24	-24	-24	-41	-24	-24	-24	-23	-24	-23	-24	-23	-24	-24	-41	-23	-24	-24	-24	-24	-23	-23	-23	-24	-41	-24	-24	-24	-23	-23	-24	-24
-23	-41	-24	-24	-23	-23	-24	-24	-24	-24	-24	-23	-24	-23	-23	-24	-23	-24	-24	-23	-41	-41	-23	-23	-23	-24	-23	-24	-41	-41	-41	-24	-24	-24	-41	-23	-24	-24	-41	-24	-41	-23	-24	-23	-23	-24	-24	-24	-24	-23
-24	-24	-24	-24	-24	-23	-24	-24	-23	-24	-24	-24	-41	-23	-24	-23	-24	-24	-24	-24	-24	-24	-24	-24	-41	-41	-24	-24	-23	-23	-24	-24	-24	-41	-24	-24	-41	-24	-24	-24	-23	-24	-24	-23	-24	-24	-23	-24	-23	-24
-23	-24	-24	-24	-23	-24	-24	-24	-24	-23	-23	-24	-24	-41	-24	-24	-41	-23	-24	-24	-24	-24	-41	-24	-23	-24	-24	-24	-24	-23	-24	-23	-41	-24	-24	-24	-41	-41	-23	-24	-24	-24	-23	-23	-24	-24	-23	-24	-24	-24
-24	-24	-23	-41	-24	-24	-23	-41	-24	-24	-24	-41	-24	-24	-24	-23	-24	-23	-24	-24	-24	-24	-41	-23	-24	-24	-23	-41	-41	-41	-24	-24	-24	-24	-24	-24	-24	-24	-24	-23	-24	-23	-24	-24	-41	-24	-23	-41	-24	-24
-41	-24	-24	-24	-24	-41	-24	-23	-24	-24	-24	-23	-23	-23	-23	-24	-23	-24	-24	-24	-41	-23	-24	-23	-23	-23	-23	-23	-24	-24	-24	-24	-23	-41	-24	-24	-23	-41	-24	-23	-23	-24	-24	-24	-24	-24	-23	-41	-24	-24
-24	-24	-23	-41	-41	-24	-41	-41	-23	-24	-23	-24	-23	-23	-23	-23	-41	-24	-23	-24	-24	-24	-24	-23	-41	-23	-23	-23	-41	-41	-24	-24	-24	-23	-41	-24	-41	-23	-41	-24	-23	-24	-23	-23	-41	-41	-24	-24	-23	-24
-24	-24	-23	-24	-41	-23	-24	-24	-23	-41	-24	-24	-23	-24	-24	-23	-23	-41	-41	-24	-23	-24	-23	-24	-23	-24	-24	-24	-23	-24	-24	-23	-23	-24	-24	-24	-23	-23	-24	-41	-24	-23	-23	-24	-24	-24	-41	-41	-24	-23
-24	-24	-24	-24	-23	-23	-41	-23	-41	-24	-24	-23	-23	-41	-24	-23	-24	-24	-23	-24	-41	-23	-24	-24	-24	-24	-23	-24	-24	-23	-24	-24	-23	-24	-23	-24	-24	-23	-41	-24	-24	-23	-24	-24	-23	-24	-23	-41	-41	-23
-24	-23	-23	-41	-24	-24	-24	-24	-23	-24	-41	-23	-23	-24	-24	-24	-23	-24	-24	-24	-41	-23	-41	-23	-23	-41	-24	-23	-24	-24	-24	-24	-23	-41	-24	-24	-41	-23	-24	-24	-24	-41	-41	-24	-24	-24	-24	-24	-24	-24
-24	-23	-24	-23	-23	-24	-23	-24	-41	-24	-24	-24	-23	-24	-23	-41	-23	-23	-24	-24	-24	-23	-24	-41	-24	-24	-24	-23	-23	-41	-24	-24	-41	-24	-23	-24	-24	-24	-41	-24	-23	-23	-23	-41	-23	-41	-24	-23	-41	-24
-23	-24	-23	-24	-24	-23	-24	-24	-24	-23	-23	-23	-23	-24	-24	-24	-24	-23	-23	-24	-23	-24	-24	-41	-24	-24	-24	-24	-24	-23	-23	-24	-23	-41	-23	-24	-23	-24	-41	-41	-23	-23	-23	-23	-24	-23	-24	-23	-23	-23
-23	-24	-24	-24	-23	-23	-23	-24	-24	-24	-23	-24	-24	-23	-23	-24	-24	-24	-23	-41	-24	-24	-41	-41	-24	-41	-24	-41	-41	-23	-41	-24	-23	-23	-23	-41	-24	-23	-24	-24	-23	-23	-23	-23	-23	-24	-24	-24	-41	-24
-23	-23	-24	-24	-24	-24	-23	-24	-24	-24	-24	-23	-24	-23	-24	-41	-24	-24	-24	-41	-41	-24	-24	-24	-24	-24	-41	-24	-23	-23	-23	-41	-41	-24	-24	-24	-23	-24	-24	-24	-41	-24	-24	-23	-23	-24	-24	-24	-24	-24
-24	-24	-23	-23	-41	-23	-24	-41	-24	-24	-23	-24	-24	-24	-23	-24	-23	-23	-24	-24	-24	-24	-23	-24	-24	-41	-41	-24	-41	-41	-23	-23	-23	-24	-41	-24	-24	-23	-41	-23	-24	-24	-23	-24	-41	-41	-24	-24	-24	-24
-24	-23	-23	-24	-23	-41	-41	-24	-23	-24	-23	-23	-24	-41	-24	-24	-23	-24	-23	-24	-24	-23	-24	-24	-24	-23	-41	-24	-24	-23	-23	-24	-41	-23	-24	-24	-41	-41	-41	-24	-23	-41	-24	-24	-24	-24	-23	-23	-41	-24
-24	-24	-24	-41	-24	-41	-24	-24	-23	-24	-24	-24	-41	-24	-24	-24	-23	-24	-24	-24	-41	-23	-24	-23	-41	-23	-24	-24	-24	-24	-24	-24	-41	-24	-24	-23	-24	-23	-41	-23	-24	-24	-24	-24	-41	-23	-24	-23	-41	-24
-24	-23	-24	-24	-24	-24	-23	-24	-23	-23	-41	-24	-23	-24	-23	-23	-41	-24	-23	-24	-23	-41	-24	-24	-24	-23	-24	-24	-24	-24	-41	-41	-24	-23	-24	-24	-24	-24	-41	-23	-23	-24	-24	-23	-41	-41	-24	-24	-24	-24
-24	-23	-41	-23	-24	-24	-24	-24	-24	-24	-24	-23	-24	-23	-24	-24	-24	-23	-24	-24	-23	-24	-24	-24	-24	-24	-23	-24	-23	-24	-23	-41	-24	-23	-23	-24	-24	-23	-23	-41	-24	-24	-24	-24	-24	-23	-24	-24	-23	-24
-41	-24	-41	-24	-41	-24	-24	-41	-23	-24	-23	-24	-23	-24	-24	-24	-23	-24	-41	-24	-24	-41	-24	-24	-23	-24	-23	-23	-23	-23	-24	-23	-41	-24	-24	-24	-24	-23	-24	-24	-41	-24	-24	-23	-23	-41	-23	-23	-24	-24
-24	-41	-24	-41	-23	-23	-41	-41	-24	-24	-24	-24	-41	-23	-23	-24	-24	-41	-23	-23	-23	-23	-24	-41	-24	-41	-24	-23	-41	-23	-24	-24	-24	-24	-23	-23	-24	-23	-24	-23	-24	-41	-23	-24	-41	-24	-24	-24	-23	-23
-23	-24	-24	-23	-24	-24	-24	-23	-24	-24	-23	-23	-24	-23	-23	-41	-24	-24	-24	-23	-24	-24	-24	-24	-24	-23	-23	-24	-23	-41	-41	-24	-24	-24	-24	-23	-24	-24	-24	-24	-23	-24	-23	-24	-24	-24	-24	-24	-24	-24
-24	-23	-23	-24	-41	-23	-23	-23	-23	-41	-23	-24	-24	-24	-24	-23	-23	-24	-23	-24	-24	-24	-24	-41	-23	-41	-23	-23	-23	-24	-24	-24	-24	-23	-41	-23	-24	-24	-23	-24	-24	-23	-24	-23	-41	-41	-41	-41	-23	-24
-24	-23	-41	-24	-24	-24	-41	-41	-24	-23	-23	-23	-23	-24	-23	-24	-24	-23	-24	-24	-24	-24	-23	-24	-23	-24	-23	-24	-24	-23	-24	-23	-23	-23	-41	-24	-24	-41	-24	-24	-24	-23	-23	-24	-41	-24	-23	-41	-41	-24
-24	-24	-24	-24	-41	-41	-23	-23	-24	-41	-24	-24	-24	-23	-24	-24	-24	-24	-24	-23	-24	-24	-23	-23	-24	-24	-23	-24	-23	-24	-24	-23	-41	-23	-24	-23	-24	-24	-23	-24	-24	-23	-23	-23	-24	-24	-24	-23	-23	-23
-23	-24	-24	-24	-24	-24	-23	-24	-23	-23	-23	-24	-24	-41	-23	-23	-23	-24	-23	-23	-24	-24	-24	-23	-23	-24	-24	-41	-24	-24	-41	-23	-23	-23	-24	-24	-23	-41	-41	-24	-23	-23	-23	-23	-24	-41	-24	-23	-23	-23
-23	-24	-41	-23	-24	-24	-24	-24	-41	-23	-41	-23	-41	-24	-41	-24	-23	-24	-23	-23	-24	-23	-41	-24	-24	-24	-24	-24	-41	-41	-24	-24	-23	-23	-24	-41	-24	-41	-24	-24	-23	-41	-24	-24	-24	-23	-23	-24	-23	-24
-24	-24	-41	-24	-24	-23	-24	-41	-24	-41	-24	-24	-23	-23	-41	-41	-23	-41	-24	-23	-24	-24	-24	-24	-23	-23	-24	-23	-24	-24	-24	-41	-24	-23	-23	-24	-24	-24	-24	-24	-23	-24	-23	-24	-24	-24	-24	-41	-23	-41
-24	-24	-24	-24	-24	-41	-24	-41	-41	-24	-23	-24	-23	-41	-24	-24	-24	-24	-23	-24	-24	-41	-24	-24	-41	-24	-24	-23	-23	-24	-24	-24	-24	-24	-24	-23	-24	-24	-23	-23	-24	-24	-23	-24	-23	-41	-24	-23	-41	-24
-41	-41	-23	-23	-41	-24	-24	-41	-24	-24	-24	-24	-41	-24	-23	-41	-24	-24	-41	-24	-23	-23	-24	-41	-23	-23	-23	-24	-23	-23	-24	-24	-41	-24	-23	-41	-41	-24	-24	-41	-24	-41	-24	-24	-24	-24	-24	-23	-24	-24
-24	-24	-24	-24	-24	-23	-24	-23	-23	-24	-24	-41	-23	-24	-24	-41	-24	-24	-23	-24	-23	-24	-24	-41	-41	-24	-24	-23	-41	-24	-23	-41	-24	-23	-24	-24	-23	-23	-23	-24	-24	-24	-24	-23	-24	-24	-24	-23	-24	-24
-23	-24	-23	-24	-23	-23	-23	-23	-24	-41	-24	-23	-41	-24	-23	-23	-24	-41	-24	-23	-23	-23	-23	-23	-24	-23	-23	-41	-23	-23	-24	-24	-24	-23	-41	-24	-24	-24	-24	-24	-23	-24	-23	-41	-41	-41	-24	-24	-23	-23
-24	-23	-24	-23	-24	-24	-24	-24	-24	-41	-24	-23	-41	-24	-23	-24	-23	-23	-41	-24	-23	-41	-23	-23	-41	-41	-24	-23	-23	-24	-24	-23	-41	-23	-24	-41	-24	-41	-41	-24	-23	-24	-24	-24	-41	-24	-23	-23	-24	-24
-23	-24	-24	-23	-23	-23	-23	-23	-23	-23	-23	-41	-24	-24	-24	-41	-23	-41	-41	-24	-41	-24	-24	-24	-23	-41	-23	-23	-24	-23	-23	-23	-23	-24	-24	-23	-24	-24	-23	-24	-24	-24	-23	-24	-24	-23	-23	-24	-24	-24
-41	-24	-24	-24	-23	-23	-24	-23	-24	-23	-24	-24	-23	-41	-24	-23	-24	-24	-24	-24	-24	-23	-23	-23	-23	-23	-41	-41	-24	-24	-24	-23	-24	-23	-24	-41	-24	-24	-24	-24	-23	-23	-23	-23	-41	-23	-23	-24	-41	-24
-23	-24	-24	-24	-24	-41	-23	-24	-41	-24	-24	-23	-41	-24	-41	-23	-24	-24	-41	-23	-24	-24	-24	-41	-24	-23	-24	-23	-24	-23	-24	-24	-41	-24	-24	-23	-24	-41	-24	-24	-24	-41	-23	-23	-24	-24	-24	-24	-24	-23
-23	-41	-41	-24	-24	-24	-23	-24	-24	-24	-24	-23	-24	-23	-24	-24	-24	-24	-24	-41	-24	-41	-41	-23	-24	-24	-24	-24	-23	-23	-23	-23	-24	-24	-24	-41	-24	-24	-23	-24	-24	-24	-23	-24	-24	-23	-23	-41	-23	-24
-24	-23	-24	-24	-24	-24	-41	-24	-24	-24	-23	-24	-24	-24	-24	-24	-24	-41	-23	-41	-24	-24	-24	-23	-24	-41	-24	-24	-24	-24	-24	-24	-41	-41	-24	-24	-23	-41	-23	-24	-23	-41	-23	-41	-24	-24	-24	-24	-24	-23
-23	-41	-41	-41	-24	-41	-24	-23	-23	-23	-24	-23	-41	-24	-24	-41	-41	-24	-24	-24	-24	-41	-24	-24	-24	-41	-24	-24	-24	-23	-41	-24	-24	-24	-24	-41	-24	-23	-24	-24	-24	-24	-24	-24	-24	-23	-23	-23	-23	-24
-24	-24	-24	-23	-24	-24	-24	-24	-41	-24	-24	-41	-24	-24	-24	-41	-23	-23	-23	-41	-23	-23	-24	-23	-41	-24	-24	-24	-24	-24	-23	-23	-24	-24	-24	-23	-24	-24	-24	-24	-23	-41	-24	-24	-41	-24	-23	-24	-24	-24
-23	-24	-24	-41	-24	-23	-41	-23	-23	-24	-24	-23	-23	-24	-24	-23	-41	-24	-24	-23	-24	-24	-24	-24	-24	-24	-24	-24	-23	-23	-23	-23	-24	-23	-24	-24	-24	-24	-23	-24	-23	-24	-24	-23	-24	-24	-23	-41	-24	-24
-23	-41	-23	-24	-24	-24	-24	-24	-24	-24	-41	-24	-24	-24	-24	-23	-24	-41	-24	-24	-24	-24	-24	-23	-24	-24	-24	-24	-24	-41	-23	-23	-24	-24	-23	-24	-41	-23	-24	-41	-24	-23	-41	-23	-23	-23	-24	-24	-41	-24
-24	-24	-23	-23	-23	-23	-23	-24	-23	-24	-24	-24	-24	-23	-23	-23	-41	-23	-24	-41	-24	-24	-41	-23	-23	-23	-23	-24	-24	-24	-24	-24	-23	-41	-24	-23	-23	-23	-24	-24	-24	-23	-23	-24	-23	-41	-23	-24	-41	-24
-23	-24	-24	-23	-24	-23	-24	-24	-23	-24	-24	-41	-23	-41	-41	-41	-24	-23	-24	-24	-23	-23	-24	-24	-23	-24	-24	-24	-23	-24	-41	-24	-24	-41	-24	-24	-24	-24	-23	-23	-23	-23	-24	-23	-41	-24	-41	-24	-24	-41
-23	-24	-23	-24	-24	-23	-41	-24	-24	-41	-24	-24	-24	-41	-24	-41	-24	-41	-24	-41	-24	-24	-23	-24	-24	-24	-24	-24	-24	-24	-23	-23	-24	-24	-23	-24	-23	-23	-24	-24	-41	-24	-24	-41	-23	-23	-23	-24	-24	-24
-23	-24	-24	-24	-23	-24	-23	-23	-24	-24	-24	-23	-24	-24	-41	-23	-24	-23	-23	-41	-24	-23	-23	-24	-24	-24	-24	-23	-24	-24	-23	-24	-23	-24	-41	-23	-23	-23	-24	-24	-24	-23	-41	-24	-23	-41	-24	-41	-23	-24
-24	-41	-23	-23	-24	-24	-24	-24	-24	-41	-23	-24	-24	-24	-41	-23	-24	-24	-24	-24	-24	-24	-23	-24	-24	-24	-41	-24	-23	-24	-24	-24	-24	-24	-24	-24	-41	-24	-24	-24	-23	-24	-24	-23	-24	-24	-23	-24	-24	-24
-24	-24	-24	-23	-24	-24	-24	-23	-23	-24	-24	-23	-41	-41	-23	-23	-41	-23	-24	-24	-24	-24	-24	-23	-23	-41	-23	-24	-23	-23	-24	-24	-41	-24	-23	-23	-24	-24	-23	-24	-23	-41	-41	-41	-23	-23	-41	-24	-23	-24
-23	-23	-24	-24	-41	-23	-23	-23	-23	-24	-23	-24	-24	-24	-23	-23	-41	-24	-41	-24	-23	-23	-24	-24	-24	-24	-23	-23	-24	-23	-23	-24	-24	-24	-24	-24	-23	-23	-24	-41	-24	-24	-23	-23	-24	-24	-23	-24	-24	-24
-24	-23	-23	-23	-24	-24	-23	-24	-24	-23	-41	-23	-41	-24	-24	-24	-41	-23	-41	-24	-24	-41	-24	-23	-23	-23	-24	-24	-24	-24	-24	-41	-24	-24	-24	-23	-41	-41	-41	-24	-23	-24	-24	-24	-24	-23	-41	-41	-24	-24
-23	-24	-24	-41	-24	-24	-24	-23	-24	-41	-24	-23	-41	-23	-23	-23	-24	-41	-23	-24	-24	-24	-41	-24	-24	-23	-23	-23	-24	-24	-24	-24	-24	-24	-41	-41	-23	-23	-24	-23	-23	-24	-23	-23	-24	-23	-23	-24	-24	-23
-24	-24	-23	-24	-23	-23	-24	-23	-23	-24	-24	-24	-24	-41	-23	-23	-24	-24	-41	-41	-23	-23	-23	-23	-24	-23	-41	-24	-24	-24	-24	-41	-24	-41	-24	-23	-24	-23	-24	-24	-24	-41	-23	-23	-24	-24	-24	-24	-24	-23
-23	-24	-24	-23	-24	-24	-23	-24	-41	-23	-23	-23	-41	-41	-24	-24	-24	-24	-24	-23	-23	-41	-23	-24	-41	-24	-23	-23	-23	-24	-41	-24	-23	-23	-23	-24	-24	-24	-23	-23	-41	-23	-23	-24	-24	-23	-41	-23	-24	-23
-24	-23	-41	-23	-24	-24	-41	-24	-24	-24	-41	-24	-24	-23	-41	-24	-41	-24	-24	-24	-24	-24	-23	-24	-24	-24	-24	-24	-23	-24	-23	-24	-41	-24	-23	-24	-23	-23	-23	-23	-24	-23	-24	-23	-24	-24	-41	-23	-24	-24
-24	-24	-41	-41	-24	-24	-24	-24	-23	-24	-23	-24	-23	-24	-23	-24	-41	-24	-24	-24	-23	-23	-24	-24	-41	-23	-24	-23	-24	-41	-41	-24	-23	-41	-23	-24	-24	-24	-24	-41	-23	-24	-24	-24	-41	-23	-23	-24	-24	-24
-41	-41	-24	-24	-24	-24	-23	-23	-41	-24	-24	-41	-24	-24	-23	-41	-24	-24	-23	-24	-23	-24	-23	-24	-23	-24	-41	-24	-41	-23	-41	-23	-23	-41	-23	-23	-24	-24	-24	-41	-41	-24	-24	-24	-24	-24	-24	-41	-23	-24
-23	-41	-41	-23	-23	-24	-24	-24	-41	-23	-24	-23	-24	-24	-23	-23	-41	-24	-24	-24	-41	-23	-24	-23	-24	-24	-24	-24	-24	-23	-41	-41	-41	-23	-41	-24	-24	-41	-23	-24	-24	-24	-24	-24	-24	-24	-24	-41	-41	-24
-23	-24	-23	-24	-41	-24	-24	-24	-23	-24	-24	-24	-41	-23	-23	-23	-23	-41	-24	-23	-24	-24	-24	-24	-24	-24	-24	-23	-41	-41	-24	-24	-24	-24	-23	-41	-24	-41	-24	-24	-23	-24	-24	-24	-41	-24	-24	-23	-24	-23
-41	-24	-24	-23	-24	-23	-41	-41	-24	-23	-24	-23	-41	-41	-24	-24	-23	-41	-24	-24	-24	-23	-24	-24	-24	-24	-24	-24	-24	-24	-24	-24	-41	-41	-24	-23	-24	-41	-23	-24	-24	-24	-24	-23	-23	-24	-41	-24	-23	-41
-23	-24	-41	-24	-24	-24	-24	-24	-23	-41	-23	-24	-41	-23	-23	-23	-24	-24	-41	-41	-41	-24	-23	-24	-24	-24	-41	-24	-24	-24	-24	-41	-24	-24	-24	-24	-41	-24	-23	-24	-23	-24	-24	-24	-23	-23	-41	-23	-23	-24
-23	-24	-41	-24	-24	-23	-23	-23	-24	-23	-24	-24	-41	-41	-23	-24	-24	-24	-24	-24	-24	-23	-24	-23	-24	-24	-23	-24	-23	-23	-23	-23	-24	-23	-24	-24	-23	-23	-24	-23	-23	-41	-23	-41	-41	-24	-24	-41	-41	-23
-24	-41	-24	-24	-24	-24	-24	-24	-41	-23	-24	-24	-41	-24	-23	-23	-24	-24	-24	-24	-23	-41	-23	-24	-24	-24	-24	-23	-24	-41	-23	-41	-41	-24	-24	-24	-24	-23	-24	-41	-23	-24	-23	-23	-23	-24	-24	-23	-23	-24
-41	-24	-24	-23	-41	-24	-24	-24	-24	-24	-24	-23	-24	-23	-23	-24	-24	-24	-24	-24	-23	-24	-23	-41	-24	-41	-24	-24	-41	-24	-23	-23	-23	-24	-24	-23	-23	-24	-24	-24	-23	-24	-41	-24	-24	-24	-23	-24	-41	-24
-41	-24	-24	-24	-23	-24	-24	-41	-23	-24	-41	-23	-24	-24	-23	-23	-41	-24	-41	-23	-23	-24	-23	-24	-24	-24	-24	-41	-24	-23	-24	-41	-24	-24	-23	-23	-24	-24	-24	-24	-23	-41	-24	-23	-23	-24	-24	-41	-41	-23
-24	-41	-24	-23	-23	-23	-23	-23	-24	-41	-24	-23	-24	-23	-23	-24	-41	-24	-24	-24	-24	-23	-41	-24	-24	-23	-41	-24	-23	-24	-41	-23	-24	-23	-24	-24	-24	-24	-23	-23	-24	-24	-24	-24	-24	-23	-23	-23	-24	-23
-24	-23	-24	-41	-24	-24	-24	-24	-24	-24	-24	-23	-24	-24	-41	-23	-23	-24	-24	-23	-24	-23	-23	-24	-24	-41	-23	-24	-24	-24	-24	-23	-23	-23	-23	-23	-24	-23	-41	-24	-23	-24	-24	-23	-23	-23	-24	-24	-23	-23
-41	-24	-24	-24	-24	-41	-24	-23	-41	-23	-24	-23	-24	-24	-23	-24	-23	-23	-24	-24	-24	-23	-24	-24	-24	-24	-41	-23	-24	-24	-23	-23	-23	-23	-24	-24	-23	-24	-23	-23	-41	-23	-24	-24	-24	-24	-24	-24	-41	-24
-24	-24	-23	-24	-23	-23	-41	-24	-41	-24	-23	-23	-24	-24	-24	-24	-24	-23	-24	-24	-41	-23	-24	-23	-24	-23	-23	-24	-23	-24	-24	-24	-24	-24	-24	-24	-41	-24	-24	-24	-23	-24	-41	-23	-24	-41	-24	-23	-41	-41
-23	-41	-24	-23	-24	-24	-24	-23	-24	-24	-23	-23	-41	-24	-24	-41	-23	-24	-23	-23	-24	-24	-23	-23	-24	-23	-24	-24	-24	-23	-24	-23	-23	-23	-41	-24	-24	-24	-23	-24	-24	-23	-24	-23	-41	-41	-24	-24	-24	-23
-23	-23	-41	-23	-24	-23	-24	-23	-24	-23	-24	-24	-24	-24	-41	-23	-24	-23	-24	-24	-41	-41	-24	-24	-24	-41	-23	-23	-24	-24	-24	-24	-24	-23	-24	-23	-24	-24	-23	-24	-23	-41	-23	-24	-41	-23	-24	-24	-24	-24
-23	-24	-24	-41	-23	-23	-24	-24	-24	-24	-24	-24	-23	-24	-24	-24	-41	-23	-41	-24	-24	-24	-41	-24	-24	-23	-24	-41	-23	-24	-24	-24	-41	-24	-24	-23	-24	-24	-24	-24	-24	-41	-23	-24	-24	-41	-23	-23	-23	-23
-41	-24	-24	-24	-23	-23	-24	-41	-41	-23	-23	-24	-23	-41	-24	-24	-41	-23	-24	-23	-24	-23	-24	-24	-24	-23	-24	-23	-24	-41	-23	-24	-24	-23	-23	-41	-24	-23	-23	-23	-23	-24	-24	-23	-24	-24	-24	-41	-24	-24
-24	-24	-24	-41	-23	-24	-24	-24	-24	-23	-24	-24	-24	-41	-24	-24	-23	-24	-23	-24	-41	-41	-24	-23	-24	-23	-23	-23	-24	-24	-24	-24	-24	-23	-24	-23	-24	-41	-41	-41	-24	-24	-24	-23	-24	-41	-24	-24	-24	-41
-23	-23	-41	-24	-41	-23	-24	-24	-24	-23	-24	-23	-23	-24	-24	-24	-23	-24	-24	-41	-24	-24	-24	-24	-24	-23	-24	-24	-23	-24	-23	-24	-23	-23	-24	-24	-41	-24	-24	-24	-24	-24	-23	-41	-24	-23	-23	-24	-24	-24
-41	-24	-24	-24	-24	-24	-24	-24	-24	-41	-24	-41	-24	-24	-24	-24	-24	-23	-23	-41	-24	-23	-24	-24	-24	-24	-41	-24	-24	-24	-41	-23	-24	-23	-41	-23	-41	-41	-24	-24	-41	-24	-24	-24	-23	-24	-23	-24	-24	-24
-24	-23	-23	-24	-23	-24	-24	-23	-41	-41	-24	-41	-41	-41	-24	-41	-24	-41	-24	-23	-23	-23	-24	-23	-24	-24	-24	-41	-24	-41	-41	-24	-23	-41	-24	-24	-24	-24	-24	-24	-41	-24	-23	-23	-23	-41	-24	-41	-24	-23
-23	-24	-24	-23	-24	-23	-41	-24	-24	-24	-23	-41	-24	-24	-41	-23	-24	-24	-24	-23	-24	-41	-23	-23	-41	-24	-24	-24	-24	-24	-24	-41	-24	-41	-41	-24	-23	-24	-24	-23	-23	-23	-24	-24	-23	-24	-23	-24	-24	-23
-23	-41	-23	-24	-41	-24	-24	-23	-23	-23	-24	-41	-23	-41	-24	-23	-41	-24	-24	-24	-24	-24	-24	-24	-24	-24	-41	-24	-23	-24	-24	-41	-24	-24	-23	-24	-24	-24	-24	-24	-24	-23	-24	-24	-23	-24	-23	-23	-24	-24
-23	-41	-24	-24	-23	-24	-24	-23	-24	-23	-41	-24	-24	-41	-23	-23	-24	-24	-23	-41	-24	-24	-24	-41	-23	-24	-24	-23	-24	-23	-24	-24	-24	-23	-24	-23	-24	-24	-24	-23	-24	-23	-24	-24	-23	-23	-41	-23	-23	-23
-24	-24	-24	-24	-24	-24	-41	-24	-23	-24	-24	-41	-24	-23	-24	-23	-23	-23	-23	-24	-24	-24	-23	-23	-24	-23	-24	-23	-41	-24	-41	-41	-24	-24	-24	-23	-23	-41	-23	-24	-23	-23	-23	-24	-24	-24	-24	-24	-23	-23
-23	-23	-41	-41	-24	-24	-41	-41	-24	-24	-24	-24	-24	-24	-24	-23	-24	-24	-24	-24	-24	-24	-23	-24	-24	-24	-23	-23	-24	-24	-23	-24	-24	-24	-24	-24	-41	-23	-24	-24	-24	-41	-41	-41	-24	-24	-24	-24	-41	-41
-23	-24	-41	-23	-24	-23	-23	-23	-24	-24	-41	-24	-24	-24	-24	-24	-41	-23	-23	-24	-24	-24	-23	-24	-23	-23	-24	-24	-23	-23	-24	-23	-23	-23	-24	-24	-24	-23	-24	-41	-23	-24	-24	-24	-24	-24	-41	-24	-41	-41
-23	-24	-24	-41	-24	-23	-24	-23	-24	-24	-24	-41	-24	-23	-24	-23	-24	-23	-24	-24	-24	-24	-41	-23	-23	-41	-24	-24	-24	-24	-24	-24	-24	-24	-24	-24	-24	-24	-24	-24	-24	-24	-24	-24	-24	-24	-24	-24	-24	-24
-23	-23	-24	-24	-41	-23	-24	-24	-24	-41	-24	-23	-24	-23	-24	-24	-24	-23	-24	-23	-24	-24	-24	-41	-41	-23	-23	-41	-24	-41	-24	-24	-23	-24	-24	-41	-23	-23	-23	-24	-24	-23	-24	-23	-24	-23	-24	-24	-24	-23
-24	-23	-23	-23	-24	-24	-23	-41	-24	-23	-24	-24	-23	-23	-24	-41	-41	-23	-23	-23	-23	-23	-24	-41	-24	-24	-24	-24	-41	-41	-41	-24	-23	-24	-24	-24	-23	-24	-23	-41	-24	-41	-41	-23	-24	-24	-24	-41	-24	-24
-23	-24	-24	-23	-24	-24	-24	-23	-24	-23	-24	-24	-24	-23	-23	-24	-24	-24	-41	-24	-24	-24	-23	-23	-23	-23	-24	-24	-23	-41	-23	-24	-41	-41	-23	-23	-23	-24	-24	-23	-23	-23	-24	-41	-41	-24	-23	-24	-24	-24
-41	-23	-24	-24	-23	-24	-24	-24	-24	-23	-23	-23	-41	-24	-41	-24	-24	-23	-41	-23	-41	-23	-23	-23	-24	-24	-24	-41	-41	-24	-41	-24	-41	-24	-41	-41	-24	-24	-23	-24	-24	-24	-23	-24	-41	-24	-24	-23	-24	-24
-23	-23	-24	-23	-24	-24	-24	-41	-24	-24	-23	-24	-24	-24	-24	-24	-24	-24	-24	-24	-41	-24	-24	-24	-23	-24	-23	-41	-41	-23	-24	-24	-24	-24	-24	-23	-23	-24	-24	-24	-24	-41	-24	-23	-24	-24	-24	-24	-24	-24
-23	-24	-41	-41	-41	-24	-24	-23	-23	-41	-24	-24	-24	-41	-24	-24	-24	-23	-23	-24	-24	-41	-24	-24	-24	-24	-24	-41	-24	-24	-23	-24	-23	-24	-24	-24	-24	-24	-41	-24	-24	-24	-24	-24	-23	-41	-24	-23	-24	-23
-24	-24	-23	-24	-23	-41	-24	-24	-41	-23	-23	-24	-24	-24	-24	-24	-24	-24	-23	-23	-24	-24	-24	-24	-23	-24	-24	-41	-24	-24	-24	-24	-24	-23	-24	-23	-24	-41	-23	-24	-23	-23	-23	-24	-23	-23	-24	-23	-24	-41
-24	-24	-24	-24	-41	-24	-41	-24	-23	-23	-24	-24	-41	-24	-23	-41	-23	-23	-23	-23	-23	-41	-23	-23	-23	-23	-24	-24	-24	-24	-24	-24	-24	-24	-41	-24	-41	-23	-24	-24	-24	-24	-24	-24	-24	-23	-23	-24	-41	-24
-41	-23	-24	-24	-24	-41	-41	-23	-24	-41	-23	-24	-24	-41	-23	-24	-23	-23	-24	-24	-24	-23	-24	-24	-24	-24	-23	-24	-24	-24	-23	-23	-24	-24	-24	-24	-23	-41	-23	-23	-24	-41	-23	-24	-41	-23	-41	-24	-24	-41
-24	-24	-24	-24	-24	-23	-24	-24	-24	-41	-23	-23	-41	-24	-24	-24	-23	-23	-41	-24	-24	-24	-23	-23	-23	-24	-23	-24	-24	-23	-23	-24	-24	-23	-24	-24	-41	-41	-24	-24	-24	-23	-24	-24	-23	-24	-23	-23	-24	-41
-24	-41	-24	-23	-41	-41	-23	-24	-24	-23	-41	-24	-23	-24	-41	-23	-23	-24	-23	-24	-24	-24	-24	-24	-24	-41	-23	-24	-24	-41	-23	-24	-41	-24	-23	-23	-24	-24	-41	-24	-24	-23	-23	-41	-24	-23	-24	-24	-41	-23
-41	-23	-24	-24	-24	-24	-41	-24	-24	-24	-24	-23	-24	-24	-24	-23	-23	-24	-24	-24	-23	-41	-41	-24	-23	-23	-23	-24	-24	-23	-24	-41	-24	-24	-41	-41	-24	-24	-24	-24	-24	-24	-23	-23	-23	-23	-24	-24	-41	-24
-24	-24	-41	-23	-41	-24	-24	-23	-23	-24	-23	-23	-23	-24	-23	-23	-41	-24	-41	-24	-24	-24	-24	-23	-24	-23	-24	-24	-24	-23	-24	-23	-41	-41	-24	-24	-23	-23	-24	-23	-24	-41	-24	-24	-41	-24	-24	-23	-23	-24
-23	-24	-41	-41	-24	-23	-24	-41	-41	-24	-24	-41	-24	-24	-24	-24	-24	-24	-24	-41	-24	-23	-24	-24	-23	-41	-41	-24	-24	-41	-23	-24	-41	-24	-24	-24	-24	-24	-24	-23	-24	-23	-24	-24	-23	-23	-24	-24	-24	-24
-24	-24	-24	-41	-24	-23	-24	-23	-24	-24	-24	-23	-23	-23	-23	-24	-24	-41	-24	-24	-41	-24	-24	-41	-23	-24	-23	-24	-41	-24	-24	-23	-24	-24	-24	-23	-23	-24	-23	-24	-23	-24	-41	-23	-41	-24	-24	-24	-24	-24
-23	-24	-24	-23	-23	-24	-24	-24	-41	-24	-41	-24	-24	-24	-24	-24	-23	-24	-24	-24	-24	-24	-24	-23	-23	-23	-24	-24	-23	-24	-24	-24	-24	-24	-24	-23	-41	-41	-24	-23	-24	-24	-41	-24	-24	-23	-24	-23	-24	-24
-24	-24	-24	-23	-23	-24	-24	-23	-23	-23	-41	-24	-24	-24	-23	-24	-23	-23	-23	-41	-24	-23	-23	-23	-41	-24	-24	-24	-41	-24	-24	-41	-24	-23	-23	-23	-23	-41	-24	-41	-24	-41	-23	-24	-24	-24	-24	-23	-23	-23
-24	-23	-24	-23	-23	-24	-24	-23	-23	-24	-24	-24	-23	-23	-24	-41	-24	-23	-23	-23	-24	-24	-24	-23	-24	-41	-24	-24	-24	-41	-24	-41	-24	-24	-23	-24	-24	-24	-23	-24	-24	-23	-41	-24	-24	-24	-24	-41	-24	-23
-23	-24	-24	-24	-24	-24	-24	-23	-23	-24	-23	-23	-41	-24	-24	-23	-24	-24	-24	-41	-41	-23	-24	-41	-24	-24	-23	-24	-23	-23	-23	-24	-24	-41	-23	-24	-24	-41	-23	-24	-41	-24	-23	-41	-24	-24	-23	-23	-24	-24
-41	-24	-24	-23	-41	-24	-41	-23	-23	-23	-41	-23	-23	-24	-24	-24	-24	-24	-24	-24	-23	-41	-23	-24	-23	-23	-24	-41	-24	-24	-23	-24	-24	-24	-23	-24	-41	-23	-23	-23	-24	-24	-24	-23	-23	-24	-23	-24	-23	-41
-24	-24	-41	-24	-24	-24	-41	-24	-23	-24	-23	-41	-24	-24	-41	-23	-23	-41	-24	-23	-24	-24	-24	-24	-23	-24	-41	-41	-41	-24	-41	-23	-24	-23	-24	-41	-41	-24	-24	-24	-24	-23	-24	-24	-24	-23	-24	-24	-41	-41
-24	-24	-23	-23	-41	-24	-41	-24	-24	-24	-24	-24	-24	-41	-24	-24	-23	-24	-24	-23	-24	-24	-24	-23	-23	-41	-24	-24	-24	-41	-23	-24	-24	-23	-24	-24	-24	-23	-23	-24	-23	-24	-23	-23	-24	-41	-24	-24	-23	-24
-24	-23	-24	-24	-24	-23	-24	-23	-41	-24	-24	-23	-41	-23	-23	-41	-24	-24	-23	-23	-24	-24	-24	-41	-23	-23	-23	-24	-24	-23	-24	-24	-41	-23	-24	-24	-24	-24	-23	-23	-24	-23	-24	-24	-24	-23	-41	-23	-24	-24
-23	-24	-24	-23	-24	-23	-24	-24	-41	-24	-23	-24	-23	-24	-24	-24	-24	-41	-41	-23	-23	-23	-23	-24	-24	-23	-24	-24	-24	-24	-24	-24	-24	-23	-41	-23	-24	-24	-24	-24	-41	-24	-41	-23	-23	-41	-24	-24	-41	-23
-41	-23	-24	-23	-24	-23	-23	-41	-24	-24	-24	-24	-23	-24	-24	-24	-24	-23	-41	-23	-24	-24	-23	-23	-24	-24	-24	-24	-23	-23	-24	-24	-23	-23	-41	-24	-41	-41	-24	-24	-24	-41	-23	-23	-41	-41	-24	-24	-24	-41
-41	-24	-24	-24	-41	-24	-23	-41	-23	-23	-24	-41	-24	-24	-24	-24	-24	-23	-41	-24	-23	-24	-23	-24	-24	-23	-24	-24	-24	-24	-24	-24	-24	-24	-23	-24	-24	-23	-24	-23	-41	-24	-23	-23	-24	-24	-24	-24	-41	-41
-41	-23	-41	-24	-23	-24	-23	-24	-24	-23	-23	-24	-24	-24	-24	-24	-24	-24	-23	-24	-24	-23	-24	-23	-24	-23	-24	-41	-41	-24	-23	-23	-24	-24	-23	-23	-41	-24	-41	-24	-24	-24	-23	-24	-23	-24	-23	-24	-23	-24
-24	-24	-24	-24	-24	-23	-23	-24	-24	-23	-24	-23	-24	-23	-24	-41	-24	-24	-24	-24	-24	-24	-41	-24	-24	-24	-24	-24	-41	-24	-23	-24	-24	-23	-23	-24	-24	-23	-41	-24	-23	-23	-24	-23	-24	-24	-24	-41	-23	-24
-24	-23	-23	-24	-24	-24	-24	-23	-24	-24	-24	-24	-24	-24	-23	-24	-24	-41	-24	-24	-24	-24	-24	-24	-24	-24	-41	-24	-41	-24	-24	-23	-24	-24	-41	-24	-24	-23	-24	-24	-24	-23	-23	-24	-41	-24	-24	-23	-24	-41
-24	-23	-24	-23	-41	-24	-24	-41	-24	-24	-41	-23	-23	-41	-23	-24	-24	-23	-23	-23	-24	-24	-24	-24	-24	-41	-24	-24	-24	-41	-24	-23	-23	-24	-23	-24	-24	-41	-41	-23	-24	-24	-23	-24	-24	-23	-24	-41	-41	-23
-23	-23	-23	-24	-24	-24	-24	-41	-41	-41	-23	-24	-24	-23	-24	-24	-23	-24	-24	-24	-24	-23	-23	-24	-41	-24	-24	-24	-24	-23	-24	-24	-23	-24	-24	-24	-24	-24	-24	-24	-41	-24	-23	-24	-23	-41	-41	-24	-24	-24
-24	-41	-24	-41	-23	-24	-24	-24	-41	-24	-41	-24	-23	-24	-23	-24	-23	-24	-24	-23	-23	-23	-24	-23	-23	-23	-41	-23	-23	-41	-24	-24	-23	-24	-24	-23	-24	-23	-41	-24	-24	-24	-23	-41	-23	-24	-23	-41	-41	-24
-23	-23	-41	-41	-24	-23	-24	-24	-23	-24	-23	-24	-41	-23	-23	-24	-24	-24	-24	-23	-24	-24	-24	-41	-24	-23	-24	-24	-24	-24	-41	-24	-24	-23	-24	-24	-24	-24	-23	-24	-24	-23	-24	-23	-24	-23	-24	-41	-23	-23
-24	-24	-23	-24	-23	-24	-24	-24	-24	-23	-23	-24	-23	-24	-24	-24	-24	-23	-24	-24	-24	-23	-23	-23	-41	-23	-23	-24	-24	-24	-24	-41	-24	-24	-23	-23	-41	-24	-24	-24	-24	-24	-23	-24	-24	-24	-24	-24	-23	-23
-23	-24	-41	-24	-23	-24	-23	-24	-24	-23	-41	-24	-23	-23	-24	-24	-24	-24	-24	-23	-41	-24	-24	-23	-24	-23	-23	-24	-24	-24	-24	-24	-23	-24	-24	-24	-24	-23	-24	-24	-23	-23	-24	-24	-23	-24	-41	-41	-24	-23
-41	-24	-41	-24	-24	-24	-24	-24	-23	-41	-23	-23	-24	-24	-24	-41	-23	-41	-23	-24	-23	-41	-24	-24	-24	-24	-24	-23	-23	-24	-24	-23	-24	-41	-24	-24	-23	-24	-23	-24	-24	-23	-41	-23	-23	-24	-24	-23	-23	-23
-23	-24	-24	-23	-23	-23	-24	-24	-23	-23	-24	-24	-24	-24	-23	-23	-24	-24	-23	-41	-24	-41	-24	-23	-23	-24	-24	-24	-23	-24	-24	-24	-23	-24	-41	-24	-24	-24	-23	-24	-24	-41	-23	-24	-23	-24	-24	-24	-41	-23
-24	-41	-24	-23	-24	-23	-41	-41	-41	-41	-23	-24	-41	-24	-41	-24	-23	-41	-24	-24	-24	-23	-41	-41	-23	-41	-41	-23	-41	-23	-41	-24	-24	-23	-23	-23	-24	-24	-24	-41	-24	-24	-41	-24	-23	-41	-23	-23	-24	-24
-23	-24	-24	-41	-24	-24	-41	-41	-24	-23	-23	-24	-24	-24	-24	-24	-23	-41	-23	-41	-23	-24	-24	-24	-41	-41	-23	-23	-24	-41	-24	-41	-23	-23	-24	-23	-23	-24	-24	-24	-24	-24	-24	-24	-23	-24	-41	-24	-24	-23
-24	-23	-24	-41	-24	-24	-23	-41	-23	-23	-23	-24	-23	-24	-23	-23	-24	-23	-23	-24	-23	-24	-23	-41	-24	-24	-24	-24	-23	-23	-24	-24	-24	-24	-24	-24	-23	-24	-24	-24	-23	-24	-41	-41	-23	-24	-24	-24	-24	-23
-24	-23	-23	-24	-24	-41	-41	-23	-41	-23	-24	-24	-23	-23	-23	-24	-23	-23	-24	-23	-24	-24	-23	-23	-23	-41	-24	-24	-23	-41	-23	-24	-24	-24	-24	-24	-24	-23	-24	-23	-24	-23	-23	-23	-23	-23	-24	-41	-23	-24
-23	-24	-24	-24	-23	-24	-24	-24	-23	-41	-23	-24	-24	-41	-24	-23	-24	-24	-24	-23	-24	-24	-24	-24	-24	-24	-24	-41	-24	-23	-24	-24	-24	-23	-24	-23	-24	-24	-24	-23	-24	-24	-24	-24	-41	-24	-23	-23	-41	-23
-41	-24	-24	-41	-24	-23	-23	-24	-23	-23	-24	-24	-24	-23	-23	-23	-24	-24	-23	-24	-23	-24	-41	-23	-23	-24	-24	-24	-41	-41	-24	-24	-41	-24	-24	-24	-24	-23	-24	-23	-24	-23	-23	-24	-23	-24	-23	-24	-23	-41
-24	-24	-41	-24	-23	-24	-24	-24	-41	-23	-24	-24	-24	-23	-24	-24	-24	-24	-23	-24	-24	-24	-24	-23	-24	-24	-24	-41	-23	-24	-23	-24	-24	-23	-23	-24	-23	-41	-24	-24	-24	-23	-23	-41	-23	-41	-23	-23	-24	-24
-24	-24	-41	-24	-24	-24	-41	-41	-24	-23	-24	-24	-24	-41	-24	-24	-41	-24	-23	-23	-23	-24	-24	-24	-24	-41	-24	-24	-41	-24	-24	-24	-41	-24	-24	-23	-24	-41	-24	-24	-24	-41	-41	-23	-24	-23	-23	-24	-24	-24
-24	-23	-24	-24	-24	-41	-23	-41	-41	-23	-24	-24	-24	-23	-41	-23	-41	-23	-24	-23	-24	-23	-23	-24	-23	-23	-24	-41	-24	-23	-24	-24	-24	-24	-41	-23	-24	-41	-23	-23	-24	-23	-23	-23	-24	-24	-41	-23	-23	-24
-23	-24	-23	-24	-24	-24	-24	-24	-41	-23	-24	-23	-24	-24	-24	-23	-24	-23	-24	-41	-24	-23	-41	-24	-24	-24	-23	-24	-24	-24	-24	-23	-23	-41	-23	-24	-24	-24	-24	-24	-24	-23	-24	-24	-24	-24	-41	-24	-24	-24
-23	-23	-23	-23	-23	-23	-41	-24	-24	-23	-24	-24	-24	-24	-24	-23	-24	-41	-23	-24	-23	-24	-41	-24	-24	-24	-24	-24	-23	-23	-23	-24	-23	-41	-24	-24	-24	-41	-24	-24	-24	-24	-24	-41	-24	-24	-24	-23	-23	-24
-24	-24	-24	-24	-41	-23	-23	-24	-23	-24	-24	-23	-23	-23	-23	-23	-24	-23	-24	-24	-23	-24	-23	-41	-23	-23	-24	-24	-24	-24	-41	-24	-41	-24	-41	-24	-41	-24	-23	-23	-24	-23	-24	-41	-23	-24	-23	-23	-24	-23
-24	-23	-24	-24	-23	-24	-24	-24	-24	-23	-24	-24	-24	-23	-41	-24	-23	-23	-23	-41	-24	-23	-23	-24	-41	-23	-24	-23	-24	-41	-24	-24	-24	-24	-24	-41	-41	-23	-41	-24	-24	-23	-24	-24	-23	-23	-23	-24	-24	-23
-24	-24	-24	-24	-23	-23	-24	-24	-23	-23	-41	-24	-24	-23	-23	-23	-23	-23	-41	-23	-23	-24	-23	-23	-41	-24	-24	-41	-23	-24	-24	-23	-23	-23	-24	-23	-23	-23	-24	-23	-23	-23	-24	-24	-23	-23	-23	-23	-24	-24
-23	-24	-23	-24	-24	-23	-23	-23	-41	-24	-24	-24	-24	-23	-24	-24	-24	-24	-23	-24	-24	-41	-23	-24	-41	-24	-41	-23	-24	-23	-24	-41	-24	-24	-24	-41	-23	-24	-24	-24	-23	-24	-24	-24	-41	-23	-24	-23	-24	-24
-23	-23	-24	-24	-41	-24	-24	-24	-41	-23	-24	-24	-24	-24	-24	-24	-24	-41	-23	-41	-41	-24	-24	-41	-23	-23	-23	-24	-24	-24	-23	-41	-24	-23	-24	-24	-24	-24	-24	-41	-24	-24	-24	-23	-24	-24	-41	-24	-23	-24
-24	-24	-24	-24	-41	-23	-24	-24	-24	-24	-41	-23	-23	-41	-24	-24	-23	-24	-41	-24	-23	-24	-24	-24	-24	-23	-41	-24	-41	-24	-24	-24	-24	-24	-23	-41	-24	-41	-23	-24	-24	-24	-24	-41	-24	-24	-41	-24	-24	-24
-24	-24	-24	-23	-24	-24	-24	-24	-24	-23	-24	-24	-24	-23	-24	-24	-24	-41	-23	-24	-23	-24	-23	-23	-41	-41	-24	-23	-23	-41	-24	-24	-24	-24	-24	-24	-41	-24	-24	-23	-24	-24	-23	-24	-24	-23	-23	-23	-41	-24
-24	-24	-24	-24	-24	-23	-23	-24	-23	-24	-24	-24	-24	-24	-23	-24	-23	-24	-23	-24	-23	-24	-24	-41	-41	-41	-24	-24	-24	-23	-24	-24	-24	-23	-41	-23	-41	-23	-24	-23	-24	-41	-23	-23	-23	-24	-23	-41	-24	-41
-24	-41	-24	-24	-24	-24	-24	-23	-23	-23	-24	-41	-41	-24	-24	-24	-23	-24	-23	-24	-23	-24	-23	-24	-24	-24	-41	-24	-24	-41	-23	-23	-24	-23	-23	-23	-41	-23	-23	-23	-41	-24	-23	-41	-24	-41	-41	-24	-24	-41
-41	-24	-24	-24	-24	-23	-24	-24	-41	-23	-41	-23	-23	-24	-24	-41	-23	-41	-24	-24	-24	-24	-41	-24	-23	-23	-24	-24	-24	-41	-24	-24	-23	-24	-24	-24	-24	-24	-23	-24	-24	-23	-23	-24	-23	-24	-23	-24	-24	-24
-23	-23	-23	-23	-24	-24	-24	-24	-24	-24	-24	-24	-23	-23	-41	-23	-23	-23	-41	-24	-23	-23	-24	-24	-24	-24	-23	-23	-24	-23	-24	-24	-24	-23	-24	-23	-41	-24	-41	-24	-41	-23	-23	-24	-41	-24	-23	-23	-23	-23
-23	-23	-23	-41	-23	-41	-24	-41	-23	-23	-24	-23	-23	-24	-41	-23	-24	-24	-24	-24	-41	-24	-24	-24	-24	-23	-23	-24	-23	-41	-23	-23	-23	-23	-41	-24	-23	-41	-24	-41	-41	-23	-24	-24	-23	-24	-23	-23	-24	-24
-24	-24	-41	-24	-23	-24	-23	-24	-24	-23	-41	-23	-24	-24	-24	-23	-24	-23	-24	-41	-23	-24	-24	-24	-24	-24	-23	-23	-24	-24	-24	-24	-24	-41	-23	-23	-24	-24	-24	-24	-24	-24	-41	-23	-24	-41	-24	-24	-24	-24
-24	-24	-24	-41	-23	-24	-23	-24	-23	-24	-24	-24	-41	-23	-41	-23	-23	-41	-41	-41	-23	-24	-23	-23	-23	-24	-24	-41	-24	-24	-23	-24	-24	-24	-23	-24	-41	-24	-24	-23	-23	-24	-24	-24	-24	-24	-24	-24	-23	-23
-24	-41	-41	-24	-24	-24	-24	-24	-23	-24	-41	-24	-24	-23	-24	-23	-23	-23	-24	-41	-24	-23	-24	-24	-24	-24	-24	-41	-23	-24	-41	-24	-24	-23	-24	-41	-24	-23	-24	-24	-24	-24	-41	-24	-41	-24	-24	-41	-23	-23
-24	-23	-24	-24	-23	-24	-24	-24	-24	-24	-24	-24	-41	-23	-23	-24	-24	-24	-24	-41	-23	-24	-41	-24	-24	-41	-23	-24	-41	-24	-23	-24	-24	-24	-24	-23	-23	-41	-24	-24	-24	-23	-23	-24	-41	-24	-23	-24	-24	-41
-24	-23	-23	-23	-24	-41	-23	-23	-23	-23	-23	-24	-24	-41	-24	-24	-23	-24	-24	-24	-41	-24	-24	-24	-24	-23	-23	-24	-24	-23	-23	-24	-41	-24	-24	-23	-41	-41	-41	-23	-24	-41	-24	-24	-23	-23	-23	-23	-41	-41
-23	-41	-24	-23	-23	-23	-23	-24	-41	-23	-24	-23	-24	-24	-24	-41	-24	-23	-23	-24	-23	-41	-24	-23	-24	-24	-23	-24	-24	-41	-23	-23	-23	-23	-24	-23	-24	-24	-41	-23	-41	-41	-23	-23	-24	-41	-23	-24	-24	-23
-24	-24	-23	-23	-23	-24	-24	-41	-24	-23	-24	-23	-24	-23	-24	-24	-24	-23	-24	-23	-24	-24	-24	-23	-24	-23	-24	-24	-41	-24	-23	-41	-24	-24	-24	-24	-41	-24	-23	-24	-24	-23	-41	-23	-24	-23	-24	-24	-24	-23
-24	-41	-24	-41	-41	-41	-24	-23	-23	-24	-24	-24	-24	-23	-24	-41	-41	-24	-41	-24	-24	-23	-24	-24	-24	-23	-23	-23	-23	-23	-41	-23	-23	-24	-24	-23	-24	-24	-24	-24	-23	-24	-41	-23	-23	-24	-24	-24	-23	-24
-23	-24	-24	-24	-24	-23	-24	-41	-41	-41	-23	-23	-23	-24	-24	-24	-24	-23	-23	-24	-23	-24	-24	-41	-23	-41	-24	-23	-24	-24	-24	-23	-24	-41	-41	-24	-23	-24	-24	-23	-24	-24	-24	-24	-23	-41	-23	-23	-23	-24
-23	-24	-23	-24	-24	-23	-24	-24	-24	-23	-24	-24	-23	-24	-23	-23	-23	-23	-23	-24	-23	-24	-23	-23	-23	-23	-23	-24	-23	-24	-24	-24	-24	-24	-23	-24	-24	-24	-23	-41	-24	-24	-23	-23	-23	-23	-24	-23	-23	-24
-41	-24	-24	-41	-41	-23	-24	-24	-41	-24	-23	-24	-24	-24	-23	-24	-24	-41	-41	-23	-24	-24	-24	-23	-24	-23	-41	-23	-24	-24	-23	-24	-24	-24	-23	-24	-23	-41	-41	-23	-41	-24	-24	-24	-24	-24	-24	-24	-23	-24
-24	-24	-23	-23	-23	-23	-23	-23	-24	-23	-24	-24	-23	-41	-24	-23	-24	-23	-24	-23	-23	-24	-23	-41	-24	-24	-23	-24	-24	-24	-23	-24	-24	-24	-24	-24	-24	-23	-41	-24	-24	-24	-23	-24	-24	-24	-23	-24	-24	-23
-24	-23	-24	-41	-23	-24	-23	-23	-41	-23	-24	-24	-24	-24	-24	-41	-23	-24	-24	-23	-24	-23	-23	-23	-24	-23	-41	-41	-23	-24	-24	-23	-24	-24	-23	-24	-24	-23	-24	-24	-23	-23	-24	-23	-24	-24	-23	-23	-41	-23
-23	-23	-23	-41	-24	-24	-41	-23	-23	-23	-24	-41	-24	-24	-23	-41	-24	-41	-23	-24	-24	-24	-24	-24	-23	-24	-24	-24	-24	-24	-24	-41	-41	-23	-41	-24	-23	-24	-24	-41	-24	-41	-24	-24	-41	-41	-23	-24	-23	-24
-24	-23	-23	-41	-41	-23	-24	-24	-24	-24	-41	-41	-24	-23	-23	-24	-41	-41	-41	-24	-23	-24	-24	-23	-24	-23	-24	-23	-41	-23	-23	-24	-41	-41	-24	-41	-24	-24	-24	-24	-24	-24	-23	-23	-24	-41	-41	-24	-24	-24
-24	-24	-24	-24	-24	-24	-24	-24	-24	-23	-24	-24	-24	-41	-24	-23	-23	-24	-23	-24	-24	-24	-23	-41	-41	-24	-41	-41	-24	-23	-24	-24	-23	-24	-41	-41	-24	-24	-23	-24	-23	-41	-24	-24	-23	-23	-23	-23	-24	-24
-24	-23	-24	-41	-23	-41	-24	-24	-24	-23	-23	-23	-24	-24	-24	-23	-23	-24	-23	-23	-23	-23	-23	-23	-24	-41	-24	-24	-24	-24	-24	-41	-24	-23	-24	-23	-23	-24	-24	-23	-24	-41	-24	-24	-24	-24	-41	-24	-24	-23
-24	-24	-23	-23	-24	-23	-24	-23	-24	-41	-23	-24	-24	-24	-24	-24	-41	-24	-23	-23	-24	-23	-24	-23	-23	-41	-41	-24	-23	-23	-41	-23	-24	-23	-41	-23	-24	-24	-23	-23	-24	-23	-24	-24	-23	-24	-24	-24	-23	-23
-24	-23	-23	-24	-24	-23	-24	-24	-24	-23	-24	-24	-23	-24	-24	-24	-41	-24	-41	-23	-24	-24	-24	-23	-24	-24	-41	-24	-24	-24	-23	-24	-24	-24	-23	-24	-24	-24	-23	-23	-24	-23	-24	-23	-23	-41	-24	-24	-23	-24
-41	-24	-23	-24	-23	-23	-23	-41	-23	-23	-23	-41	-24	-24	-23	-23	-24	-23	-24	-24	-24	-41	-41	-23	-24	-23	-24	-23	-24	-41	-24	-24	-23	-24	-23	-24	-23	-24	-23	-24	-24	-23	-24	-23	-24	-23	-24	-24	-23	-24
-23	-24	-41	-23	-24	-24	-24	-24	-24	-41	-23	-24	-23	-24	-24	-24	-24	-24	-23	-41	-24	-41	-23	-24	-23	-24	-41	-24	-24	-23	-24	-23	-41	-23	-24	-24	-23	-24	-41	-24	-24	-23	-41	-24	-41	-24	-41	-23	-24	-24
-23	-41	-24	-41	-24	-23	-23	-24	-24	-24	-24	-23	-23	-23	-24	-41	-24	-41	-24	-24	-41	-24	-24	-23	-41	-24	-24	-41	-24	-24	-41	-41	-41	-23	-24	-23	-24	-41	-24	-24	-24	-24	-24	-24	-23	-24	-23	-23	-23	-24
-41	-24	-23	-24	-24	-23	-24	-24	-24	-23	-24	-24	-24	-24	-24	-24	-41	-24	-24	-24	-23	-23	-23	-23	-24	-24	-24	-24	-24	-24	-24	-41	-23	-23	-23	-23	-23	-41	-24	-24	-23	-24	-23	-23	-24	-41	-23	-41	-24	-24
-24	-41	-23	-24	-23	-24	-24	-23	-41	-24	-24	-23	-24	-23	-23	-24	-23	-24	-24	-23	-23	-23	-24	-41	-24	-24	-41	-23	-24	-23	-24	-24	-24	-24	-41	-23	-24	-24	-24	-41	-23	-23	-23	-24	-24	-23	-23	-24	-23	-23
-24	-24	-23	-24	-23	-23	-23	-24	-41	-23	-23	-23	-23	-23	-23	-24	-23	-24	-23	-24	-24	-23	-23	-24	-23	-24	-24	-41	-24	-24	-23	-41	-24	-23	-41	-24	-23	-24	-23	-24	-24	-24	-24	-24	-24	-23	-24	-24	-23	-24
-24	-23	-23	-24	-24	-23	-24	-41	-23	-24	-41	-41	-23	-23	-23	-23	-24	-23	-23	-24	-41	-24	-41	-24	-41	-24	-24	-24	-23	-23	-23	-24	-24	-24	-24	-24	-24	-23	-23	-24	-24	-24	-24	-24	-24	-41	-41	-23	-24	-23
-23	-41	-23	-24	-23	-24	-23	-41	-23	-24	-24	-24	-24	-23	-24	-24	-23	-23	-24	-23	-24	-23	-24	-41	-24	-24	-24	-24	-24	-23	-41	-23	-23	-23	-23	-24	-24	-23	-24	-24	-23	-24	-24	-24	-24	-24	-24	-23	-24	-24
-23	-24	-24	-24	-24	-24	-23	-41	-41	-24	-23	-24	-41	-24	-23	-24	-24	-24	-23	-24	-23	-24	-24	-23	-41	-24	-24	-41	-24	-23	-24	-23	-24	-24	-24	-24	-41	-24	-23	-24	-24	-41	-24	-24	-23	-41	-24	-24	-24	-24
-23	-24	-23	-24	-24	-24	-24	-23	-24	-23	-24	-23	-24	-23	-24	-41	-24	-24	-24	-24	-24	-23	-24	-23	-24	-23	-24	-24	-23	-23	-41	-24	-41	-24	-24	-41	-41	-23	-24	-24	-24	-23	-24	-23	-23	-23	-24	-41	-24	-41
-24	-24	-24	-24	-24	-23	-24	-23	-24	-24	-41	-23	-24	-23	-41	-23	-24	-23	-41	-24	-24	-24	-24	-24	-24	-41	-24	-24	-24	-24	-23	-24	-24	-24	-41	-24	-23	-24	-24	-24	-23	-23	-41	-41	-24	-24	-23	-24	-24	-23
-23	-24	-23	-24	-24	-24	-24	-41	-24	-41	-24	-23	-24	-23	-24	-23	-23	-41	-23	-24	-23	-24	-24	-41	-24	-24	-24	-23	-41	-24	-23	-24	-23	-23	-24	-41	-23	-24	-23	-41	-23	-24	-23	-24	-24	-24	-24	-23	-24	-24
-24	-23	-24	-41	-23	-23	-24	-41	-24	-24	-23	-23	-24	-23	-24	-24	-24	-24	-24	-24	-24	-24	-24	-23	-23	-24	-24	-23	-24	-24	-23	-23	-24	-23	-41	-24	-23	-23	-24	-23	-24	-24	-24	-24	-23	-23	-24	-23	-24	-41
-24	-24	-23	-23	-24	-24	-24	-24	-41	-23	-24	-23	-41	-24	-24	-24	-24	-24	-24	-23	-24	-23	-24	-24	-23	-23	-23	-24	-23	-41	-24	-41	-24	-24	-23	-23	-41	-24	-23	-23	-41	-23	-41	-23	-23	-41	-41	-41	-24	-23
-24	-24	-24	-24	-24	-23	-41	-23	-41	-23	-24	-23	-23	-24	-41	-24	-24	-24	-41	-41	-24	-41	-41	-23	-41	-23	-41	-24	-41	-23	-24	-24	-24	-24	-24	-24	-24	-24	-24	-24	-23	-24	-41	-23	-24	-23	-23	-23	-41	-24
-41	-23	-41	-23	-41	-24	-24	-24	-23	-24	-24	-23	-23	-23	-24	-24	-24	-41	-24	-23	-23	-23	-24	-24	-24	-24	-24	-23	-23	-24	-23	-41	-23	-24	-24	-24	-24	-24	-23	-23	-24	-24	-24	-41	-23	-41	-24	-23	-24	-23
-41	-23	-24	-41	-23	-41	-24	-41	-24	-41	-24	-24	-24	-23	-24	-23	-23	-24	-41	-24	-24	-23	-24	-23	-41	-24	-24	-24	-24	-23	-24	-24	-24	-24	-23	-23	-23	-24	-24	-24	-41	-23	-24	-41	-24	-24	-23	-24	-24	-23
-24	-24	-23	-41	-23	-24	-23	-23	-24	-24	-24	-24	-24	-24	-24	-23	-24	-41	-41	-23	-24	-23	-24	-24	-41	-41	-24	-24	-41	-41	-23	-24	-24	-23	-41	-41	-24	-24	-23	-24	-41	-24	-24	-24	-24	-23	-23	-24	-24	-41
-41	-23	-41	-24	-23	-23	-41	-24	-23	-24	-24	-23	-24	-24	-24	-24	-41	-24	-24	-24	-24	-24	-24	-24	-24	-23	-24	-24	-23	-24	-23	-24	-23	-24	-24	-24	-23	-24	-24	-41	-24	-24	-23	-23	-41	-23	-24	-24	-24	-24
-24	-24	-24	-24	-24	-24	-24	-24	-41	-41	-23	-23	-23	-41	-23	-23	-23	-24	-23	-24	-24	-23	-23	-24	-24	-24	-23	-24	-23	-24	-23	-23	-23	-24	-41	-23	-23	-23	-41	-24	-24	-23	-23	-41	-24	-24	-24	-24	-24	-24
-24	-24	-23	-24	-23	-23	-24	-23	-24	-24	-24	-24	-23	-24	-23	-23	-24	-24	-23	-24	-23	-24	-24	-24	-41	-24	-23	-23	-23	-24	-24	-41	-23	-23	-23	-23	-24	-41	-41	-24	-23	-24	-24	-24	-24	-41	-24	-41	-41	-24
-23	-41	-24	-24	-23	-24	-41	-23	-41	-24	-41	-24	-24	-41	-24	-23	-41	-23	-24	-41	-23	-24	-24	-23	-24	-23	-23	-24	-23	-24	-24	-41	-23	-23	-23	-41	-23	-41	-24	-24	-24	-41	-24	-24	-41	-23	-41	-24	-24	-41
-24	-23	-24	-24	-24	-24	-41	-23	-24	-41	-23	-23	-24	-23	-23	-24	-24	-23	-24	-23	-24	-24	-41	-24	-24	-24	-41	-24	-23	-41	-24	-23	-24	-41	-24	-24	-24	-24	-24	-24	-41	-41	-24	-24	-41	-24	-23	-24	-41	-24
-41	-23	-24	-41	-41	-23	-41	-24	-41	-24	-23	-24	-24	-24	-23	-23	-24	-24	-23	-24	-23	-24	-24	-23	-24	-23	-24	-24	-41	-41	-24	-41	-24	-23	-24	-23	-24	-23	-24	-23	-24	-24	-41	-24	-23	-23	-24	-24	-24	-24
-24	-24	-23	-23	-41	-24	-23	-41	-23	-24	-24	-23	-24	-23	-24	-24	-24	-24	-23	-24	-24	-24	-41	-24	-24	-24	-24	-24	-24	-24	-24	-24	-41	-24	-24	-41	-41	-24	-24	-23	-24	-24	-41	-24	-24	-41	-23	-24	-41	-24
-24	-24	-23	-41	-24	-24	-23	-23	-24	-24	-24	-24	-24	-24	-41	-41	-23	-24	-24	-24	-23	-41	-23	-41	-23	-23	-24	-23	-24	-23	-24	-24	-41	-24	-24	-23	-24	-23	-24	-24	-24	-24	-24	-23	-24	-24	-24	-24	-24	-41
-24	-23	-24	-24	-24	-24	-23	-24	-23	-23	-23	-24	-24	-23	-24	-24	-23	-23	-23	-24	-23	-41	-23	-23	-24	-23	-24	-24	-24	-23	-23	-24	-41	-24	-24	-24	-24	-23	-24	-24	-41	-24	-41	-24	-24	-24	-23	-24	-41	-24
-24	-41	-24	-24	-24	-24	-24	-24	-24	-23	-24	-24	-24	-23	-24	-24	-24	-41	-23	-24	-24	-23	-24	-24	-41	-24	-24	-24	-24	-23	-24	-24	-23	-24	-41	-24	-24	-24	-41	-24	-24	-24	-24	-24	-24	-24	-23	-24	-41	-24
-23	-24	-23	-41	-41	-24	-24	-41	-24	-23	-23	-24	-24	-24	-41	-24	-23	-41	-24	-23	-24	-23	-24	-24	-24	-23	-23	-24	-24	-24	-24	-24	-24	-23	-24	-24	-23	-24	-24	-23	-23	-23	-23	-24	-41	-41	-41	-41	-41	-24
-23	-23	-24	-23	-24	-23	-41	-24	-23	-24	-24	-23	-24	-23	-23	-23	-24	-24	-24	-23	-23	-23	-24	-24	-24	-41	-23	-41	-24	-24	-24	-23	-24	-24	-23	-41	-24	-24	-23	-41	-23	-24	-23	-23	-24	-24	-24	-41	-41	-24
-24	-24	-23	-41	-41	-24	-41	-41	-24	-24	-24	-23	-24	-24	-24	-24	-24	-41	-24	-41	-24	-24	-23	-24	-24	-23	-23	-41	-24	-24	-24	-41	-24	-24	-23	-23	-24	-23	-23	-23	-24	-23	-24	-41	-24	-24	-41	-24	-24	-23
-23	-41	-23	-23	-23	-23	-23	-41	-24	-24	-23	-24	-24	-24	-23	-23	-23	-23	-24	-41	-41	-24	-41	-24	-24	-24	-24	-23	-24	-24	-24	-24	-41	-41	-24	-24	-41	-23	-24	-24	-23	-41	-41	-24	-24	-24	-24	-24	-24	-24
-41	-23	-24	-24	-24	-24	-24	-23	-41	-23	-24	-24	-23	-23	-24	-41	-23	-41	-24	-41	-24	-24	-23	-41	-23	-24	-23	-24	-23	-23	-24	-41	-24	-24	-24	-24	-24	-41	-24	-24	-24	-24	-24	-24	-41	-24	-24	-23	-24	-24
-24	-23	-24	-41	-24	-24	-24	-24	-23	-23	-24	-24	-23	-24	-24	-24	-23	-23	-24	-24	-23	-23	-23	-24	-24	-24	-41	-24	-23	-24	-23	-23	-23	-23	-24	-24	-24	-41	-24	-24	-24	-24	-24	-41	-24	-24	-24	-41	-41	-24
-24	-24	-23	-24	-24	-24	-23	-24	-24	-24	-41	-24	-24	-24	-23	-24	-23	-23	-24	-23	-41	-24	-24	-24	-24	-23	-41	-24	-24	-24	-23	-24	-24	-24	-24	-23	-23	-24	-24	-23	-41	-24	-24	-24	-23	-24	-24	-24	-41	-23
-23	-23	-23	-41	-24	-24	-41	-24	-23	-23	-23	-24	-24	-23	-41	-24	-41	-24	-24	-41	-23	-23	-24	-24	-24	-24	-24	-41	-23	-41	-24	-23	-23	-23	-41	-41	-24	-24	-23	-24	-41	-23	-41	-24	-23	-24	-41	-23	-41	-23
-23	-24	-41	-24	-24	-24	-24	-41	-24	-24	-24	-24	-23	-24	-24	-24	-24	-23	-41	-24	-24	-24	-41	-23	-24	-24	-24	-24	-24	-24	-24	-41	-24	-41	-41	-41	-23	-24	-23	-23	-24	-24	-23	-24	-41	-24	-23	-24	-41	-41
-24	-24	-24	-24	-41	-24	-24	-24	-24	-24	-23	-41	-24	-24	-24	-24	-24	-24	-24	-23	-23	-24	-24	-24	-24	-41	-24	-24	-24	-24	-24	-24	-24	-41	-24	-23	-24	-24	-24	-23	-24	-41	-24	-24	-41	-23	-24	-41	-24	-41
-24	-24	-23	-24	-24	-23	-24	-24	-24	-41	-24	-24	-23	-24	-24	-24	-41	-41	-23	-24	-24	-23	-24	-23	-23	-41	-24	-24	-24	-41	-23	-23	-24	-41	-24	-24	-23	-23	-24	-23	-41	-23	-41	-24	-41	-23	-23	-23	-23	-23
-24	-23	-23	-24	-24	-41	-24	-23	-24	-23	-24	-41	-23	-24	-41	-24	-23	-23	-23	-24	-24	-24	-41	-24	-24	-24	-23	-24	-23	-23	-41	-41	-24	-24	-23	-24	-24	-24	-41	-41	-24	-23	-41	-24	-24	-24	-23	-24	-24	-41
-23	-23	-23	-23	-24	-23	-24	-24	-24	-41	-23	-23	-23	-24	-24	-41	-24	-24	-24	-41	-41	-24	-23	-24	-24	-23	-23	-24	-41	-23	-24	-41	-24	-23	-24	-24	-24	-23	-24	-24	-24	-24	-24	-24	-24	-41	-24	-41	-23	-24
-23	-23	-23	-24	-24	-24	-24	-24	-23	-24	-23	-24	-41	-24	-24	-24	-24	-23	-23	-24	-23	-24	-23	-23	-24	-23	-23	-23	-23	-23	-23	-24	-23	-41	-23	-24	-23	-23	-24	-24	-24	-24	-23	-24	-23	-41	-41	-23	-41	-24
-24	-23	-24	-24	-41	-24	-24	-23	-23	-24	-23	-41	-23	-41	-23	-41	-24	-24	-24	-23	-23	-23	-41	-23	-23	-24	-24	-41	-41	-23	-24	-24	-24	-24	-23	-24	-24	-41	-23	-23	-24	-24	-24	-24	-24	-24	-41	-23	-23	-24
-23	-24	-24	-41	-23	-41	-23	-24	-24	-23	-24	-23	-24	-24	-23	-24	-23	-24	-24	-24	-23	-23	-41	-41	-24	-23	-24	-23	-41	-24	-41	-24	-24	-24	-23	-41	-23	-24	-24	-24	-24	-24	-24	-41	-24	-24	-24	-24	-23	-24
-23	-23	-23	-24	-24	-24	-23	-24	-24	-24	-23	-24	-24	-24	-24	-24	-24	-23	-23	-24	-24	-24	-24	-24	-41	-24	-24	-24	-24	-24	-23	-41	-24	-23	-41	-24	-24	-23	-24	-24	-41	-24	-23	-41	-24	-24	-24	-24	-41	-23
-24	-24	-24	-24	-23	-24	-24	-24	-23	-24	-24	-24	-23	-41	-23	-23	-24	-23	-24	-24	-23	-24	-24	-23	-24	-23	-24	-24	-24	-23	-41	-24	-41	-23	-24	-24	-23	-24	-41	-41	-24	-24	-23	-24	-23	-24	-41	-24	-24	-24
-24	-24	-23	-23	-41	-24	-41	-23	-24	-23	-41	-41	-41	-24	-24	-41	-24	-41	-24	-24	-24	-24	-24	-24	-24	-24	-24	-23	-24	-24	-23	-24	-24	-24	-24	-24	-24	-24	-41	-24	-41	-24	-24	-24	-23	-41	-24	-24	-23	-23
-24	-23	-24	-24	-23	-41	-24	-24	-23	-41	-23	-24	-23	-41	-24	-24	-24	-41	-24	-24	-41	-24	-23	-41	-24	-24	-24	-24	-23	-23	-24	-24	-24	-24	-41	-41	-24	-24	-24	-41	-23	-24	-23	-24	-24	-24	-24	-23	-23	-24
-23	-24	-23	-41	-24	-23	-24	-24	-24	-24	-24	-24	-23	-24	-23	-23	-24	-24	-24	-24	-23	-41	-41	-23	-24	-24	-24	-41	-41	-24	-23	-41	-23	-24	-24	-41	-24	-24	-24	-24	-23	-23	-23	-24	-41	-24	-24	-24	-24	-23
-24	-24	-24	-23	-41	-24	-41	-23	-23	-24	-24	-23	-41	-24	-24	-23	-23	-23	-24	-41	-24	-24	-23	-24	-24	-24	-24	-24	-24	-24	-23	-24	-41	-24	-24	-24	-24	-24	-24	-24	-23	-24	-23	-24	-24	-24	-24	-23	-24	-41
-23	-24	-24	-24	-41	-24	-24	-24	-24	-24	-23	-41	-23	-24	-24	-23	-24	-24	-23	-24	-23	-23	-24	-24	-41	-24	-24	-41	-23	-24	-23	-23	-23	-41	-41	-24	-24	-41	-24	-23	-23	-24	-41	-24	-24	-24	-24	-24	-23	-23
-23	-24	-24	-23	-24	-41	-24	-24	-24	-41	-24	-24	-23	-23	-41	-41	-23	-24	-24	-24	-23	-23	-24	-24	-24	-23	-24	-24	-24	-24	-23	-24	-41	-24	-41	-23	-24	-41	-24	-41	-23	-24	-23	-24	-23	-23	-41	-24	-24	-24
-24	-23	-41	-24	-41	-24	-23	-24	-24	-24	-23	-23	-24	-24	-41	-24	-24	-41	-23	-24	-24	-24	-23	-41	-41	-24	-23	-24	-23	-24	-24	-24	-41	-23	-24	-24	-24	-41	-24	-23	-23	-24	-41	-23	-23	-24	-24	-24	-23	-41
-24	-24	-24	-41	-24	-24	-24	-23	-23	-23	-24	-24	-23	-24	-24	-24	-24	-23	-24	-41	-23	-41	-23	-24	-23	-41	-24	-24	-23	-24	-24	-41	-41	-23	-41	-24	-23	-23	-24	-24	-23	-24	-23	-24	-24	-24	-23	-24	-23	-41
-24	-23	-23	-23	-41	-41	-23	-23	-23	-41	-24	-41	-24	-41	-41	-23	-41	-24	-23	-23	-41	-23	-23	-23	-41	-23	-24	-24	-24	-41	-24	-24	-24	-24	-23	-41	-24	-41	-23	-41	-24	-24	-24	-24	-24	-24	-24	-23	-23	-24
-24	-41	-23	-24	-23	-24	-41	-23	-41	-24	-24	-24	-41	-24	-24	-24	-41	-23	-24	-24	-24	-23	-24	-24	-41	-24	-24	-24	-24	-41	-23	-24	-24	-41	-24	-24	-24	-24	-41	-41	-24	-24	-41	-23	-24	-24	-41	-24	-24	-24
-23	-24	-41	-24	-24	-24	-23	-23	-24	-24	-41	-23	-24	-24	-24	-23	-24	-24	-24	-24	-24	-23	-24	-24	-23	-24	-24	-23	-24	-23	-24	-23	-24	-23	-23	-41	-24	-24	-23	-41	-41	-41	-41	-24	-23	-23	-23	-23	-24	-24
-23	-24	-23	-24	-23	-24	-23	-41	-23	-24	-24	-41	-41	-23	-24	-24	-41	-24	-24	-41	-23	-41	-41	-24	-41	-24	-24	-24	-24	-24	-24	-24	-24	-23	-23	-24	-41	-24	-24	-41	-24	-23	-24	-24	-41	-23	-24	-41	-24	-24
-23	-41	-24	-41	-24	-23	-24	-24	-24	-24	-23	-41	-23	-24	-24	-41	-23	-24	-23	-23	-24	-24	-23	-24	-41	-24	-24	-24	-24	-24	-23	-24	-23	-41	-24	-23	-24	-23	-23	-41	-24	-24	-24	-23	-23	-24	-23	-24	-24	-41
-23	-24	-23	-23	-24	-24	-23	-24	-24	-24	-24	-23	-24	-24	-24	-23	-41	-24	-24	-41	-24	-23	-23	-24	-24	-24	-41	-23	-23	-24	-23	-41	-24	-24	-23	-24	-24	-24	-41	-41	-24	-41	-24	-24	-23	-24	-23	-23	-24	-23
-24	-41	-24	-24	-24	-24	-24	-41	-41	-24	-41	-24	-24	-41	-24	-24	-24	-41	-24	-23	-23	-23	-23	-24	-23	-23	-24	-24	-24	-41	-24	-24	-41	-41	-23	-24	-24	-24	-24	-24	-24	-23	-24	-24	-24	-24	-24	-24	-24	-24
-23	-23	-24	-24	-24	-23	-24	-24	-24	-23	-24	-24	-24	-23	-41	-24	-24	-24	-24	-24	-24	-23	-23	-24	-41	-24	-24	-24	-23	-24	-41	-24	-41	-24	-24	-24	-24	-24	-24	-23	-41	-24	-23	-24	-23	-24	-41	-24	-24	-23
-41	-41	-24	-24	-41	-24	-24	-23	-23	-24	-24	-41	-24	-24	-24	-23	-41	-23	-24	-23	-41	-23	-24	-23	-24	-24	-24	-23	-24	-24	-24	-41	-24	-24	-24	-41	-23	-41	-23	-24	-23	-41	-24	-24	-24	-23	-24	-41	-24	-24
-24	-24	-24	-41	-24	-24	-23	-24	-41	-23	-41	-24	-24	-23	-24	-41	-24	-24	-24	-24	-24	-24	-23	-24	-23	-24	-23	-24	-23	-23	-24	-23	-24	-23	-23	-24	-24	-24	-23	-23	-23	-23	-24	-24	-24	-23	-23	-23	-41	-23
-23	-24	-24	-24	-41	-24	-23	-23	-24	-23	-24	-41	-23	-24	-24	-24	-24	-24	-24	-24	-24	-41	-24	-24	-41	-41	-24	-41	-23	-24	-23	-23	-23	-23	-24	-41	-23	-23	-23	-24	-23	-24	-24	-24	-24	-24	-24	-24	-24	-23
-24	-24	-24	-23	-41	-23	-41	-23	-24	-23	-24	-24	-23	-23	-24	-41	-23	-41	-23	-41	-24	-41	-24	-23	-23	-24	-23	-23	-41	-23	-23	-24	-24	-24	-23	-24	-23	-41	-24	-41	-24	-23	-24	-24	-41	-24	-23	-24	-24	-24
-24	-23	-41	-24	-41	-24	-41	-24	-23	-23	-23	-24	-41	-24	-24	-41	-24	-41	-24	-23	-23	-41	-23	-41	-24	-24	-23	-23	-24	-24	-23	-41	-24	-41	-24	-24	-24	-23	-24	-24	-23	-24	-24	-24	-24	-24	-24	-41	-24	-23
-41	-23	-23	-23	-23	-23	-24	-24	-23	-24	-24	-23	-23	-23	-24	-23	-24	-23	-24	-23	-24	-24	-41	-24	-24	-24	-23	-23	-24	-41	-24	-24	-24	-23	-24	-24	-23	-23	-23	-23	-24	-24	-23	-24	-23	-23	-23	-24	-24	-24
-41	-24	-23	-23	-23	-23	-24	-23	-24	-41	-24	-24	-24	-23	-24	-24	-41	-24	-24	-41	-24	-41	-41	-23	-23	-24	-24	-24	-41	-23	-24	-24	-24	-24	-23	-24	-24	-24	-41	-24	-41	-23	-24	-24	-41	-41	-24	-41	-24	-24
-41	-23	-24	-23	-23	-41	-23	-24	-23	-24	-23	-23	-41	-23	-41	-24	-24	-23	-24	-23	-23	-24	-24	-41	-41	-24	-24	-41	-24	-24	-23	-24	-24	-24	-24	-24	-23	-41	-24	-24	-24	-24	-23	-24	-23	-24	-23	-23	-24	-24
-24	-41	-23	-24	-24	-41	-23	-24	-41	-41	-24	-24	-41	-24	-23	-24	-23	-24	-24	-24	-24	-41	-41	-41	-23	-24	-24	-41	-24	-24	-41	-24	-24	-24	-24	-24	-41	-23	-23	-24	-23	-41	-24	-24	-23	-23	-41	-23	-23	-23
-23	-41	-23	-24	-24	-41	-23	-24	-24	-24	-23	-41	-24	-24	-41	-41	-24	-23	-24	-41	-24	-23	-24	-24	-24	-23	-24	-41	-24	-23	-23	-24	-41	-24	-23	-24	-41	-23	-24	-41	-41	-23	-24	-23	-24	-24	-24	-24	-24	-24
-23	-23	-24	-23	-24	-41	-23	-24	-41	-41	-24	-24	-24	-24	-23	-23	-24	-23	-24	-24	-23	-24	-23	-41	-23	-24	-41	-41	-24	-24	-24	-24	-24	-23	-24	-24	-24	-24	-24	-24	-24	-24	-23	-24	-23	-23	-24	-24	-24	-24
-24	-24	-23	-24	-23	-24	-24	-23	-24	-23	-24	-24	-24	-24	-24	-24	-23	-24	-24	-24	-41	-24	-41	-23	-41	-23	-24	-41	-24	-23	-24	-41	-24	-24	-24	-24	-23	-24	-24	-23	-24	-24	-24	-24	-41	-23	-23	-23	-24	-24
-23	-41	-41	-24	-41	-23	-24	-23	-23	-23	-23	-24	-24	-24	-23	-24	-23	-23	-41	-24	-24	-24	-23	-24	-23	-23	-23	-23	-41	-24	-24	-24	-41	-23	-23	-24	-41	-23	-24	-24	-23	-24	-24	-24	-24	-24	-24	-24	-24	-23
-41	-41	-23	-24	-24	-24	-41	-24	-41	-23	-23	-24	-24	-24	-24	-23	-24	-23	-24	-23	-24	-24	-23	-41	-23	-24	-23	-24	-41	-24	-24	-23	-24	-24	-23	-23	-24	-24	-23	-24	-23	-24	-23	-24	-24	-24	-24	-24	-23	-23
-41	-24	-23	-23	-24	-41	-24	-23	-23	-23	-23	-24	-23	-41	-23	-24	-24	-23	-24	-23	-23	-24	-23	-24	-24	-41	-23	-23	-23	-23	-41	-24	-23	-41	-24	-24	-24	-24	-23	-23	-23	-23	-23	-24	-24	-24	-41	-23	-41	-23
-24	-24	-23	-24	-23	-24	-24	-23	-24	-23	-24	-41	-24	-24	-24	-24	-24	-23	-24	-24	-23	-23	-24	-24	-24	-24	-41	-24	-24	-24	-24	-24	-23	-24	-24	-23	-24	-23	-23	-24	-23	-24	-24	-23	-23	-23	-24	-24	-24	-24
-24	-23	-24	-23	-24	-24	-23	-24	-23	-23	-23	-24	-23	-24	-24	-24	-24	-24	-24	-24	-24	-23	-24	-24	-24	-23	-24	-23	-24	-24	-24	-23	-24	-24	-24	-24	-23	-24	-41	-41	-24	-41	-23	-24	-24	-24	-24	-24	-41	-24
-24	-24	-23	-41	-24	-24	-23	-41	-24	-24	-24	-23	-41	-23	-23	-23	-23	-24	-24	-23	-23	-41	-23	-24	-41	-23	-24	-24	-24	-24	-24	-24	-24	-24	-24	-41	-24	-24	-24	-24	-23	-24	-23	-41	-23	-24	-23	-23	-23	-41
-24	-41	-24	-24	-24	-23	-24	-24	-24	-23	-24	-41	-24	-24	-23	-41	-24	-24	-41	-41	-24	-23	-24	-41	-23	-41	-23	-23	-24	-24	-24	-24	-23	-41	-23	-23	-24	-24	-23	-24	-23	-24	-23	-24	-24	-23	-24	-41	-24	-24
-41	-41	-24	-41	-24	-24	-41	-24	-24	-24	-41	-41	-24	-24	-23	-23	-23	-24	-23	-23	-24	-24	-24	-24	-24	-24	-23	-24	-41	-23	-23	-24	-24	-23	-24	-41	-24	-24	-24	-24	-24	-41	-24	-24	-24	-24	-24	-41	-41	-41
-24	-41	-23	-23	-24	-23	-24	-24	-41	-24	-41	-24	-23	-23	-23	-23	-24	-24	-41	-23	-24	-23	-23	-24	-24	-23	-23	-23	-24	-23	-23	-24	-23	-24	-23	-23	-24	-41	-24	-24	-41	-41	-24	-24	-23	-24	-23	-23	-24	-23
-24	-41	-24	-24	-24	-24	-24	-24	-24	-24	-24	-23	-24	-24	-41	-24	-23	-41	-23	-24	-24	-24	-24	-24	-24	-41	-41	-23	-24	-24	-24	-24	-23	-24	-23	-23	-24	-24	-24	-41	-23	-23	-41	-41	-41	-24	-23	-24	-41	-24
-23	-24	-24	-41	-24	-24	-24	-23	-24	-41	-41	-24	-41	-24	-24	-23	-24	-41	-24	-24	-24	-24	-24	-41	-23	-24	-23	-23	-23	-23	-24	-24	-24	-24	-24	-24	-41	-24	-41	-23	-24	-23	-24	-24	-24	-23	-24	-24	-41	-23
-24	-24	-24	-24	-24	-24	-24	-23	-23	-24	-41	-24	-24	-24	-23	-23	-24	-23	-23	-41	-24	-23	-23	-41	-41	-24	-23	-24	-41	-24	-41	-23	-41	-24	-24	-23	-24	-24	-24	-24	-24	-24	-23	-23	-23	-23	-24	-23	-23	-24
-24	-24	-24	-23	-23	-24	-23	-24	-24	-24	-24	-24	-23	-23	-23	-24	-24	-24	-24	-23	-23	-41	-24	-23	-23	-24	-23	-41	-23	-23	-24	-24	-24	-24	-24	-23	-24	-41	-41	-23	-23	-23	-23	-24	-23	-24	-24	-41	-24	-41
-23	-23	-24	-24	-24	-24	-23	-24	-41	-24	-41	-41	-23	-23	-23	-24	-24	-24	-41	-24	-24	-41	-23	-24	-24	-24	-24	-23	-24	-41	-24	-24	-24	-41	-24	-41	-23	-24	-24	-24	-23	-24	-41	-24	-24	-23	-23	-24	-24	-41
-23	-41	-23	-24	-23	-41	-41	-41	-24	-24	-24	-24	-24	-24	-23	-24	-24	-24	-24	-24	-24	-24	-41	-24	-23	-24	-23	-23	-24	-23	-41	-24	-41	-41	-24	-23	-41	-23	-24	-23	-23	-23	-24	-24	-24	-23	-23	-41	-23	-24
-41	-24	-24	-24	-41	-24	-24	-24	-24	-23	-24	-23	-23	-23	-41	-24	-24	-24	-23	-24	-23	-24	-24	-41	-24	-24	-24	-24	-41	-41	-23	-24	-41	-24	-23	-23	-24	-23	-24	-24	-24	-24	-23	-24	-24	-24	-24	-24	-23	-24
-23	-23	-24	-24	-24	-23	-41	-24	-24	-24	-24	-41	-24	-24	-23	-24	-24	-23	-23	-23	-23	-23	-24	-41	-24	-23	-23	-41	-24	-24	-41	-24	-23	-24	-24	-24	-23	-24	-24	-24	-24	-23	-24	-24	-23	-41	-24	-23	-24	-24
-41	-23	-24	-23	-23	-24	-24	-24	-24	-23	-41	-23	-23	-23	-24	-24	-23	-24	-41	-23	-23	-24	-23	-24	-41	-24	-23	-23	-23	-23	-23	-24	-24	-41	-23	-24	-24	-41	-24	-23	-23	-23	-24	-24	-23	-23	-24	-24	-24	-24
-41	-24	-23	-24	-24	-24	-23	-24	-24	-24	-24	-23	-24	-24	-24	-24	-24	-23	-24	-24	-23	-24	-24	-24	-23	-24	-24	-41	-24	-41	-23	-23	-41	-24	-24	-24	-41	-24	-24	-24	-24	-24	-41	-23	-23	-24	-23	-24	-41	-24
-41	-41	-24	-24	-24	-41	-24	-24	-23	-41	-41	-24	-23	-23	-24	-24	-23	-24	-24	-24	-41	-41	-24	-24	-24	-24	-24	-24	-41	-23	-24	-24	-23	-24	-23	-24	-24	-23	-24	-41	-23	-41	-23	-24	-24	-24	-24	-24	-24	-24
-41	-24	-41	-24	-24	-23	-23	-23	-24	-23	-24	-24	-23	-24	-24	-23	-24	-24	-24	-23	-41	-23	-24	-24	-24	-24	-24	-24	-24	-24	-24	-41	-41	-41	-41	-24	-24	-24	-24	-24	-24	-23	-41	-41	-24	-24	-24	-24	-24	-24
-23	-41	-24	-23	-41	-23	-24	-41	-24	-24	-23	-41	-24	-23	-23	-23	-23	-24	-23	-24	-24	-24	-23	-41	-24	-24	-23	-23	-24	-23	-23	-23	-41	-41	-41	-23	-24	-24	-41	-24	-24	-24	-24	-24	-41	-23	-24	-24	-24	-24
-24	-24	-41	-24	-23	-23	-24	-41	-23	-23	-24	-23	-23	-23	-41	-24	-23	-23	-23	-23	-24	-24	-24	-23	-23	-24	-23	-23	-23	-24	-23	-24	-41	-24	-23	-24	-24	-23	-41	-24	-41	-24	-24	-24	-24	-24	-41	-41	-23	-24
-24	-24	-24	-24	-41	-41	-23	-24	-24	-23	-24	-24	-24	-23	-24	-23	-23	-24	-23	-24	-41	-23	-24	-23	-24	-24	-24	-24	-24	-24	-23	-23	-24	-24	-41	-24	-41	-24	-24	-24	-41	-23	-24	-24	-24	-24	-24	-24	-24	-23
-24	-24	-23	-41	-24	-24	-24	-23	-23	-24	-24	-24	-41	-24	-24	-41	-41	-41	-24	-24	-23	-24	-23	-23	-23	-23	-24	-24	-41	-41	-24	-23	-24	-23	-24	-41	-24	-24	-23	-41	-24	-23	-23	-23	-24	-23	-24	-23	-24	-23
-24	-24	-41	-41	-24	-24	-24	-41	-23	-24	-24	-23	-23	-23	-23	-24	-23	-24	-24	-41	-24	-24	-23	-24	-24	-24	-23	-24	-23	-24	-23	-24	-24	-23	-41	-24	-24	-24	-24	-23	-24	-24	-24	-24	-41	-24	-23	-24	-24	-23
-24	-23	-23	-23	-24	-23	-41	-24	-24	-41	-24	-41	-23	-41	-23	-23	-24	-23	-24	-41	-41	-24	-24	-41	-24	-24	-41	-23	-23	-24	-24	-23	-23	-24	-24	-41	-24	-23	-41	-24	-23	-23	-24	-24	-41	-23	-24	-24	-24	-24
-24	-23	-24	-41	-24	-24	-23	-41	-41	-41	-24	-24	-24	-24	-24	-23	-23	-23	-23	-23	-24	-23	-41	-24	-24	-23	-41	-24	-24	-24	-24	-24	-24	-23	-41	-41	-24	-24	-41	-23	-41	-24	-24	-23	-23	-24	-24	-23	-24	-41
-24	-24	-24	-41	-24	-24	-41	-24	-41	-24	-24	-41	-24	-23	-23	-41	-24	-24	-24	-41	-24	-41	-23	-24	-23	-41	-24	-23	-23	-24	-24	-23	-24	-24	-41	-24	-24	-24	-24	-23	-24	-23	-23	-24	-23	-24	-24	-24	-23	-41
-24	-41	-24	-23	-24	-24	-24	-24	-23	-24	-23	-24	-24	-41	-24	-23	-23	-41	-24	-23	-41	-41	-24	-23	-23	-24	-41	-24	-24	-23	-24	-24	-23	-23	-24	-23	-24	-24	-24	-24	-24	-24	-23	-24	-41	-23	-23	-24	-23	-24
-24	-41	-41	-24	-24	-24	-23	-23	-24	-24	-24	-24	-41	-23	-23	-24	-24	-23	-23	-24	-23	-24	-23	-24	-24	-24	-41	-24	-24	-41	-23	-23	-24	-24	-24	-24	-24	-24	-23	-23	-23	-24	-24	-24	-23	-41	-24	-24	-41	-24
-24	-24	-24	-24	-24	-41	-41	-24	-24	-24	-24	-23	-41	-23	-24	-23	-23	-24	-41	-23	-24	-41	-24	-41	-41	-23	-23	-41	-24	-24	-24	-23	-24	-24	-24	-24	-41	-24	-24	-41	-24	-41	-24	-23	-24	-24	-23	-24	-24	-41
-24	-24	-41	-23	-23	-24	-23	-23	-41	-24	-24	-24	-24	-23	-24	-24	-24	-24	-24	-23	-41	-24	-24	-24	-24	-41	-23	-24	-23	-23	-23	-23	-24	-23	-41	-23	-24	-24	-24	-23	-24	-24	-24	-24	-23	-23	-24	-23	-24	-24
-24	-24	-24	-24	-24	-41	-24	-41	-24	-24	-24	-24	-24	-24	-23	-23	-24	-24	-23	-23	-24	-23	-41	-41	-24	-24	-23	-24	-41	-41	-41	-24	-24	-24	-41	-24	-23	-24	-41	-24	-23	-24	-23	-24	-24	-41	-23	-23	-23	-24
-24	-41	-24	-41	-41	-24	-23	-24	-23	-23	-24	-23	-24	-24	-24	-24	-23	-24	-24	-23	-41	-24	-23	-24	-24	-24	-23	-23	-24	-23	-24	-23	-24	-24	-24	-24	-24	-24	-24	-24	-23	-41	-24	-24	-41	-23	-24	-24	-24	-24
-24	-41	-24	-24	-24	-24	-24	-23	-23	-23	-24	-23	-23	-23	-24	-24	-24	-24	-24	-24	-24	-24	-23	-41	-24	-24	-24	-23	-24	-23	-23	-23	-41	-24	-23	-23	-41	-23	-23	-24	-24	-41	-24	-24	-23	-24	-24	-24	-24	-23
-23	-24	-24	-24	-24	-24	-24	-24	-24	-24	-23	-23	-41	-23	-24	-24	-23	-24	-24	-41	-23	-41	-23	-24	-41	-24	-24	-24	-24	-23	-23	-24	-23	-23	-24	-24	-23	-23	-23	-24	-24	-24	-24	-23	-24	-24	-24	-24	-41	-24
-24	-24	-41	-24	-23	-24	-24	-24	-24	-24	-41	-24	-24	-23	-41	-41	-24	-24	-23	-41	-23	-23	-24	-24	-24	-23	-23	-41	-24	-24	-23	-23	-41	-41	-23	-24	-24	-24	-24	-24	-23	-41	-24	-24	-41	-41	-23	-41	-24	-24
-24	-24	-24	-23	-41	-41	-23	-23	-23	-24	-41	-23	-23	-23	-41	-24	-23	-24	-23	-24	-23	-23	-23	-41	-24	-24	-24	-24	-24	-24	-24	-24	-41	-23	-23	-23	-23	-24	-23	-23	-23	-41	-23	-24	-23	-24	-41	-24	-24	-24
-24	-24	-41	-24	-23	-23	-24	-24	-41	-41	-24	-23	-24	-23	-41	-23	-23	-24	-24	-24	-24	-24	-24	-24	-24	-41	-24	-24	-24	-24	-41	-24	-23	-24	-24	-23	-41	-24	-24	-23	-24	-24	-24	-41	-23	-24	-24	-23	-24	-23
-41	-24	-23	-24	-24	-24	-24	-23	-24	-41	-24	-41	-41	-24	-24	-41	-24	-24	-24	-41	-41	-24	-23	-41	-23	-23	-24	-24	-24	-24	-41	-24	-41	-23	-23	-41	-24	-24	-24	-23	-24	-24	-23	-24	-23	-24	-24	-23	-23	-41
-23	-41	-23	-24	-41	-23	-23	-24	-24	-41	-24	-23	-23	-24	-24	-24	-41	-24	-24	-41	-41	-24	-41	-24	-24	-23	-41	-23	-24	-41	-23	-24	-24	-41	-23	-41	-24	-24	-41	-24	-24	-24	-24	-24	-24	-24	-23	-23	-41	-23
-41	-24	-24	-24	-24	-23	-23	-24	-23	-24	-24	-24	-23	-24	-23	-23	-41	-24	-23	-41	-23	-24	-23	-23	-24	-24	-41	-23	-23	-41	-24	-24	-24	-24	-24	-24	-23	-41	-24	-41	-24	-23	-24	-24	-24	-41	-41	-24	-24	-23
-41	-24	-23	-24	-41	-24	-23	-24	-23	-23	-24	-24	-23	-23	-24	-23	-24	-24	-24	-23	-23	-24	-23	-24	-24	-23	-24	-24	-23	-41	-23	-23	-23	-23	-24	-41	-24	-24	-23	-24	-23	-24	-23	-23	-23	-24	-24	-41	-24	-24
-41	-23	-24	-24	-24	-24	-23	-24	-24	-24	-24	-23	-24	-24	-41	-23	-24	-24	-24	-24	-23	-41	-24	-23	-23	-24	-24	-23	-24	-24	-24	-24	-23	-24	-24	-24	-24	-24	-23	-24	-23	-24	-24	-41	-41	-41	-24	-24	-24	-24
-24	-24	-24	-41	-24	-24	-23	-24	-24	-41	-24	-24	-41	-24	-24	-23	-23	-24	-23	-24	-24	-41	-24	-23	-24	-24	-23	-23	-24	-23	-23	-23	-24	-24	-24	-24	-23	-23	-24	-23	-24	-41	-24	-24	-24	-24	-23	-41	-23	-24
-24	-24	-24	-24	-41	-24	-24	-24	-24	-23	-41	-24	-24	-24	-24	-23	-23	-23	-24	-24	-24	-23	-23	-41	-24	-23	-41	-41	-24	-41	-23	-24	-24	-41	-23	-41	-41	-41	-41	-24	-23	-23	-23	-23	-23	-24	-24	-41	-23	-24
-41	-41	-24	-23	-41	-23	-23	-24	-24	-41	-24	-23	-24	-24	-24	-24	-24	-23	-41	-23	-24	-24	-24	-23	-24	-24	-24	-23	-41	-23	-41	-41	-23	-23	-24	-24	-24	-24	-23	-24	-23	-24	-41	-23	-23	-24	-23	-24	-24	-24
-23	-41	-24	-24	-24	-23	-24	-24	-24	-24	-24	-24	-24	-24	-41	-24	-24	-41	-24	-24	-24	-23	-41	-24	-24	-24	-23	-24	-23	-24	-23	-24	-24	-23	-24	-41	-24	-24	-23	-23	-23	-23	-23	-23	-24	-23	-24	-24	-23	-24
-23	-24	-24	-41	-24	-23	-23	-23	-24	-24	-24	-41	-23	-41	-24	-24	-41	-23	-41	-23	-23	-24	-24	-23	-23	-24	-23	-24	-24	-24	-24	-41	-23	-24	-24	-23	-24	-23	-41	-41	-41	-24	-24	-24	-24	-41	-24	-24	-41	-23
-24	-24	-24	-24	-23	-24	-23	-24	-23	-24	-24	-41	-23	-24	-24	-24	-24	-24	-41	-23	-24	-24	-24	-24	-24	-24	-24	-23	-24	-23	-23	-24	-24	-41	-41	-24	-23	-41	-41	-24	-24	-24	-24	-24	-23	-24	-23	-24	-24	-23
-23	-24	-24	-24	-24	-24	-23	-24	-23	-23	-23	-24	-24	-41	-41	-24	-24	-24	-23	-24	-23	-24	-24	-41	-24	-24	-24	-24	-24	-24	-41	-41	-24	-24	-41	-24	-23	-23	-24	-24	-24	-23	-41	-24	-23	-23	-24	-23	-24	-23
-24	-24	-24	-24	-24	-24	-24	-23	-23	-24	-24	-24	-24	-24	-41	-24	-24	-23	-23	-24	-24	-24	-41	-41	-24	-41	-24	-24	-23	-24	-24	-24	-41	-24	-23	-24	-23	-24	-23	-24	-23	-23	-24	-24	-41	-24	-23	-23	-41	-23
-24	-23	-23	-23	-23	-23	-24	-23	-23	-24	-23	-41	-23	-24	-24	-24	-41	-24	-23	-41	-23	-24	-24	-23	-24	-41	-23	-24	-24	-24	-24	-24	-24	-41	-23	-41	-24	-24	-24	-23	-24	-24	-24	-23	-24	-41	-23	-23	-41	-41
-24	-23	-24	-24	-24	-24	-41	-24	-24	-23	-24	-24	-23	-24	-41	-23	-23	-23	-23	-23	-23	-24	-24	-23	-24	-24	-24	-24	-24	-24	-24	-24	-23	-24	-23	-23	-23	-24	-24	-41	-24	-24	-24	-23	-23	-24	-23	-41	-23	-24
-41	-41	-41	-23	-24	-23	-41	-24	-24	-23	-24	-23	-24	-23	-24	-23	-23	-24	-41	-24	-24	-41	-24	-24	-23	-41	-23	-24	-23	-24	-23	-24	-24	-23	-23	-23	-24	-24	-24	-23	-23	-24	-23	-23	-24	-41	-41	-23	-24	-24
-24	-24	-23	-24	-24	-24	-24	-23	-24	-24	-24	-23	-23	-41	-41	-24	-24	-23	-41	-24	-23	-41	-24	-23	-23	-24	-23	-24	-24	-24	-24	-23	-23	-24	-41	-24	-24	-23	-24	-23	-24	-41	-24	-23	-24	-24	-23	-23	-41	-24
-24	-24	-41	-23	-23	-23	-24	-23	-23	-23	-23	-23	-23	-24	-24	-41	-24	-23	-23	-24	-41	-23	-24	-23	-24	-23	-23	-24	-24	-24	-23	-41	-23	-24	-23	-24	-24	-23	-23	-41	-24	-23	-24	-24	-24	-23	-24	-24	-23	-41
-24	-23	-24	-23	-24	-41	-24	-41	-24	-24	-23	-41	-24	-23	-23	-41	-24	-24	-24	-24	-24	-24	-23	-23	-24	-24	-24	-24	-23	-41	-24	-24	-24	-24	-24	-23	-24	-23	-24	-23	-41	-24	-24	-41	-24	-24	-24	-23	-23	-24
-24	-24	-23	-24	-23	-24	-24	-24	-24	-41	-24	-24	-41	-41	-41	-24	-24	-41	-24	-24	-24	-41	-24	-24	-24	-24	-24	-24	-24	-24	-24	-24	-24	-41	-24	-24	-24	-24	-23	-41	-24	-24	-24	-41	-41	-23	-23	-24	-23	-23
-24	-24	-24	-24	-24	-24	-23	-24	-24	-24	-24	-24	-41	-24	-24	-23	-41	-41	-24	-24	-23	-24	-41	-23	-41	-24	-23	-24	-23	-23	-24	-23	-24	-24	-24	-23	-41	-24	-23	-24	-24	-41	-24	-24	-41	-24	-24	-24	-24	-24
-24	-41	-23	-41	-24	-24	-24	-23	-23	-23	-24	-41	-24	-41	-41	-41	-23	-24	-24	-24	-24	-23	-23	-24	-24	-23	-24	-24	-24	-24	-24	-23	-23	-23	-24	-41	-24	-41	-23	-23	-41	-23	-24	-24	-23	-41	-24	-24	-24	-24
-24	-23	-24	-24	-23	-24	-24	-24	-24	-24	-24	-24	-24	-23	-24	-24	-24	-24	-23	-23	-24	-23	-24	-41	-23	-23	-23	-24	-24	-24	-24	-41	-23	-41	-24	-24	-41	-24	-24	-24	-24	-24	-24	-23	-23	-41	-24	-24	-24	-24
-41	-24	-24	-24	-24	-41	-24	-41	-23	-23	-24	-24	-41	-24	-24	-23	-24	-24	-41	-23	-24	-24	-24	-23	-23	-24	-24	-24	-24	-41	-23	-24	-24	-41	-41	-24	-24	-23	-24	-24	-41	-24	-41	-24	-24	-24	-24	-41	-24	-41
-24	-41	-24	-23	-23	-24	-23	-24	-41	-24	-23	-23	-41	-24	-41	-23	-24	-24	-41	-23	-24	-24	-23	-24	-24	-23	-24	-24	-24	-23	-41	-24	-24	-23	-41	-24	-41	-23	-41	-24	-24	-41	-24	-41	-24	-24	-24	-23	-24	-23
-24	-23	-23	-24	-24	-23	-41	-41	-41	-23	-24	-24	-24	-23	-23	-24	-23	-24	-23	-23	-23	-24	-24	-24	-23	-41	-24	-41	-24	-41	-24	-24	-23	-23	-41	-24	-24	-24	-24	-41	-24	-23	-23	-24	-41	-24	-23	-24	-23	-24
-23	-23	-41	-41	-23	-24	-24	-24	-23	-23	-24	-23	-24	-24	-41	-24	-24	-24	-41	-23	-24	-24	-41	-24	-23	-24	-24	-41	-41	-41	-24	-23	-23	-24	-23	-41	-41	-23	-24	-23	-41	-24	-23	-24	-24	-24	-23	-23	-41	-23
-23	-23	-41	-24	-41	-24	-23	-24	-24	-41	-41	-23	-24	-23	-41	-24	-24	-24	-41	-23	-24	-23	-24	-24	-24	-23	-24	-24	-23	-23	-24	-41	-23	-24	-41	-24	-24	-41	-23	-41	-24	-41	-24	-24	-24	-23	-41	-24	-23	-24
-23	-24	-24	-24	-24	-24	-23	-24	-24	-24	-24	-24	-24	-24	-24	-24	-24	-24	-24	-23	-24	-24	-24	-23	-24	-41	-24	-23	-24	-24	-41	-41	-24	-23	-24	-41	-24	-24	-23	-23	-24	-23	-24	-24	-24	-24	-23	-23	-23	-24
-24	-41	-24	-24	-41	-24	-23	-24	-24	-24	-23	-24	-24	-24	-23	-23	-41	-23	-24	-24	-41	-41	-24	-24	-23	-24	-23	-41	-24	-24	-24	-41	-23	-23	-23	-23	-24	-23	-24	-24	-41	-24	-24	-24	-23	-23	-24	-24	-23	-23
-24	-24	-24	-23	-24	-24	-24	-23	-23	-24	-24	-24	-23	-23	-24	-24	-23	-23	-23	-24	-24	-24	-23	-41	-24	-24	-24	-23	-41	-24	-23	-23	-24	-24	-23	-24	-24	-24	-23	-41	-23	-24	-41	-24	-41	-23	-23	-24	-23	-41
-24	-24	-24	-23	-24	-23	-24	-24	-23	-23	-24	-41	-23	-23	-41	-24	-24	-24	-24	-24	-23	-24	-24	-23	-23	-24	-41	-23	-24	-23	-23	-24	-23	-41	-23	-24	-23	-41	-23	-23	-23	-24	-24	-41	-23	-24	-23	-24	-41	-41
-23	-24	-24	-24	-41	-23	-23	-24	-24	-41	-24	-41	-41	-41	-23	-24	-24	-23	-24	-41	-24	-23	-23	-24	-23	-24	-23	-24	-41	-24	-24	-24	-24	-41	-24	-41	-24	-23	-24	-24	-23	-24	-24	-24	-23	-24	-24	-24	-23	-24
-41	-24	-24	-23	-24	-24	-24	-24	-23	-23	-41	-24	-23	-24	-23	-23	-24	-24	-24	-41	-24	-41	-24	-24	-41	-24	-24	-24	-24	-24	-24	-24	-24	-24	-24	-24	-24	-41	-24	-24	-23	-24	-24	-23	-24	-41	-24	-23	-24	-24
-23	-24	-24	-41	-23	-23	-41	-23	-41	-24	-41	-23	-24	-23	-24	-24	-41	-23	-24	-24	-24	-23	-24	-24	-41	-23	-24	-24	-24	-24	-24	-23	-24	-23	-24	-24	-24	-23	-41	-23	-41	-24	-24	-24	-24	-23	-24	-24	-41	-24
-41	-24	-24	-23	-23	-23	-24	-24	-23	-24	-24	-24	-24	-41	-41	-23	-41	-24	-23	-24	-24	-24	-41	-24	-23	-24	-41	-23	-23	-23	-24	-23	-23	-24	-24	-24	-24	-41	-23	-23	-23	-24	-24	-24	-24	-23	-23	-41	-24	-24
-41	-23	-41	-23	-24	-24	-24	-24	-23	-23	-24	-24	-24	-23	-41	-24	-24	-23	-24	-41	-23	-24	-24	-24	-24	-24	-41	-23	-23	-23	-41	-41	-24	-23	-23	-24	-24	-24	-23	-24	-24	-23	-41	-24	-24	-23	-24	-24	-23	-24
-23	-24	-24	-24	-23	-23	-24	-24	-24	-23	-24	-23	-24	-24	-24	-24	-24	-23	-23	-24	-23	-24	-23	-24	-24	-24	-24	-23	-24	-24	-24	-24	-24	-23	-23	-24	-41	-24	-41	-23	-41	-41	-24	-23	-24	-24	-24	-41	-24	-41
-23	-24	-23	-24	-24	-24	-23	-23	-41	-41	-24	-24	-24	-23	-24	-23	-23	-24	-24	-24	-24	-24	-23	-24	-24	-24	-24	-23	-24	-24	-24	-41	-24	-24	-23	-41	-24	-24	-23	-24	-24	-41	-41	-24	-24	-24	-24	-24	-24	-23
-24	-24	-24	-23	-24	-41	-23	-23	-24	-41	-24	-23	-23	-24	-23	-23	-41	-24	-41	-24	-41	-24	-23	-24	-23	-24	-41	-24	-24	-23	-41	-23	-41	-23	-24	-23	-24	-24	-24	-24	-41	-24	-23	-24	-24	-23	-24	-24	-41	-23
-23	-23	-24	-24	-24	-24	-24	-24	-24	-24	-24	-24	-23	-24	-24	-24	-24	-23	-41	-24	-23	-23	-24	-24	-24	-41	-41	-24	-24	-24	-23	-23	-23	-24	-24	-24	-41	-41	-24	-24	-24	-24	-23	-41	-24	-24	-24	-24	-24	-24
-24	-24	-23	-41	-41	-23	-24	-24	-41	-24	-41	-23	-24	-24	-24	-24	-24	-23	-24	-23	-24	-23	-24	-24	-24	-24	-24	-24	-41	-24	-24	-23	-24	-41	-23	-24	-24	-24	-41	-41	-23	-23	-41	-41	-23	-24	-23	-24	-23	-41
-24	-24	-24	-41	-24	-23	-24	-23	-24	-24	-23	-24	-24	-24	-24	-24	-24	-23	-23	-24	-41	-24	-41	-23	-24	-23	-24	-23	-24	-23	-41	-41	-41	-23	-24	-24	-41	-24	-41	-24	-41	-23	-24	-24	-23	-24	-24	-24	-24	-41
-24	-23	-24	-23	-24	-24	-24	-24	-24	-24	-24	-24	-24	-23	-24	-23	-41	-24	-24	-24	-41	-23	-24	-23	-41	-24	-23	-24	-23	-24	-24	-41	-24	-23	-24	-23	-24	-24	-24	-24	-24	-24	-24	-24	-24	-24	-23	-23	-24	-24
-24	-24	-24	-24	-23	-23	-23	-23	-23	-23	-23	-41	-24	-41	-41	-24	-24	-24	-24	-41	-23	-24	-24	-24	-41	-41	-41	-24	-23	-23	-23	-24	-24	-23	-24	-23	-23	-24	-24	-24	-24	-23	-23	-23	-24	-24	-41	-24	-24	-24
-24	-41	-23	-24	-24	-41	-24	-24	-24	-23	-24	-23	-24	-23	-24	-24	-23	-24	-24	-24	-41	-24	-24	-23	-41	-23	-24	-23	-24	-41	-24	-24	-23	-41	-24	-41	-24	-24	-24	-24	-23	-23	-41	-23	-24	-23	-23	-24	-24	-23
-41	-41	-23	-24	-23	-23	-41	-24	-23	-23	-24	-24	-24	-23	-24	-24	-24	-23	-41	-23	-24	-24	-24	-41	-24	-41	-24	-23	-23	-23	-24	-24	-24	-23	-23	-24	-41	-24	-23	-24	-23	-23	-24	-24	-41	-24	-24	-23	-23	-24
-24	-41	-24	-23	-23	-24	-41	-24	-23	-23	-24	-24	-23	-23	-24	-24	-24	-41	-41	-24	-24	-24	-41	-24	-41	-41	-24	-24	-23	-41	-24	-24	-24	-23	-24	-23	-23	-23	-24	-24	-23	-23	-24	-23	-41	-24	-24	-23	-24	-24
-23	-24	-23	-41	-24	-23	-23	-23	-24	-24	-41	-24	-24	-24	-24	-24	-24	-24	-23	-24	-24	-24	-23	-23	-24	-24	-23	-24	-24	-23	-24	-41	-24	-24	-23	-24	-24	-24	-23	-24	-24	-41	-24	-24	-41	-41	-24	-24	-41	-41
-24	-24	-41	-24	-24	-24	-24	-24	-41	-23	-24	-41	-23	-24	-24	-41	-41	-23	-41	-23	-41	-23	-41	-41	-23	-24	-24	-24	-23	-23	-24	-24	-23	-24	-23	-23	-24	-23	-23	-24	-23	-24	-23	-41	-24	-24	-41	-24	-24	-24
-24	-24	-24	-23	-23	-23	-24	-24	-23	-24	-41	-24	-23	-24	-23	-41	-41	-24	-23	-23	-23	-24	-24	-24	-24	-24	-24	-23	-24	-41	-24	-41	-23	-41	-24	-24	-23	-24	-24	-23	-24	-24	-23	-24	-24	-24	-24	-23	-41	-41
-23	-41	-24	-24	-24	-24	-23	-24	-41	-24	-23	-23	-41	-24	-41	-24	-24	-24	-24	-24	-24	-24	-24	-23	-24	-24	-23	-24	-24	-24	-23	-41	-41	-24	-24	-23	-24	-23	-41	-24	-41	-24	-23	-24	-24	-23	-24	-24	-24	-23
-41	-24	-24	-24	-24	-24	-24	-23	-24	-24	-23	-23	-23	-24	-23	-23	-24	-23	-23	-24	-24	-24	-24	-23	-24	-24	-41	-41	-23	-24	-24	-23	-24	-24	-41	-41	-41	-24	-41	-24	-41	-24	-23	-24	-23	-24	-24	-24	-24	-23
-23	-41	-24	-24	-24	-23	-24	-24	-41	-24	-24	-24	-23	-24	-24	-24	-24	-23	-24	-23	-24	-23	-23	-24	-23	-24	-24	-23	-23	-24	-24	-24	-41	-41	-23	-23	-24	-23	-23	-24	-24	-24	-41	-23	-23	-23	-24	-23	-24	-24
-24	-24	-24	-24	-24	-23	-24	-24	-24	-41	-41	-24	-24	-24	-41	-41	-24	-24	-24	-24	-24	-41	-24	-24	-23	-24	-23	-24	-41	-24	-23	-24	-23	-23	-41	-24	-24	-41	-41	-41	-24	-23	-24	-23	-41	-41	-41	-41	-41	-24
-41	-24	-23	-23	-24	-24	-23	-41	-24	-41	-24	-24	-23	-24	-24	-24	-24	-23	-23	-23	-24	-24	-41	-24	-24	-41	-24	-24	-23	-24	-24	-24	-23	-41	-24	-23	-23	-41	-23	-41	-41	-24	-24	-24	-24	-24	-23	-24	-24	-24
-23	-24	-41	-24	-23	-23	-23	-24	-24	-24	-24	-23	-24	-24	-24	-24	-23	-41	-41	-23	-23	-24	-24	-24	-41	-24	-24	-24	-24	-24	-23	-23	-41	-24	-24	-23	-24	-24	-24	-24	-23	-41	-24	-41	-23	-41	-41	-41	-24	-24
-24	-41	-24	-24	-24	-24	-41	-23	-23	-23	-23	-24	-24	-24	-23	-41	-24	-24	-24	-24	-24	-24	-23	-23	-24	-23	-23	-24	-23	-24	-23	-23	-24	-23	-24	-24	-23	-23	-23	-24	-41	-24	-24	-23	-24	-23	-24	-41	-23	-24
-23	-23	-24	-41	-24	-41	-23	-23	-41	-24	-24	-24	-23	-41	-24	-23	-24	-41	-23	-23	-24	-23	-24	-23	-41	-23	-24	-24	-24	-41	-24	-24	-23	-23	-41	-41	-24	-24	-24	-24	-41	-23	-24	-24	-24	-23	-23	-24	-41	-24
-23	-24	-24	-24	-41	-41	-24	-23	-41	-24	-23	-23	-23	-41	-24	-41	-24	-24	-24	-24	-23	-24	-24	-23	-24	-41	-23	-41	-24	-41	-23	-24	-24	-24	-24	-23	-24	-24	-41	-24	-24	-23	-23	-24	-24	-23	-24	-24	-23	-23
-24	-23	-41	-24	-24	-24	-24	-24	-24	-41	-23	-24	-23	-24	-24	-41	-23	-41	-23	-24	-24	-24	-24	-23	-24	-41	-41	-24	-23	-24	-24	-23	-24	-24	-23	-23	-23	-23	-23	-24	-23	-41	-24	-24	-24	-24	-23	-23	-24	-23
-41	-24	-24	-24	-24	-24	-24	-23	-23	-23	-24	-23	-24	-24	-24	-24	-41	-24	-24	-41	-24	-23	-23	-24	-41	-24	-24	-41	-24	-23	-41	-41	-23	-23	-24	-41	-24	-41	-41	-24	-24	-24	-23	-24	-24	-24	-24	-24	-24	-24
-24	-24	-24	-24	-24	-23	-23	-23	-24	-23	-24	-24	-41	-24	-23	-24	-24	-23	-41	-23	-23	-23	-24	-24	-23	-23	-24	-24	-24	-41	-24	-41	-23	-24	-24	-24	-23	-24	-24	-24	-41	-23	-23	-23	-24	-24	-24	-24	-23	-24
-24	-24	-24	-24	-24	-24	-24	-23	-24	-24	-24	-24	-24	-23	-24	-23	-24	-24	-24	-24	-24	-24	-24	-41	-24	-24	-24	-23	-24	-24	-24	-23	-41	-41	-23	-23	-24	-24	-24	-24	-23	-23	-24	-24	-41	-24	-23	-24	-23	-24
-24	-24	-41	-24	-24	-41	-23	-23	-23	-23	-41	-24	-23	-23	-24	-24	-23	-23	-24	-24	-23	-23	-24	-23	-24	-24	-23	-24	-24	-41	-24	-24	-24	-41	-41	-24	-24	-23	-24	-24	-24	-23	-24	-23	-24	-23	-24	-23	-23	-24
-24	-24	-41	-24	-24	-24	-24	-24	-41	-23	-24	-24	-41	-41	-23	-24	-24	-24	-24	-24	-24	-24	-23	-24	-24	-23	-24	-24	-23	-24	-23	-24	-24	-41	-41	-23	-24	-41	-23	-24	-24	-24	-41	-24	-24	-24	-24	-24	-23	-24
-23	-24	-24	-23	-23	-24	-24	-41	-23	-24	-41	-23	-24	-24	-24	-24	-24	-41	-23	-24	-24	-24	-23	-41	-24	-23	-24	-24	-24	-24	-24	-23	-23	-24	-24	-24	-23	-23	-23	-23	-24	-24	-24	-24	-23	-24	-24	-41	-23	-24
-24	-41	-24	-23	-24	-24	-23	-41	-41	-24	-24	-24	-24	-24	-24	-41	-24	-23	-24	-41	-24	-23	-24	-23	-41	-41	-23	-24	-24	-23	-23	-24	-41	-23	-24	-41	-24	-41	-24	-24	-23	-24	-23	-24	-24	-24	-24	-24	-24	-41
-41	-41	-24	-41	-24	-23	-24	-23	-23	-23	-41	-23	-23	-23	-24	-41	-23	-24	-41	-23	-24	-24	-23	-24	-24	-24	-24	-23	-41	-24	-24	-41	-41	-24	-24	-24	-24	-24	-24	-41	-24	-41	-41	-23	-41	-41	-23	-24	-24	-41
-24	-23	-24	-41	-24	-24	-24	-41	-41	-24	-23	-23	-41	-23	-24	-23	-41	-41	-41	-24	-23	-23	-24	-24	-41	-24	-24	-24	-23	-23	-41	-24	-41	-23	-24	-24	-24	-24	-23	-23	-23	-24	-41	-24	-41	-24	-23	-24	-23	-23
-24	-24	-24	-41	-23	-41	-24	-24	-24	-23	-24	-41	-24	-41	-24	-41	-24	-24	-23	-23	-23	-23	-41	-41	-24	-24	-24	-24	-24	-24	-24	-24	-41	-23	-24	-24	-24	-23	-23	-41	-24	-24	-24	-41	-41	-24	-24	-24	-23	-41
-24	-41	-41	-23	-24	-23	-23	-23	-23	-24	-24	-23	-24	-23	-24	-41	-24	-23	-24	-24	-24	-23	-23	-24	-23	-24	-24	-23	-41	-41	-24	-24	-24	-24	-23	-24	-23	-41	-24	-24	-24	-24	-24	-24	-24	-24	-24	-23	-24	-23
-23	-24	-23	-24	-24	-23	-24	-24	-24	-24	-23	-24	-23	-24	-23	-23	-24	-24	-24	-24	-23	-24	-24	-23	-23	-23	-24	-41	-23	-24	-24	-24	-24	-24	-24	-24	-24	-23	-23	-24	-23	-23	-41	-23	-24	-24	-24	-24	-23	-24
-23	-24	-23	-24	-23	-23	-24	-41	-24	-24	-24	-24	-24	-24	-24	-23	-23	-24	-24	-24	-24	-23	-24	-41	-24	-23	-24	-23	-24	-23	-24	-23	-24	-24	-23	-24	-24	-24	-23	-23	-24	-24	-24	-23	-24	-23	-41	-41	-23	-23
-41	-23	-24	-23	-23	-24	-23	-23	-24	-23	-24	-24	-24	-41	-24	-24	-24	-41	-23	-23	-24	-24	-24	-23	-24	-23	-23	-23	-41	-23	-23	-24	-24	-41	-24	-23	-23	-41	-24	-24	-24	-24	-24	-24	-24	-41	-24	-24	-24	-23
-23	-41	-24	-24	-23	-24	-24	-24	-41	-23	-24	-24	-41	-41	-41	-23	-23	-41	-41	-23	-24	-24	-23	-41	-24	-24	-24	-24	-24	-23	-24	-23	-24	-41	-24	-41	-41	-41	-24	-23	-23	-24	-24	-24	-24	-41	-23	-24	-24	-24
-24	-24	-24	-23	-24	-24	-23	-24	-24	-24	-24	-24	-23	-24	-41	-41	-41	-23	-24	-24	-24	-24	-24	-24	-41	-24	-24	-41	-24	-23	-24	-41	-24	-41	-23	-23	-24	-24	-24	-24	-24	-41	-24	-23	-41	-23	-24	-23	-24	-23
-41	-23	-23	-24	-23	-23	-23	-23	-24	-41	-24	-24	-23	-41	-24	-23	-24	-24	-24	-24	-23	-24	-23	-24	-23	-23	-23	-24	-24	-24	-41	-23	-23	-23	-24	-24	-24	-24	-23	-24	-24	-41	-23	-24	-23	-24	-23	-24	-41	-24
-24	-24	-41	-24	-24	-24	-41	-24	-41	-41	-23	-24	-41	-24	-24	-23	-24	-24	-23	-24	-24	-41	-24	-24	-23	-24	-24	-23	-24	-23	-41	-23	-41	-24	-23	-23	-24	-24	-41	-23	-24	-23	-23	-23	-23	-23	-23	-24	-41	-24
-24	-41	-23	-24	-24	-24	-23	-24	-41	-24	-41	-24	-24	-24	-24	-24	-41	-41	-24	-24	-23	-24	-41	-41	-24	-23	-23	-24	-24	-23	-24	-24	-24	-23	-23	-24	-23	-24	-24	-24	-24	-41	-24	-24	-24	-24	-24	-41	-41	-23
-23	-41	-23	-24	-24	-24	-41	-24	-24	-23	-24	-24	-24	-41	-41	-41	-24	-41	-24	-24	-24	-24	-41	-23	-24	-23	-41	-24	-41	-23	-24	-23	-23	-23	-23	-23	-24	-24	-23	-24	-41	-23	-24	-41	-24	-24	-24	-24	-41	-41
-24	-24	-23	-24	-23	-24	-41	-23	-24	-24	-24	-41	-24	-24	-24	-24	-24	-24	-41	-23	-24	-24	-24	-24	-41	-23	-23	-23	-23	-23	-24	-23	-41	-23	-41	-24	-23	-23	-24	-24	-41	-41	-23	-24	-24	-24	-24	-24	-23	-24
-23	-24	-41	-24	-41	-24	-24	-24	-41	-24	-41	-24	-24	-24	-41	-23	-24	-23	-24	-24	-41	-24	-23	-24	-24	-23	-23	-24	-23	-23	-24	-24	-41	-23	-24	-41	-24	-23	-23	-24	-23	-24	-24	-41	-23	-41	-23	-23	-24	-23
-23	-41	-41	-24	-41	-24	-23	-41	-23	-23	-41	-23	-23	-41	-41	-24	-24	-24	-41	-23	-23	-24	-24	-24	-24	-41	-23	-24	-24	-23	-23	-23	-23	-24	-23	-24	-24	-24	-24	-23	-24	-24	-24	-24	-24	-41	-24	-24	-24	-24
-41	-41	-24	-24	-23	-24	-24	-24	-23	-24	-24	-24	-23	-23	-24	-24	-41	-41	-24	-24	-23	-41	-24	-41	-24	-24	-23	-24	-24	-24	-24	-41	-24	-24	-41	-24	-41	-24	-24	-24	-23	-24	-24	-24	-24	-24	-24	-23	-24	-23
-24	-23	-24	-41	-24	-23	-23	-23	-24	-24	-41	-24	-23	-24	-24	-24	-24	-24	-24	-24	-23	-23	-24	-24	-24	-24	-41	-24	-23	-24	-24	-24	-23	-24	-24	-23	-23	-24	-24	-24	-23	-41	-24	-24	-41	-24	-41	-24	-41	-41
-24	-23	-23	-24	-24	-24	-24	-24	-23	-24	-24	-41	-24	-24	-41	-24	-24	-24	-24	-24	-23	-41	-24	-23	-24	-41	-23	-41	-23	-24	-24	-24	-24	-23	-24	-24	-24	-24	-24	-23	-24	-24	-24	-24	-23	-24	-23	-24	-23	-23
-24	-24	-24	-41	-24	-24	-23	-41	-23	-23	-23	-24	-24	-23	-24	-23	-23	-41	-24	-24	-41	-24	-24	-24	-41	-23	-41	-23	-24	-23	-23	-23	-23	-41	-24	-41	-41	-24	-41	-24	-24	-24	-41	-24	-41	-24	-24	-24	-24	-24
-23	-24	-24	-23	-41	-23	-23	-24	-23	-23	-24	-24	-41	-24	-24	-23	-24	-24	-24	-24	-24	-24	-23	-24	-24	-24	-23	-41	-23	-24	-24	-24	-24	-24	-23	-23	-24	-23	-23	-24	-24	-24	-24	-23	-23	-24	-24	-24	-24	-41
-24	-23	-41	-24	-41	-23	-24	-23	-24	-24	-24	-23	-24	-41	-23	-24	-24	-23	-41	-24	-41	-24	-23	-23	-23	-23	-24	-23	-24	-41	-23	-24	-24	-24	-23	-23	-41	-24	-23	-24	-24	-23	-23	-24	-23	-24	-23	-24	-41	-24
-24	-41	-24	-23	-24	-24	-23	-23	-24	-41	-23	-24	-23	-24	-24	-41	-23	-23	-23	-23	-24	-23	-23	-24	-24	-24	-23	-24	-41	-23	-24	-24	-41	-24	-24	-24	-23	-24	-24	-24	-23	-41	-24	-24	-24	-24	-23	-41	-24	-24
-23	-23	-24	-24	-24	-24	-23	-23	-41	-24	-23	-24	-24	-24	-41	-24	-24	-24	-41	-24	-23	-24	-24	-23	-23	-24	-23	-41	-24	-24	-23	-41	-24	-24	-23	-41	-23	-41	-23	-41	-24	-23	-23	-23	-41	-24	-24	-41	-23	-24
-24	-24	-24	-24	-23	-24	-23	-23	-24	-24	-41	-41	-24	-23	-41	-41	-23	-23	-41	-24	-24	-24	-24	-24	-23	-24	-23	-41	-24	-24	-24	-41	-24	-23	-24	-23	-24	-23	-23	-41	-41	-24	-24	-24	-24	-23	-24	-24	-24	-24
-23	-24	-24	-24	-41	-23	-24	-24	-24	-24	-24	-41	-41	-41	-23	-41	-24	-23	-24	-23	-41	-24	-24	-23	-24	-24	-24	-24	-24	-24	-24	-23	-24	-41	-23	-24	-23	-23	-24	-24	-24	-41	-24	-41	-23	-24	-24	-24	-23	-24
-24	-23	-24	-23	-23	-24	-23	-24	-23	-41	-23	-23	-24	-24	-23	-24	-24	-24	-24	-24	-23	-24	-24	-23	-23	-24	-24	-24	-24	-23	-24	-24	-41	-24	-24	-23	-23	-23	-24	-24	-24	-24	-24	-24	-23	-23	-24	-24	-24	-24
-24	-23	-41	-24	-24	-41	-24	-23	-41	-41	-23	-24	-24	-41	-24	-41	-41	-24	-24	-24	-24	-23	-23	-23	-41	-41	-41	-24	-23	-41	-41	-23	-24	-24	-23	-24	-24	-24	-24	-24	-24	-24	-24	-23	-24	-41	-24	-24	-24	-23
-24	-23	-24	-24	-24	-41	-24	-24	-24	-23	-23	-24	-24	-24	-24	-23	-24	-23	-23	-23	-23	-24	-24	-24	-24	-24	-41	-23	-41	-41	-41	-23	-24	-24	-24	-23	-24	-24	-24	-24	-41	-23	-24	-24	-24	-24	-41	-24	-24	-24
-23	-41	-24	-24	-24	-24	-41	-24	-23	-41	-23	-23	-24	-23	-24	-24	-24	-41	-41	-24	-24	-24	-24	-23	-23	-24	-24	-24	-24	-24	-24	-24	-41	-23	-24	-41	-41	-23	-24	-24	-23	-41	-24	-24	-24	-24	-41	-24	-23	-24
-23	-41	-24	-41	-23	-41	-41	-23	-23	-24	-24	-24	-23	-23	-24	-24	-24	-24	-24	-41	-23	-41	-24	-41	-24	-41	-41	-23	-24	-23	-23	-24	-24	-41	-24	-24	-24	-24	-24	-41	-23	-41	-24	-23	-24	-41	-23	-24	-23	-24
-23	-24	-24	-41	-24	-24	-24	-23	-24	-23	-24	-23	-23	-23	-23	-24	-41	-24	-24	-24	-24	-24	-24	-24	-41	-24	-24	-41	-41	-41	-23	-41	-24	-24	-23	-23	-23	-24	-23	-41	-24	-23	-23	-24	-24	-41	-23	-24	-23	-23
-24	-24	-24	-23	-24	-24	-23	-24	-24	-24	-23	-24	-23	-23	-24	-24	-23	-24	-41	-24	-24	-24	-24	-24	-24	-41	-24	-24	-23	-23	-23	-41	-23	-24	-24	-24	-24	-24	-24	-24	-24	-24	-23	-23	-23	-23	-24	-24	-41	-41
-23	-24	-23	-23	-23	-24	-24	-24	-24	-24	-23	-23	-24	-24	-24	-24	-24	-23	-24	-23	-24	-24	-23	-41	-24	-41	-24	-41	-23	-24	-24	-41	-23	-23	-24	-24	-24	-24	-23	-41	-23	-23	-23	-24	-24	-41	-24	-24	-24	-24
-41	-23	-24	-24	-23	-41	-41	-24	-41	-24	-41	-23	-24	-24	-24	-23	-24	-41	-24	-24	-24	-24	-41	-41	-41	-24	-24	-24	-24	-41	-24	-41	-23	-24	-41	-24	-24	-24	-41	-41	-24	-24	-23	-24	-23	-23	-23	-24	-23	-24
-24	-24	-23	-24	-23	-24	-23	-24	-41	-41	-24	-23	-23	-24	-24	-24	-24	-23	-23	-24	-23	-24	-41	-24	-23	-24	-24	-24	-24	-24	-24	-24	-24	-23	-24	-24	-24	-24	-24	-23	-24	-24	-41	-41	-24	-41	-24	-23	-24	-41
-24	-24	-23	-23	-24	-24	-24	-23	-24	-41	-41	-41	-24	-24	-23	-23	-24	-24	-24	-41	-24	-23	-24	-24	-23	-23	-24	-24	-24	-24	-24	-23	-24	-24	-24	-24	-41	-24	-23	-41	-23	-23	-41	-24	-24	-23	-24	-24	-23	-24
-24	-24	-24	-23	-23	-24	-24	-24	-41	-24	-23	-41	-24	-23	-24	-24	-23	-41	-41	-41	-23	-24	-41	-24	-23	-24	-24	-24	-41	-41	-24	-24	-23	-41	-23	-24	-24	-24	-24	-23	-24	-23	-41	-23	-23	-41	-23	-41	-24	-24
-23	-23	-41	-41	-24	-23	-24	-23	-24	-24	-23	-24	-23	-24	-23	-41	-24	-41	-24	-24	-41	-24	-23	-24	-24	-24	-24	-24	-23	-23	-24	-24	-24	-24	-41	-23	-41	-24	-23	-41	-23	-23	-23	-24	-24	-24	-24	-23	-24	-24
-24	-23	-24	-24	-23	-24	-24	-24	-24	-41	-23	-23	-41	-41	-23	-24	-23	-41	-41	-24	-23	-41	-24	-23	-41	-23	-23	-23	-23	-24	-24	-41	-23	-24	-24	-23	-23	-24	-24	-41	-23	-23	-24	-23	-24	-23	-23	-24	-23	-24
-41	-41	-24	-41	-24	-41	-24	-41	-41	-24	-24	-24	-23	-23	-24	-23	-24	-24	-24	-24	-23	-24	-24	-24	-23	-24	-23	-24	-24	-23	-24	-24	-24	-24	-24	-24	-24	-23	-41	-24	-23	-23	-24	-24	-24	-41	-24	-23	-23	-41
-24	-23	-24	-24	-23	-24	-24	-24	-24	-41	-24	-24	-23	-24	-24	-24	-23	-24	-24	-24	-23	-24	-41	-24	-24	-24	-23	-24	-23	-23	-41	-24	-41	-24	-23	-24	-24	-23	-41	-24	-23	-24	-23	-24	-23	-24	-41	-24	-24	-41
-41	-41	-24	-24	-24	-41	-23	-24	-24	-24	-23	-23	-24	-24	-41	-24	-41	-23	-24	-41	-23	-24	-23	-41	-23	-41	-41	-24	-23	-24	-23	-24	-24	-41	-24	-24	-24	-24	-24	-41	-24	-41	-23	-24	-24	-41	-41	-41	-23	-41
-24	-41	-41	-23	-23	-24	-24	-24	-24	-24	-23	-41	-24	-24	-41	-23	-24	-24	-24	-24	-24	-24	-23	-41	-23	-24	-23	-24	-24	-24	-24	-24	-41	-24	-23	-41	-24	-23	-41	-24	-24	-24	-23	-41	-24	-23	-23	-23	-24	-23
-24	-41	-41	-24	-24	-24	-24	-24	-24	-24	-24	-24	-41	-24	-23	-24	-41	-24	-23	-41	-23	-24	-24	-24	-24	-24	-24	-24	-24	-23	-24	-23	-41	-24	-24	-24	-23	-24	-23	-24	-24	-24	-23	-24	-41	-23	-24	-24	-23	-41
-23	-23	-23	-24	-23	-24	-23	-41	-41	-23	-41	-23	-23	-41	-24	-24	-23	-24	-23	-24	-23	-23	-24	-23	-23	-23	-23	-24	-24	-24	-24	-24	-23	-23	-23	-24	-24	-24	-41	-24	-24	-24	-24	-41	-24	-24	-23	-41	-24	-24
-24	-23	-23	-24	-41	-24	-23	-24	-24	-24	-23	-41	-41	-41	-41	-24	-24	-24	-24	-24	-24	-23	-23	-23	-23	-23	-24	-24	-24	-24	-24	-23	-24	-24	-23	-41	-24	-24	-24	-24	-24	-23	-24	-24	-24	-24	-24	-23	-24	-23
-24	-24	-23	-24	-24	-24	-24	-23	-24	-24	-41	-23	-24	-24	-24	-24	-24	-23	-24	-24	-24	-23	-24	-24	-24	-23	-41	-24	-24	-24	-24	-24	-41	-23	-24	-23	-24	-24	-41	-23	-24	-23	-23	-41	-23	-24	-24	-23	-23	-24
-24	-24	-41	-24	-24	-23	-41	-23	-41	-24	-24	-24	-24	-24	-24	-24	-24	-41	-41	-24	-23	-24	-41	-24	-24	-41	-23	-24	-24	-24	-23	-23	-24	-24	-24	-41	-41	-24	-23	-24	-23	-23	-24	-23	-23	-23	-24	-24	-23	-24
-23	-24	-41	-24	-24	-41	-41	-24	-24	-24	-24	-24	-24	-23	-24	-23	-24	-41	-24	-24	-41	-41	-24	-24	-23	-41	-24	-41	-23	-24	-24	-23	-24	-24	-24	-24	-23	-24	-24	-24	-23	-24	-24	-24	-24	-24	-24	-24	-23	-24
-41	-41	-23	-24	-24	-23	-23	-24	-24	-24	-24	-23	-24	-24	-24	-23	-24	-23	-23	-23	-24	-24	-23	-24	-41	-24	-24	-24	-23	-23	-24	-24	-24	-23	-24	-24	-24	-24	-41	-41	-24	-24	-24	-24	-23	-23	-24	-24	-24	-23
-23	-24	-24	-24	-24	-23	-24	-23	-24	-23	-23	-23	-41	-24	-41	-23	-23	-23	-24	-41	-24	-23	-23	-24	-24	-24	-24	-41	-24	-41	-24	-24	-41	-41	-24	-23	-24	-23	-23	-24	-24	-24	-23	-23	-24	-24	-23	-24	-24	-24
-24	-23	-41	-23	-41	-24	-24	-24	-23	-24	-24	-24	-24	-23	-24	-24	-24	-24	-24	-24	-24	-23	-41	-24	-23	-41	-41	-24	-24	-24	-24	-41	-24	-24	-41	-23	-24	-24	-24	-24	-24	-23	-24	-24	-24	-23	-23	-23	-23	-24
-24	-41	-23	-41	-24	-23	-24	-24	-23	-24	-41	-23	-24	-23	-24	-23	-24	-24	-41	-24	-41	-24	-24	-24	-23	-41	-24	-24	-23	-24	-23	-24	-23	-23	-23	-24	-23	-24	-23	-24	-24	-24	-41	-24	-23	-24	-41	-41	-23	-24
-24	-24	-23	-24	-24	-24	-24	-24	-24	-24	-24	-23	-24	-24	-24	-23	-41	-24	-24	-24	-24	-24	-24	-41	-41	-23	-23	-41	-23	-24	-23	-24	-24	-23	-24	-24	-24	-24	-23	-23	-23	-24	-23	-24	-23	-24	-24	-24	-24	-23
-24	-24	-41	-23	-24	-24	-24	-23	-24	-23	-24	-41	-24	-24	-41	-24	-23	-41	-24	-23	-24	-24	-23	-24	-23	-24	-24	-23	-24	-24	-23	-24	-23	-41	-41	-24	-23	-24	-24	-23	-24	-23	-24	-41	-24	-24	-24	-24	-23	-24
-24	-24	-24	-23	-24	-41	-24	-24	-23	-24	-23	-24	-24	-23	-24	-24	-24	-23	-41	-23	-23	-24	-24	-23	-23	-24	-41	-24	-24	-23	-23	-23	-24	-24	-24	-24	-24	-24	-24	-24	-24	-24	-24	-41	-41	-24	-41	-24	-24	-24
-23	-41	-24	-23	-23	-24	-41	-24	-23	-23	-24	-23	-24	-24	-24	-41	-24	-41	-23	-41	-24	-24	-23	-24	-23	-24	-41	-24	-24	-24	-41	-41	-24	-24	-24	-24	-24	-23	-24	-24	-24	-24	-23	-41	-24	-23	-41	-41	-41	-23
-24	-24	-23	-41	-41	-24	-41	-23	-23	-24	-23	-41	-24	-23	-23	-24	-23	-24	-41	-24	-41	-24	-24	-41	-24	-24	-24	-23	-24	-23	-24	-24	-23	-24	-41	-24	-23	-24	-41	-24	-24	-41	-23	-41	-24	-23	-24	-23	-41	-24
-24	-24	-41	-24	-24	-41	-23	-24	-23	-24	-23	-24	-24	-41	-24	-41	-41	-23	-24	-23	-24	-24	-23	-24	-24	-23	-41	-41	-24	-23	-23	-23	-24	-23	-24	-24	-24	-24	-24	-24	-41	-24	-24	-24	-41	-24	-23	-24	-24	-23
-41	-41	-23	-23	-23	-41	-41	-24	-23	-23	-23	-23	-41	-24	-41	-24	-24	-41	-24	-41	-23	-41	-24	-41	-23	-24	-23	-24	-24	-24	-41	-24	-23	-24	-23	-24	-23	-24	-24	-24	-24	-24	-23	-23	-24	-24	-24	-24	-24	-24
-24	-23	-24	-24	-41	-23	-24	-24	-41	-24	-23	-23	-41	-23	-24	-41	-23	-24	-24	-24	-24	-24	-41	-24	-24	-23	-24	-41	-24	-23	-24	-24	-24	-41	-24	-24	-23	-23	-23	-24	-41	-24	-24	-24	-24	-23	-24	-24	-23	-24
-24	-24	-24	-23	-23	-24	-41	-24	-24	-41	-41	-41	-23	-24	-24	-24	-24	-23	-23	-23	-23	-24	-24	-41	-24	-41	-24	-24	-24	-41	-23	-24	-23	-24	-24	-24	-24	-23	-23	-24	-24	-23	-41	-23	-41	-41	-23	-23	-23	-23
-24	-41	-23	-23	-24	-24	-24	-23	-24	-24	-23	-24	-24	-23	-23	-41	-24	-41	-24	-24	-24	-24	-24	-24	-24	-23	-24	-24	-23	-24	-24	-24	-23	-23	-24	-24	-23	-41	-24	-41	-23	-24	-24	-24	-24	-41	-23	-41	-24	-24
-24	-24	-24	-23	-41	-41	-23	-41	-24	-24	-41	-24	-24	-24	-24	-24	-23	-24	-23	-41	-24	-23	-24	-24	-23	-41	-24	-23	-41	-24	-24	-23	-24	-41	-41	-41	-41	-24	-23	-24	-23	-23	-23	-24	-24	-41	-24	-24	-23	-23
-23	-23	-41	-41	-23	-24	-23	-24	-23	-24	-23	-24	-24	-23	-23	-24	-24	-24	-24	-23	-24	-24	-24	-24	-24	-41	-24	-24	-24	-41	-24	-23	-41	-41	-23	-24	-24	-24	-24	-24	-24	-24	-23	-24	-24	-23	-24	-41	-24	-24
-41	-24	-41	-24	-24	-41	-24	-24	-23	-24	-24	-23	-24	-41	-23	-24	-41	-24	-24	-24	-24	-24	-24	-41	-23	-24	-41	-24	-23	-24	-24	-41	-24	-24	-23	-41	-23	-23	-41	-24	-24	-23	-23	-24	-41	-24	-24	-23	-24	-41
-24	-23	-24	-24	-41	-24	-23	-24	-23	-23	-24	-24	-23	-24	-41	-23	-24	-24	-24	-24	-24	-23	-24	-24	-23	-24	-24	-23	-24	-24	-24	-24	-24	-24	-41	-41	-23	-24	-24	-23	-23	-24	-23	-23	-23	-24	-23	-24	-41	-24
-24	-23	-23	-41	-23	-24	-24	-24	-24	-24	-41	-41	-23	-24	-41	-24	-24	-24	-24	-24	-24	-24	-24	-24	-24	-24	-23	-41	-41	-24	-24	-23	-41	-24	-23	-41	-23	-24	-24	-24	-41	-24	-24	-41	-24	-24	-23	-23	-24	-24
-23	-23	-24	-23	-24	-24	-41	-41	-24	-24	-24	-24	-24	-24	-24	-23	-23	-24	-23	-23	-41	-41	-24	-24	-41	-23	-41	-23	-24	-24	-24	-24	-24	-24	-41	-24	-23	-23	-23	-23	-24	-23	-24	-23	-24	-23	-24	-41	-41	-24
-24	-24	-23	-24	-24	-24	-24	-23	-24	-24	-23	-24	-23	-24	-24	-24	-24	-41	-24	-23	-24	-24	-24	-23	-23	-24	-24	-24	-24	-24	-23	-41	-23	-23	-24	-24	-24	-23	-23	-24	-24	-24	-23	-24	-41	-24	-23	-24	-41	-23
-41	-24	-24	-24	-41	-23	-24	-23	-24	-24	-41	-24	-41	-24	-24	-24	-23	-23	-24	-23	-24	-23	-41	-24	-24	-24	-24	-23	-24	-24	-41	-24	-24	-24	-23	-23	-24	-24	-41	-41	-23	-24	-24	-24	-23	-41	-24	-24	-24	-23
-23	-24	-24	-23	-24	-24	-23	-41	-23	-23	-24	-23	-23	-24	-24	-24	-24	-23	-41	-24	-41	-41	-24	-23	-41	-23	-23	-24	-24	-24	-24	-23	-23	-23	-24	-24	-23	-24	-24	-24	-23	-23	-24	-23	-23	-41	-41	-24	-24	-41
-24	-23	-41	-24	-24	-24	-24	-24	-24	-24	-24	-24	-23	-24	-24	-24	-24	-24	-41	-41	-41	-23	-24	-41	-23	-24	-41	-24	-41	-23	-24	-23	-24	-24	-24	-41	-41	-24	-24	-24	-23	-24	-23	-23	-24	-24	-24	-41	-24	-24
-24	-24	-41	-24	-24	-41	-24	-24	-41	-24	-24	-24	-24	-24	-24	-24	-24	-23	-23	-23	-24	-23	-23	-24	-24	-23	-24	-24	-41	-24	-23	-24	-24	-24	-23	-23	-24	-24	-23	-24	-23	-23	-24	-24	-23	-24	-24	-24	-24	-23
-24	-41	-24	-24	-23	-41	-24	-24	-23	-24	-41	-41	-23	-41	-23	-24	-24	-24	-24	-24	-41	-24	-23	-23	-24	-24	-24	-24	-24	-23	-23	-41	-41	-41	-24	-24	-23	-24	-41	-23	-23	-41	-23	-24	-41	-23	-24	-24	-24	-24
-41	-24	-24	-24	-24	-24	-41	-24	-23	-24	-24	-24	-24	-24	-41	-24	-24	-23	-41	-23	-24	-24	-24	-24	-41	-23	-41	-24	-23	-23	-24	-23	-23	-41	-24	-24	-24	-23	-24	-23	-24	-24	-41	-23	-24	-24	-24	-23	-41	-24
-24	-24	-24	-23	-24	-23	-23	-23	-41	-23	-41	-41	-23	-24	-41	-23	-24	-24	-23	-24	-24	-24	-24	-23	-23	-24	-24	-24	-24	-23	-24	-23	-41	-24	-24	-23	-24	-24	-23	-41	-24	-24	-41	-23	-41	-24	-24	-23	-24	-24
-24	-24	-24	-23	-24	-23	-24	-23	-24	-23	-41	-23	-23	-24	-24	-23	-24	-24	-24	-23	-23	-24	-24	-23	-24	-24	-24	-24	-24	-41	-24	-23	-24	-41	-23	-24	-24	-24	-23	-23	-23	-23	-24	-24	-24	-23	-24	-41	-23	-23
-23	-41	-41	-23	-23	-24	-23	-24	-23	-41	-23	-41	-24	-23	-41	-24	-41	-24	-23	-24	-24	-24	-24	-24	-24	-41	-24	-23	-23	-23	-24	-23	-24	-24	-23	-41	-23	-24	-24	-41	-41	-24	-23	-24	-24	-23	-24	-23	-23	-41
-23	-41	-24	-23	-24	-41	-24	-23	-24	-24	-23	-23	-24	-24	-24	-23	-23	-23	-23	-24	-23	-24	-24	-23	-24	-41	-23	-24	-24	-24	-24	-24	-23	-41	-41	-41	-24	-24	-41	-24	-23	-24	-24	-24	-23	-24	-41	-23	-24	-24
-24	-41	-24	-41	-24	-23	-41	-24	-24	-41	-24	-41	-23	-24	-24	-41	-24	-24	-23	-24	-23	-41	-23	-24	-24	-23	-24	-41	-24	-24	-24	-24	-23	-23	-24	-24	-23	-24	-23	-24	-24	-41	-24	-24	-23	-24	-24	-23	-24	-24
-41	-24	-23	-23	-41	-41	-23	-24	-23	-23	-41	-24	-24	-24	-23	-41	-24	-24	-24	-24	-24	-24	-24	-24	-24	-24	-24	-23	-24	-24	-24	-23	-24	-24	-23	-24	-23	-24	-24	-41	-24	-24	-23	-41	-24	-24	-24	-24	-23	-24
-41	-41	-41	-24	-41	-23	-41	-24	-41	-23	-23	-24	-41	-23	-23	-23	-24	-24	-41	-23	-23	-24	-24	-41	-41	-24	-24	-24	-23	-24	-24	-41	-24	-41	-23	-24	-24	-41	-24	-24	-24	-23	-24	-24	-24	-41	-24	-24	-41	-24
-41	-41	-41	-24	-24	-24	-24	-23	-24	-23	-41	-24	-23	-24	-41	-23	-23	-23	-23	-24	-23	-23	-24	-23	-23	-23	-23	-23	-24	-24	-24	-24	-24	-23	-41	-23	-23	-23	-23	-41	-24	-24	-23	-24	-24	-23	-41	-24	-41	-24
-24	-23	-41	-24	-41	-24	-23	-24	-24	-23	-41	-23	-24	-24	-24	-24	-23	-24	-23	-23	-24	-23	-24	-24	-24	-24	-24	-23	-24	-41	-24	-24	-23	-41	-24	-23	-24	-24	-23	-41	-41	-24	-41	-23	-24	-24	-24	-24	-41	-41
-23	-24	-23	-41	-24	-24	-23	-41	-23	-24	-24	-24	-24	-23	-24	-41	-41	-24	-24	-24	-23	-23	-24	-41	-23	-23	-41	-23	-41	-41	-24	-24	-24	-24	-24	-23	-24	-23	-24	-24	-23	-24	-23	-24	-23	-24	-24	-41	-24	-23
-24	-41	-24	-24	-24	-24	-24	-24	-24	-24	-24	-41	-23	-23	-23	-24	-24	-23	-24	-24	-24	-24	-41	-24	-41	-24	-41	-24	-24	-24	-24	-23	-24	-23	-23	-24	-24	-24	-23	-24	-41	-23	-24	-24	-23	-23	-23	-24	-23	-24
-24	-23	-23	-24	-24	-24	-24	-24	-23	-23	-23	-23	-24	-23	-24	-23	-24	-23	-24	-41	-41	-24	-23	-24	-23	-23	-24	-24	-41	-23	-23	-24	-24	-24	-24	-24	-24	-24	-24	-24	-23	-23	-41	-23	-24	-24	-24	-24	-24	-24
-23	-41	-41	-24	-24	-24	-23	-24	-23	-23	-23	-24	-24	-24	-24	-23	-24	-23	-24	-23	-24	-23	-24	-24	-24	-24	-23	-23	-24	-41	-24	-24	-24	-24	-24	-24	-24	-24	-24	-23	-24	-23	-23	-24	-24	-23	-24	-23	-23	-24
-24	-23	-24	-24	-23	-24	-24	-24	-41	-23	-41	-24	-23	-24	-24	-24	-24	-24	-24	-41	-24	-41	-23	-23	-24	-23	-41	-23	-24	-24	-24	-24	-24	-24	-24	-24	-41	-24	-23	-41	-24	-24	-41	-24	-23	-24	-23	-23	-23	-24
-24	-41	-24	-23	-23	-23	-24	-24	-23	-24	-24	-41	-24	-23	-41	-24	-24	-41	-41	-23	-24	-24	-24	-23	-23	-24	-41	-24	-23	-24	-23	-41	-24	-23	-24	-23	-24	-24	-41	-24	-23	-23	-41	-24	-23	-41	-24	-24	-23	-23
-23	-23	-23	-23	-24	-23	-23	-23	-24	-41	-24	-41	-23	-41	-24	-23	-23	-41	-24	-24	-23	-41	-23	-23	-24	-24	-23	-24	-24	-41	-24	-23	-41	-23	-24	-24	-24	-24	-24	-41	-23	-23	-24	-24	-41	-24	-24	-23	-24	-24
-24	-23	-23	-24	-24	-23	-23	-23	-24	-24	-24	-24	-24	-24	-24	-23	-24	-24	-24	-24	-23	-41	-23	-24	-24	-23	-23	-23	-23	-23	-24	-41	-24	-41	-23	-41	-24	-24	-23	-41	-41	-24	-41	-41	-24	-41	-23	-41	-23	-24
-24	-41	-41	-24	-24	-24	-24	-24	-24	-23	-23	-23	-41	-24	-41	-24	-23	-41	-24	-24	-24	-24	-24	-23	-24	-24	-24	-24	-24	-24	-23	-24	-24	-23	-24	-41	-23	-41	-24	-41	-24	-24	-24	-23	-24	-41	-23	-24	-24	-23
-24	-24	-23	-24	-24	-24	-24	-41	-23	-41	-23	-23	-24	-23	-23	-23	-23	-24	-24	-24	-23	-24	-23	-41	-23	-24	-24	-24	-24	-24	-24	-24	-24	-23	-23	-41	-24	-24	-23	-23	-24	-24	-23	-24	-23	-41	-23	-23	-41	-41
-24	-24	-23	-24	-24	-24	-24	-24	-41	-23	-24	-23	-41	-41	-23	-41	-24	-23	-24	-41	-23	-24	-24	-23	-23	-23	-24	-24	-23	-24	-24	-41	-24	-24	-24	-24	-24	-23	-24	-24	-24	-24	-24	-24	-41	-24	-24	-41	-24	-23
-23	-41	-24	-41	-24	-23	-24	-24	-23	-23	-24	-24	-23	-24	-24	-41	-41	-24	-41	-24	-41	-24	-24	-23	-24	-24	-24	-24	-41	-24	-24	-24	-24	-24	-24	-41	-23	-24	-41	-24	-24	-23	-24	-24	-23	-41	-24	-24	-41	-41
-24	-24	-23	-24	-41	-41	-24	-23	-24	-41	-41	-24	-24	-24	-24	-24	-24	-24	-23	-24	-24	-24	-24	-23	-24	-41	-24	-23	-24	-23	-24	-24	-23	-24	-24	-24	-23	-24	-23	-23	-24	-24	-41	-23	-41	-24	-24	-24	-41	-24
-24	-24	-24	-23	-23	-24	-24	-24	-24	-24	-41	-24	-23	-24	-41	-24	-24	-23	-24	-23	-24	-23	-24	-24	-23	-24	-24	-24	-24	-41	-24	-23	-41	-24	-41	-23	-24	-24	-23	-24	-23	-24	-24	-41	-24	-24	-23	-41	-24	-24
-41	-24	-24	-24	-41	-24	-24	-41	-24	-24	-23	-24	-24	-24	-41	-23	-24	-41	-23	-24	-41	-41	-24	-23	-23	-41	-41	-41	-23	-24	-24	-41	-24	-24	-24	-41	-24	-24	-23	-23	-24	-24	-41	-24	-24	-24	-24	-23	-24	-24
-24	-23	-24	-41	-23	-23	-24	-24	-41	-23	-24	-24	-24	-24	-23	-23	-23	-41	-24	-24	-24	-41	-23	-41	-24	-24	-23	-23	-23	-24	-24	-23	-24	-23	-41	-23	-23	-24	-24	-24	-24	-24	-24	-24	-24	-41	-24	-24	-23	-41
-23	-24	-23	-41	-41	-24	-23	-23	-41	-23	-24	-41	-24	-24	-24	-23	-24	-24	-23	-24	-24	-23	-23	-23	-24	-24	-24	-23	-24	-24	-24	-24	-24	-23	-24	-23	-23	-24	-23	-23	-41	-24	-24	-24	-23	-23	-24	-24	-23	-24
-24	-24	-23	-41	-24	-23	-23	-24	-24	-23	-41	-24	-24	-24	-23	-23	-41	-23	-23	-24	-23	-24	-24	-24	-41	-24	-41	-24	-24	-24	-41	-23	-23	-41	-24	-24	-24	-24	-23	-24	-23	-24	-23	-23	-24	-23	-24	-23	-41	-24
-24	-23	-24	-24	-23	-24	-23	-23	-24	-41	-24	-24	-24	-41	-41	-23	-24	-24	-24	-24	-41	-24	-24	-23	-23	-24	-24	-23	-23	-24	-41	-23	-24	-24	-23	-24	-24	-23	-41	-23	-24	-41	-24	-41	-23	-24	-24	-41	-24	-24
-24	-23	-24	-24	-41	-24	-23	-23	-24	-41	-23	-41	-24	-24	-24	-41	-41	-23	-23	-24	-41	-24	-24	-41	-24	-24	-24	-24	-41	-24	-24	-24	-23	-24	-41	-41	-24	-24	-24	-24	-23	-23	-23	-24	-23	-24	-24	-24	-41	-24
-24	-23	-24	-24	-24	-24	-23	-24	-24	-41	-41	-23	-24	-23	-41	-24	-24	-23	-24	-24	-23	-24	-24	-24	-24	-24	-24	-24	-23	-23	-24	-23	-24	-24	-23	-24	-41	-23	-41	-24	-24	-41	-23	-23	-23	-41	-23	-24	-24	-23
-23	-24	-23	-24	-24	-23	-41	-23	-24	-24	-24	-24	-24	-23	-24	-23	-24	-24	-23	-23	-23	-23	-41	-24	-23	-41	-23	-41	-24	-41	-24	-24	-41	-23	-24	-41	-24	-24	-23	-23	-23	-41	-23	-23	-23	-24	-23	-24	-23	-24
-24	-41	-23	-23	-24	-23	-24	-24	-24	-24	-24	-23	-23	-24	-23	-23	-24	-23	-24	-23	-41	-24	-24	-23	-23	-23	-41	-41	-24	-23	-24	-23	-23	-24	-24	-24	-41	-24	-23	-24	-41	-23	-24	-23	-24	-24	-23	-24	-23	-23
-24	-23	-24	-41	-23	-41	-23	-24	-23	-23	-23	-24	-24	-24	-23	-24	-24	-41	-41	-41	-23	-24	-24	-24	-23	-23	-41	-23	-23	-41	-24	-23	-24	-24	-24	-23	-41	-23	-24	-41	-24	-23	-41	-24	-41	-41	-41	-23	-41	-24
-24	-24	-24	-24	-41	-24	-24	-24	-23	-23	-24	-23	-23	-24	-24	-41	-23	-41	-24	-23	-24	-24	-24	-41	-24	-23	-23	-24	-24	-23	-23	-23	-24	-41	-41	-24	-23	-24	-24	-24	-24	-24	-24	-41	-23	-23	-23	-24	-24	-23
-41	-24	-24	-24	-23	-41	-41	-23	-23	-24	-24	-23	-24	-24	-23	-23	-24	-41	-23	-41	-41	-24	-24	-41	-24	-24	-24	-23	-23	-23	-23	-24	-24	-23	-24	-24	-23	-24	-23	-24	-23	-23	-41	-24	-24	-24	-24	-41	-24	-24
-24	-41	-24	-24	-24	-41	-24	-23	-24	-23	-24	-41	-23	-41	-24	-24	-24	-24	-24	-24	-41	-24	-41	-24	-24	-41	-24	-24	-24	-41	-24	-24	-24	-41	-23	-24	-23	-23	-23	-24	-41	-23	-23	-24	-24	-24	-24	-23	-24	-24
-41	-24	-24	-23	-24	-24	-23	-23	-24	-24	-24	-23	-23	-23	-23	-24	-24	-23	-23	-24	-24	-23	-24	-23	-24	-24	-24	-41	-24	-23	-24	-24	-24	-24	-24	-23	-24	-41	-24	-23	-41	-24	-23	-24	-23	-24	-24	-41	-23	-23
-23	-24	-23	-24	-24	-23	-24	-24	-24	-24	-24	-24	-41	-24	-41	-24	-24	-24	-24	-24	-24	-23	-24	-41	-24	-24	-24	-23	-23	-23	-23	-24	-23	-24	-24	-24	-24	-23	-24	-41	-23	-41	-24	-41	-24	-23	-24	-41	-24	-23
-41	-24	-24	-24	-24	-24	-24	-24	-24	-24	-24	-23	-41	-24	-24	-41	-41	-23	-24	-23	-24	-24	-24	-23	-24	-24	-24	-23	-23	-24	-23	-41	-41	-41	-24	-23	-24	-24	-24	-24	-23	-23	-24	-24	-41	-24	-23	-24	-23	-23
-23	-24	-41	-24	-24	-24	-24	-41	-24	-23	-24	-24	-23	-23	-23	-23	-24	-41	-23	-23	-24	-24	-23	-41	-24	-24	-24	-24	-24	-41	-23	-23	-24	-24	-23	-24	-24	-41	-23	-24	-41	-24	-24	-24	-24	-24	-23	-24	-24	-24
-24	-24	-41	-41	-41	-24	-23	-24	-24	-24	-24	-24	-23	-24	-23	-23	-24	-23	-24	-41	-23	-23	-24	-24	-23	-24	-24	-24	-41	-23	-24	-24	-24	-24	-24	-41	-24	-41	-24	-41	-41	-24	-41	-24	-24	-41	-41	-24	-23	-23
-23	-24	-23	-24	-23	-41	-41	-24	-24	-24	-24	-23	-23	-23	-23	-24	-24	-23	-24	-24	-24	-23	-24	-24	-24	-23	-24	-24	-41	-24	-24	-24	-24	-23	-24	-23	-24	-23	-24	-24	-23	-24	-24	-23	-23	-41	-23	-23	-24	-24
-41	-24	-24	-24	-23	-24	-41	-24	-24	-23	-24	-24	-24	-23	-41	-24	-24	-24	-23	-24	-24	-23	-41	-41	-24	-24	-24	-41	-23	-41	-41	-23	-24	-24	-24	-24	-24	-24	-24	-24	-23	-23	-41	-23	-41	-24	-24	-41	-23	-24
-24	-41	-23	-23	-41	-23	-23	-41	-24	-23	-24	-24	-24	-24	-24	-24	-41	-24	-24	-41	-24	-24	-24	-24	-23	-23	-24	-24	-24	-24	-41	-24	-23	-24	-24	-24	-23	-24	-41	-24	-23	-24	-23	-23	-24	-23	-23	-24	-23	-41
-24	-24	-23	-23	-41	-24	-24	-24	-41	-24	-24	-24	-24	-23	-41	-24	-24	-24	-24	-24	-24	-24	-23	-41	-24	-24	-23	-24	-24	-41	-24	-24	-23	-24	-24	-24	-24	-24	-23	-24	-24	-41	-24	-41	-41	-24	-41	-41	-24	-23
-24	-24	-24	-23	-23	-41	-23	-24	-24	-23	-24	-41	-24	-41	-24	-24	-41	-23	-24	-24	-23	-23	-23	-24	-41	-41	-41	-41	-41	-24	-24	-41	-23	-23	-24	-41	-23	-41	-24	-41	-24	-23	-24	-24	-24	-24	-23	-24	-23	-24
-41	-24	-24	-23	-23	-24	-23	-23	-24	-23	-24	-23	-23	-23	-23	-24	-24	-24	-23	-24	-24	-41	-24	-24	-23	-24	-23	-23	-24	-24	-24	-24	-23	-24	-24	-41	-24	-23	-24	-23	-24	-24	-41	-24	-23	-24	-23	-24	-24	-24
-41	-24	-41	-24	-24	-24	-23	-24	-24	-23	-24	-23	-24	-24	-23	-24	-24	-23	-24	-23	-24	-24	-24	-23	-23	-41	-24	-24	-23	-23	-24	-24	-24	-24	-41	-24	-24	-23	-23	-24	-23	-24	-24	-23	-24	-41	-23	-24	-23	-23
-24	-41	-23	-24	-24	-23	-24	-23	-23	-24	-23	-23	-24	-23	-23	-24	-24	-41	-23	-41	-24	-24	-24	-24	-41	-24	-24	-24	-24	-41	-24	-24	-41	-24	-41	-24	-23	-24	-23	-41	-24	-24	-41	-24	-23	-24	-23	-24	-41	-24
-23	-24	-23	-24	-24	-41	-24	-24	-23	-24	-24	-24	-23	-23	-24	-24	-23	-24	-24	-24	-24	-41	-41	-24	-23	-24	-24	-23	-23	-41	-41	-24	-24	-41	-24	-23	-23	-23	-24	-23	-24	-41	-41	-41	-23	-23	-23	-24	-23	-24
-24	-41	-41	-24	-41	-24	-41	-24	-24	-24	-23	-24	-23	-41	-24	-24	-24	-24	-24	-23	-23	-41	-24	-41	-23	-23	-24	-24	-24	-24	-23	-24	-41	-24	-41	-41	-24	-24	-24	-41	-23	-24	-24	-23	-24	-24	-24	-23	-24	-24
-24	-24	-23	-41	-24	-24	-23	-24	-24	-23	-24	-23	-24	-24	-24	-24	-23	-23	-23	-24	-41	-23	-23	-24	-23	-41	-24	-24	-23	-23	-23	-23	-23	-23	-23	-24	-24	-23	-24	-23	-24	-23	-24	-24	-24	-24	-24	-41	-24	-23
-23	-24	-24	-24	-23	-24	-41	-41	-24	-23	-23	-24	-24	-24	-23	-24	-24	-24	-23	-23	-24	-24	-24	-23	-23	-24	-24	-23	-41	-23	-23	-24	-41	-24	-41	-23	-24	-23	-24	-23	-24	-41	-23	-24	-24	-24	-23	-24	-24	-41
-24	-24	-24	-23	-24	-24	-41	-23	-24	-24	-24	-23	-24	-24	-23	-41	-41	-23	-23	-23	-24	-23	-24	-23	-24	-24	-24	-24	-24	-41	-23	-41	-23	-24	-24	-24	-24	-24	-24	-24	-41	-24	-24	-23	-41	-41	-24	-23	-41	-23
-24	-24	-23	-24	-23	-24	-23	-24	-24	-23	-24	-23	-24	-24	-23	-24	-23	-23	-24	-23	-24	-41	-24	-24	-23	-24	-24	-24	-23	-41	-24	-24	-24	-24	-41	-23	-24	-23	-23	-41	-24	-41	-23	-23	-41	-41	-23	-24	-23	-24
-24	-24	-24	-24	-24	-41	-24	-24	-23	-24	-24	-41	-24	-23	-41	-41	-24	-23	-41	-24	-24	-23	-41	-23	-24	-23	-24	-24	-23	-41	-24	-24	-24	-24	-23	-23	-41	-24	-41	-41	-23	-24	-23	-24	-24	-24	-24	-24	-24	-24
-24	-41	-24	-24	-24	-24	-41	-23	-24	-24	-23	-23	-23	-23	-24	-23	-24	-23	-24	-24	-23	-24	-41	-24	-24	-23	-23	-23	-24	-23	-24	-24	-23	-23	-24	-24	-24	-24	-24	-24	-23	-24	-41	-23	-24	-24	-23	-41	-24	-24
-24	-41	-23	-41	-24	-24	-24	-24	-41	-23	-24	-24	-24	-23	-24	-23	-24	-24	-23	-24	-24	-24	-41	-24	-24	-24	-24	-23	-41	-24	-23	-23	-23	-23	-23	-24	-23	-41	-23	-41	-24	-41	-41	-24	-23	-23	-24	-23	-41	-24
-23	-24	-41	-24	-23	-24	-24	-23	-23	-24	-24	-24	-23	-24	-24	-23	-24	-24	-23	-23	-23	-41	-23	-23	-23	-41	-24	-23	-41	-23	-24	-24	-24	-24	-23	-24	-24	-23	-24	-23	-23	-24	-23	-41	-23	-24	-24	-23	-41	-41
-24	-23	-24	-24	-24	-24	-24	-24	-41	-23	-23	-23	-24	-23	-41	-24	-24	-24	-24	-24	-23	-24	-23	-41	-41	-23	-23	-41	-23	-24	-23	-41	-23	-24	-23	-23	-24	-24	-24	-41	-24	-24	-23	-23	-23	-24	-41	-23	-24	-24
-24	-23	-23	-24	-24	-24	-24	-24	-23	-24	-41	-24	-24	-23	-24	-24	-23	-23	-24	-24	-41	-23	-24	-23	-23	-41	-24	-41	-23	-24	-23	-24	-41	-41	-24	-41	-24	-24	-24	-24	-24	-41	-23	-24	-23	-23	-24	-24	-24	-23
-41	-23	-24	-41	-23	-24	-23	-23	-24	-24	-23	-24	-23	-24	-23	-23	-24	-24	-24	-23	-41	-23	-24	-24	-24	-24	-24	-24	-24	-23	-24	-24	-24	-24	-24	-24	-24	-24	-41	-24	-23	-24	-24	-23	-24	-41	-24	-23	-24	-24
-24	-24	-23	-41	-24	-41	-41	-23	-23	-24	-41	-23	-24	-23	-23	-41	-23	-24	-24	-24	-24	-24	-24	-24	-41	-24	-24	-24	-41	-24	-24	-24	-24	-41	-24	-24	-24	-24	-23	-24	-23	-24	-24	-23	-23	-23	-23	-23	-24	-24
-41	-23	-23	-24	-24	-24	-41	-23	-23	-24	-24	-23	-24	-24	-24	-23	-23	-41	-24	-24	-24	-24	-24	-24	-24	-23	-23	-23	-24	-41	-41	-23	-23	-24	-24	-24	-24	-24	-24	-23	-23	-24	-24	-23	-24	-41	-24	-23	-23	-24
-24	-41	-23	-24	-23	-23	-23	-23	-24	-24	-24	-24	-24	-23	-24	-23	-41	-23	-24	-24	-24	-24	-24	-23	-24	-24	-23	-24	-24	-23	-24	-24	-23	-24	-24	-24	-24	-24	-41	-23	-24	-24	-24	-23	-23	-23	-23	-23	-24	-23
-23	-23	-23	-23	-41	-24	-41	-24	-23	-24	-24	-23	-24	-41	-24	-23	-24	-23	-41	-23	-23	-24	-24	-23	-23	-24	-24	-23	-24	-23	-23	-41	-24	-23	-23	-23	-24	-23	-24	-24	-24	-41	-24	-23	-24	-24	-24	-24	-23	-24
-23	-41	-24	-24	-24	-24	-24	-24	-24	-24	-23	-23	-41	-24	-24	-41	-23	-41	-23	-24	-24	-24	-41	-23	-24	-24	-41	-41	-24	-24	-24	-24	-24	-23	-24	-41	-23	-24	-41	-23	-23	-23	-24	-24	-24	-41	-24	-24	-24	-41
-24	-41	-24	-24	-23	-24	-24	-23	-24	-23	-23	-23	-24	-24	-41	-41	-24	-24	-24	-41	-23	-23	-41	-41	-23	-24	-24	-24	-24	-24	-24	-41	-41	-24	-23	-23	-23	-23	-24	-23	-24	-23	-24	-24	-24	-24	-23	-23	-24	-23
-41	-24	-23	-23	-24	-23	-41	-24	-41	-23	-24	-23	-41	-41	-24	-41	-24	-23	-24	-24	-24	-23	-23	-24	-24	-23	-41	-24	-24	-23	-41	-24	-24	-23	-41	-41	-23	-24	-23	-41	-24	-24	-24	-24	-23	-41	-23	-24	-41	-23
-23	-24	-24	-23	-23	-24	-41	-24	-24	-24	-24	-41	-23	-23	-24	-41	-24	-41	-23	-24	-23	-24	-23	-23	-24	-24	-41	-24	-23	-24	-24	-24	-41	-24	-23	-23	-41	-24	-23	-24	-24	-24	-24	-23	-24	-23	-24	-24	-24	-23
-23	-23	-24	-23	-41	-24	-23	-24	-24	-41	-23	-41	-24	-24	-24	-24	-24	-24	-41	-24	-24	-24	-23	-23	-24	-23	-41	-24	-23	-24	-24	-41	-24	-24	-23	-23	-23	-23	-24	-24	-24	-24	-24	-24	-24	-24	-24	-24	-23	-41
-24	-24	-23	-24	-24	-24	-24	-41	-23	-23	-23	-23	-24	-41	-24	-24	-24	-41	-24	-24	-23	-23	-24	-24	-24	-41	-24	-24	-24	-24	-24	-24	-41	-24	-41	-41	-23	-41	-24	-24	-24	-24	-41	-23	-41	-24	-24	-23	-24	-24
-41	-23	-23	-23	-23	-23	-23	-23	-41	-23	-23	-24	-24	-24	-24	-23	-24	-23	-41	-23	-23	-24	-23	-24	-23	-23	-24	-23	-24	-24	-23	-41	-24	-24	-24	-24	-24	-41	-24	-24	-24	-23	-24	-24	-24	-23	-24	-23	-24	-23
-24	-24	-24	-23	-23	-23	-23	-24	-23	-23	-41	-24	-24	-24	-24	-24	-41	-24	-24	-23	-24	-24	-23	-41	-41	-23	-24	-24	-23	-24	-24	-24	-41	-24	-24	-23	-24	-23	-41	-24	-41	-23	-24	-24	-24	-41	-24	-41	-24	-24
-24	-24	-23	-24	-24	-24	-23	-23	-41	-23	-23	-23	-23	-23	-41	-24	-24	-41	-41	-24	-24	-23	-24	-23	-41	-24	-41	-24	-24	-23	-41	-24	-24	-41	-24	-24	-41	-23	-24	-41	-41	-23	-24	-23	-24	-24	-23	-24	-23	-41
-24	-24	-24	-41	-41	-23	-24	-23	-23	-24	-41	-24	-24	-24	-23	-24	-24	-24	-24	-41	-24	-24	-23	-23	-24	-23	-23	-24	-41	-24	-24	-23	-24	-24	-24	-24	-23	-24	-23	-24	-24	-24	-24	-24	-41	-41	-24	-24	-24	-24
-41	-23	-24	-24	-24	-23	-24	-41	-24	-24	-24	-24	-23	-24	-41	-23	-41	-24	-41	-23	-23	-41	-24	-23	-24	-41	-24	-24	-41	-24	-24	-23	-24	-24	-24	-24	-24	-23	-23	-24	-41	-24	-23	-24	-23	-23	-24	-24	-23	-23
-24	-23	-24	-24	-24	-24	-24	-24	-24	-41	-23	-24	-41	-23	-24	-23	-24	-24	-41	-24	-23	-41	-24	-24	-24	-24	-24	-24	-23	-24	-23	-24	-23	-24	-23	-23	-23	-23	-24	-24	-24	-41	-23	-23	-23	-24	-24	-41	-24	-41
-24	-24	-41	-24	-24	-23	-24	-24	-23	-41	-24	-24	-41	-41	-24	-24	-24	-24	-23	-24	-24	-23	-24	-24	-23	-24	-23	-24	-24	-24	-24	-24	-24	-24	-24	-24	-24	-23	-24	-24	-23	-24	-41	-23	-23	-24	-24	-24	-24	-41
-23	-23	-24	-24	-24	-24	-24	-23	-23	-23	-24	-24	-24	-23	-24	-24	-41	-24	-23	-24	-41	-41	-24	-24	-23	-24	-23	-23	-24	-41	-24	-23	-23	-24	-24	-23	-41	-41	-24	-41	-24	-24	-24	-24	-24	-23	-23	-23	-23	-41
-24	-23	-23	-41	-24	-41	-24	-24	-23	-24	-24	-23	-23	-24	-24	-24	-23	-24	-24	-24	-24	-24	-24	-41	-24	-41	-23	-24	-24	-24	-24	-23	-24	-24	-24	-23	-24	-24	-23	-24	-23	-24	-23	-23	-24	-24	-23	-24	-24	-24
-24	-24	-24	-24	-23	-24	-24	-24	-24	-23	-24	-24	-24	-24	-24	-23	-24	-23	-23	-41	-24	-23	-24	-24	-24	-41	-24	-24	-23	-24	-23	-23	-24	-41	-41	-24	-24	-24	-23	-24	-24	-41	-24	-23	-24	-23	-24	-24	-23	-23
-23	-23	-24	-24	-24	-41	-41	-24	-24	-41	-24	-24	-24	-24	-24	-24	-41	-24	-23	-24	-24	-23	-23	-24	-24	-24	-24	-24	-41	-23	-24	-23	-24	-24	-41	-24	-24	-41	-24	-24	-23	-24	-23	-24	-24	-24	-24	-24	-41	-24
-23	-41	-23	-41	-41	-23	-23	-24	-23	-23	-41	-24	-41	-24	-23	-24	-23	-24	-24	-23	-23	-24	-24	-24	-23	-41	-24	-23	-24	-24	-23	-24	-24	-24	-24	-24	-23	-23	-23	-24	-23	-24	-23	-24	-23	-24	-24	-24	-24	-41
-24	-24	-23	-24	-24	-23	-24	-23	-24	-24	-23	-23	-24	-23	-23	-24	-23	-23	-41	-24	-24	-41	-24	-24	-24	-41	-41	-23	-24	-24	-24	-23	-24	-23	-24	-23	-23	-24	-24	-24	-24	-41	-24	-24	-24	-24	-24	-24	-41	-23
-24	-24	-24	-41	-24	-24	-24	-24	-41	-41	-23	-24	-24	-41	-23	-24	-24	-23	-41	-23	-24	-24	-23	-24	-24	-24	-24	-24	-24	-24	-41	-23	-24	-23	-24	-24	-41	-24	-23	-23	-24	-24	-24	-23	-24	-41	-24	-41	-23	-41
-24	-24	-24	-24	-24	-24	-24	-24	-23	-24	-41	-41	-23	-24	-24	-24	-24	-23	-24	-24	-24	-24	-23	-24	-24	-24	-23	-41	-24	-24	-23	-23	-24	-24	-24	-23	-41	-24	-23	-24	-23	-24	-24	-24	-24	-23	-24	-24	-24	-24
-41	-24	-24	-41	-41	-41	-24	-24	-24	-24	-24	-23	-23	-24	-23	-23	-24	-41	-24	-24	-41	-24	-24	-24	-24	-24	-24	-23	-24	-24	-24	-24	-24	-24	-24	-23	-24	-24	-24	-24	-24	-24	-24	-24	-41	-24	-24	-24	-24	-23
-23	-24	-24	-24	-24	-24	-41	-23	-24	-23	-23	-24	-24	-24	-23	-23	-24	-24	-23	-23	-23	-41	-24	-24	-24	-24	-24	-24	-24	-23	-41	-24	-23	-41	-23	-41	-23	-24	-24	-24	-23	-41	-23	-24	-24	-41	-24	-41	-24	-24
-24	-24	-24	-23	-24	-24	-23	-23	-23	-24	-41	-23	-24	-23	-23	-24	-23	-41	-41	-24	-23	-23	-24	-24	-24	-23	-23	-24	-23	-24	-41	-24	-24	-41	-24	-23	-24	-24	-24	-24	-24	-24	-23	-24	-24	-23	-24	-23	-41	-24
-24	-24	-24	-24	-24	-24	-24	-24	-24	-24	-23	-23	-23	-24	-24	-24	-24	-24	-23	-24	-24	-23	-23	-24	-24	-24	-41	-41	-24	-24	-24	-24	-24	-24	-24	-23	-23	-41	-24	-24	-24	-24	-24	-24	-24	-23	-24	-24	-24	-24
-24	-23	-24	-24	-41	-23	-23	-24	-23	-41	-24	-24	-23	-23	-23	-24	-24	-24	-23	-24	-23	-23	-24	-24	-24	-23	-23	-24	-24	-24	-24	-24	-23	-41	-24	-41	-24	-23	-24	-24	-41	-41	-24	-24	-41	-41	-24	-24	-24	-24
-24	-24	-24	-41	-24	-24	-24	-23	-24	-24	-23	-23	-23	-24	-24	-24	-23	-24	-41	-24	-24	-24	-24	-24	-24	-24	-23	-23	-24	-23	-24	-24	-24	-24	-24	-41	-23	-41	-23	-24	-24	-24	-41	-24	-23	-24	-24	-24	-41	-23
-24	-23	-24	-23	-24	-24	-24	-24	-41	-41	-41	-23	-24	-41	-41	-41	-24	-41	-41	-24	-24	-41	-24	-23	-24	-24	-24	-41	-24	-24	-24	-24	-41	-24	-24	-24	-23	-41	-24	-41	-23	-23	-24	-23	-23	-24	-24	-24	-24	-24
-24	-23	-24	-24	-23	-24	-24	-24	-24	-24	-41	-24	-23	-24	-23	-24	-24	-23	-24	-24	-23	-24	-24	-24	-24	-24	-24	-41	-24	-24	-23	-23	-24	-24	-23	-23	-23	-24	-24	-24	-24	-41	-23	-24	-41	-41	-23	-24	-24	-24
-24	-24	-23	-24	-23	-24	-24	-24	-41	-24	-23	-24	-23	-24	-41	-23	-23	-23	-23	-23	-23	-23	-41	-23	-24	-24	-23	-41	-23	-24	-24	-23	-23	-24	-24	-24	-24	-24	-24	-24	-24	-41	-24	-24	-24	-24	-24	-24	-23	-24
-24	-24	-24	-23	-24	-23	-24	-24	-23	-41	-24	-24	-24	-23	-23	-24	-41	-23	-23	-23	-24	-41	-23	-41	-24	-41	-24	-24	-24	-24	-23	-24	-24	-24	-23	-41	-41	-24	-23	-24	-23	-23	-23	-41	-24	-23	-24	-24	-23	-24
-24	-41	-24	-24	-24	-24	-24	-41	-23	-23	-23	-24	-24	-41	-24	-24	-24	-23	-24	-24	-23	-23	-24	-41	-24	-23	-24	-24	-41	-23	-24	-41	-23	-24	-24	-23	-23	-23	-23	-23	-41	-24	-41	-23	-24	-24	-24	-24	-24	-24
-24	-24	-23	-24	-24	-41	-24	-24	-24	-24	-23	-24	-23	-23	-24	-24	-24	-23	-23	-24	-24	-24	-41	-23	-41	-24	-23	-24	-41	-24	-24	-23	-23	-24	-24	-24	-24	-24	-24	-41	-24	-23	-24	-24	-23	-24	-24	-24	-24	-24
-24	-24	-23	-23	-23	-41	-23	-24	-41	-23	-23	-24	-23	-24	-24	-23	-24	-24	-24	-23	-23	-41	-23	-41	-24	-23	-24	-24	-23	-23	-24	-24	-24	-23	-24	-23	-24	-23	-24	-24	-41	-23	-23	-24	-41	-41	-24	-24	-41	-23
-23	-24	-41	-23	-41	-24	-23	-24	-24	-23	-23	-24	-24	-23	-41	-24	-24	-24	-24	-24	-41	-24	-24	-41	-24	-41	-24	-24	-24	-23	-23	-24	-23	-24	-24	-24	-23	-23	-41	-24	-24	-24	-24	-41	-41	-41	-24	-41	-24	-24
-24	-23	-24	-23	-23	-24	-23	-24	-41	-24	-24	-24	-41	-23	-23	-24	-24	-41	-23	-23	-23	-24	-24	-23	-23	-41	-24	-24	-41	-23	-41	-23	-24	-41	-24	-23	-41	-24	-24	-23	-24	-24	-24	-24	-41	-24	-41	-24	-24	-24
-41	-24	-24	-41	-23	-41	-24	-41	-41	-23	-41	-24	-24	-24	-24	-23	-24	-23	-23	-41	-23	-23	-24	-24	-24	-23	-23	-24	-24	-24	-24	-24	-23	-23	-24	-24	-24	-23	-41	-24	-24	-24	-24	-24	-24	-24	-24	-23	-41	-24
-24	-24	-24	-41	-23	-24	-24	-24	-23	-24	-24	-41	-24	-41	-24	-41	-23	-24	-24	-24	-23	-41	-24	-41	-24	-24	-23	-41	-24	-24	-41	-24	-23	-24	-24	-24	-24	-24	-24	-23	-41	-24	-41	-23	-24	-24	-23	-24	-24	-23
-24	-24	-24	-24	-24	-41	-24	-41	-24	-23	-24	-24	-24	-23	-23	-24	-23	-41	-23	-24	-41	-23	-24	-24	-41	-23	-41	-23	-24	-23	-24	-24	-24	-41	-24	-24	-41	-41	-23	-24	-24	-24	-23	-41	-23	-23	-23	-23	-23	-41
-41	-24	-24	-23	-23	-23	-41	-23	-23	-24	-24	-23	-41	-23	-23	-23	-23	-24	-24	-24	-41	-24	-24	-24	-24	-24	-24	-24	-24	-23	-41	-23	-24	-24	-24	-24	-23	-24	-41	-24	-23	-23	-24	-24	-24	-24	-24	-24	-23	-24
-23	-24	-24	-23	-24	-24	-41	-24	-41	-24	-23	-24	-23	-24	-24	-23	-24	-24	-24	-23	-24	-24	-24	-24	-24	-24	-24	-24	-24	-24	-24	-23	-24	-24	-41	-24	-24	-23	-24	-24	-23	-23	-41	-41	-24	-24	-41	-24	-23	-24
-24	-23	-23	-24	-24	-24	-24	-24	-23	-24	-24	-24	-24	-24	-24	-41	-41	-23	-41	-24	-24	-23	-23	-23	-24	-23	-24	-24	-24	-23	-23	-23	-24	-24	-41	-41	-41	-23	-23	-23	-24	-24	-24	-41	-24	-24	-41	-23	-24	-24
-24	-24	-24	-24	-24	-24	-23	-41	-41	-41	-23	-24	-24	-24	-41	-24	-23	-41	-24	-23	-23	-24	-41	-24	-23	-23	-23	-23	-23	-23	-24	-24	-41	-23	-23	-24	-24	-24	-23	-24	-24	-24	-24	-41	-24	-23	-24	-24	-23	-24
-24	-23	-24	-24	-23	-24	-23	-23	-24	-24	-24	-23	-41	-23	-41	-24	-41	-24	-23	-24	-23	-24	-41	-24	-23	-24	-24	-24	-23	-24	-41	-24	-23	-23	-23	-23	-23	-24	-41	-41	-24	-24	-23	-23	-41	-24	-24	-24	-24	-41
-23	-41	-24	-24	-23	-24	-23	-24	-23	-24	-41	-24	-24	-24	-24	-24	-24	-23	-24	-41	-23	-23	-23	-41	-24	-41	-24	-24	-23	-23	-24	-23	-24	-23	-41	-41	-23	-24	-24	-41	-23	-24	-24	-24	-23	-23	-41	-24	-23	-24
-24	-23	-24	-24	-23	-24	-24	-24	-24	-23	-24	-24	-24	-24	-24	-24	-41	-24	-24	-41	-23	-23	-24	-24	-24	-24	-41	-24	-24	-23	-23	-24	-23	-41	-24	-23	-24	-41	-23	-24	-41	-23	-24	-23	-24	-41	-24	-24	-23	-23
-24	-24	-23	-24	-41	-24	-23	-24	-41	-24	-24	-23	-24	-24	-24	-24	-24	-23	-23	-23	-23	-24	-41	-24	-24	-23	-24	-23	-24	-41	-23	-23	-24	-24	-24	-41	-23	-24	-24	-24	-41	-24	-41	-24	-24	-41	-24	-24	-41	-24
-41	-24	-23	-41	-24	-24	-23	-23	-23	-41	-24	-24	-23	-23	-24	-41	-24	-41	-41	-24	-41	-23	-24	-23	-24	-23	-24	-24	-24	-23	-23	-23	-24	-41	-24	-24	-23	-24	-23	-23	-24	-41	-41	-23	-24	-24	-24	-24	-41	-23
-23	-24	-23	-24	-23	-24	-23	-23	-41	-41	-24	-23	-24	-24	-24	-41	-41	-24	-24	-23	-23	-24	-23	-41	-24	-24	-23	-41	-24	-41	-24	-23	-24	-24	-24	-41	-41	-24	-24	-24	-24	-41	-23	-24	-23	-24	-23	-24	-23	-24
-24	-24	-24	-23	-24	-23	-23	-24	-23	-23	-24	-24	-24	-23	-41	-24	-23	-41	-24	-23	-24	-24	-23	-24	-24	-24	-24	-24	-24	-24	-24	-23	-24	-23	-23	-23	-24	-23	-23	-24	-24	-24	-24	-24	-24	-24	-23	-24	-41	-23
-23	-41	-24	-24	-24	-24	-24	-24	-24	-24	-24	-24	-24	-24	-24	-23	-24	-23	-24	-24	-23	-24	-23	-23	-23	-24	-41	-24	-24	-23	-41	-24	-24	-24	-24	-24	-24	-23	-23	-23	-41	-41	-24	-41	-41	-24	-24	-24	-24	-23
-24	-24	-23	-23	-41	-23	-24	-24	-23	-24	-24	-24	-24	-24	-24	-24	-23	-23	-24	-24	-41	-23	-23	-23	-23	-41	-24	-24	-24	-24	-41	-24	-41	-23	-24	-41	-24	-41	-24	-24	-24	-41	-24	-23	-24	-23	-41	-24	-41	-24
-24	-41	-41	-41	-24	-23	-24	-41	-24	-24	-24	-24	-23	-23	-24	-23	-41	-24	-23	-24	-24	-24	-23	-23	-24	-23	-41	-24	-24	-24	-24	-24	-41	-23	-24	-24	-24	-41	-24	-24	-41	-24	-24	-24	-24	-23	-24	-24	-23	-24
-41	-23	-24	-24	-23	-23	-24	-23	-23	-24	-24	-41	-41	-24	-23	-23	-24	-23	-23	-24	-23	-24	-24	-24	-24	-24	-23	-24	-23	-23	-24	-24	-24	-23	-23	-24	-24	-23	-41	-41	-41	-23	-23	-23	-24	-23	-23	-23	-41	-24
-24	-41	-24	-24	-23	-23	-24	-23	-24	-23	-23	-24	-23	-24	-23	-24	-41	-23	-41	-24	-24	-24	-24	-24	-24	-24	-23	-24	-23	-24	-24	-23	-24	-41	-23	-24	-23	-24	-41	-24	-24	-41	-24	-23	-24	-41	-23	-24	-23	-24
-41	-23	-23	-24	-23	-24	-23	-24	-24	-24	-24	-23	-41	-41	-24	-24	-24	-23	-23	-24	-24	-24	-24	-23	-41	-24	-41	-24	-41	-24	-24	-24	-24	-24	-23	-24	-23	-23	-24	-41	-23	-41	-23	-24	-41	-23	-23	-24	-41	-24
-24	-23	-23	-24	-23	-24	-23	-23	-24	-41	-24	-24	-24	-24	-41	-24	-24	-23	-24	-23	-24	-24	-23	-24	-41	-23	-41	-41	-41	-24	-24	-24	-24	-24	-24	-23	-24	-24	-23	-24	-24	-24	-41	-41	-23	-24	-24	-24	-23	-24
-24	-24	-24	-23	-41	-24	-24	-24	-23	-24	-41	-24	-41	-24	-41	-23	-24	-23	-24	-24	-41	-24	-24	-41	-24	-24	-23	-23	-24	-23	-24	-24	-41	-23	-23	-23	-41	-24	-24	-24	-24	-24	-24	-41	-23	-41	-23	-24	-41	-24
-23	-24	-24	-41	-23	-41	-41	-24	-23	-24	-24	-24	-23	-23	-23	-24	-24	-24	-23	-23	-24	-24	-41	-24	-23	-41	-23	-24	-23	-24	-41	-41	-23	-41	-24	-24	-41	-24	-24	-24	-24	-24	-24	-24	-23	-23	-24	-24	-41	-23
-23	-24	-23	-23	-41	-23	-23	-24	-24	-24	-41	-24	-24	-23	-24	-24	-23	-24	-23	-24	-23	-41	-24	-41	-24	-24	-41	-24	-24	-23	-23	-41	-41	-24	-24	-24	-41	-24	-23	-23	-24	-41	-23	-24	-24	-24	-24	-23	-24	-24
-24	-24	-24	-23	-23	-23	-24	-24	-41	-41	-23	-24	-23	-24	-24	-23	-24	-24	-24	-23	-24	-24	-24	-24	-41	-23	-24	-41	-23	-23	-24	-24	-23	-23	-41	-23	-24	-23	-24	-24	-24	-24	-41	-23	-23	-23	-24	-24	-23	-24
-23	-23	-24	-23	-41	-24	-23	-23	-24	-24	-24	-23	-41	-41	-24	-23	-23	-24	-24	-23	-23	-23	-23	-23	-41	-23	-24	-24	-24	-23	-24	-24	-24	-24	-23	-24	-41	-23	-24	-23	-23	-23	-24	-24	-24	-41	-41	-23	-24	-24
-24	-23	-24	-24	-23	-24	-24	-24	-41	-41	-23	-24	-24	-24	-24	-24	-24	-24	-24	-23	-23	-23	-24	-24	-23	-24	-24	-23	-23	-23	-41	-23	-24	-24	-24	-23	-24	-24	-24	-24	-24	-41	-24	-24	-23	-24	-24	-41	-41	-24
-24	-23	-24	-41	-23	-24	-24	-24	-41	-24	-41	-24	-23	-24	-24	-23	-24	-24	-23	-41	-24	-41	-24	-23	-24	-24	-24	-23	-23	-24	-24	-24	-24	-23	-24	-41	-24	-24	-23	-24	-24	-41	-23	-23	-23	-24	-24	-24	-24	-24
-23	-41	-23	-23	-24	-24	-24	-23	-24	-24	-23	-24	-24	-23	-24	-24	-23	-41	-24	-24	-24	-24	-23	-41	-23	-41	-24	-24	-24	-24	-24	-23	-23	-24	-23	-24	-23	-24	-24	-24	-24	-24	-23	-24	-23	-24	-23	-24	-23	-24
-23	-24	-23	-24	-24	-24	-23	-24	-24	-24	-24	-24	-24	-23	-24	-24	-23	-41	-24	-24	-24	-24	-24	-23	-23	-24	-23	-24	-24	-23	-24	-24	-23	-23	-24	-24	-23	-23	-24	-24	-24	-23	-23	-24	-24	-23	-24	-23	-24	-23
-23	-23	-24	-24	-41	-41	-23	-24	-24	-23	-24	-23	-24	-24	-41	-24	-24	-41	-24	-24	-24	-23	-24	-24	-24	-23	-24	-24	-24	-24	-24	-23	-24	-41	-23	-24	-41	-23	-24	-24	-23	-24	-24	-24	-23	-41	-24	-24	-23	-24
-24	-24	-41	-41	-24	-24	-24	-24	-23	-24	-23	-41	-24	-24	-24	-23	-24	-24	-23	-24	-23	-24	-41	-24	-24	-24	-24	-24	-41	-24	-24	-23	-24	-41	-24	-23	-23	-24	-23	-24	-23	-24	-23	-23	-24	-41	-23	-24	-24	-23
-23	-24	-24	-41	-24	-24	-24	-24	-23	-23	-24	-41	-24	-24	-41	-41	-24	-24	-24	-23	-24	-24	-24	-23	-24	-24	-24	-23	-24	-23	-23	-24	-24	-24	-24	-23	-24	-24	-24	-41	-23	-24	-23	-24	-41	-23	-23	-24	-24	-41
-24	-24	-23	-23	-24	-24	-24	-24	-23	-24	-24	-23	-24	-41	-24	-24	-41	-23	-23	-24	-24	-24	-24	-41	-24	-23	-24	-41	-24	-23	-24	-24	-23	-24	-24	-24	-24	-23	-23	-23	-24	-24	-24	-23	-23	-24	-24	-24	-23	-23
-24	-24	-23	-41	-23	-41	-23	-23	-23	-24	-41	-24	-24	-41	-24	-23	-23	-23	-23	-24	-23	-24	-41	-41	-24	-23	-24	-24	-23	-24	-24	-24	-23	-23	-24	-23	-24	-23	-24	-41	-23	-24	-24	-23	-24	-24	-24	-23	-23	-23
-24	-23	-24	-24	-24	-23	-24	-24	-41	-23	-24	-24	-24	-24	-23	-23	-23	-24	-23	-23	-41	-24	-24	-24	-23	-24	-23	-41	-24	-41	-23	-41	-41	-24	-41	-24	-24	-24	-24	-24	-23	-41	-24	-24	-24	-41	-24	-24	-41	-24
-24	-24	-24	-24	-23	-41	-24	-23	-24	-24	-24	-41	-23	-41	-41	-23	-23	-23	-23	-24	-23	-23	-41	-24	-24	-41	-24	-24	-23	-24	-23	-24	-41	-24	-23	-24	-24	-24	-23	-24	-24	-24	-23	-23	-24	-24	-41	-24	-41	-24
-24	-23	-24	-24	-24	-24	-23	-23	-24	-23	-41	-24	-23	-24	-23	-23	-23	-23	-41	-23	-41	-24	-24	-24	-23	-24	-23	-24	-24	-23	-24	-23	-23	-24	-24	-24	-41	-41	-24	-24	-24	-24	-23	-41	-41	-24	-24	-24	-24	-41
-23	-24	-24	-41	-24	-24	-24	-24	-24	-23	-23	-24	-23	-23	-24	-24	-24	-24	-41	-23	-23	-24	-23	-24	-24	-24	-23	-41	-24	-41	-24	-41	-24	-24	-24	-24	-24	-41	-41	-41	-24	-24	-24	-23	-24	-24	-23	-23	-24	-24
-24	-24	-24	-23	-24	-24	-24	-24	-24	-24	-24	-23	-23	-24	-24	-24	-23	-23	-23	-23	-23	-23	-23	-24	-41	-24	-24	-23	-24	-24	-24	-41	-24	-24	-24	-41	-24	-41	-24	-23	-24	-24	-41	-23	-23	-23	-24	-41	-23	-23
-23	-23	-24	-23	-23	-24	-23	-23	-24	-24	-24	-24	-23	-24	-23	-23	-23	-23	-24	-24	-24	-24	-24	-24	-24	-24	-41	-24	-23	-24	-24	-24	-24	-23	-24	-23	-24	-23	-24	-24	-24	-24	-23	-41	-41	-24	-23	-41	-24	-24
-41	-24	-23	-24	-24	-23	-23	-24	-24	-24	-24	-24	-24	-24	-23	-41	-24	-24	-41	-24	-24	-24	-24	-24	-23	-41	-23	-23	-23	-24	-24	-41	-24	-41	-24	-41	-24	-24	-24	-24	-41	-24	-24	-24	-24	-23	-24	-24	-23	-24
-41	-41	-24	-24	-24	-24	-23	-24	-24	-24	-23	-24	-24	-24	-41	-24	-24	-23	-23	-24	-23	-24	-24	-24	-23	-23	-23	-23	-24	-41	-24	-24	-24	-24	-23	-24	-41	-24	-41	-41	-24	-41	-23	-24	-23	-41	-24	-24	-41	-24
-24	-24	-41	-24	-41	-24	-24	-24	-24	-23	-24	-24	-24	-41	-41	-24	-24	-23	-23	-24	-24	-23	-24	-23	-24	-24	-41	-24	-24	-24	-23	-23	-23	-23	-41	-23	-23	-24	-23	-23	-24	-24	-23	-24	-41	-24	-24	-23	-23	-23
-24	-24	-23	-24	-23	-24	-24	-24	-23	-24	-23	-23	-41	-41	-24	-41	-24	-24	-24	-23	-23	-41	-23	-24	-23	-24	-41	-23	-24	-24	-24	-24	-41	-24	-24	-41	-23	-24	-24	-41	-24	-24	-24	-24	-23	-41	-23	-24	-24	-24
-24	-24	-24	-24	-24	-24	-23	-24	-24	-23	-41	-23	-24	-24	-24	-24	-23	-24	-24	-41	-24	-24	-41	-24	-24	-23	-23	-23	-41	-24	-41	-41	-24	-24	-23	-24	-23	-41	-23	-23	-23	-23	-23	-23	-41	-24	-24	-24	-24	-41
-23	-23	-41	-24	-24	-23	-24	-23	-24	-24	-24	-23	-41	-24	-24	-24	-24	-23	-23	-23	-24	-23	-24	-23	-24	-23	-23	-23	-41	-41	-23	-24	-24	-24	-41	-24	-24	-24	-41	-23	-24	-23	-23	-23	-24	-24	-24	-23	-24	-23
-24	-41	-23	-41	-41	-23	-23	-23	-23	-23	-41	-41	-24	-24	-24	-24	-24	-24	-24	-24	-24	-24	-41	-24	-24	-41	-23	-23	-24	-24	-24	-24	-24	-24	-24	-24	-24	-24	-23	-24	-23	-41	-23	-24	-24	-41	-23	-24	-23	-24
-41	-23	-24	-23	-24	-24	-24	-24	-23	-23	-23	-24	-24	-23	-23	-24	-23	-41	-24	-41	-24	-24	-24	-23	-23	-23	-23	-24	-23	-24	-41	-24	-23	-24	-24	-23	-23	-24	-24	-23	-24	-24	-41	-41	-24	-41	-23	-24	-41	-23
-23	-24	-23	-24	-24	-41	-24	-24	-23	-23	-24	-24	-24	-24	-24	-23	-24	-23	-24	-24	-24	-41	-41	-23	-23	-24	-41	-24	-24	-24	-23	-24	-41	-23	-24	-23	-24	-24	-24	-23	-24	-24	-24	-23	-23	-41	-24	-24	-23	-41
-23	-24	-23	-24	-41	-23	-24	-23	-24	-23	-41	-24	-24	-23	-23	-24	-24	-23	-23	-24	-41	-24	-24	-24	-23	-23	-23	-24	-24	-24	-23	-24	-24	-23	-24	-23	-24	-24	-24	-41	-23	-24	-41	-41	-23	-23	-23	-24	-23	-24
-24	-24	-24	-23	-23	-23	-23	-23	-23	-23	-41	-24	-24	-23	-23	-24	-24	-24	-41	-24	-23	-24	-24	-41	-24	-23	-23	-41	-24	-41	-23	-41	-24	-23	-24	-24	-24	-41	-23	-41	-24	-23	-24	-24	-24	-41	-23	-23	-23	-24
-23	-41	-24	-23	-24	-41	-24	-23	-41	-24	-24	-23	-24	-24	-24	-41	-24	-24	-23	-23	-41	-24	-23	-23	-24	-24	-23	-24	-24	-24	-24	-23	-41	-23	-24	-23	-24	-23	-24	-23	-24	-24	-23	-23	-24	-41	-23	-23	-41	-24
-24	-23	-41	-24	-23	-24	-24	-24	-24	-24	-23	-41	-41	-41	-41	-23	-24	-24	-24	-24	-41	-41	-24	-41	-24	-41	-24	-23	-41	-41	-23	-24	-41	-23	-24	-24	-24	-23	-23	-24	-23	-24	-24	-24	-24	-24	-41	-24	-24	-41
-41	-24	-24	-24	-23	-41	-24	-23	-41	-24	-24	-23	-23	-41	-23	-24	-41	-24	-41	-23	-24	-24	-23	-24	-23	-24	-24	-24	-24	-41	-24	-24	-23	-23	-24	-23	-41	-23	-24	-24	-24	-24	-23	-23	-23	-24	-24	-24	-41	-24
-24	-24	-24	-23	-24	-23	-24	-24	-23	-24	-23	-23	-23	-23	-23	-24	-24	-41	-23	-24	-23	-24	-24	-24	-23	-24	-24	-24	-23	-24	-24	-23	-23	-23	-41	-24	-24	-24	-24	-24	-24	-23	-24	-24	-41	-23	-24	-24	-24	-24
-24	-24	-24	-24	-24	-41	-23	-24	-23	-23	-23	-24	-24	-24	-24	-41	-23	-24	-24	-24	-24	-24	-24	-24	-24	-41	-24	-24	-23	-24	-24	-23	-23	-24	-24	-24	-24	-23	-24	-41	-24	-41	-23	-23	-41	-24	-24	-23	-24	-24
-41	-24	-24	-24	-23	-24	-23	-24	-24	-24	-41	-24	-23	-24	-23	-24	-24	-24	-41	-24	-23	-23	-23	-24	-23	-24	-24	-24	-24	-24	-23	-24	-24	-23	-24	-24	-23	-24	-23	-23	-23	-24	-24	-24	-24	-41	-23	-23	-23	-41
-24	-23	-23	-24	-23	-23	-41	-24	-24	-41	-23	-24	-24	-24	-41	-23	-24	-24	-24	-23	-41	-24	-24	-24	-23	-24	-24	-41	-24	-24	-24	-24	-41	-41	-23	-23	-23	-24	-23	-24	-24	-23	-41	-41	-41	-23	-23	-41	-23	-24
-24	-23	-23	-24	-23	-24	-23	-24	-24	-24	-23	-24	-41	-41	-24	-41	-23	-41	-24	-41	-24	-23	-41	-23	-24	-24	-23	-41	-24	-24	-24	-41	-24	-24	-24	-24	-24	-24	-24	-23	-23	-41	-41	-23	-24	-41	-23	-23	-24	-24
-24	-24	-24	-23	-23	-23	-23	-24	-24	-41	-23	-24	-24	-24	-24	-41	-24	-24	-23	-23	-24	-23	-24	-24	-24	-23	-23	-24	-24	-24	-24	-41	-23	-24	-23	-24	-24	-24	-41	-24	-24	-24	-24	-23	-24	-41	-24	-23	-41	-24
-41	-23	-41	-23	-24	-23	-24	-23	-24	-24	-23	-24	-24	-24	-23	-24	-41	-24	-23	-24	-41	-23	-24	-24	-24	-24	-24	-41	-24	-24	-23	-23	-24	-24	-24	-23	-24	-24	-23	-24	-23	-24	-23	-23	-24	-24	-24	-41	-24	-24
-41	-24	-24	-23	-24	-24	-41	-24	-24	-23	-41	-24	-23	-24	-24	-24	-24	-24	-24	-41	-23	-24	-23	-24	-23	-41	-24	-24	-24	-24	-23	-23	-41	-24	-24	-24	-41	-23	-24	-23	-23	-41	-24	-23	-24	-23	-41	-24	-41	-23
-41	-41	-24	-23	-24	-24	-41	-24	-23	-41	-41	-24	-24	-24	-24	-24	-23	-24	-23	-24	-24	-41	-24	-23	-41	-23	-41	-23	-24	-23	-41	-24	-24	-23	-23	-23	-24	-24	-24	-41	-24	-24	-41	-23	-41	-24	-24	-24	-24	-23
-24	-23	-23	-24	-24	-24	-24	-23	-23	-23	-23	-24	-23	-24	-41	-41	-23	-24	-24	-23	-24	-24	-24	-41	-41	-23	-23	-41	-24	-41	-23	-23	-24	-24	-41	-23	-23	-24	-24	-23	-23	-24	-41	-24	-24	-23	-24	-23	-23	-24
-24	-41	-24	-24	-41	-23	-24	-23	-23	-24	-23	-24	-23	-23	-41	-24	-23	-24	-23	-23	-24	-24	-23	-24	-41	-23	-24	-41	-41	-41	-24	-24	-23	-24	-24	-41	-23	-41	-23	-41	-23	-23	-23	-24	-23	-41	-24	-24	-24	-23
-24	-23	-24	-24	-41	-24	-41	-24	-23	-24	-23	-24	-41	-24	-24	-41	-23	-24	-24	-24	-23	-23	-24	-24	-23	-24	-24	-24	-24	-24	-23	-24	-24	-23	-24	-24	-24	-24	-24	-41	-23	-41	-41	-24	-24	-24	-24	-23	-41	-24
-23	-24	-24	-24	-41	-24	-24	-24	-23	-24	-23	-23	-23	-23	-24	-24	-23	-23	-23	-23	-24	-23	-23	-23	-24	-24	-23	-24	-24	-23	-24	-24	-24	-24	-41	-24	-23	-24	-24	-24	-23	-24	-24	-24	-24	-24	-24	-23	-23	-24
-41	-23	-24	-24	-23	-41	-24	-24	-24	-24	-24	-24	-23	-23	-24	-23	-24	-24	-23	-41	-23	-23	-23	-24	-24	-24	-23	-41	-41	-24	-23	-24	-23	-23	-24	-41	-23	-24	-23	-23	-23	-24	-24	-24	-24	-41	-24	-24	-23	-24
-24	-23	-24	-24	-23	-23	-23	-23	-24	-23	-41	-41	-41	-24	-41	-24	-24	-41	-24	-23	-23	-24	-23	-24	-23	-41	-24	-24	-41	-23	-23	-24	-23	-23	-23	-24	-24	-41	-24	-41	-23	-41	-23	-23	-24	-23	-24	-24	-24	-23
-24	-41	-41	-23	-41	-24	-24	-24	-24	-24	-23	-24	-23	-24	-23	-24	-23	-24	-41	-24	-23	-24	-24	-24	-23	-24	-24	-24	-24	-24	-24	-23	-24	-24	-23	-24	-23	-41	-23	-41	-23	-23	-24	-41	-23	-24	-24	-24	-24	-23
-24	-23	-23	-23	-23	-23	-24	-41	-41	-24	-41	-23	-24	-23	-24	-41	-41	-24	-24	-23	-23	-23	-41	-24	-23	-41	-41	-23	-41	-23	-24	-23	-24	-24	-24	-24	-24	-24	-24	-23	-24	-24	-24	-23	-24	-23	-24	-24	-24	-24
-24	-24	-41	-24	-24	-23	-23	-24	-41	-24	-24	-24	-24	-23	-23	-24	-24	-24	-41	-24	-23	-23	-24	-23	-23	-24	-23	-24	-24	-41	-24	-23	-23	-23	-24	-23	-24	-24	-24	-24	-24	-41	-23	-41	-23	-24	-23	-23	-23	-23
-24	-23	-24	-24	-41	-24	-41	-41	-24	-23	-24	-23	-23	-23	-23	-41	-24	-23	-23	-24	-24	-24	-24	-24	-24	-23	-23	-24	-24	-41	-41	-41	-24	-24	-24	-24	-24	-41	-24	-41	-41	-24	-23	-24	-23	-41	-23	-41	-24	-23
-23	-24	-41	-23	-24	-24	-24	-23	-24	-23	-23	-24	-23	-23	-24	-41	-24	-24	-24	-24	-41	-24	-23	-24	-24	-24	-41	-23	-24	-24	-23	-41	-24	-24	-23	-41	-24	-24	-24	-41	-24	-41	-24	-24	-23	-24	-24	-24	-24	-23
-23	-24	-24	-24	-24	-24	-24	-23	-24	-23	-24	-41	-24	-24	-23	-24	-23	-24	-23	-23	-41	-24	-24	-23	-23	-24	-24	-24	-41	-23	-24	-41	-23	-24	-24	-24	-24	-24	-41	-24	-23	-24	-24	-24	-23	-41	-24	-24	-24	-23
-24	-24	-24	-41	-23	-24	-24	-23	-24	-41	-24	-41	-23	-23	-24	-24	-41	-23	-24	-23	-23	-24	-24	-41	-24	-24	-24	-24	-41	-24	-41	-23	-41	-23	-24	-23	-23	-23	-24	-24	-24	-24	-23	-23	-24	-41	-24	-24	-24	-41
-41	-24	-41	-41	-23	-24	-24	-24	-24	-24	-24	-24	-24	-24	-23	-41	-24	-24	-24	-23	-24	-23	-24	-24	-24	-24	-23	-24	-23	-41	-23	-24	-24	-23	-24	-41	-24	-24	-24	-24	-23	-24	-24	-24	-24	-24	-41	-24	-24	-23
-24	-23	-24	-24	-41	-24	-24	-24	-24	-24	-24	-23	-24	-23	-23	-23	-23	-24	-24	-24	-41	-41	-24	-23	-24	-23	-41	-41	-24	-24	-24	-24	-24	-23	-23	-23	-23	-24	-23	-24	-23	-23	-23	-41	-24	-23	-24	-24	-23	-24
-24	-23	-41	-23	-41	-23	-23	-23	-23	-24	-24	-24	-24	-24	-41	-24	-24	-24	-24	-24	-41	-41	-23	-24	-23	-23	-23	-24	-23	-24	-23	-23	-24	-23	-23	-24	-24	-23	-24	-41	-24	-23	-24	-24	-24	-41	-41	-24	-24	-23
-24	-24	-23	-23	-24	-23	-24	-24	-24	-24	-23	-23	-24	-24	-24	-24	-23	-24	-23	-24	-24	-24	-23	-24	-24	-23	-23	-23	-24	-41	-24	-24	-41	-24	-24	-24	-23	-24	-23	-24	-24	-24	-24	-24	-24	-23	-24	-24	-23	-23
-24	-24	-24	-24	-41	-24	-24	-24	-24	-24	-24	-23	-23	-24	-23	-24	-24	-41	-23	-41	-24	-24	-24	-24	-41	-23	-41	-41	-24	-24	-41	-24	-23	-23	-41	-24	-41	-24	-24	-23	-23	-24	-23	-24	-23	-23	-23	-24	-41	-23
-24	-23	-24	-24	-41	-24	-41	-24	-24	-23	-24	-24	-23	-24	-24	-23	-23	-24	-24	-23	-23	-24	-24	-24	-24	-24	-24	-24	-24	-41	-24	-24	-24	-24	-24	-24	-24	-24	-23	-24	-24	-41	-24	-24	-24	-24	-24	-41	-24	-24
-24	-24	-41	-23	-41	-24	-24	-41	-24	-24	-24	-24	-24	-23	-23	-24	-41	-41	-41	-24	-23	-24	-41	-23	-24	-24	-24	-23	-24	-41	-24	-23	-41	-24	-23	-24	-24	-41	-24	-23	-24	-23	-24	-23	-41	-41	-24	-24	-24	-24
-24	-24	-24	-24	-41	-23	-24	-24	-24	-24	-41	-41	-24	-24	-41	-23	-41	-23	-41	-24	-24	-23	-24	-23	-24	-41	-24	-23	-24	-41	-41	-24	-23	-24	-41	-23	-24	-23	-24	-23	-23	-24	-24	-24	-24	-23	-23	-24	-23	-24
-24	-23	-24	-23	-24	-23	-23	-24	-24	-23	-23	-23	-23	-23	-23	-24	-24	-24	-24	-23	-24	-41	-41	-41	-24	-23	-24	-23	-23	-24	-24	-23	-23	-24	-24	-23	-41	-41	-23	-24	-24	-24	-24	-23	-41	-23	-41	-24	-41	-23
-24	-24	-41	-41	-23	-24	-24	-41	-24	-23	-24	-24	-24	-23	-41	-24	-24	-24	-24	-24	-23	-23	-24	-24	-23	-41	-23	-23	-23	-23	-23	-24	-41	-24	-41	-24	-24	-23	-24	-24	-24	-24	-24	-24	-23	-24	-24	-23	-41	-24
-24	-23	-24	-41	-41	-41	-23	-24	-23	-24	-24	-24	-24	-24	-41	-23	-23	-24	-23	-24	-24	-24	-41	-24	-41	-23	-24	-24	-24	-23	-24	-23	-24	-23	-23	-24	-41	-23	-41	-24	-23	-24	-24	-24	-23	-23	-24	-24	-24	-24
-23	-23	-24	-24	-23	-24	-23	-23	-24	-24	-41	-24	-24	-24	-23	-23	-24	-23	-23	-24	-23	-23	-24	-23	-41	-24	-24	-23	-24	-23	-24	-24	-24	-24	-23	-24	-24	-24	-24	-41	-23	-23	-24	-23	-24	-41	-24	-23	-24	-24
-24	-24	-41	-23	-24	-24	-24	-41	-41	-24	-24	-24	-23	-23	-24	-23	-23	-24	-23	-24	-24	-24	-23	-23	-24	-24	-23	-24	-24	-23	-23	-24	-23	-24	-24	-24	-24	-24	-24	-23	-24	-24	-24	-23	-24	-24	-24	-24	-24	-23
-23	-24	-24	-24	-41	-23	-24	-41	-41	-23	-23	-23	-24	-24	-41	-23	-24	-23	-23	-24	-23	-23	-24	-23	-24	-41	-23	-41	-23	-24	-23	-24	-24	-23	-24	-24	-24	-24	-23	-24	-23	-24	-23	-23	-23	-23	-41	-23	-23	-41
-23	-23	-23	-24	-23	-24	-24	-23	-24	-24	-24	-41	-24	-24	-23	-24	-23	-24	-24	-24	-23	-24	-24	-24	-24	-23	-23	-24	-23	-23	-24	-24	-23	-24	-24	-24	-24	-23	-24	-41	-24	-24	-41	-24	-24	-24	-23	-24	-23	-41
-23	-24	-23	-24	-23	-41	-24	-24	-23	-41	-24	-24	-41	-24	-24	-23	-23	-24	-23	-24	-23	-24	-23	-23	-41	-23	-24	-24	-41	-24	-24	-23	-41	-41	-24	-24	-24	-24	-23	-23	-41	-41	-24	-24	-41	-24	-24	-23	-24	-24
-24	-24	-41	-24	-24	-24	-24	-23	-24	-24	-23	-23	-41	-23	-23	-23	-24	-41	-41	-23	-24	-24	-23	-23	-24	-23	-23	-41	-41	-24	-24	-24	-24	-24	-24	-24	-41	-41	-23	-23	-24	-23	-23	-24	-23	-24	-23	-24	-23	-24
-41	-41	-23	-23	-24	-41	-24	-24	-24	-24	-24	-41	-23	-23	-41	-24	-23	-24	-24	-23	-24	-24	-23	-24	-23	-23	-24	-24	-24	-24	-41	-41	-24	-24	-24	-23	-24	-24	-24	-24	-41	-23	-24	-24	-24	-24	-24	-24	-23	-24
-23	-41	-23	-24	-23	-41	-24	-24	-24	-24	-41	-24	-24	-24	-41	-24	-23	-24	-24	-23	-23	-23	-23	-24	-23	-41	-24	-24	-23	-24	-23	-24	-24	-24	-24	-24	-23	-24	-23	-24	-24	-24	-24	-24	-24	-23	-41	-23	-23	-24
-23	-24	-23	-24	-23	-23	-24	-41	-24	-24	-41	-23	-24	-41	-41	-24	-24	-24	-24	-24	-24	-24	-23	-41	-24	-41	-23	-24	-24	-23	-24	-24	-41	-24	-24	-41	-23	-41	-24	-23	-24	-23	-24	-24	-24	-24	-24	-24	-41	-24
-41	-24	-24	-24	-24	-41	-24	-23	-23	-23	-41	-23	-24	-24	-41	-24	-23	-24	-23	-23	-23	-23	-23	-23	-41	-24	-41	-23	-24	-24	-23	-24	-24	-24	-24	-24	-24	-23	-24	-23	-23	-24	-24	-24	-24	-24	-24	-24	-24	-23
-24	-24	-41	-24	-24	-24	-41	-24	-24	-23	-24	-41	-24	-24	-23	-24	-24	-23	-41	-24	-24	-41	-24	-24	-24	-24	-41	-23	-24	-23	-24	-23	-23	-41	-24	-24	-23	-41	-24	-24	-41	-24	-23	-23	-24	-41	-24	-24	-24	-23
-24	-24	-24	-41	-24	-24	-23	-41	-23	-24	-24	-23	-23	-41	-24	-41	-41	-23	-24	-24	-24	-23	-23	-23	-24	-23	-24	-23	-41	-23	-24	-24	-23	-24	-23	-41	-23	-24	-24	-24	-23	-24	-41	-24	-23	-23	-23	-24	-24	-24
-23	-24	-23	-24	-24	-24	-24	-23	-41	-24	-24	-24	-41	-24	-24	-23	-23	-23	-24	-41	-24	-24	-24	-24	-23	-24	-24	-41	-41	-24	-23	-23	-24	-41	-24	-24	-24	-41	-24	-23	-24	-23	-41	-24	-24	-23	-24	-24	-24	-23
-24	-24	-24	-24	-23	-41	-41	-24	-24	-23	-23	-24	-24	-41	-24	-24	-24	-23	-23	-24	-41	-23	-24	-24	-24	-23	-23	-23	-24	-23	-23	-41	-41	-23	-24	-41	-23	-24	-24	-24	-24	-24	-24	-24	-41	-24	-24	-24	-23	-24
-41	-24	-23	-24	-24	-23	-24	-41	-23	-23	-23	-23	-41	-24	-24	-23	-41	-24	-24	-41	-41	-24	-23	-41	-23	-23	-23	-41	-23	-41	-24	-24	-23	-23	-23	-24	-41	-24	-23	-41	-41	-41	-23	-41	-23	-23	-24	-41	-23	-23
-24	-23	-23	-24	-24	-24	-24	-41	-41	-24	-41	-24	-23	-24	-24	-24	-24	-24	-23	-41	-41	-24	-24	-23	-24	-24	-24	-24	-24	-41	-23	-23	-24	-23	-23	-24	-24	-41	-41	-41	-23	-24	-24	-41	-41	-41	-24	-23	-23	-23
-24	-24	-23	-24	-24	-24	-24	-41	-24	-24	-24	-24	-24	-23	-24	-24	-24	-23	-24	-41	-24	-24	-24	-24	-23	-24	-41	-23	-41	-41	-24	-23	-23	-24	-23	-24	-24	-23	-23	-24	-23	-23	-24	-23	-24	-24	-24	-24	-24	-24
-24	-24	-24	-41	-24	-24	-24	-23	-24	-23	-41	-24	-41	-24	-41	-41	-23	-41	-24	-24	-41	-41	-24	-41	-24	-24	-41	-24	-24	-23	-23	-24	-24	-41	-41	-41	-24	-23	-24	-23	-24	-24	-24	-24	-24	-23	-24	-23	-41	-24
-23	-24	-41	-23	-24	-24	-24	-41	-23	-23	-23	-24	-24	-24	-24	-41	-24	-23	-23	-24	-24	-23	-23	-41	-23	-24	-41	-24	-24	-24	-24	-41	-24	-24	-23	-23	-24	-23	-24	-23	-24	-41	-24	-24	-24	-23	-24	-24	-41	-23
-23	-24	-24	-41	-23	-24	-23	-41	-24	-24	-23	-24	-24	-23	-24	-23	-24	-24	-24	-23	-24	-24	-24	-41	-24	-23	-23	-23	-24	-23	-24	-24	-24	-24	-24	-24	-41	-24	-24	-23	-23	-24	-23	-24	-23	-24	-24	-23	-23	-23
-23	-23	-23	-41	-24	-23	-23	-24	-23	-23	-24	-23	-24	-23	-24	-41	-24	-24	-24	-24	-41	-24	-24	-23	-23	-24	-41	-23	-24	-24	-24	-23	-41	-23	-23	-23	-24	-23	-23	-24	-24	-23	-24	-41	-23	-23	-24	-41	-23	-41
-23	-24	-24	-41	-24	-24	-24	-24	-24	-24	-23	-24	-24	-24	-23	-23	-24	-24	-41	-24	-41	-24	-24	-24	-23	-24	-24	-24	-24	-23	-41	-23	-23	-24	-24	-24	-23	-23	-24	-41	-23	-24	-24	-24	-23	-23	-23	-23	-24	-23
-24	-24	-41	-23	-24	-23	-24	-23	-23	-41	-23	-23	-24	-23	-24	-24	-24	-24	-23	-41	-41	-41	-41	-41	-24	-24	-24	-23	-24	-24	-24	-23	-23	-24	-23	-23	-41	-41	-23	-23	-24	-24	-24	-24	-24	-24	-24	-41	-41	-24
-23	-24	-23	-24	-23	-24	-24	-24	-24	-23	-23	-41	-24	-23	-24	-24	-23	-41	-24	-24	-23	-24	-41	-24	-24	-23	-23	-41	-24	-24	-24	-24	-24	-24	-24	-23	-24	-24	-23	-24	-24	-24	-23	-24	-24	-24	-41	-24	-24	-24
-24	-24	-23	-24	-24	-24	-23	-24	-24	-24	-23	-23	-23	-24	-23	-24	-41	-24	-41	-24	-24	-24	-41	-24	-24	-24	-23	-23	-24	-24	-23	-23	-41	-24	-24	-24	-41	-23	-24	-41	-24	-41	-24	-23	-23	-23	-41	-24	-23	-41
-24	-24	-23	-23	-24	-24	-24	-24	-23	-24	-24	-23	-23	-23	-24	-23	-23	-24	-24	-41	-23	-23	-23	-24	-23	-24	-23	-23	-41	-24	-24	-24	-24	-23	-24	-24	-24	-24	-24	-23	-24	-24	-23	-24	-23	-24	-23	-24	-24	-24
-24	-24	-23	-23	-24	-23	-24	-24	-24	-24	-23	-24	-23	-24	-24	-41	-24	-41	-24	-23	-41	-24	-24	-24	-23	-23	-41	-41	-23	-23	-24	-24	-23	-23	-24	-24	-24	-24	-41	-24	-24	-24	-24	-24	-23	-41	-23	-23	-41	-24
-24	-24	-23	-24	-41	-23	-24	-24	-23	-41	-24	-41	-24	-23	-24	-24	-24	-24	-24	-24	-23	-24	-23	-24	-24	-24	-24	-24	-23	-24	-24	-24	-24	-41	-41	-23	-41	-41	-24	-41	-41	-24	-24	-41	-23	-24	-23	-24	-24	-24
-24	-24	-41	-23	-23	-24	-23	-24	-41	-41	-24	-24	-24	-23	-23	-24	-24	-24	-24	-24	-24	-23	-23	-23	-23	-24	-24	-23	-24	-24	-24	-23	-24	-24	-24	-23	-23	-24	-24	-24	-41	-24	-23	-23	-23	-24	-24	-24	-23	-24
-23	-41	-41	-24	-24	-41	-41	-24	-24	-24	-24	-24	-41	-23	-24	-23	-23	-24	-24	-24	-24	-24	-24	-41	-24	-24	-24	-24	-24	-24	-24	-24	-23	-41	-24	-23	-24	-41	-24	-24	-23	-24	-24	-23	-24	-24	-23	-23	-24	-24
-24	-24	-23	-24	-24	-23	-24	-41	-24	-23	-24	-24	-24	-23	-23	-24	-24	-23	-24	-24	-41	-24	-24	-23	-24	-24	-23	-23	-23	-24	-24	-41	-24	-24	-24	-23	-41	-23	-23	-23	-41	-23	-23	-24	-23	-41	-23	-24	-41	-23
-24	-23	-24	-24	-41	-24	-41	-24	-23	-24	-24	-23	-41	-23	-24	-41	-24	-24	-23	-24	-24	-41	-24	-23	-23	-24	-24	-24	-23	-23	-24	-24	-24	-24	-24	-23	-24	-24	-24	-41	-23	-23	-24	-23	-24	-23	-23	-24	-23	-24
-41	-41	-24	-24	-24	-24	-41	-23	-24	-24	-41	-24	-24	-23	-23	-41	-23	-24	-41	-41	-24	-24	-24	-24	-24	-23	-24	-24	-23	-24	-23	-24	-23	-24	-24	-24	-24	-41	-23	-23	-24	-24	-24	-24	-23	-23	-41	-24	-23	-41
-41	-24	-24	-23	-24	-24	-23	-24	-41	-24	-23	-24	-24	-23	-24	-24	-24	-24	-23	-23	-41	-24	-23	-24	-23	-24	-23	-23	-23	-24	-23	-41	-41	-23	-24	-41	-23	-24	-23	-24	-24	-23	-24	-24	-23	-41	-41	-24	-23	-24
-41	-23	-24	-41	-24	-24	-24	-24	-24	-24	-23	-41	-24	-41	-24	-24	-23	-24	-23	-24	-24	-41	-24	-24	-23	-23	-24	-24	-41	-24	-41	-23	-23	-41	-24	-24	-41	-24	-23	-24	-24	-23	-24	-23	-24	-24	-24	-24	-24	-24
-41	-24	-41	-24	-24	-23	-24	-24	-24	-24	-24	-24	-24	-41	-23	-24	-23	-23	-24	-24	-23	-23	-23	-41	-24	-23	-41	-24	-24	-24	-41	-24	-24	-23	-23	-24	-24	-41	-23	-24	-23	-24	-23	-41	-41	-23	-24	-24	-24	-24
-23	-24	-24	-24	-41	-23	-24	-24	-23	-24	-24	-24	-24	-23	-24	-24	-24	-24	-23	-41	-24	-24	-41	-23	-24	-23	-24	-23	-24	-24	-41	-24	-24	-41	-23	-24	-24	-23	-24	-24	-41	-41	-24	-24	-24	-23	-24	-24	-24	-23
-24	-23	-24	-23	-24	-24	-23	-23	-24	-23	-24	-41	-24	-23	-23	-41	-24	-23	-24	-24	-41	-23	-23	-24	-24	-24	-23	-23	-41	-23	-24	-23	-24	-24	-23	-24	-24	-24	-24	-24	-24	-41	-23	-24	-24	-41	-41	-24	-24	-24
-24	-23	-41	-41	-24	-24	-23	-24	-23	-24	-24	-24	-41	-24	-23	-41	-41	-41	-24	-23	-23	-24	-24	-23	-24	-23	-41	-24	-24	-41	-23	-24	-24	-41	-24	-23	-24	-24	-23	-23	-23	-24	-24	-23	-24	-24	-24	-23	-24	-24
-23	-24	-24	-41	-41	-23	-23	-41	-41	-24	-24	-24	-23	-24	-24	-24	-23	-24	-24	-41	-23	-23	-24	-24	-24	-23	-24	-23	-24	-23	-23	-23	-24	-24	-41	-23	-24	-23	-24	-23	-23	-23	-23	-23	-23	-24	-41	-24	-24	-23
-24	-23	-23	-23	-23	-24	-24	-24	-24	-41	-24	-23	-24	-41	-24	-24	-41	-23	-24	-23	-24	-41	-24	-23	-24	-23	-23	-41	-24	-24	-41	-23	-23	-23	-23	-24	-24	-41	-23	-41	-23	-24	-23	-24	-41	-23	-23	-41	-23	-24
-24	-24	-24	-24	-41	-41	-24	-24	-41	-41	-23	-24	-23	-41	-41	-24	-23	-24	-24	-41	-24	-24	-24	-41	-23	-23	-23	-23	-41	-23	-41	-23	-24	-24	-24	-23	-23	-41	-24	-23	-23	-23	-24	-23	-24	-23	-23	-24	-23	-24
-41	-23	-41	-23	-41	-41	-23	-41	-24	-24	-24	-23	-24	-41	-24	-23	-24	-41	-24	-24	-24	-24	-23	-24	-24	-24	-41	-23	-23	-41	-24	-23	-24	-41	-24	-23	-24	-23	-23	-24	-24	-24	-24	-41	-24	-41	-23	-24	-41	-24
-24	-24	-24	-41	-24	-24	-24	-23	-23	-24	-23	-24	-23	-41	-24	-24	-24	-41	-41	-23	-24	-24	-23	-23	-41	-24	-23	-24	-24	-41	-24	-24	-24	-24	-23	-41	-24	-24	-24	-23	-23	-24	-23	-24	-24	-24	-41	-41	-23	-24
-23	-41	-41	-24	-41	-24	-24	-24	-24	-23	-24	-23	-24	-24	-23	-24	-24	-24	-41	-24	-24	-24	-24	-24	-23	-24	-24	-24	-41	-24	-24	-41	-41	-24	-24	-24	-41	-24	-23	-24	-41	-24	-23	-24	-23	-23	-24	-24	-41	-41
-24	-24	-41	-24	-23	-24	-24	-24	-41	-24	-23	-23	-24	-24	-24	-24	-24	-23	-24	-24	-24	-24	-24	-24	-41	-23	-41	-41	-24	-23	-23	-23	-24	-23	-23	-24	-41	-24	-23	-24	-24	-24	-24	-23	-24	-41	-24	-23	-23	-23
-24	-24	-41	-24	-41	-23	-23	-23	-41	-24	-24	-23	-23	-24	-24	-24	-41	-23	-24	-24	-41	-23	-24	-23	-41	-24	-24	-24	-23	-24	-24	-23	-24	-24	-41	-24	-24	-24	-41	-23	-24	-24	-23	-24	-23	-24	-41	-41	-24	-24
-24	-24	-24	-23	-24	-41	-23	-24	-23	-24	-23	-41	-41	-24	-24	-24	-23	-41	-23	-24	-23	-24	-41	-24	-41	-24	-23	-24	-23	-24	-24	-23	-24	-24	-24	-24	-23	-24	-24	-24	-41	-23	-41	-41	-24	-23	-24	-24	-24	-23
-23	-41	-24	-41	-24	-24	-23	-24	-41	-23	-23	-23	-23	-24	-41	-23	-24	-24	-23	-23	-41	-24	-41	-24	-41	-41	-23	-24	-41	-23	-24	-24	-24	-24	-24	-23	-24	-24	-24	-23	-24	-41	-23	-41	-24	-23	-24	-41	-24	-24
-24	-23	-24	-41	-24	-23	-24	-24	-41	-24	-23	-24	-41	-24	-41	-24	-23	-41	-24	-23	-23	-24	-23	-41	-24	-24	-24	-24	-24	-41	-24	-23	-24	-23	-24	-41	-24	-23	-24	-23	-24	-23	-24	-24	-24	-24	-41	-23	-24	-41
-24	-23	-23	-23	-23	-23	-24	-41	-24	-24	-24	-24	-24	-24	-23	-23	-24	-24	-23	-23	-41	-23	-24	-23	-23	-41	-41	-41	-24	-24	-24	-23	-23	-23	-41	-23	-24	-23	-24	-23	-23	-41	-41	-24	-24	-41	-23	-23	-23	-23
-23	-24	-24	-24	-23	-24	-24	-24	-24	-41	-24	-24	-24	-24	-24	-24	-41	-23	-24	-41	-41	-23	-24	-41	-24	-23	-24	-23	-24	-24	-41	-24	-23	-41	-23	-41	-41	-24	-23	-41	-23	-24	-41	-24	-23	-24	-23	-24	-23	-23
-24	-23	-23	-23	-24	-24	-23	-41	-24	-23	-24	-23	-24	-24	-24	-24	-23	-41	-24	-24	-23	-23	-41	-23	-24	-24	-41	-41	-41	-23	-41	-23	-24	-41	-24	-23	-23	-24	-41	-41	-41	-23	-24	-24	-23	-24	-41	-24	-24	-24
-23	-24	-24	-24	-24	-24	-23	-23	-24	-24	-23	-24	-24	-24	-24	-24	-41	-24	-24	-24	-24	-24	-24	-24	-41	-24	-41	-24	-24	-24	-23	-24	-41	-24	-23	-23	-24	-24	-41	-23	-41	-41	-24	-24	-41	-24	-24	-23	-41	-24
-24	-24	-23	-23	-23	-41	-41	-41	-24	-41	-24	-24	-41	-23	-24	-24	-24	-23	-23	-24	-24	-23	-24	-24	-24	-24	-23	-41	-41	-24	-23	-24	-41	-41	-24	-41	-24	-23	-23	-23	-24	-41	-24	-24	-41	-24	-41	-41	-41	-23
-24	-24	-24	-24	-23	-24	-24	-24	-41	-24	-24	-23	-23	-41	-23	-24	-24	-41	-41	-23	-23	-24	-23	-41	-24	-41	-23	-41	-24	-24	-24	-24	-23	-41	-24	-24	-24	-24	-24	-24	-23	-41	-23	-23	-24	-24	-41	-24	-24	-23
-41	-24	-23	-23	-23	-24	-23	-24	-41	-41	-23	-24	-24	-41	-41	-24	-23	-24	-24	-24	-41	-41	-23	-23	-23	-24	-23	-24	-23	-24	-24	-24	-41	-24	-24	-23	-24	-41	-24	-41	-41	-24	-24	-24	-23	-24	-23	-41	-23	-41
-24	-24	-24	-24	-24	-24	-24	-23	-41	-41	-24	-24	-23	-24	-23	-41	-24	-24	-41	-24	-24	-41	-24	-23	-24	-24	-41	-24	-24	-24	-24	-23	-24	-23	-24	-41	-23	-24	-24	-23	-24	-24	-24	-23	-24	-24	-23	-24	-23	-24
-24	-24	-24	-41	-24	-24	-23	-24	-23	-41	-23	-24	-24	-24	-24	-24	-24	-24	-23	-23	-24	-24	-24	-24	-24	-41	-41	-24	-24	-24	-24	-23	-23	-24	-24	-24	-24	-41	-41	-24	-24	-24	-23	-24	-24	-23	-23	-23	-23	-41
-23	-24	-24	-41	-24	-24	-24	-41	-24	-41	-23	-24	-24	-41	-24	-23	-24	-24	-24	-24	-24	-23	-24	-41	-23	-41	-23	-41	-23	-23	-24	-41	-24	-24	-24	-24	-23	-23	-24	-24	-41	-24	-23	-24	-24	-24	-24	-24	-41	-24
-41	-23	-23	-23	-23	-24	-23	-23	-24	-24	-24	-24	-24	-24	-24	-23	-24	-41	-24	-24	-23	-41	-24	-23	-41	-41	-24	-23	-24	-24	-23	-24	-24	-41	-23	-24	-23	-23	-24	-24	-23	-23	-23	-24	-23	-41	-24	-23	-24	-23
-24	-24	-41	-24	-24	-24	-24	-24	-24	-24	-24	-24	-41	-24	-24	-41	-24	-41	-24	-24	-24	-24	-41	-23	-23	-23	-24	-24	-23	-41	-41	-24	-24	-41	-41	-23	-24	-24	-23	-24	-24	-24	-24	-24	-24	-41	-24	-23	-23	-24
-23	-41	-24	-24	-23	-41	-23	-24	-23	-24	-24	-24	-23	-24	-23	-41	-24	-23	-24	-41	-24	-24	-24	-24	-41	-23	-23	-24	-24	-24	-24	-24	-24	-23	-23	-24	-24	-23	-41	-24	-24	-23	-41	-24	-41	-41	-24	-24	-24	-24
-24	-24	-24	-24	-24	-23	-24	-24	-24	-41	-23	-23	-24	-23	-41	-24	-24	-24	-23	-24	-23	-24	-24	-24	-24	-23	-41	-24	-24	-24	-24	-23	-24	-41	-23	-24	-24	-24	-24	-23	-24	-24	-24	-23	-24	-23	-24	-23	-41	-24
-24	-24	-23	-41	-24	-41	-24	-24	-41	-24	-23	-24	-23	-41	-24	-41	-24	-41	-24	-24	-24	-23	-23	-24	-24	-23	-41	-24	-41	-24	-24	-24	-24	-24	-24	-24	-23	-24	-41	-23	-23	-41	-23	-24	-24	-24	-24	-24	-41	-23
-41	-23	-23	-24	-41	-23	-24	-24	-24	-24	-24	-23	-24	-23	-41	-24	-24	-24	-24	-23	-23	-24	-24	-41	-23	-24	-24	-23	-41	-23	-24	-23	-24	-24	-23	-24	-24	-24	-24	-24	-24	-24	-24	-24	-41	-23	-24	-24	-23	-23
-23	-41	-41	-24	-24	-23	-24	-24	-24	-23	-23	-24	-24	-24	-24	-24	-23	-24	-24	-23	-41	-24	-24	-24	-24	-24	-41	-24	-41	-41	-41	-24	-24	-24	-23	-23	-23	-23	-23	-41	-24	-23	-24	-23	-24	-24	-41	-24	-41	-23
-24	-23	-24	-24	-24	-24	-23	-24	-41	-24	-23	-24	-24	-24	-24	-23	-24	-41	-24	-24	-41	-24	-24	-24	-24	-24	-23	-24	-24	-41	-24	-24	-24	-41	-23	-24	-24	-23	-23	-23	-23	-41	-41	-41	-23	-24	-24	-24	-24	-24
-23	-41	-24	-24	-24	-23	-23	-24	-41	-41	-41	-23	-41	-24	-41	-23	-23	-24	-41	-24	-23	-24	-24	-24	-24	-41	-23	-23	-24	-24	-24	-24	-41	-23	-23	-24	-24	-23	-23	-24	-24	-41	-23	-24	-23	-24	-41	-23	-24	-24
-24	-41	-24	-24	-24	-23	-23	-24	-23	-24	-24	-24	-23	-24	-23	-41	-24	-23	-41	-24	-24	-24	-41	-24	-24	-41	-24	-23	-23	-24	-23	-41	-23	-23	-24	-24	-24	-24	-41	-24	-24	-41	-41	-41	-23	-24	-24	-23	-24	-24
-23	-24	-24	-24	-23	-24	-24	-24	-24	-23	-24	-41	-24	-24	-23	-23	-24	-24	-24	-23	-24	-41	-24	-23	-24	-23	-24	-41	-24	-23	-23	-24	-23	-24	-24	-41	-24	-24	-41	-23	-24	-23	-24	-41	-24	-23	-23	-41	-24	-23
-41	-23	-41	-23	-24	-24	-24	-24	-24	-24	-24	-24	-23	-41	-24	-23	-41	-24	-23	-24	-24	-24	-23	-24	-23	-23	-24	-24	-41	-24	-23	-23	-41	-23	-24	-23	-41	-41	-24	-23	-24	-24	-24	-24	-23	-24	-23	-24	-24	-24
-24	-41	-41	-24	-24	-41	-23	-23	-24	-24	-24	-23	-24	-24	-24	-23	-24	-24	-24	-24	-23	-23	-24	-23	-23	-23	-41	-24	-24	-41	-24	-24	-24	-24	-23	-41	-23	-24	-24	-24	-23	-24	-23	-24	-23	-24	-24	-23	-23	-41
-24	-24	-24	-23	-23	-23	-24	-24	-23	-23	-41	-23	-24	-24	-23	-23	-23	-24	-41	-24	-24	-24	-24	-41	-24	-24	-23	-24	-24	-24	-24	-23	-24	-23	-24	-23	-24	-23	-24	-24	-24	-23	-24	-23	-23	-23	-24	-24	-24	-41
-24	-41	-24	-24	-24	-24	-24	-24	-24	-24	-41	-24	-24	-23	-24	-24	-23	-23	-23	-24	-41	-24	-24	-23	-24	-24	-24	-23	-23	-24	-24	-23	-24	-23	-41	-23	-24	-24	-24	-24	-24	-24	-41	-41	-23	-41	-24	-24	-23	-23
-23	-23	-23	-41	-23	-23	-24	-41	-24	-24	-24	-23	-23	-24	-41	-23	-24	-23	-23	-24	-24	-41	-41	-24	-24	-24	-41	-41	-41	-24	-24	-24	-23	-24	-24	-24	-24	-23	-41	-24	-23	-41	-23	-24	-24	-24	-24	-41	-24	-23
-24	-23	-24	-24	-24	-41	-24	-24	-24	-23	-41	-23	-23	-24	-41	-23	-23	-41	-24	-24	-23	-41	-24	-24	-41	-24	-23	-23	-24	-23	-41	-24	-23	-24	-24	-23	-24	-24	-24	-41	-23	-24	-23	-23	-23	-41	-24	-24	-24	-41
-23	-24	-23	-23	-23	-24	-24	-24	-24	-24	-24	-23	-41	-24	-24	-23	-23	-24	-24	-24	-23	-24	-41	-24	-24	-24	-23	-23	-24	-41	-41	-24	-24	-24	-41	-24	-23	-23	-24	-24	-41	-23	-23	-23	-23	-24	-24	-23	-41	-41
-41	-24	-23	-24	-24	-24	-23	-23	-24	-24	-41	-24	-41	-24	-24	-24	-24	-24	-23	-24	-24	-41	-24	-24	-24	-24	-24	-41	-23	-41	-23	-24	-24	-23	-23	-24	-24	-24	-24	-41	-23	-24	-24	-41	-24	-23	-23	-24	-23	-24
-24	-24	-23	-23	-23	-24	-24	-23	-23	-23	-41	-24	-24	-23	-24	-24	-23	-24	-24	-23	-23	-41	-41	-23	-24	-23	-23	-41	-41	-41	-24	-23	-41	-24	-24	-23	-24	-23	-24	-24	-23	-23	-23	-41	-41	-41	-23	-24	-23	-24
-24	-24	-23	-24	-24	-24	-23	-41	-24	-24	-23	-23	-23	-24	-23	-24	-23	-24	-23	-41	-41	-24	-41	-23	-23	-24	-23	-24	-24	-23	-24	-24	-24	-41	-23	-41	-24	-41	-23	-24	-24	-41	-24	-23	-24	-24	-41	-41	-23	-24
-41	-23	-24	-23	-41	-24	-24	-24	-23	-23	-41	-24	-24	-24	-41	-24	-24	-23	-24	-24	-24	-23	-24	-24	-23	-24	-23	-24	-41	-24	-41	-23	-41	-24	-23	-24	-24	-41	-24	-41	-24	-23	-41	-24	-23	-23	-41	-24	-23	-24
-23	-23	-24	-23	-41	-41	-23	-24	-24	-23	-41	-24	-23	-23	-23	-23	-24	-23	-23	-24	-41	-24	-24	-23	-23	-24	-23	-24	-24	-23	-24	-24	-24	-41	-24	-24	-24	-24	-24	-24	-41	-24	-41	-23	-41	-23	-24	-24	-23	-23
-23	-24	-24	-41	-23	-23	-24	-23	-23	-23	-24	-23	-41	-24	-41	-24	-24	-41	-23	-24	-24	-24	-24	-24	-24	-24	-23	-24	-24	-24	-41	-41	-24	-41	-24	-23	-24	-24	-24	-23	-24	-24	-23	-41	-41	-24	-24	-41	-24	-24
-23	-24	-23	-24	-24	-24	-23	-41	-24	-24	-24	-24	-23	-41	-41	-24	-41	-23	-41	-23	-23	-24	-24	-24	-41	-24	-24	-24	-24	-24	-24	-24	-24	-24	-24	-24	-41	-24	-24	-24	-24	-24	-23	-24	-41	-24	-23	-24	-23	-24
-24	-23	-41	-24	-24	-24	-23	-23	-24	-23	-24	-24	-41	-23	-24	-41	-24	-23	-24	-41	-24	-23	-41	-41	-23	-24	-24	-24	-23	-24	-41	-24	-24	-24	-23	-23	-23	-23	-24	-24	-24	-24	-41	-23	-23	-23	-23	-24	-24	-24
-24	-24	-41	-24	-24	-23	-24	-24	-24	-24	-24	-24	-23	-23	-41	-24	-24	-41	-23	-23	-24	-24	-24	-24	-41	-24	-24	-24	-24	-24	-24	-41	-24	-24	-24	-41	-24	-23	-24	-24	-24	-24	-41	-24	-24	-24	-41	-23	-24	-23
-23	-24	-41	-23	-41	-24	-23	-24	-24	-24	-24	-24	-41	-24	-24	-24	-24	-23	-23	-23	-23	-24	-24	-24	-41	-24	-23	-23	-41	-24	-24	-24	-41	-24	-24	-23	-24	-23	-24	-41	-24	-41	-24	-24	-24	-23	-41	-24	-41	-24
-23	-24	-24	-24	-41	-41	-24	-41	-24	-24	-23	-41	-24	-24	-24	-23	-23	-24	-41	-24	-41	-24	-24	-24	-24	-24	-24	-23	-24	-24	-41	-24	-23	-41	-24	-23	-24	-24	-41	-24	-23	-23	-23	-24	-24	-24	-41	-24	-23	-23
-41	-23	-23	-41	-24	-23	-41	-23	-23	-24	-24	-41	-23	-23	-24	-24	-24	-24	-23	-23	-23	-23	-24	-41	-41	-23	-24	-24	-24	-41	-41	-41	-24	-41	-23	-24	-24	-24	-23	-41	-41	-24	-24	-24	-24	-41	-24	-23	-24	-24
-24	-24	-24	-24	-23	-23	-24	-24	-24	-24	-24	-24	-24	-24	-24	-24	-24	-23	-24	-23	-41	-24	-41	-24	-41	-24	-24	-24	-24	-24	-41	-24	-23	-24	-24	-23	-41	-23	-24	-24	-24	-24	-24	-24	-41	-23	-23	-24	-41	-24
-23	-24	-23	-24	-23	-23	-23	-24	-23	-23	-24	-23	-24	-24	-23	-24	-24	-24	-24	-24	-24	-24	-41	-24	-24	-23	-41	-23	-24	-41	-24	-24	-24	-24	-24	-24	-24	-23	-24	-24	-23	-23	-23	-24	-23	-24	-23	-41	-24	-24
-23	-24	-23	-24	-24	-23	-23	-24	-41	-23	-41	-24	-24	-23	-23	-23	-41	-41	-24	-23	-24	-23	-24	-23	-24	-41	-23	-24	-23	-23	-24	-24	-24	-24	-24	-23	-23	-24	-41	-23	-24	-41	-41	-24	-41	-24	-24	-24	-24	-23
-24	-24	-24	-23	-41	-24	-24	-24	-24	-24	-24	-24	-24	-24	-41	-23	-23	-23	-23	-24	-23	-41	-23	-41	-23	-24	-24	-24	-23	-24	-24	-24	-23	-23	-23	-24	-41	-41	-24	-23	-24	-24	-41	-24	-24	-24	-24	-41	-24	-24
-24	-23	-23	-41	-24	-24	-41	-23	-41	-24	-24	-23	-24	-24	-24	-24	-23	-24	-24	-23	-24	-24	-24	-23	-24	-24	-24	-24	-23	-24	-24	-24	-24	-24	-24	-41	-24	-41	-24	-24	-41	-41	-24	-23	-23	-23	-41	-41	-24	-24
-24	-24	-24	-24	-24	-23	-24	-23	-24	-24	-23	-24	-41	-24	-24	-24	-23	-23	-23	-41	-24	-23	-23	-23	-24	-41	-24	-24	-24	-41	-23	-24	-24	-23	-24	-24	-24	-41	-24	-23	-23	-24	-23	-23	-23	-23	-24	-23	-23	-23
-24	-24	-24	-24	-24	-41	-24	-24	-23	-23	-24	-23	-41	-23	-23	-24	-24	-23	-41	-41	-23	-24	-23	-23	-24	-24	-24	-24	-24	-23	-24	-24	-23	-24	-24	-41	-23	-24	-24	-23	-23	-24	-24	-41	-23	-24	-24	-24	-24	-41
-23	-41	-24	-24	-24	-24	-23	-24	-24	-41	-24	-23	-24	-24	-24	-24	-24	-23	-24	-23	-23	-23	-24	-24	-41	-24	-24	-23	-23	-23	-23	-24	-24	-24	-24	-24	-23	-24	-23	-23	-24	-24	-23	-24	-24	-24	-24	-24	-23	-23
-41	-24	-41	-23	-24	-24	-24	-24	-24	-24	-24	-23	-23	-24	-24	-23	-24	-24	-23	-24	-24	-23	-24	-23	-24	-41	-24	-41	-23	-24	-24	-23	-24	-24	-23	-24	-24	-41	-24	-23	-41	-23	-24	-41	-24	-24	-23	-24	-24	-23
-23	-41	-24	-24	-24	-23	-23	-41	-41	-24	-23	-24	-23	-24	-23	-23	-24	-24	-24	-23	-24	-24	-41	-23	-41	-23	-41	-24	-23	-24	-24	-24	-24	-24	-23	-24	-23	-41	-24	-24	-24	-23	-23	-24	-23	-23	-41	-23	-23	-23
-24	-24	-23	-41	-24	-41	-23	-24	-24	-24	-24	-24	-24	-23	-23	-24	-24	-23	-23	-24	-23	-23	-23	-24	-24	-23	-24	-23	-24	-24	-23	-24	-24	-24	-23	-24	-41	-24	-23	-24	-24	-24	-23	-23	-41	-23	-24	-23	-24	-24
-23	-23	-23	-24	-24	-23	-24	-24	-24	-23	-24	-24	-24	-24	-23	-24	-24	-24	-24	-23	-24	-24	-23	-24	-24	-24	-24	-24	-23	-24	-23	-24	-24	-24	-24	-41	-23	-24	-24	-24	-23	-41	-41	-24	-24	-23	-24	-23	-23	-24
-24	-24	-24	-24	-24	-24	-23	-41	-41	-24	-41	-24	-24	-23	-24	-24	-24	-23	-24	-24	-24	-23	-24	-24	-24	-24	-23	-24	-24	-23	-24	-24	-24	-24	-23	-23	-24	-24	-23	-41	-41	-24	-24	-23	-23	-23	-41	-41	-23	-24
-24	-24	-23	-23	-24	-24	-41	-24	-41	-24	-41	-23	-24	-23	-41	-24	-23	-23	-41	-24	-23	-41	-41	-24	-24	-41	-24	-24	-23	-24	-24	-23	-23	-23	-24	-24	-24	-41	-23	-41	-24	-23	-24	-23	-23	-23	-23	-24	-23	-24
-23	-24	-24	-24	-41	-41	-23	-24	-24	-24	-24	-23	-24	-24	-23	-24	-24	-23	-24	-24	-24	-24	-41	-24	-24	-23	-23	-41	-24	-24	-24	-23	-24	-23	-24	-24	-23	-24	-41	-23	-24	-24	-24	-41	-23	-23	-24	-24	-24	-23
-24	-24	-23	-23	-23	-23	-24	-23	-24	-24	-24	-24	-24	-23	-24	-24	-24	-24	-24	-23	-24	-24	-24	-23	-23	-23	-23	-24	-23	-41	-24	-23	-24	-23	-23	-24	-24	-24	-23	-23	-41	-41	-41	-23	-23	-41	-24	-24	-41	-23
-24	-24	-23	-23	-24	-24	-24	-24	-23	-24	-24	-23	-24	-23	-23	-24	-24	-41	-24	-24	-24	-24	-24	-23	-41	-23	-41	-24	-41	-23	-41	-24	-23	-24	-24	-41	-24	-24	-24	-24	-23	-41	-41	-24	-24	-23	-23	-23	-24	-24
-23	-41	-23	-23	-24	-24	-41	-24	-41	-24	-24	-41	-24	-24	-24	-24	-24	-24	-41	-24	-24	-23	-41	-23	-23	-24	-24	-23	-24	-24	-24	-24	-23	-41	-24	-24	-24	-24	-23	-24	-23	-41	-24	-41	-23	-23	-24	-24	-24	-24
-23	-23	-23	-23	-24	-24	-24	-23	-24	-24	-24	-41	-24	-23	-24	-24	-24	-24	-23	-24	-23	-24	-41	-24	-24	-24	-24	-41	-23	-23	-24	-24	-41	-24	-41	-24	-24	-24	-24	-24	-23	-23	-24	-23	-23	-24	-24	-23	-24	-24
-23	-24	-41	-41	-41	-23	-24	-24	-23	-24	-23	-23	-24	-41	-23	-24	-24	-23	-24	-23	-24	-24	-24	-41	-24	-23	-23	-24	-23	-24	-23	-24	-23	-23	-24	-23	-24	-24	-23	-24	-24	-24	-23	-23	-24	-24	-24	-24	-24	-24
-23	-24	-24	-24	-24	-41	-24	-24	-24	-23	-24	-41	-41	-24	-24	-23	-24	-23	-24	-23	-23	-23	-24	-24	-23	-24	-23	-23	-24	-24	-41	-24	-24	-24	-24	-24	-24	-24	-41	-24	-23	-24	-24	-24	-24	-24	-24	-24	-23	-24
-23	-23	-24	-24	-24	-23	-24	-24	-24	-23	-24	-23	-24	-24	-24	-24	-24	-41	-24	-24	-23	-24	-24	-24	-41	-23	-24	-24	-24	-24	-24	-23	-23	-24	-24	-41	-23	-24	-24	-24	-23	-24	-41	-23	-41	-24	-23	-24	-23	-23
-41	-41	-24	-41	-24	-24	-24	-24	-23	-23	-24	-24	-24	-24	-23	-24	-41	-24	-24	-41	-24	-23	-41	-23	-24	-24	-24	-23	-24	-24	-24	-41	-41	-24	-24	-23	-24	-41	-23	-23	-41	-23	-41	-24	-23	-24	-24	-24	-24	-24
-23	-24	-24	-24	-23	-24	-24	-24	-24	-23	-24	-24	-24	-23	-23	-23	-24	-24	-23	-23	-41	-23	-24	-24	-24	-23	-24	-24	-23	-23	-23	-24	-23	-23	-23	-41	-41	-24	-24	-24	-24	-23	-24	-41	-23	-23	-24	-24	-24	-24
-24	-24	-23	-23	-24	-23	-24	-23	-41	-24	-24	-24	-23	-41	-24	-23	-24	-24	-24	-23	-41	-24	-23	-24	-23	-23	-41	-24	-23	-41	-24	-24	-23	-23	-41	-23	-24	-24	-24	-41	-23	-24	-24	-23	-24	-41	-23	-24	-41	-24
-24	-24	-41	-24	-24	-24	-24	-24	-24	-24	-23	-24	-24	-23	-23	-41	-41	-41	-24	-41	-23	-24	-24	-24	-24	-24	-23	-23	-24	-23	-23	-23	-24	-24	-41	-24	-23	-41	-41	-24	-24	-24	-24	-23	-24	-23	-24	-24	-23	-41
-24	-23	-24	-24	-41	-24	-24	-23	-23	-23	-24	-24	-23	-24	-23	-24	-24	-41	-23	-24	-24	-24	-23	-23	-24	-24	-23	-24	-23	-24	-24	-23	-24	-41	-24	-23	-23	-41	-24	-24	-41	-24	-23	-24	-23	-23	-23	-41	-24	-24
-24	-24	-23	-24	-24	-24	-24	-24	-24	-23	-24	-41	-23	-24	-24	-23	-23	-24	-24	-24	-41	-23	-23	-24	-24	-41	-24	-24	-23	-41	-41	-23	-23	-24	-24	-24	-23	-41	-24	-41	-23	-24	-24	-24	-23	-24	-24	-24	-24	-24
-24	-24	-41	-41	-24	-41	-23	-24	-41	-23	-41	-24	-23	-23	-24	-23	-23	-24	-23	-24	-24	-23	-24	-24	-24	-24	-24	-24	-24	-23	-24	-23	-24	-24	-24	-41	-23	-41	-24	-23	-24	-24	-23	-23	-24	-24	-41	-24	-23	-41
-24	-41	-24	-24	-41	-24	-24	-23	-41	-24	-41	-24	-23	-23	-24	-41	-24	-24	-24	-24	-23	-24	-24	-24	-23	-23	-41	-24	-41	-24	-23	-23	-23	-23	-23	-24	-23	-23	-41	-41	-41	-24	-24	-41	-24	-24	-24	-24	-24	-23
-24	-24	-24	-24	-23	-23	-24	-24	-41	-24	-41	-41	-23	-24	-41	-24	-23	-23	-41	-24	-24	-41	-41	-24	-24	-41	-23	-23	-23	-41	-24	-23	-24	-41	-24	-23	-23	-23	-41	-24	-24	-24	-23	-24	-23	-24	-24	-41	-24	-24
-24	-24	-23	-24	-24	-23	-24	-23	-24	-24	-24	-24	-41	-23	-24	-24	-24	-24	-23	-24	-23	-23	-24	-23	-41	-24	-24	-23	-24	-24	-24	-23	-24	-24	-24	-24	-24	-24	-23	-24	-24	-24	-41	-24	-24	-24	-41	-24	-24	-24
-24	-24	-24	-24	-24	-24	-24	-24	-41	-24	-23	-24	-23	-23	-24	-24	-24	-41	-24	-24	-24	-24	-23	-23	-23	-41	-24	-41	-23	-23	-24	-24	-24	-23	-23	-24	-24	-23	-23	-23	-23	-24	-24	-23	-24	-24	-24	-23	-41	-41
-24	-24	-24	-24	-24	-24	-23	-24	-24	-41	-24	-24	-24	-23	-23	-24	-24	-24	-23	-23	-41	-24	-23	-24	-24	-24	-23	-23	-24	-41	-23	-41	-24	-23	-24	-24	-24	-23	-24	-24	-41	-24	-23	-23	-23	-23	-41	-23	-24	-23
-24	-24	-23	-23	-24	-24	-41	-24	-24	-24	-23	-24	-41	-41	-23	-24	-23	-24	-24	-23	-24	-23	-24	-23	-41	-24	-23	-23	-23	-24	-24	-24	-23	-24	-41	-24	-23	-24	-24	-24	-23	-41	-24	-23	-23	-24	-24	-23	-24	-23
-24	-41	-24	-41	-23	-24	-24	-24	-23	-24	-24	-41	-24	-41	-23	-23	-23	-24	-41	-24	-24	-24	-24	-24	-41	-23	-23	-24	-24	-24	-24	-23	-23	-24	-24	-41	-24	-24	-41	-24	-23	-24	-24	-23	-23	-24	-24	-41	-41	-24
-24	-24	-24	-41	-24	-23	-23	-24	-24	-23	-41	-24	-23	-23	-41	-41	-24	-23	-41	-24	-24	-23	-41	-24	-23	-24	-23	-24	-23	-24	-24	-41	-23	-41	-24	-24	-41	-41	-24	-23	-41	-24	-23	-23	-24	-24	-41	-24	-24	-24
-24	-41	-24	-41	-24	-24	-24	-24	-41	-23	-23	-24	-24	-24	-24	-24	-23	-24	-23	-23	-24	-23	-41	-24	-24	-23	-24	-41	-23	-23	-24	-23	-23	-23	-41	-23	-23	-24	-41	-24	-23	-24	-24	-24	-24	-23	-23	-23	-24	-24
-23	-23	-41	-41	-24	-24	-24	-24	-24	-24	-23	-23	-41	-23	-23	-24	-24	-24	-41	-23	-24	-41	-24	-24	-24	-41	-41	-23	-24	-41	-24	-23	-24	-41	-24	-41	-23	-24	-41	-23	-24	-23	-23	-24	-24	-23	-24	-23	-23	-24
-41	-24	-23	-24	-23	-24	-23	-24	-24	-23	-24	-23	-41	-23	-24	-41	-24	-24	-24	-24	-23	-23	-24	-41	-41	-24	-24	-24	-24	-41	-41	-41	-24	-24	-24	-24	-41	-24	-24	-24	-24	-24	-23	-41	-23	-24	-41	-23	-41	-23
-24	-23	-24	-23	-23	-23	-41	-41	-24	-23	-24	-41	-23	-41	-24	-24	-24	-24	-24	-24	-24	-23	-24	-24	-24	-41	-23	-24	-24	-24	-41	-24	-24	-24	-23	-23	-24	-24	-24	-23	-24	-41	-24	-23	-24	-24	-24	-23	-41	-24
-24	-24	-41	-24	-24	-24	-24	-23	-24	-41	-24	-24	-24	-24	-24	-24	-23	-24	-24	-24	-23	-23	-24	-24	-23	-23	-23	-41	-24	-23	-41	-24	-24	-23	-41	-24	-23	-24	-24	-23	-23	-41	-24	-24	-41	-24	-24	-41	-24	-23
-24	-24	-41	-24	-24	-23	-23	-41	-24	-24	-23	-24	-41	-23	-41	-41	-24	-23	-23	-41	-24	-23	-24	-24	-24	-23	-24	-23	-24	-24	-23	-23	-23	-23	-24	-24	-41	-24	-23	-23	-41	-24	-41	-24	-23	-24	-24	-23	-24	-24
-24	-24	-24	-24	-23	-23	-24	-24	-24	-23	-24	-23	-41	-24	-24	-23	-23	-24	-24	-24	-24	-24	-23	-24	-24	-23	-24	-24	-24	-24	-24	-23	-24	-24	-23	-24	-23	-24	-41	-24	-23	-23	-41	-23	-24	-23	-24	-24	-24	-23
-24	-24	-24	-41	-41	-24	-24	-23	-24	-24	-23	-23	-24	-24	-24	-24	-24	-24	-23	-24	-24	-24	-23	-23	-24	-24	-24	-24	-41	-24	-24	-24	-24	-23	-24	-41	-24	-24	-41	-24	-23	-24	-24	-23	-41	-24	-24	-23	-23	-23
-23	-23	-24	-23	-24	-41	-23	-24	-23	-24	-23	-24	-23	-24	-23	-23	-41	-24	-23	-24	-41	-24	-23	-24	-41	-24	-24	-24	-24	-24	-23	-24	-24	-23	-24	-24	-24	-24	-24	-23	-23	-41	-24	-23	-24	-24	-24	-24	-24	-23
-24	-24	-24	-24	-24	-24	-24	-24	-24	-23	-23	-23	-24	-41	-23	-24	-23	-24	-23	-23	-24	-41	-24	-24	-24	-41	-24	-24	-41	-24	-23	-41	-41	-23	-23	-24	-24	-24	-24	-41	-41	-24	-24	-24	-41	-41	-24	-23	-24	-24
-24	-23	-24	-41	-41	-23	-23	-23	-24	-41	-23	-24	-41	-41	-24	-41	-23	-24	-23	-24	-41	-24	-24	-24	-24	-24	-24	-24	-23	-23	-24	-24	-24	-41	-24	-23	-23	-23	-23	-23	-24	-23	-41	-23	-23	-23	-24	-24	-24	-24
-23	-24	-24	-24	-24	-23	-24	-24	-41	-24	-41	-24	-41	-41	-24	-24	-41	-24	-24	-23	-41	-24	-24	-24	-23	-24	-24	-23	-24	-24	-23	-23	-24	-23	-41	-24	-24	-23	-41	-24	-23	-24	-23	-24	-23	-24	-24	-24	-23	-24
-24	-23	-24	-23	-24	-41	-23	-23	-23	-23	-23	-23	-24	-24	-23	-41	-23	-24	-24	-24	-24	-24	-24	-23	-24	-24	-24	-23	-24	-23	-24	-24	-24	-41	-24	-24	-24	-23	-24	-24	-24	-24	-23	-41	-24	-23	-41	-23	-23	-23
-24	-23	-24	-24	-23	-23	-24	-24	-24	-23	-24	-24	-24	-23	-23	-24	-24	-24	-24	-23	-24	-24	-24	-23	-24	-23	-24	-23	-24	-41	-24	-41	-24	-24	-41	-23	-24	-41	-23	-24	-23	-24	-41	-24	-24	-23	-24	-24	-24	-24
-23	-23	-23	-24	-23	-24	-24	-24	-23	-23	-41	-23	-23	-24	-24	-24	-41	-23	-24	-41	-24	-23	-24	-41	-23	-41	-24	-24	-23	-24	-23	-23	-24	-23	-24	-23	-24	-24	-23	-24	-23	-41	-23	-23	-24	-41	-24	-41	-24	-24
-24	-23	-41	-41	-24	-23	-24	-24	-24	-24	-23	-24	-24	-24	-24	-24	-24	-24	-24	-23	-41	-24	-24	-23	-24	-23	-41	-24	-41	-41	-24	-24	-24	-24	-23	-24	-41	-24	-24	-41	-23	-24	-24	-24	-41	-24	-24	-23	-41	-41
-24	-23	-24	-41	-41	-24	-41	-23	-24	-24	-24	-24	-24	-24	-24	-24	-24	-41	-24	-23	-24	-41	-24	-23	-24	-24	-23	-24	-23	-24	-23	-23	-24	-24	-24	-23	-41	-24	-24	-24	-41	-24	-24	-23	-41	-24	-23	-23	-41	-24
-23	-41	-23	-24	-24	-24	-24	-24	-41	-24	-23	-23	-24	-24	-23	-24	-24	-23	-24	-24	-24	-23	-24	-24	-24	-41	-24	-24	-24	-24	-24	-41	-41	-24	-23	-41	-24	-23	-24	-41	-24	-41	-24	-41	-24	-41	-24	-41	-23	-23
[truncated: 5,000 more columns]
