# Supplementary material for: Structural insights into the mechanism of GTP initiation of microtubule assembly
Source: Nat Commun. 2023 Sep 25;14:5980. doi: 10.1038/s41467-023-41615-w (PMC10519996; doi:10.1038/s41467-023-41615-w)
Supplement: Supplementary file 11 — Source Data [file 41467_2023_41615_MOESM11_ESM.zip › Source file/BootStrap_generate_data/txt_bs_TB_GDP.txt]

10,11,11,4,10,10,10,11,11,11,11,4,10,11,10,10,10,11,10,10,10,10,11,10,11,10,10,4,10,10,10,10,11,11,11,11,10,10,11,10,10,10,10,10,11,10,4,11,10,11,11,11,11,10,11,11,11,4,10,4,11,11,11,11,4,4,4,11,11,10,10,10,10,10,11,11,11,4,10,10,10,10,10,11,4,11,4,10,10,10,10,11,10,11,4,10,11,10,11,11,10,10,11,4,4,4,11,11,10,11,10,11,11,11,11,11,11,4,10,10,4,10,11,11,10,10,4,10,11,4,11,10,11,11,11,4,11,10,10,11,10,10,10,10,4,11,10,11,11,11,11,11,10,11,10,11,10,10,11,10,10,10,10,10,11,10,10,11,11,11,10,10,10,11,4,11,4,11,10,11,10,10,10,10,10,4,10,11,10,4,10,11,11,10,11,10,10,4,10,11,4,10,10,10,11,11,10,10,10,10,11,10,10,10,10,10,11,11,10,10,10,11,4,4,10,4,11,11,10,10,11,10,10,10,4,10,11,11,10,11,11,10,11,11,11,10,4,10,10,10,10,11,10,10,11,4,11,10,10,10,11,10,10,11,11,10,4,10,10,10,11,10,10,10,10,11,10,11,10,11,10,11,4,10,10,4,11,11,10,10,10,11,10,10,10,10,11,10,4,10,11,11,11,11,10,11,11,4,4,11,10,11,10,11,11,4,11,11,10,11,10,10,10,11,11,11,11,11,10,10,4,11,10,10,11,10,10,11,10,10,11,10,10,11,10,11,4,11,10,11,4,10,10,10,4,10,11,11,10,10,11,11,10,4,11,10,11,10,4,10,11,10,4,10,11,11,10,11,10,11,11,11,11,10,4,4,4,11,4,10,10,11,10,10,11,4,10,10,10,10,11,10,10,11,11,10,11,10,11,11,10,4,4,10,11,10,11,10,11,11,10,4,10,10,11,10,4,10,11,4,11,11,11,10,10,11,4,10,10,11,10,10,10,4,11,10,10,4,4,10,10,11,11,11,10,10,11,4,4,10,10,4,11,4,11,10,11,11,11,11,4,4,10,11,4,11,10,11,10,10,4,10,10,11,10,10,10,11,11,4,10,10,10,10,4,10,10,11,10,10,11,10,10,10,10,4,11,10,11,10,11,10,11,10,11,11,11,11,4,4,11,11,11,10,10,10,4,11,11,10,4,4,11,4,10,10,11,10,11,10,10,4,10,11,10,4,10,11,4,10,10,10,11,10,11,10,11,11,10,11,10,11,10,11,11,10,4,10,4,10,11,11,10,11,4,11,10,11,10,4,11,11,10,11,11,10,11,11,10,4,11,10,4,11,10,10,11,10,4,11,11,10,10,11,11,10,11,10,11,11,11,10,11,11,10,11,11,10,10,4,10,11,10,10,11,11,10,4,10,11,11,11,11,11,10,11,11,4,10,11,11,10,10,10,11,11,11,10,10,4,11,11,10,11,11,10,11,11,10,4,11,10,11,10,11,11,11,10,10,11,11,4,10,11,11,11,10,11,10,11,10,10,11,10,10,10,10,11,11,11,10,10,11,11,11,10,11,10,11,11,10,11,11,10,11,10,11,10,10,10,10,11,10,10,11,10,4,10,10,11,10,10,10,11,10,10,11,11,11,10,11,11,11,4,11,11,10,10,11,10,4,11,10,4,4,11,10,10,10,4,10,10,10,11,4,10,11,11,11,11,11,11,11,10,10,10,10,11,11,11,10,11,11,11,11,10,10,10,10,10,11,4,11,4,4,11,4,11,10,11,11,10,10,11,10,10,11,11,10,11,10,10,10,10,10,10,4,10,10,11,11,10,10,4,11,10,10,10,10,10,11,10,4,11,11,4,10,11,10,10,11,11,11,11,10,10,11,10,11,11,10,11,10,10,10,11,10,11,11,10,10,4,4,11,11,11,10,4,10,11,10,11,4,4,11,10,10,11,10,4,10,11,10,11,10,11,10,11,10,4,10,10,4,11,10,11,10,10,11,11,4,10,4,11,10,10,10,10,10,11,10,10,11,11,11,10,10,4,11,10,4,11,10,4,11,11,11,11,10,10,11,10,11,10,11,11,10,4,10,11,10,4,11,11,4,4,4,10,11,10,11,10,10,10,10,11,11,4,11,4,10,10,11,10,4,11,11,11,11,10,11,11,11,11,10,10,11,11,11,11,11,4,11,4,10,10,10,11,10,11,11,11,4,11,4,11,10,4,10,11,10,10,11,10,4,10,11,10,11,11,11,11,11,10,4,10,11,4,11,4,10,11,10,11,4,10,10,11,10,11,10,4,10,11,11,10,11,11,11,10,4,11,10,11,11,11,10,11,4,10,10,4,11,11,4,10,10,10,11,10,10,10,11,4,10,11,11,10,11,4,11,10,11,11,10,4,11,11,10,11,10,10,11,11,11,10,11,4,11,10,11,11,11,10,11,11,4,11,10,4,11,10,11,11,10,10,10,10,11,10,11,10,11,11,11,10,4,10,10,11,10,10,11,11,10,11,4,11,10,10,11,11,10,10,10,11,11,10,4,10,11,11,11,10,11,11,10,11,10,11,10,10,10,10,10,10,11,11,11,11,10,11,4,10,10,11,4,11,11,4,10,4,10,4,11,10,10,11,10,11,11,4,11,11,11,4,10,10,10,10,11,4,11,4,10,10,10,10,4,4,11,4,11,11,10,11,10,11,11,11,10,10,11,4,10,10,10,11,4,11,11,11,10,11,4,11,10,11,10,11,11,11,10,10,11,11,11,11,11,11,10,10,10,11,11,10,11,11,11,10,11,11,10,10,4,10,10,10,11,10,10,11,10,11,11,10,11,11,4,11,11,10,10,11,10,11,10,10,11,10,10,4,11,11,11,11,10,11,10,11,10,10,10,11,11,10,10,10,10,11,4,4,10,11,4,11,11,11,10,10,4,10,11,11,10,4,11,11,11,4,11,10,10,10,11,11,10,10,10,10,10,11,11,10,11,11,11,11,10,10,10,11,11,10,11,11,10,10,11,4,11,10,11,10,11,4,10,11,10,10,11,10,10,11,11,10,10,11,11,10,10,11,11,11,4,11,11,10,11,11,11,11,11,11,11,10,10,4,10,10,11,4,10,11,10,10,11,10,10,4,11,10,11,10,11,4,11,10,10,10,11,11,11,10,11,11,4,10,10,10,10,4,11,11,10,11,10,10,4,11,10,11,11,10,10,10,10,10,10,4,11,11,11,4,10,10,11,10,10,11,10,11,10,11,10,10,10,11,11,4,10,10,4,4,10,11,11,11,11,11,4,11,11,11,10,4,11,11,10,11,11,10,11,10,11,10,10,11,11,10,4,11,11,11,10,10,11,10,4,11,11,11,10,4,11,10,11,4,10,10,4,11,11,11,11,11,10,4,10,11,4,4,4,10,10,10,4,10,4,10,10,10,10,11,11,11,11,4,11,11,10,11,10,10,10,10,11,10,11,10,10,10,11,10,4,11,11,10,4,4,11,10,11,10,11,11,10,11,4,10,11,10,11,11,10,11,10,10,11,10,10,10,10,10,10,10,11,11,11,11,11,10,11,11,11,11,10,11,10,4,10,10,4,11,4,11,10,4,10,10,11,10,10,11,10,11,4,10,10,10,4,11,10,10,4,11,10,11,4,10,11,10,10,10,4,11,10,10,10,4,11,4,10,4,10,10,11,11,10,10,11,4,11,4,10,11,10,11,11,4,4,10,10,11,10,4,11,10,11,10,11,10,10,10,11,11,10,11,11,11,4,10,4,10,11,10,10,10,10,11,10,10,10,10,11,11,11,10,10,10,11,10,11,11,4,11,11,11,4,11,4,11,10,10,11,10,10,11,11,10,10,10,11,11,4,4,10,10,11,11,11,4,10,11,10,4,11,4,11,11,10,10,11,4,10,11,10,11,11,11,10,11,10,10,11,11,10,10,10,10,11,10,4,11,11,10,10,11,11,10,11,10,10,11,10,11,11,11,4,10,11,11,11,11,11,11,11,10,11,4,10,10,10,10,11,11,10,10,11,11,10,10,4,10,4,11,10,11,11,4,10,10,10,11,10,11,11,11,10,11,10,4,11,10,10,11,10,11,10,10,10,10,10,10,10,10,10,10,11,11,10,11,11,10,4,10,10,11,10,11,11,11,10,11,10,10,4,10,4,11,10,10,11,10,10,11,10,4,11,10,10,4,11,10,4,10,11,10,11,11,10,10,10,10,11,10,11,11,11,11,10,4,10,11,4,10,11,11,10,10,10,4,10,11,10,10,11,4,11,11,11,11,10,11,11,10,10,4,10,11,11,11,10,11,10,10,11,11,10,10,11,10,10,4,4,10,10,11,10,10,4,10,10,11,11,11,11,10,10,10,10,11,4,10,11,10,10,10,11,11,11,4,11,11,10,10,11,11,10,10,11,10,10,11,10,4,11,10,10,11,11,4,10,10,11,11,11,10,11,11,11,4,10,10,11,11,11,4,11,11,4,11,10,4,11,11,11,10,11,11,10,11,11,10,10,11,10,11,11,11,4,11,4,11,10,11,11,4,11,11,11,11,4,10,10,11,10,10,4,11,4,11,10,10,10,10,11,10,10,11,11,11,10,4,11,11,10,10,11,4,10,10,10,11,11,11,11,11,11,11,11,11,4,10,11,11,10,10,10,11,11,11,10,10,11,10,10,11,10,10,11,11,11,11,11,4,4,11,10,11,11,10,10,10,10,10,10,11,10,10,4,10,4,4,10,11,10,11,4,11,11,11,11,11,10,10,11,10,10,11,11,10,11,11,11,11,10,11,10,11,4,11,10,4,10,11,11,10,10,4,11,11,4,4,10,11,11,11,11,10,10,11,10,11,10,11,11,4,11,11,11,4,10,4,10,11,10,11,4,11,11,10,10,4,4,10,11,11,10,11,10,11,11,4,11,10,11,11,10,10,10,11,10,11,11,11,4,10,11,11,10,4,11,11,11,10,4,11,10,11,11,11,11,11,11,10,11,11,10,10,10,11,11,11,10,11,11,4,4,11,11,11,11,4,10,10,11,4,4,11,10,4,4,10,10,10,11,10,11,4,11,11,10,11,11,11,10,10,10,4,11,10,11,11,11,11,11,11,11,11,10,11,4,11,10,10,11,10,11,11,11,11,4,10,10,4,11,11,11,11,10,11,11,4,4,11,10,11,4,10,10,11,11,10,11,11,10,10,10,10,11,11,11,10,10,4,4,10,11,4,10,11,10,4,11,10,4,10,11,11,10,10,11,11,11,10,10,10,10,11,11,11,10,11,10,10,11,11,4,11,10,10,11,11,10,10,10,10,11,11,11,11,10,4,10,10,11,10,11,11,10,11,10,4,11,11,10,11,4,11,11,11,11,11,10,11,4,11,11,10,11,10,10,10,4,10,10,4,11,10,10,11,11,11,10,4,11,4,4,10,10,10,10,11,11,10,10,10,10,10,4,11,10,10,10,11,10,10,11,11,11,11,4,10,11,4,10,10,10,4,11,11,11,10,11,10,4,4,10,11,10,10,10,10,10,11,11,11,4,4,11,10,10,4,11,11,11,11,10,11,11,10,11,10,11,11,11,11,4,10,10,11,4,4,11,10,10,10,10,11,10,11,11,10,10,10,10,4,10,4,11,11,10,10,4,10,11,10,11,11,11,10,11,11,11,4,10,11,11,10,11,10,10,10,11,11,10,4,11,10,4,11,4,10,11,11,10,10,11,11,4,11,11,10,4,10,11,10,11,10,4,10,10,10,10,10,10,11,10,11,10,11,11,11,11,11,10,11,11,11,11,10,11,11,11,11,10,10,10,10,11,10,10,4,10,11,10,4,11,11,11,11,10,10,11,11,11,11,10,11,11,11,11,4,4,10,10,10,11,11,11,11,11,11,11,11,4,11,10,11,11,11,4,4,11,10,11,11,4,4,10,11,10,11,10,11,10,10,11,11,11,4,4,10,10,10,4,11,11,11,10,10,4,4,10,11,10,11,10,4,10,11,10,10,11,11,4,10,10,10,4,10,10,10,11,11,11,10,11,11,10,10,11,10,11,11,11,10,10,11,10,11,4,10,10,11,4,11,11,10,4,10,10,11,10,4,11,10,10,10,10,11,11,11,10,10,11,10,11,11,11,10,10,11,10,11,10,11,11,11,11,11,10,4,11,10,11,11,10,11,10,11,11,10,10,11,11,10,10,10,4,10,10,11,10,10,10,10,10,10,4,4,10,10,11,10,11,10,10,11,11,11,10,4,11,4,11,10,10,10,10,11,4,10,11,10,11,11,11,4,10,11,11,10,4,11,11,10,10,10,10,10,11,11,4,11,10,4,11,10,10,4,10,11,10,11,10,11,10,10,11,11,10,10,11,4,11,10,4,4,10,11,11,11,4,10,11,10,4,10,10,4,11,10,10,10,4,11,10,10,10,4,4,4,11,11,11,10,11,10,10,10,10,11,11,11,10,10,11,11,4,10,10,11,10,11,10,11,11,10,11,10,10,10,10,10,10,11,11,10,11,10,4,11,4,10,11,11,11,10,10,10,10,11,10,11,11,10,10,10,11,11,10,10,10,4,10,11,10,10,11,4,10,10,10,10,10,10,11,11,10,11,11,11,4,11,10,10,10,11,10,10,11,11,10,4,10,11,4,11,11,11,11,11,10,10,11,11,10,11,11,11,10,11,11,4,10,11,11,11,11,11,11,4,10,10,11,10,11,10,11,11,10,11,4,10,11,10,10,11,11,4,10,11,11,10,11,10,10,10,4,4,11,10,4,10,10,10,10,11,10,10,11,10,4,11,11,10,10,11,10,10,10,10,10,10,4,10,4,11,10,11,4,11,11,11,10,10,10,10,11,4,11,11,11,10,11,4,10,4,11,10,11,10,11,11,11,11,11,10,11,10,10,10,11,10,10,11,11,10,10,10,10,10,10,10,11,11,11,4,10,10,4,11,10,10,11,10,11,10,10,10,4,11,10,10,11,11,11,4,11,4,10,11,11,11,4,11,11,11,10,11,10,10,11,10,10,11,4,10,10,10,11,11,11,10,11,11,4,10,10,10,10,10,11,10,10,10,11,10,11,4,11,10,11,10,11,11,11,11,10,10,11,11,10,11,11,10,11,10,11,11,11,11,11,11,11,11,10,11,11,10,10,11,10,10,10,10,10,11,10,11,10,11,10,10,10,11,10,4,10,4,11,11,11,4,10,11,10,4,10,11,4,10,10,10,11,4,10,4,4,10,10,10,11,10,10,10,11,11,10,10,11,10,10,10,10,11,11,11,10,4,10,10,11,11,11,10,10,4,4,10,11,11,11,10,10,10,11,4,11,4,10,10,11,11,11,11,10,10,11,10,11,4,10,10,11,11,10,11,10,11,11,11,11,10,10,4,11,11,10,10,10,11,10,11,10,4,11,10,11,11,11,11,10,11,11,10,10,11,4,11,11,10,11,11,11,10,10,11,10,10,10,10,10,11,10,10,10,10,10,11,4,10,10,10,10,11,11,10,10,11,4,4,11,10,11,10,11,11,10,10,10,10,10,11,10,11,11,10,10,10,4,10,11,11,11,4,11,4,11,10,10,11,10,10,10,11,10,11,11,10,11,11,11,10,11,10,11,11,10,10,11,11,4,11,10,11,10,11,11,10,10,11,11,11,10,10,4,11,10,11,11,10,10,11,10,10,10,11,10,11,11,10,10,4,11,11,10,10,10,10,10,11,11,11,11,4,11,10,10,11,10,10,4,10,10,11,10,10,4,11,10,11,11,10,11,10,4,4,4,11,10,10,11,11,11,10,10,10,10,10,10,10,10,11,4,11,4,11,4,10,11,11,10,11,11,10,10,11,10,10,11,4,4,10,11,11,11,11,10,4,4,10,11,10,11,11,11,11,11,10,11,4,11,11,10,11,10,11,11,11,10,10,10,10,10,11,10,10,11,10,10,11,4,11,10,10,10,11,10,10,10,10,11,4,10,10,4,10,10,11,4,11,11,10,11,11,11,10,10,11,10,4,11,11,10,10,4,11,4,11,11,10,11,11,11,11,10,11,11,11,10,11,10,4,4,11,11,11,11,10,11,11,11,4,10,10,11,11,10,11,10,11,11,10,4,11,4,11,10,10,11,10,11,11,4,4,10,10,11,11,10,10,10,10,11,10,10,10,10,10,11,11,10,4,11,10,10,10,10,10,4,10,10,11,10,11,11,10,10,10,10,10,11,4,11,4,4,10,11,11,11,10,11,11,11,11,11,4,11,11,11,4,10,10,11,10,4,11,10,11,11,10,10,11,10,10,10,11,10,4,11,4,11,10,10,10,10,10,11,10,11,10,10,4,11,10,11,11,10,10,11,11,11,11,11,10,10,11,10,10,10,10,10,11,11,11,4,10,4,11,10,10,4,11,11,11,11,11,4,11,11,4,10,11,11,4,4,4,11,10,11,10,4,11,11,4,10,10,10,11,11,10,10,11,10,10,11,10,10,10,10,11,11,10,10,11,10,11,11,10,10,10,11,11,11,10,10,11,11,11,10,11,10,10,11,11,10,4,11,10,4,11,10,4,11,11,10,10,4,10,10,10,11,10,10,10,10,11,10,10,4,10,11,11,11,10,10,11,10,11,11,10,10,11,4,10,11,11,11,11,11,10,10,11,10,10,11,11,11,4,11,10,11,11,11,4,10,4,11,11,10,10,11,11,11,10,4,4,11,10,11,10,11,10,11,10,11,10,11,10,11,11,11,11,11,10,4,11,4,10,4,11,11,10,11,10,10,11,10,11,10,10,10,11,11,11,11,11,10,11,11,10,11,10,11,10,10,10,10,10,11,11,11,11,10,10,11,4,10,11,4,10,10,10,11,11,11,11,10,11,11,11,4,10,10,11,10,4,11,11,10,11,10,11,11,10,4,10,11,11,10,10,4,10,10,11,11,10,11,10,11,10,11,11,11,11,10,10,4,10,10,10,4,10,10,11,10,11,10,10,11,10,4,4,10,10,4,11,10,11,4,10,10,10,10,10,11,4,10,10,10,11,11,10,10,11,10,11,11,11,10,11,4,11,10,11,10,11,11,11,10,10,11,10,4,11,11,10,10,11,11,11,4,11,10,10,10,10,11,10,10,4,11,11,11,11,10,10,10,11,11,4,11,10,11,4,11,11,11,11,10,11,4,11,10,4,10,10,11,4,10,10,11,10,10,10,4,11,11,10,4,4,11,11,11,10,11,11,10,11,11,4,4,11,10,10,10,10,4,10,11,11,11,11,11,10,11,11,11,10,10,11,11,11,10,11,10,11,4,4,10,10,11,10,10,11,11,10,10,10,10,11,10,10,10,10,11,10,10,4,4,10,10,10,11,11,10,10,11,11,11,10,11,11,11,10,10,10,10,10,10,11,10,10,11,11,10,10,11,10,4,11,4,11,11,11,10,11,4,11,4,4,11,11,10,10,10,10,10,10,4,10,10,11,10,10,11,4,11,11,11,10,10,11,10,11,4,11,10,10,10,10,10,11,10,11,11,11,10,11,11,11,11,4,4,10,11,10,11,10,11,11,11,11,11,11,11,11,10,11,11,10,11,10,10,10,11,11,10,10,11,10,11,11,10,10,10,11,10,4,11,11,11,11,10,10,11,11,10,10,10,10,10,11,10,10,11,10,10,11,10,11,10,10,4,11,11,4,10,11,10,11,11,11,11,11,11,4,11,4,10,10,11,11,10,11,10,10,10,11,10,10,4,10,10,10,11,10,11,11,10,10,11,10,10,11,11,10,11,11,11,10,10,11,10,11,10,10,11,11,10,10,10,4,4,10,10,11,11,11,11,4,11,10,10,10,11,10,10,11,11,11,11,10,10,10,10,10,11,11,4,10,11,10,11,10,11,4,11,11,10,11,11,10,4,11,10,10,11,11,10,11,11,11,11,10,4,11,11,4,11,10,11,11,11,11,10,11,10,11,11,10,4,10,10,10,10,11,10,10,4,11,10,11,11,10,10,11,11,4,11,4,10,11,10,10,10,4,11,10,11,11,11,4,10,11,11,11,11,10,11,10,10,11,10,11,11,11,11,11,11,10,10,11,11,11,11,4,10,10,11,11,10,11,11,11,11,11,4,11,11,10,10,10,10,11,11,11,11,10,11,11,10,4,10,4,11,11,11,10,11,11,11,11,4,11,4,11,10,10,10,11,10,11,11,11,11,10,10,10,11,11,11,11,4,11,10,11,10,10,11,11,10,10,10,11,10,10,10,4,11,11,11,11,10,10,10,10,10,11,10,4,10,11,10,10,11,10,11,10,11,11,10,11,11,10,11,10,10,10,11,11,10,11,11,4,4,11,10,11,11,11,10,11,11,11,10,10,11,10,11,10,10,11,11,11,11,10,11,4,10,10,10,4,4,10,10,11,10,4,11,11,4,10,10,11,4,10,11,11,11,4,4,4,11,10,4,11,4,11,10,10,11,10,11,10,10,10,10,10,4,4,11,4,10,10,10,4,10,11,11,11,11,4,10,11,4,10,11,11,11,4,11,11,10,4,10,11,11,11,10,10,10,4,11,4,10,11,10,10,10,10,11,4,11,10,10,11,10,11,10,11,10,11,10,10,10,11,4,10,11,11,10,11,10,11,4,10,11,10,10,11,11,11,11,11,11,10,10,10,11,10,10,10,10,11,4,11,11,11,11,4,11,11,10,11,11,10,10,11,11,10,4,10,10,11,11,11,4,10,11,11,11,10,4,4,10,4,11,11,11,10,11,11,11,11,10,10,4,11,4,10,10,11,11,11,10,11,11,10,11,4,10,10,11,4,10,10,11,11,11,10,10,11,4,4,11,11,11,10,10,10,10,10,11,11,10,10,4,10,11,11,10,11,4,10,10,10,11,10,4,11,10,10,10,10,11,11,10,10,10,4,11,11,10,11,11,4,10,11,11,10,11,11,11,10,10,11,10,11,10,11,10,10,10,10,10,11,11,10,11,4,10,11,11,11,10,11,10,4,11,10,11,4,11,11,10,11,11,4,10,11,10,10,11,10,4,11,11,10,4,10,10,11,10,10,11,11,10,11,10,11,10,10,11,10,10,11,10,10,11,11,10,10,10,4,11,4,11,11,11,4,10,11,10,11,10,11,10,11,10,11,10,4,11,11,10,10,11,10,11,10,4,11,10,11,11,11,11,11,10,4,10,11,11,11,10,11,10,10,11,11,10,10,10,11,10,4,4,4,10,4,11,11,11,4,11,11,11,11,11,11,10,10,11,10,10,10,11,4,10,10,11,4,11,10,11,10,11,10,10,10,10,10,11,10,4,10,11,4,10,4,11,10,10,4,10,11,11,11,11,4,11,11,11,11,11,4,11,11,11,11,11,10,10,10,10,10,11,11,10,11,10,4,11,4,11,4,11,11,11,11,10,4,11,4,11,10,11,11,10,11,10,10,10,11,11,4,10,4,4,10,10,11,11,11,4,11,10,10,11,10,11,4,4,4,10,10,10,4,4,11,10,11,11,10,4,4,10,11,11,10,4,10,11,4,10,10,10,11,11,11,10,10,11,10,4,11,11,11,11,10,10,11,10,10,11,4,4,11,11,10,11,10,10,10,10,10,11,10,10,10,11,11,11,11,4,10,10,10,10,10,4,4,10,10,10,4,10,10,11,11,10,10,10,11,10,11,10,11,10,11,11,11,10,11,11,10,10,11,10,10,10,4,10,11,11,11,4,4,11,11,4,11,10,11,11,11,10,11,4,10,11,11,4,10,10,10,11,11,11,4,10,4,11,10,11,11,10,11,10,10,11,4,4,11,11,4,11,11,10,10,11,10,4,10,10,10,11,10,11,11,10,4,4,10,10,11,4,10,11,11,11,10,4,11,11,4,4,10,10,11,10,10,11,11,4,11,4,10,10,11,10,10,10,10,11,11,11,11,11,10,10,10,10,11,11,11,10,10,10,10,10,11,11,11,11,10,10,11,10,11,10,10,10,10,11,11,10,11,4,4,11,10,10,10,10,11,10,10,11,10,11,11,10,11,4,11,11,11,4,11,11,11,11,11,11,11,10,10,11,11,11,10,11,11,10,11,11,10,11,10,10,11,10,11,11,10,10,11,10,10,10,10,11,4,4,10,4,4,11,4,11,10,11,11,11,11,11,10,11,11,11,10,11,4,10,10,10,11,10,10,10,10,11,10,11,10,11,11,4,11,11,10,11,11,11,4,11,11,11,11,10,11,10,4,11,10,11,10,10,10,10,11,11,4,10,10,10,11,4,4,10,10,11,10,11,10,11,4,10,11,10,11,11,10,11,10,11,10,10,10,4,10,11,11,10,10,11,11,11,4,10,11,10,11,10,11,10,10,10,11,11,10,11,11,4,10,11,11,10,10,10,11,4,4,10,11,10,11,11,11,10,10,10,10,11,10,10,11,11,11,10,11,10,11,10,11,10,11,10,11,10,4,10,10,11,11,4,11,10,10,10,4,11,11,11,10,11,11,11,10,11,11,11,11,11,4,11,4,11,10,10,11,11,10,10,10,11,10,4,4,10,11,10,11,11,10,11,11,11,10,11,11,4,10,10,10,11,11,4,10,10,11,10,10,4,10,10,11,4,11,10,10,10,10,10,10,11,10,10,10,10,10,11,11,4,10,10,11,10,10,11,10,10,10,10,10,11,10,11,10,11,11,11,10,11,11,10,10,10,11,11,10,11,11,11,11,4,10,11,11,10,10,11,11,11,10,10,10,10,10,11,10,10,11,11,11,10,11,11,10,11,10,4,11,10,11,11,11,10,11,10,10,4,11,11,10,10,11,10,10,11,11,11,11,11,10,10,11,11,11,11,11,11,11,11,10,10,11,4,11,10,10,11,11,10,4,11,11,11,10,10,10,11,11,10,11,11,10,11,11,11,11,11,11,10,10,10,10,11,11,10,10,10,10,11,10,11,10,10,10,10,11,11,10,10,11,11,10,10,11,10,11,10,10,10,11,10,11,10,11,10,10,11,11,11,11,11,10,11,11,10,11,4,11,10,11,11,11,10,10,11,11,10,11,10,11,11,10,4,11,10,11,10,10,10,10,10,10,11,10,11,11,11,10,10,10,10,10,11,10,4,10,10,10,10,11,11,10,4,11,11,10,11,4,10,10,11,10,4,11,10,11,11,11,11,10,11,10,11,10,10,10,4,11,10,11,10,11,10,4,10,11,4,10,11,11,11,10,11,10,10,11,11,11,11,10,10,11,11,11,11,10,10,4,4,10,4,4,11,11,10,10,11,11,11,10,11,10,4,4,11,10,11,11,10,10,11,11,11,11,11,4,10,10,10,11,4,10,10,4,11,11,11,10,10,10,11,10,11,11,11,4,10,10,10,10,10,10,4,11,10,11,10,11,11,11,10,10,11,11,10,10,11,10,4,11,10,10,11,11,11,11,11,10,11,11,4,10,4,10,10,10,11,11,4,11,11,10,11,10,11,11,11,11,11,10,10,10,4,11,11,10,10,11,11,10,10,10,11,11,10,11,4,10,10,11,10,10,10,4,10,10,11,10,10,11,11,10,10,11,10,10,10,4,4,4,10,11,4,10,10,4,11,11,11,10,11,10,11,11,10,11,10,11,11,11,11,10,11,10,10,11,10,10,10,10,11,10,11,11,10,4,11,11,11,11,10,11,11,10,10,10,11,10,10,11,11,10,11,11,11,11,10,11,11,11,10,11,4,11,11,10,10,11,11,11,10,4,4,11,4,11,10,10,11,4,11,4,11,10,4,10,11,11,11,10,10,10,11,10,11,10,10,4,10,10,10,11,11,10,10,10,10,11,11,11,4,10,11,10,10,10,11,10,10,10,10,11,11,10,11,11,11,11,10,4,11,10,10,10,10,10,10,11,4,4,11,11,10,11,11,11,10,11,11,10,10,4,11,10,4,11,10,11,4,11,11,11,4,10,4,10,4,4,10,10,10,11,4,4,11,10,11,11,11,4,4,10,11,11,10,10,4,11,11,10,11,11,10,10,11,10,10,11,11,11,10,4,10,11,11,10,11,4,11,10,10,10,4,11,4,10,11,10,10,11,11,11,11,10,11,11,10,10,10,11,11,11,10,11,11,10,10,10,4,10,11,11,11,10,10,11,11,10,11,11,10,10,11,11,10,10,11,10,10,11,10,10,10,11,10,11,10,11,10,10,10,10,4,4,11,4,11,4,10,11,10,11,10,11,10,10,10,11,10,10,10,10,10,10,4,10,11,11,11,10,10,11,10,10,11,11,10,4,4,11,4,11,4,11,11,11,10,10,11,11,11,11,10,4,4,11,4,10,10,10,10,11,11,10,4,10,10,10,11,11,11,4,10,11,10,4,11,11,11,11,11,11,11,10,10,11,10,10,11,10,11,11,11,10,4,11,10,10,11,4,4,11,11,10,10,11,4,11,11,10,11,11,11,10,11,10,10,11,10,11,10,10,11,10,11,11,10,4,4,10,10,11,11,11,10,10,11,11,10,11,10,11,11,11,10,4,10,4,11,11,11,10,10,11,11,11,10,10,11,11,11,11,10,11,4,11,11,11,11,10,11,10,11,11,10,11,10,11,11,11,11,4,4,11,10,11,10,11,11,10,11,11,10,10,11,10,10,10,11,10,11,10,10,10,10,10,10,4,11,11,10,10,10,11,10,4,11,11,11,10,10,11,4,11,10,10,11,10,10,10,10,10,11,11,11,11,10,10,10,11,11,10,11,10,10,4,11,11,11,11,10,10,11,10,10,10,10,10,11,11,10,10,10,10,4,11,10,11,11,4,11,10,11,11,4,4,11,10,10,11,10,10,11,10,10,11,10,10,4,10,11,11,10,4,10,11,10,10,11,11,11,11,10,11,11,11,11,10,10,4,4,10,4,4,10,10,10,10,11,11,4,11,10,10,10,11,11,10,11,10,11,11,11,10,11,4,11,10,11,10,11,10,4,11,11,10,10,11,10,10,4,10,11,4,11,10,11,10,11,10,11,10,11,10,10,11,11,11,10,10,10,11,11,11,4,11,11,11,11,11,10,11,10,10,10,11,10,11,10,11,11,10,10,11,10,10,10,10,10,11,11,10,10,10,4,11,10,11,10,11,10,11,11,10,4,10,10,11,11,11,10,11,11,11,11,10,10,10,11,11,11,11,11,10,11,11,11,10,10,4,4,10,11,4,11,10,11,11,4,11,10,4,10,10,10,11,10,11,11,11,10,10,10,11,11,11,10,10,11,4,4,10,10,4,10,4,10,11,11,4,10,11,11,10,11,10,4,10,4,11,10,10,10,10,11,4,10,11,10,10,4,10,10,10,10,10,11,11,11,11,4,11,11,10,10,4,10,10,10,11,10,10,10,11,11,10,10,11,10,11,11,11,11,10,11,10,11,11,11,11,10,11,10,10,10,11,11,11,10,10,10,11,11,11,10,10,11,4,10,10,11,10,11,10,10,11,4,10,10,10,10,4,10,11,10,11,10,10,10,10,4,4,11,11,11,10,11,11,10,11,10,10,10,11,11,11,10,11,4,4,11,11,11,10,10,11,10,10,11,4,4,10,11,10,4,4,10,11,10,4,11,11,10,11,11,10,10,11,11,4,11,11,10,11,10,10,11,10,10,10,11,11,10,11,10,4,10,11,11,10,11,10,11,10,11,11,10,10,10,10,10,11,4,10,11,4,11,11,10,10,4,11,4,11,11,4,11,10,10,10,10,11,11,11,10,10,11,11,10,10,11,11,10,10,4,4,11,4,11,10,11,10,10,11,11,10,10,10,10,10,11,10,10,10,11,11,10,11,10,11,11,11,10,4,11,10,11,11,10,11,11,4,10,11,4,11,11,10,11,10,10,10,10,10,11,10,11,11,10,10,11,10,10,11,10,11,10,10,11,11,4,10,11,4,11,4,10,10,11,11,10,11,4,11,11,11,11,4,4,10,11,10,10,10,4,10,10,10,10,11,4,10,10,4,4,11,11,11,11,4,11,11,11,10,10,10,4,4,10,10,10,10,10,10,11,10,10,11,10,10,11,10,11,10,10,11,10,10,11,4,10,10,11,10,11,4,4,10,4,10,11,4,11,11,10,11,10,11,10,11,10,11,11,11,11,10,11,11,11,11,11,11,10,10,10,11,11,11,11,11,10,4,10,11,11,4,11,11,10,11,11,11,4,11,11,11,10,4,10,11,11,10,10,4,11,11,10,11,11,11,11,10,4,10,11,11,10,10,11,11,11,10,11,4,10,10,10,10,4,11,4,11,10,10,11,10,11,11,10,10,4,11,11,11,11,11,11,10,11,4,11,10,10,11,11,11,4,4,10,10,11,4,11,11,10,4,11,10,10,10,10,10,11,10,11,11,11,11,11,10,11,11,10,10,10,10,11,10,10,10,11,4,10,10,11,11,11,10,11,11,10,10,11,11,11,10,10,10,10,4,4,11,10,10,11,10,10,10,11,11,10,11,4,10,11,11,10,10,10,4,10,10,10,10,11,11,10,4,10,11,11,11,11,10,10,10,11,11,10,11,11,11,11,11,11,4,11,10,10,10,11,11,11,10,4,11,11,10,10,10,11,4,11,11,10,10,10,11,10,11,11,4,11,10,11,10,11,4,11,4,4,4,11,10,11,11,11,10,10,4,11,11,11,4,11,11,11,10,10,11,11,11,11,11,10,11,11,11,4,4,11,11,11,11,11,10,11,10,4,4,10,11,11,11,4,10,10,11,11,10,11,10,10,10,11,11,11,10,4,4,10,10,10,10,10,10,4,11,10,10,11,10,10,4,4,11,11,10,11,10,11,11,11,4,11,11,4,4,10,11,4,10,4,11,10,10,10,11,10,11,4,10,10,11,11,10,11,10,10,4,11,11,10,11,11,10,10,10,10,10,11,11,10,10,11,11,11,11,11,11,11,10,10,10,11,11,4,11,4,11,10,10,11,10,11,10,11,11,10,11,11,11,10,11,10,10,10,10,11,11,11,11,11,11,10,11,10,10,10,11,10,10,10,10,10,10,11,10,11,11,11,10,10,11,10,4,10,11,10,10,10,11,11,11,10,4,11,10,4,10,10,10,10,11,10,11,10,11,10,11,11,11,11,10,10,11,10,10,4,4,10,10,10,10,10,11,10,10,11,4,11,11,11,11,11,11,11,11,10,11,11,11,11,4,10,11,10,11,11,11,11,10,10,10,11,10,11,11,10,11,11,10,11,10,11,10,11,10,11,10,10,4,11,10,10,10,11,10,11,11,10,11,11,11,11,4,11,10,11,4,10,10,4,4,11,11,10,10,4,11,10,11,4,4,11,11,11,10,11,10,10,10,4,10,10,11,4,11,11,11,4,10,4,10,10,10,11,11,11,11,10,10,10,10,10,11,11,11,10,11,10,11,10,4,10,11,11,11,10,11,11,11,11,11,10,11,11,10,11,10,10,10,11,10,10,11,10,4,10,10,10,10,11,11,11,10,11,10,10,10,10,10,10,4,4,11,10,4,11,11,10,10,10,11,11,11,10,10,10,10,11,4,11,11,11,11,11,10,10,10,11,4,10,10,4,10,11,11,4,10,4,10,11,10,10,4,11,11,10,11,10,4,11,11,4,10,11,11,11,10,10,11,11,11,11,11,11,11,10,11,10,11,11,11,11,4,4,4,10,10,10,4,4,10,11,10,10,11,11,10,11,4,4,11,11,11,11,11,11,10,10,10,10,10,10,11,11,4,4,10,10,4,10,10,11,10,11,11,11,11,11,11,11,10,10,4,11,11,11,11,4,10,10,4,10,10,11,11,11,4,10,11,11,11,4,11,10,11,10,11,11,11,10,11,10,11,11,11,10,10,10,10,10,10,10,11,10,11,10,10,10,11,11,11,10,11,10,4,11,10,4,11,10,11,11,10,11,11,11,11,11,11,11,10,11,11,10,10,10,4,11,10,11,11,10,11,10,11,11,10,11,10,4,11,10,11,4,11,11,11,10,10,11,4,4,10,10,11,10,10,11,10,11,11,11,10,10,4,4,10,10,10,10,10,10,10,11,10,4,10,11,4,4,10,11,4,10,10,11,10,4,11,10,11,10,11,10,11,11,10,10,10,11,11,11,10,10,10,11,10,11,10,10,10,10,10,10,4,11,4,4,4,4,10,11,11,11,10,11,10,11,11,10,10,11,11,11,11,11,11,4,10,10,10,11,4,11,10,11,11,10,10,10,11,10,4,11,10,11,10,11,11,4,11,10,4,4,11,4,11,10,10,10,10,10,10,4,10,11,10,10,10,11,11,10,10,11,10,11,11,11,10,10,11,10,10,10,11,10,10,11,4,11,11,4,11,11,11,11,11,10,11,11,11,10,10,4,10,10,10,10,11,10,10,11,10,10,11,11,10,10,11,10,4,11,10,11,11,10,10,10,10,10,10,11,11,4,4,10,10,10,11,10,10,11,10,10,10,11,4,11,11,11,11,11,11,11,11,10,11,10,10,11,11,10,11,4,10,10,10,11,10,11,11,10,4,4,10,11,4,10,4,10,10,11,4,10,11,11,10,10,11,11,10,10,11,10,10,11,10,10,11,10,11,11,11,10,11,11,10,11,11,10,10,11,11,11,11,10,11,10,11,10,11,11,10,10,10,11,4,4,11,10,11,10,4,11,10,11,10,11,10,4,11,10,10,10,10,10,11,11,11,11,10,10,11,10,10,10,4,11,4,11,11,4,10,10,10,4,11,11,11,11,10,4,11,4,10,10,4,10,4,11,11,10,4,11,10,11,11,10,10,4,11,11,4,11,10,10,10,10,10,11,11,11,11,10,10,11,10,10,11,10,4,11,10,11,10,10,10,11,10,10,10,10,11,11,11,10,4,4,10,10,11,10,10,10,10,4,11,10,4,10,10,10,4,11,11,4,4,4,4,10,11,11,11,10,10,11,11,11,10,11,10,11,11,11,11,10,11,11,11,11,10,11,10,10,11,11,11,10,4,10,10,11,10,10,10,11,10,10,10,11,4,10,10,11,10,11,10,10,10,10,10,10,10,11,10,11,10,10,10,11,11,10,11,4,11,11,11,11,4,11,11,10,4,10,10,11,11,10,10,11,11,11,11,11,11,11,11,10,11,4,11,11,11,10,10,10,10,11,10,10,4,11,11,10,10,10,11,10,10,11,11,4,11,10,11,11,10,11,11,4,11,10,11,10,10,11,11,10,11,11,4,10,10,4,10,11,11,10,4,10,10,11,11,11,11,11,11,11,10,10,10,11,4,11,11,4,10,4,11,10,11,10,11,10,11,11,11,10,11,10,10,4,10,4,10,4,4,10,10,10,10,10,11,10,11,11,10,11,10,10,11,11,10,11,10,10,10,11,4,10,11,10,4,11,11,4,11,11,10,11,11,11,10,4,10,10,11,11,4,10,10,11,11,11,11,10,11,10,4,10,11,10,10,4,10,4,11,4,10,10,11,11,11,4,10,10,11,11,10,4,10,10,10,10,4,4,10,11,10,11,11,11,4,11,10,11,10,10,10,10,11,10,4,4,10,10,11,10,11,10,10,10,11,10,10,11,11,11,4,4,10,10,11,10,10,11,11,11,4,10,10,11,11,10,10,11,4,11,10,10,10,10,11,10,11,10,10,11,10,10,11,10,11,4,10,4,11,11,11,11,11,10,11,11,11,11,10,10,11,10,10,11,11,11,11,11,11,10,10,10,10,10,10,10,11,10,10,11,11,11,11,11,11,11,11,4,10,10,10,10,10,4,11,11,11,11,4,10,11,4,11,10,10,10,10,11,10,4,10,11,10,10,11,10,10,10,10,10,11,10,10,4,11,11,11,11,11,4,4,11,11,10,11,11,10,11,10,10,11,11,4,10,10,10,11,11,11,10,11,11,10,10,10,11,11,11,11,10,10,4,4,11,10,11,10,10,11,11,11,11,10,11,4,10,11,11,4,10,10,4,11,11,11,10,11,10,11,11,11,10,11,10,10,11,11,4,11,4,11,11,11,11,10,10,10,4,10,11,10,11,11,10,10,10,10,10,4,11,10,11,11,10,10,11,10,4,10,11,10,10,11,10,11,11,11,11,10,10,11,11,11,11,10,10,11,10,10,10,10,10,11,11,11,10,4,11,11,11,11,11,10,11,4,11,10,10,11,4,11,11,11,11,10,4,11,4,11,11,4,10,10,10,4,11,10,11,11,4,10,11,11,10,11,11,11,11,10,11,11,11,11,4,11,10,10,11,10,10,11,10,11,4,10,10,4,11,11,10,4,11,4,10,11,11,10,11,10,11,4,11,4,11,11,10,4,10,10,11,11,11,11,4,10,10,10,10,11,11,10,10,11,10,11,4,10,10,4,10,10,11,11,11,11,10,10,10,11,11,10,11,11,10,11,11,10,10,4,10,10,4,11,10,10,10,11,4,11,11,10,11,10,10,11,4,11,11,11,10,11,11,10,10,10,10,11,11,10,11,11,10,11,11,10,10,4,11,4,4,11,11,10,11,4,4,11,4,10,10,4,4,11,11,11,11,10,11,4,11,11,10,10,11,10,11,11,10,10,10,10,4,10,11,10,11,10,11,11,11,11,10,10,11,4,11,11,11,4,11,4,11,11,10,11,11,11,10,11,4,10,11,10,10,10,11,11,11,11,11,11,4,11,10,10,4,11,10,10,11,10,10,11,11,11,11,10,11,10,11,11,10,11,11,11,11,10,11,11,11,10,11,11,10,10,11,11,10,11,11,10,11,11,10,11,11,11,11,10,11,10,4,10,11,10,10,10,10,11,10,10,4,10,11,11,10,4,10,11,11,10,11,11,11,11,11,11,10,4,10,11,11,11,11,10,11,11,11,11,10,11,11,11,4,10,11,11,11,11,11,10,11,10,10,11,10,11,11,10,10,11,4,11,11,10,10,11,4,11,10,11,11,10,10,11,11,11,10,10,10,11,10,11,10,11,10,10,11,10,10,10,11,11,4,4,11,11,11,10,10,10,10,10,10,10,10,11,11,11,10,11,10,11,10,11,11,10,4,4,10,11,11,11,10,10,4,4,11,10,11,4,11,11,10,11,11,11,4,10,10,10,4,4,10,11,10,11,10,11,11,11,10,10,11,11,10,4,4,10,11,10,10,10,10,11,11,10,10,11,11,11,11,10,10,11,10,10,11,10,11,11,4,4,11,4,10,10,4,4,11,11,11,10,11,10,11,11,4,11,11,10,10,10,11,11,10,11,4,4,10,10,11,11,10,10,11,10,4,11,11,11,10,11,11,10,11,10,4,11,11,11,11,11,11,11,10,4,10,11,10,11,10,11,10,11,4,4,11,11,11,10,10,4,11,10,10,10,10,10,11,11,10,10,10,11,10,10,11,11,11,11,11,10,10,11,4,10,4,11,10,10,11,4,10,11,10,11,11,4,10,11,10,11,10,11,4,10,10,10,10,4,11,10,11,11,11,11,11,11,10,11,10,11,10,10,10,10,11,10,4,10,10,4,10,10,10,11,10,11,4,11,11,10,11,11,10,10,11,4,11,10,11,10,11,11,10,11,11,11,11,11,11,10,11,11,11,10,10,10,10,11,10,4,11,10,11,10,4,11,11,10,10,4,10,10,11,10,11,11,11,11,10,4,4,10,4,4,11,4,11,10,10,11,11,4,11,4,10,11,10,10,10,4,10,10,11,11,11,10,10,11,11,4,4,11,10,11,10,11,11,4,10,11,11,11,11,4,11,11,11,10,10,11,4,11,4,11,11,10,11,10,10,10,11,11,11,11,10,10,11,11,4,10,10,11,10,11,11,11,11,10,11,10,11,11,10,10,10,4,11,11,4,11,11,10,10,11,11,4,4,10,10,4,11,11,11,4,10,10,11,11,4,10,10,10,10,4,11,11,10,10,11,11,11,10,10,10,11,11,11,10,10,10,4,11,10,11,10,4,11,4,11,11,11,11,10,4,10,11,11,11,11,11,11,11,11,11,10,10,10,11,10,10,11,10,10,11,11,11,11,11,4,10,4,10,11,11,4,10,10,10,11,11,4,10,10,10,11,11,11,10,4,4,10,11,11,11,10,10,11,10,11,4,10,11,10,11,11,10,4,10,10,11,11,4,4,4,4,4,11,4,4,10,11,11,11,10,11,11,11,10,11,10,10,11,11,10,4,11,10,10,11,10,10,11,10,10,4,10,11,10,10,10,11,10,4,10,11,11,10,11,11,11,10,10,10,10,10,10,11,10,10,10,11,10,10,11,11,10,10,11,4,11,11,10,11,11,11,11,11,10,11,11,10,11,11,10,10,10,4,10,10,11,11,11,11,11,10,11,10,4,10,10,10,10,10,11,10,4,10,10,11,10,11,11,10,10,11,11,4,4,10,4,10,11,10,4,11,10,4,10,11,11,10,10,11,10,11,11,10,4,10,10,11,11,10,11,11,10,11,11,11,11,11,11,10,11,11,11,10,4,10,4,10,10,11,10,4,11,11,10,10,11,11,11,4,11,4,10,10,4,11,11,10,10,11,10,10,10,11,10,10,11,11,11,10,10,10,10,10,11,10,11,11,4,10,11,10,11,11,4,10,11,11,10,11,10,10,10
4,10,10,10,4,10,4,10,10,11,10,4,11,11,4,11,10,10,11,11,11,4,10,11,10,11,11,4,10,10,10,10,10,11,4,11,10,10,10,11,10,10,11,10,11,4,11,10,10,10,10,11,10,10,11,11,10,11,10,11,10,10,4,10,10,10,10,10,11,11,11,10,11,10,11,10,11,11,11,11,10,10,11,11,11,10,11,11,11,10,11,10,4,4,11,11,11,10,10,11,11,4,10,10,11,10,10,11,10,11,10,10,10,11,11,11,11,4,10,11,4,10,10,10,10,11,4,10,10,10,11,11,10,10,11,11,11,10,10,10,11,10,11,11,10,11,10,11,4,11,11,11,10,10,11,11,11,10,10,11,10,11,10,11,11,10,11,10,10,10,10,10,11,10,10,11,10,11,11,10,10,11,10,11,11,10,10,11,10,10,10,11,10,11,10,10,11,11,11,11,10,11,10,11,10,4,10,11,11,11,4,11,4,11,11,11,11,10,10,10,4,4,4,4,10,10,10,10,4,10,11,11,11,4,4,11,11,11,11,10,11,10,11,10,10,10,10,11,11,11,11,11,11,11,11,10,4,10,10,4,10,10,10,10,11,10,11,10,10,10,11,10,10,11,10,4,10,10,4,10,10,10,10,4,10,11,10,10,10,4,11,4,11,11,11,10,4,10,10,10,10,11,11,4,11,11,11,11,11,11,10,11,10,10,11,11,11,11,10,11,4,11,11,10,10,10,11,11,10,4,10,11,11,10,11,11,11,10,10,4,11,11,11,11,11,11,4,11,11,11,10,10,11,11,10,11,11,11,10,11,11,4,4,11,11,10,10,10,11,11,10,10,11,11,10,4,10,11,11,10,4,11,11,4,11,11,4,10,10,11,10,11,11,11,4,4,11,10,4,11,10,11,11,10,10,10,11,10,10,10,11,10,10,10,10,10,4,11,10,10,4,10,11,4,10,4,11,10,10,10,11,11,10,11,11,11,10,11,10,11,10,4,11,4,4,10,11,11,11,11,10,10,10,11,10,10,10,10,10,10,11,11,10,10,10,11,10,11,11,4,11,10,11,10,11,10,11,11,11,10,11,11,4,10,10,10,11,10,10,11,10,4,10,11,10,10,4,4,11,10,10,11,10,10,4,4,11,11,11,4,10,10,10,4,4,10,4,10,11,11,11,11,4,10,10,10,10,4,10,10,10,10,11,10,10,11,10,11,4,11,4,10,10,10,11,11,10,11,10,10,11,10,11,11,10,11,11,11,11,10,11,10,11,11,11,10,10,11,10,10,10,4,11,4,11,11,11,10,11,11,4,4,10,11,10,11,11,10,10,10,11,10,10,11,4,10,10,4,11,11,10,11,11,10,11,10,10,4,11,11,10,4,11,4,11,11,11,10,4,11,10,10,11,11,11,11,10,11,11,10,11,4,4,11,11,11,4,10,11,10,10,10,11,10,11,4,10,11,10,11,4,10,10,11,11,11,10,4,11,10,11,11,4,4,11,10,10,11,11,11,10,11,10,4,10,11,10,10,10,11,11,11,11,11,11,10,10,11,11,11,11,10,4,10,11,4,10,11,11,10,4,10,10,10,10,11,11,4,4,11,10,11,10,11,11,10,4,10,11,10,4,10,11,11,11,10,11,11,11,11,11,11,10,11,10,11,10,11,10,11,10,10,11,10,10,11,10,11,10,4,10,11,4,10,11,10,10,4,11,11,10,10,10,11,10,11,11,10,11,4,11,11,10,11,4,4,11,11,4,11,10,4,11,10,10,11,4,11,10,11,11,11,10,4,11,4,11,4,4,11,11,10,11,4,11,11,11,11,10,10,10,10,10,11,11,10,11,11,11,11,10,10,10,10,10,10,11,4,4,11,10,10,11,10,11,11,10,10,11,11,4,10,10,10,4,10,10,11,10,10,10,11,4,10,10,10,11,10,11,11,11,10,11,11,10,4,11,11,11,10,11,10,10,11,11,10,10,10,10,10,11,10,4,11,11,10,10,11,11,11,10,10,10,10,10,10,4,10,11,11,11,10,11,11,10,11,11,10,11,10,10,10,11,10,10,10,11,10,11,4,11,11,11,11,10,11,4,11,10,11,10,11,10,10,10,11,11,11,11,11,10,10,11,11,11,11,4,10,11,4,10,10,11,10,10,11,4,11,11,11,11,11,10,10,10,11,10,10,10,11,4,10,10,10,10,11,11,10,4,4,4,10,10,10,11,11,11,10,10,11,11,10,10,10,11,11,11,10,11,10,10,10,11,10,10,11,10,4,10,11,10,4,10,10,10,10,11,10,10,10,10,11,11,10,10,11,10,11,11,10,4,11,11,10,10,11,10,11,11,11,11,11,10,10,10,10,11,11,11,10,10,10,10,10,10,4,10,10,11,11,10,4,11,11,10,11,4,11,4,11,10,10,11,10,11,10,10,10,4,4,11,4,11,10,4,11,11,10,10,10,4,11,10,10,10,10,10,11,11,10,11,10,4,11,11,11,11,11,4,10,11,11,11,10,10,10,10,4,10,10,11,11,10,10,11,10,4,10,10,10,10,4,11,11,4,10,10,11,10,11,10,11,4,11,10,11,10,10,11,11,11,10,10,10,10,11,10,10,11,10,11,4,4,11,11,10,10,11,4,11,11,10,11,11,11,4,4,10,11,11,10,11,11,10,10,10,11,10,10,10,10,11,11,10,11,10,10,4,11,10,4,11,11,10,11,10,11,10,11,11,10,11,11,11,10,10,11,11,11,10,11,11,10,11,10,11,11,10,10,11,10,10,10,11,11,4,10,11,11,10,11,11,4,11,10,11,10,10,11,11,11,10,11,11,11,11,11,10,10,11,4,10,11,11,10,10,11,11,10,10,11,11,10,10,10,11,4,4,11,10,11,10,10,11,11,4,10,11,11,10,4,11,10,10,11,10,11,4,11,4,11,11,11,11,10,10,10,11,11,11,11,10,11,11,11,11,11,11,11,11,11,11,11,10,10,11,11,11,11,10,11,11,11,10,11,11,11,4,11,11,11,11,11,4,11,10,11,10,11,10,11,11,10,10,11,4,11,10,4,11,10,4,11,4,11,10,10,10,10,11,11,10,10,11,11,10,10,4,11,10,10,10,11,11,11,4,11,10,10,11,11,10,11,11,10,10,4,4,10,10,11,10,11,10,10,10,4,4,11,10,10,11,11,10,11,10,10,10,10,10,10,4,10,10,11,11,11,11,11,11,11,4,11,11,11,11,11,11,10,10,11,11,10,11,11,10,11,11,10,11,11,4,11,10,10,11,11,10,10,4,10,10,11,11,10,10,10,10,10,11,10,11,10,11,10,11,10,10,10,10,10,11,11,10,4,11,10,11,10,10,10,4,10,11,10,4,10,10,4,10,4,10,11,11,10,4,11,10,10,4,11,11,10,11,10,11,4,10,10,10,11,11,4,10,10,10,10,11,4,11,10,10,10,11,11,10,11,10,4,11,10,11,11,10,11,10,10,10,11,11,11,10,4,10,10,10,10,10,11,11,4,10,11,11,11,10,11,10,10,11,11,4,10,11,11,10,4,11,10,11,10,11,10,10,10,10,10,4,10,11,11,11,11,11,11,10,10,4,11,11,10,10,4,10,11,11,4,10,11,11,11,4,11,10,11,10,11,11,10,10,10,11,11,10,10,10,10,11,10,11,11,11,11,11,10,10,11,4,10,11,11,10,11,11,11,4,11,10,11,10,10,11,11,10,11,11,11,10,10,10,11,11,10,10,4,10,10,10,10,11,11,10,4,10,11,10,10,11,11,10,11,10,10,11,10,11,11,10,11,10,10,11,10,11,11,11,10,10,10,11,10,10,11,11,10,10,4,4,11,10,11,4,11,11,11,11,11,11,10,11,4,4,10,4,11,11,11,11,4,10,10,10,11,4,10,10,10,4,11,10,10,10,10,11,4,4,11,11,10,11,11,4,11,11,10,11,11,11,10,10,11,11,11,11,10,11,11,10,10,4,10,10,10,10,11,10,10,10,11,10,10,11,10,11,10,11,10,10,10,10,4,10,10,11,11,11,10,11,11,11,11,11,10,11,10,4,11,11,4,4,11,10,11,4,10,11,10,10,10,11,4,10,4,10,11,10,4,11,4,11,10,10,11,11,10,4,10,4,10,10,10,11,11,4,11,10,11,10,11,10,11,11,4,10,10,10,4,10,10,10,10,4,11,4,11,11,11,10,11,11,4,11,11,4,4,11,10,11,4,4,10,4,11,11,4,10,4,11,10,11,11,11,11,11,10,4,10,10,11,11,11,10,10,4,11,11,10,11,11,10,10,4,11,4,11,11,4,11,11,11,11,11,11,10,10,11,11,10,4,11,11,10,11,10,11,11,11,10,4,11,11,11,11,11,10,10,11,11,11,4,11,10,4,10,10,11,11,10,10,10,10,10,11,11,10,11,10,10,11,10,11,10,11,11,4,11,10,10,11,10,11,11,10,11,11,11,10,11,10,11,10,11,11,10,11,11,10,10,4,10,10,4,10,11,11,11,10,11,10,10,11,11,10,11,11,11,10,4,10,10,10,10,11,11,11,10,11,10,10,11,11,10,11,11,11,10,10,11,11,10,11,4,4,11,10,11,11,11,11,10,10,10,11,11,11,10,4,10,11,10,10,11,11,11,10,10,11,11,10,10,10,10,11,11,4,10,11,10,11,4,10,10,10,4,11,10,11,11,11,11,11,10,10,10,10,10,10,10,11,11,4,11,4,10,11,10,11,11,10,10,10,11,11,10,11,4,11,11,10,11,4,10,10,10,11,11,10,11,11,11,10,11,11,10,10,10,11,11,11,4,10,11,10,11,10,10,11,11,11,11,11,10,11,10,10,10,10,4,11,11,4,10,10,10,11,11,11,10,10,11,11,10,10,10,10,11,10,11,11,11,10,11,11,11,10,10,4,11,10,11,11,10,10,10,11,10,11,4,4,10,10,11,10,10,10,10,4,11,10,11,10,10,11,10,11,10,10,11,11,10,11,10,11,11,11,10,10,4,4,11,4,10,10,4,11,10,11,4,4,10,11,11,4,11,11,11,11,11,4,4,4,10,11,11,4,11,11,4,11,10,10,4,10,11,10,10,10,10,11,10,10,11,10,11,10,11,10,4,11,10,11,4,4,10,10,11,10,11,10,11,10,11,4,4,11,10,4,4,10,10,10,10,4,10,10,11,11,10,4,10,4,10,10,10,11,10,10,10,10,11,10,10,10,10,10,11,11,10,4,4,10,4,11,10,11,10,10,11,10,10,11,4,11,11,11,11,10,10,10,10,11,11,11,4,11,10,11,11,10,10,10,4,11,10,11,11,11,11,11,11,4,11,11,10,10,10,11,10,10,10,11,10,4,11,11,11,11,11,10,10,10,10,10,11,10,11,10,10,11,11,10,11,11,10,11,10,10,10,10,11,11,11,11,10,10,10,10,10,11,10,4,11,11,11,10,10,11,4,11,11,4,10,11,11,10,10,11,4,11,11,10,4,11,11,10,11,11,11,11,10,10,4,10,11,10,10,10,10,11,10,11,11,11,11,4,11,11,10,11,4,11,11,10,10,10,10,10,10,10,11,11,10,4,10,10,11,10,11,10,4,10,4,10,10,10,11,11,11,10,4,10,11,10,10,11,10,11,11,4,10,11,11,10,10,10,10,10,11,10,10,4,11,11,11,10,10,4,11,11,10,10,10,10,11,11,4,10,11,11,10,4,4,11,11,11,10,10,11,10,10,11,11,11,10,10,10,10,10,10,11,10,10,11,10,10,10,11,11,11,11,11,11,11,11,10,10,10,10,10,10,10,10,11,11,11,11,11,11,11,10,11,11,11,10,11,11,10,10,11,11,10,10,11,10,10,11,10,4,10,11,10,11,10,11,11,10,4,11,10,10,11,4,10,10,10,10,11,11,11,4,4,10,11,10,10,10,10,10,11,4,10,10,10,10,10,11,11,10,10,10,11,10,11,11,11,11,10,10,4,11,10,11,10,11,10,11,11,4,10,10,11,11,11,10,11,10,11,10,10,10,4,11,11,10,11,10,11,4,4,11,11,10,11,10,10,10,4,11,10,4,10,10,10,11,4,11,11,11,10,10,11,10,4,4,10,11,4,11,10,11,4,11,10,10,11,10,11,4,10,10,11,11,11,11,10,10,11,10,4,10,11,10,11,10,11,11,11,10,10,10,10,11,11,10,10,11,11,11,10,11,11,10,4,10,10,4,4,11,10,11,10,10,11,11,11,11,10,10,10,11,11,11,11,4,11,11,10,4,4,11,11,10,10,10,10,10,11,11,10,11,10,11,10,11,11,11,10,4,4,10,11,10,11,11,11,10,11,11,10,11,11,4,4,10,10,11,11,11,10,10,11,11,11,10,11,11,10,11,10,10,10,11,4,10,10,10,10,10,10,10,11,10,4,10,10,10,11,11,11,10,4,11,4,11,10,10,11,11,10,11,10,11,11,10,10,10,11,4,10,10,10,10,4,11,10,10,10,11,10,11,11,11,10,11,4,11,11,10,10,4,10,10,11,10,11,11,11,11,11,10,4,10,11,10,10,11,10,11,10,10,11,10,10,4,4,11,10,11,4,11,10,4,10,11,11,11,11,10,10,11,11,4,10,10,11,11,11,11,10,11,11,10,11,10,10,10,10,11,10,10,10,4,10,11,10,11,10,11,10,11,11,10,11,11,11,10,10,11,11,11,10,11,11,10,10,11,11,10,4,4,10,10,11,10,4,10,11,11,10,10,10,4,10,11,11,11,10,11,4,11,4,11,10,11,10,10,10,4,11,4,10,10,11,11,10,10,10,4,11,10,4,11,10,10,10,10,10,10,10,10,10,10,4,10,4,11,10,10,11,11,10,11,11,10,10,10,10,4,10,10,11,11,11,10,10,11,11,11,11,10,11,4,11,11,10,10,11,11,10,11,10,11,10,11,11,11,10,11,4,10,10,11,11,11,11,10,10,11,4,11,10,10,11,11,11,10,10,4,11,11,11,10,11,11,10,4,10,11,10,11,10,10,11,10,4,11,10,11,11,4,10,11,10,11,11,10,11,10,10,10,10,10,11,11,11,10,4,11,10,10,11,4,10,11,11,10,10,11,11,11,10,10,11,11,11,10,11,11,10,11,4,10,10,10,11,11,11,11,4,11,10,4,10,11,10,10,11,10,10,11,11,4,11,10,10,11,11,11,10,10,10,4,10,11,4,10,10,10,10,10,4,10,11,11,11,11,4,11,10,10,11,11,10,11,11,4,10,11,10,11,11,10,10,10,10,10,4,10,4,10,11,10,11,4,4,4,10,4,10,11,11,11,11,10,10,4,11,11,10,11,10,10,10,10,4,11,4,10,4,11,10,4,11,10,10,11,11,10,10,4,11,11,11,10,10,10,4,10,10,10,10,10,11,11,10,10,10,10,4,11,10,10,11,10,11,4,10,11,11,11,10,11,10,10,11,11,11,10,11,10,10,10,11,11,11,10,10,11,10,10,11,11,10,10,10,10,11,10,4,10,11,10,11,10,4,10,11,10,10,10,11,11,11,10,10,10,10,11,10,10,10,10,4,11,11,10,10,11,10,10,11,11,10,11,11,11,11,11,11,10,11,10,10,11,10,11,11,11,10,10,11,10,11,11,4,4,11,11,11,11,10,10,11,11,11,11,10,10,11,10,11,11,10,10,11,4,4,10,10,11,11,11,11,11,11,11,11,11,11,11,11,10,10,10,10,11,4,11,11,10,10,10,10,11,11,10,11,4,11,10,11,10,11,10,11,11,10,10,11,11,10,11,11,10,11,11,10,11,10,11,11,10,10,10,10,11,10,11,11,11,4,10,11,11,11,10,11,4,11,11,11,11,10,11,10,11,10,11,10,11,4,10,11,11,11,4,11,11,10,10,10,11,11,11,11,10,10,11,10,11,4,10,11,10,11,10,11,10,10,11,10,11,11,10,10,10,11,11,10,11,11,10,11,10,10,10,10,11,10,11,4,10,10,11,11,10,11,11,11,10,4,11,11,4,10,11,11,11,10,10,10,10,4,4,10,11,10,11,11,11,11,4,10,11,10,10,11,11,11,11,10,10,11,11,4,10,4,11,10,10,10,11,11,10,10,11,11,10,10,10,10,10,4,4,4,10,11,10,11,11,10,11,10,11,10,11,11,11,11,10,4,11,10,4,11,11,11,10,11,11,11,10,10,11,10,11,10,4,10,10,10,11,11,10,10,10,4,10,10,10,10,4,11,11,11,10,10,11,4,11,10,10,11,11,11,11,11,11,4,11,10,10,10,10,11,10,10,10,10,10,10,11,10,10,10,10,4,11,11,4,10,11,4,10,10,10,4,10,10,10,10,4,11,10,11,11,11,11,4,10,11,10,10,10,11,10,10,11,4,10,11,10,11,10,10,11,10,10,4,11,10,11,10,10,11,11,11,10,10,10,11,11,10,11,11,4,11,10,10,10,4,11,10,11,11,11,11,11,11,10,11,11,10,10,11,11,10,10,10,10,10,10,11,10,11,4,4,11,10,11,10,4,10,11,10,11,11,10,11,11,10,11,10,10,11,4,10,10,11,4,4,11,4,10,11,11,4,11,11,11,10,11,11,11,10,10,4,11,10,11,4,11,10,10,4,10,4,11,10,11,10,11,11,10,10,10,11,11,4,11,10,4,10,11,10,10,11,10,4,10,11,10,10,11,11,10,11,11,11,11,10,4,10,10,10,4,10,11,4,10,11,10,10,4,11,11,10,11,11,11,11,11,10,11,11,10,10,11,10,11,11,11,10,4,11,4,11,10,11,10,10,10,10,10,10,11,4,10,11,10,4,10,11,10,4,4,4,10,10,10,11,10,10,11,4,4,11,11,11,10,10,11,10,11,11,11,10,11,11,11,10,11,11,10,4,11,11,11,11,11,4,11,11,11,10,10,11,10,4,10,10,11,11,11,4,11,11,10,11,10,10,11,10,10,11,11,10,10,10,11,11,11,11,4,11,11,10,11,11,10,10,11,11,11,11,10,10,10,11,10,10,11,10,10,11,10,10,11,10,11,10,4,10,11,10,4,4,10,4,4,4,11,10,10,4,11,11,11,10,10,10,10,10,11,10,11,11,11,10,11,10,11,10,10,11,10,4,10,11,11,4,10,10,11,10,4,11,11,11,11,11,4,11,10,10,11,11,11,11,10,4,11,11,11,11,10,10,10,10,11,4,11,4,10,11,10,11,10,4,10,11,11,11,11,11,10,10,10,10,11,10,10,10,11,10,11,4,10,10,4,11,10,11,10,10,10,10,10,10,4,10,10,4,11,11,10,10,11,10,11,10,10,10,11,10,11,10,10,11,10,11,11,11,10,11,10,11,4,11,4,10,11,10,11,10,10,11,11,10,10,11,11,11,10,11,11,10,11,10,11,11,11,11,10,10,10,4,11,11,11,4,11,11,10,10,4,10,4,11,4,11,11,10,11,10,4,11,11,4,10,10,11,11,10,11,11,11,10,11,10,10,10,10,10,10,11,10,11,10,10,10,4,4,10,11,10,11,10,10,11,11,11,10,10,10,11,4,10,10,10,4,11,10,11,4,4,10,10,11,10,10,10,10,11,11,4,10,10,10,11,11,10,10,10,10,11,11,10,10,11,10,10,11,4,11,11,11,11,10,11,11,10,11,11,11,10,11,11,11,10,11,10,11,10,11,4,11,11,11,11,10,10,4,11,11,11,11,10,11,10,11,11,11,10,10,4,11,4,11,11,10,11,11,10,11,10,11,10,4,11,11,10,10,4,10,11,11,4,10,4,4,11,10,10,10,4,10,11,10,11,10,10,10,10,10,11,11,11,10,10,10,10,4,4,10,11,4,4,11,10,11,10,11,11,11,10,10,10,11,10,11,11,10,11,11,11,10,11,11,11,4,11,10,11,10,11,11,10,11,11,11,10,4,10,10,10,11,10,10,10,10,11,10,10,10,10,10,11,11,10,11,11,11,11,10,11,10,11,11,10,10,11,11,11,11,10,10,11,10,10,11,11,4,10,11,10,10,11,11,11,10,4,11,10,11,10,10,11,11,4,10,11,11,11,11,11,4,10,11,10,10,11,10,10,11,11,11,4,10,10,11,10,4,11,11,11,10,11,10,10,10,10,11,10,11,4,11,10,11,11,11,10,10,11,11,4,10,10,11,11,11,10,11,4,10,10,11,11,10,4,11,10,11,11,4,10,10,11,10,4,11,4,11,10,4,4,11,11,10,11,4,11,4,4,10,10,10,11,10,10,10,11,11,11,11,11,11,11,10,4,11,10,11,11,10,11,11,10,11,11,10,11,10,4,10,10,11,10,10,11,10,10,10,11,10,10,10,11,11,11,4,11,11,10,10,11,4,11,11,11,10,10,4,11,10,11,10,11,10,11,11,10,11,10,10,4,11,4,11,11,10,11,10,11,10,11,11,11,10,11,4,10,4,11,11,10,11,10,10,10,10,10,11,10,11,10,10,10,10,10,11,4,11,10,10,4,11,10,11,11,4,10,10,10,11,10,10,11,11,10,10,10,10,10,11,10,4,10,10,11,11,4,10,11,10,10,10,11,10,11,11,11,11,10,11,10,11,10,10,11,10,10,10,10,11,4,11,11,10,10,11,11,10,10,10,11,10,10,10,10,10,10,11,10,4,10,11,10,10,10,11,11,11,4,11,11,10,10,10,10,10,11,4,10,10,11,11,11,4,10,4,11,11,11,10,11,11,10,10,10,4,11,11,10,11,10,10,11,11,10,4,4,10,10,10,11,10,10,11,11,11,10,10,10,11,11,11,11,11,10,10,11,4,10,10,11,10,10,4,4,11,11,11,10,11,10,10,10,10,10,11,11,4,11,10,10,10,4,10,4,10,11,10,4,11,11,11,11,10,11,10,4,11,11,10,10,10,10,10,10,10,10,11,10,10,11,11,10,11,10,4,11,11,4,10,11,10,11,10,11,4,4,10,4,11,11,10,11,11,4,11,4,11,11,11,10,11,11,10,10,11,10,11,11,10,11,11,10,10,10,10,10,11,11,10,11,11,4,11,11,11,11,10,4,10,10,11,11,10,4,11,10,10,11,11,10,11,11,10,11,10,4,11,10,10,10,11,11,11,10,4,11,11,10,11,11,11,11,10,10,4,11,11,10,10,11,11,11,10,11,10,10,11,11,10,11,11,11,4,4,11,10,10,10,11,10,11,4,10,11,4,11,10,10,4,10,11,11,10,4,10,11,11,11,11,10,11,10,11,10,10,11,10,10,4,10,11,10,10,11,10,11,11,10,11,10,10,11,11,4,11,10,4,11,11,11,4,10,11,10,11,10,4,11,10,10,11,4,10,10,11,4,4,11,10,10,10,11,11,11,10,11,10,10,10,11,11,10,10,10,10,11,11,10,4,10,11,4,11,4,10,11,11,10,11,11,11,10,11,4,10,10,10,11,10,10,11,11,4,10,10,4,10,4,4,4,11,10,10,10,10,10,11,4,10,10,11,10,11,10,10,10,11,11,11,11,4,10,10,11,4,11,11,4,10,10,11,10,11,11,10,4,10,10,10,11,11,11,4,11,11,10,11,11,4,11,11,10,11,11,11,10,11,10,10,10,4,11,10,10,10,10,10,4,11,10,10,10,10,10,11,10,11,10,4,10,10,4,10,11,10,11,11,11,10,10,11,11,11,11,11,10,11,10,11,10,10,4,11,11,11,11,4,4,10,10,10,10,4,10,11,10,4,10,10,10,4,11,4,10,11,11,4,4,10,11,10,10,11,11,10,11,10,10,10,11,11,11,11,10,10,11,4,11,11,11,11,10,10,10,11,11,10,11,11,11,10,10,11,11,10,11,11,11,11,10,11,11,10,10,10,11,11,10,11,4,11,11,11,11,11,10,11,10,10,10,10,11,4,10,10,11,4,10,10,10,10,10,11,10,10,11,11,10,10,4,10,10,11,10,4,10,10,10,10,11,10,4,10,11,11,4,4,4,11,10,10,11,10,10,11,11,10,10,4,4,10,10,11,11,4,11,11,11,4,11,11,4,10,11,11,10,11,4,10,10,11,11,11,10,11,11,11,11,11,11,10,4,10,11,10,11,11,11,10,11,11,11,10,10,10,11,4,4,11,10,4,10,11,11,4,10,10,10,10,11,11,11,11,11,10,11,11,10,11,4,10,11,10,11,10,10,11,10,11,10,11,10,11,11,4,4,10,11,11,10,11,10,10,10,11,10,4,11,11,10,11,10,10,10,11,11,11,11,11,10,10,11,4,4,11,11,10,11,11,11,11,10,11,11,10,11,11,11,11,11,11,10,11,10,10,11,11,4,11,4,4,11,11,4,11,11,11,10,10,11,4,11,10,10,4,11,11,10,10,11,11,10,11,11,10,10,11,11,11,10,11,10,11,10,11,10,4,11,10,10,10,11,11,10,10,11,11,11,10,10,11,11,10,11,10,10,10,10,10,11,11,11,10,10,11,11,11,4,11,10,10,10,10,4,11,10,4,10,11,11,11,4,11,11,10,10,11,10,11,11,10,11,4,10,10,10,11,10,10,10,10,10,11,10,10,11,10,10,4,4,10,11,10,11,10,11,10,11,10,10,11,11,4,4,10,11,11,10,10,10,4,4,4,10,10,11,11,10,10,11,11,11,11,10,10,11,4,11,11,11,11,11,10,4,10,10,10,11,10,11,10,11,10,10,10,4,10,10,4,4,11,4,10,11,11,11,10,11,11,10,10,11,10,10,11,11,10,10,10,10,10,11,10,10,11,11,11,10,11,10,11,11,10,11,4,11,10,10,10,11,11,10,10,11,4,11,11,10,11,10,11,11,11,4,11,10,11,11,11,10,10,10,10,4,11,10,11,4,4,11,11,10,10,4,11,11,10,11,11,10,10,11,10,11,4,4,11,10,10,4,10,11,4,11,11,4,11,10,10,10,10,10,11,10,11,11,11,10,11,10,11,11,10,10,10,11,10,10,4,10,4,10,4,11,10,11,11,4,10,11,10,10,4,4,11,11,4,10,11,10,11,10,4,11,11,10,11,11,10,11,10,10,11,10,10,11,11,10,11,4,11,11,11,11,10,4,11,10,11,11,10,10,10,11,10,10,11,10,11,10,11,11,10,11,11,11,10,10,11,11,10,10,4,10,4,11,11,10,10,11,10,10,4,11,11,4,11,4,10,11,4,11,11,11,4,11,10,10,10,10,11,11,10,11,10,11,10,4,11,10,11,10,4,11,10,4,10,10,11,11,10,11,10,11,10,11,10,10,10,10,11,10,11,4,10,4,11,11,11,11,10,10,11,10,11,11,10,11,11,10,11,11,11,10,10,10,10,10,10,11,11,11,11,11,11,10,4,10,4,10,11,11,4,10,10,11,11,10,10,10,10,10,10,10,11,11,11,10,10,10,11,10,10,10,11,11,11,11,10,11,10,10,10,11,11,10,11,10,10,10,11,11,11,11,11,11,4,11,11,10,4,10,10,4,11,4,11,10,11,10,11,11,10,10,10,10,4,11,4,4,10,10,10,11,10,11,4,4,11,11,10,11,10,10,10,10,4,11,10,4,11,10,10,10,10,4,4,11,11,11,10,11,10,4,10,11,4,10,10,11,11,10,10,10,10,10,11,10,10,11,11,11,11,10,11,10,10,11,11,4,10,10,10,10,10,10,11,10,11,11,11,10,4,11,11,4,11,11,11,11,10,10,11,11,11,11,10,11,10,4,11,11,11,11,10,11,11,10,10,11,4,10,10,11,11,10,4,10,11,11,11,10,10,4,10,10,10,10,10,10,11,11,11,4,11,10,10,11,11,11,11,10,10,11,11,11,11,10,11,11,10,11,10,11,10,4,11,11,4,11,11,10,10,11,11,10,10,11,11,11,11,11,10,11,11,11,11,11,11,11,10,11,11,11,11,10,11,10,11,11,4,10,11,4,10,11,10,11,11,11,4,11,11,10,11,10,11,11,11,11,4,11,10,4,10,10,11,10,11,10,10,4,10,11,11,11,11,10,10,10,10,10,10,10,11,10,10,11,11,10,11,10,11,10,4,11,11,11,11,10,11,11,11,10,10,4,11,11,11,10,11,10,10,10,4,11,11,11,11,10,11,10,10,11,11,10,10,11,11,10,10,10,10,10,10,10,10,11,10,11,10,10,11,10,4,10,11,4,10,10,11,10,11,10,11,11,10,10,10,10,4,10,11,10,10,11,11,11,11,11,4,10,4,11,10,11,10,10,10,11,11,11,10,10,11,4,11,10,10,10,4,10,11,10,10,11,11,11,4,4,11,11,10,11,4,10,10,11,10,11,11,11,10,11,11,11,10,4,10,10,10,10,10,11,11,11,4,10,11,11,10,11,10,10,11,10,10,10,11,10,11,11,11,10,11,4,10,11,11,11,10,11,10,11,10,10,4,4,11,10,11,11,10,4,11,10,4,11,4,10,11,10,10,11,10,11,11,10,11,10,4,10,10,10,4,4,11,11,10,10,10,10,10,4,10,10,10,11,11,4,10,10,11,10,10,11,10,11,10,10,10,11,11,10,11,10,11,4,11,4,10,11,10,4,10,11,11,10,11,11,10,10,10,11,10,11,11,11,10,10,11,10,10,11,11,11,10,4,11,10,11,11,10,11,10,11,10,11,10,11,10,10,10,10,11,11,10,10,11,11,11,11,10,4,10,11,4,11,4,11,11,11,10,10,11,10,10,11,10,10,10,10,4,11,11,4,11,10,11,10,10,4,4,11,10,10,10,4,11,11,11,10,10,11,10,11,4,10,11,4,11,11,10,10,11,10,10,11,4,11,10,11,10,11,11,10,4,11,10,10,4,10,10,4,11,11,11,11,4,10,10,11,4,11,11,10,10,11,11,11,11,11,10,10,11,4,11,11,11,10,11,10,10,4,11,4,10,10,4,11,10,11,10,10,10,10,11,11,10,10,10,11,11,11,4,11,11,10,10,11,10,11,10,11,11,11,11,10,4,11,11,11,10,11,11,11,11,10,10,10,11,11,10,10,10,4,11,11,10,11,4,11,10,10,10,11,11,10,11,11,4,11,11,10,11,11,10,10,11,11,11,11,11,4,10,10,11,10,11,11,11,11,11,10,10,11,10,10,11,4,10,11,10,11,10,11,11,4,10,10,4,11,10,11,10,10,11,11,10,10,11,10,11,10,4,4,11,11,11,11,11,11,10,10,11,11,11,11,11,10,11,10,10,10,11,11,11,10,11,11,11,11,11,10,10,10,11,10,10,11,10,4,11,11,10,11,4,11,10,11,10,10,10,10,4,10,10,10,11,4,11,10,11,11,10,10,10,11,10,10,10,10,11,11,10,10,10,11,10,4,10,4,11,11,10,10,10,4,10,11,4,10,11,10,10,4,11,4,10,11,10,10,10,11,11,10,11,10,10,10,4,11,11,11,11,11,11,4,11,4,10,11,11,11,11,4,10,10,11,11,4,10,10,4,10,10,10,10,10,10,10,11,11,11,11,11,10,10,11,11,11,11,11,10,11,10,10,4,4,4,10,11,11,10,4,10,4,10,4,11,11,11,10,11,10,11,11,11,10,10,10,11,10,4,11,10,4,10,10,10,4,10,10,11,11,10,10,11,11,11,11,10,11,11,11,10,11,10,11,10,11,10,11,11,11,10,11,11,4,10,10,11,11,11,10,10,11,10,11,4,4,10,11,10,10,11,11,11,11,4,10,11,4,11,11,10,11,10,4,10,10,11,10,11,10,11,11,10,10,10,4,10,10,11,10,10,4,10,11,10,10,11,10,10,4,11,11,4,10,10,10,11,10,4,11,10,10,10,10,10,11,11,10,10,10,4,11,10,10,11,11,4,10,10,10,10,10,10,11,11,10,10,4,10,11,10,4,11,10,11,10,4,4,4,10,10,10,11,10,11,10,10,10,4,11,4,11,11,11,10,11,11,11,11,4,11,11,11,11,4,11,11,10,4,10,11,11,11,11,11,10,11,10,10,10,10,11,10,11,11,10,4,10,11,11,10,10,10,11,11,11,11,11,11,11,10,4,11,11,10,10,10,10,11,4,10,11,11,11,10,11,10,11,4,11,11,4,10,10,4,11,10,11,10,10,10,10,10,10,10,10,11,11,10,10,11,10,11,10,11,11,10,10,4,11,10,11,10,11,11,4,11,11,10,10,11,11,11,11,4,10,11,10,11,4,10,4,10,11,11,4,11,10,11,11,10,11,10,4,11,10,11,11,10,11,11,10,10,10,11,11,10,4,4,11,10,10,10,11,10,10,10,4,11,10,4,11,10,11,10,10,10,11,4,11,10,11,11,10,10,10,11,11,10,10,11,11,10,11,11,11,10,11,11,11,10,11,4,11,10,10,10,10,10,10,4,10,10,4,11,10,11,11,10,10,10,11,10,10,11,10,10,11,10,4,11,11,11,10,11,10,11,10,11,11,4,10,4,4,10,11,11,11,10,10,4,11,10,10,10,10,4,10,4,4,10,10,10,10,4,10,4,10,10,10,10,10,11,10,10,10,10,11,4,10,11,10,10,11,10,10,11,10,11,10,4,10,11,11,11,10,10,10,4,10,10,11,11,10,10,11,11,11,11,11,11,11,11,10,4,11,11,10,4,11,4,10,10,11,10,11,11,11,10,11,11,10,11,11,10,10,10,10,11,10,11,11,10,11,10,10,10,11,11,10,11,10,10,4,10,10,10,10,11,11,4,10,10,10,10,4,11,11,10,11,11,10,10,4,11,4,11,11,10,11,11,11,4,10,11,11,10,11,10,10,11,4,10,10,11,10,10,10,11,4,10,4,11,4,10,10,11,11,11,10,4,10,11,10,11,4,4,11,11,4,11,11,10,10,11,10,10,11,10,4,10,11,11,10,10,10,11,10,10,10,10,4,10,11,10,11,10,10,10,4,11,11,10,11,10,10,10,11,11,4,10,11,11,10,11,11,10,10,10,10,11,11,11,10,11,4,11,10,11,11,10,11,10,10,11,10,11,10,10,11,11,11,11,10,10,11,10,10,11,11,10,10,11,10,11,11,11,4,11,11,10,11,11,11,10,11,11,11,11,11,10,10,11,11,11,10,11,11,11,10,4,11,4,10,4,10,10,10,11,10,10,4,10,10,10,4,10,11,11,11,11,10,10,11,10,11,10,10,10,4,10,10,10,4,10,4,11,10,10,11,4,11,11,11,10,4,10,10,10,11,11,10,10,11,4,4,10,11,4,11,10,10,11,10,11,11,11,10,10,4,11,10,11,10,11,10,4,10,11,10,11,11,10,11,11,10,11,4,10,10,10,10,11,10,10,11,10,11,10,10,10,11,11,10,11,10,11,10,10,10,10,11,10,11,11,10,10,4,10,11,11,10,10,10,10,11,11,11,11,4,11,10,11,11,10,10,11,11,10,10,11,11,11,10,10,4,11,10,11,11,11,4,11,11,10,11,10,11,10,11,11,10,10,10,11,11,10,4,10,11,10,10,4,11,10,11,11,4,10,4,10,10,11,10,11,10,10,10,11,10,10,10,10,11,10,11,4,10,11,10,10,4,10,10,11,11,11,11,10,11,11,10,4,10,11,11,11,10,11,11,11,11,11,4,11,11,11,10,10,10,10,11,11,10,11,10,10,11,10,11,10,10,11,11,4,11,10,10,4,11,10,11,11,10,4,10,4,10,10,10,10,4,10,11,11,11,10,10,4,11,10,10,11,11,10,10,4,11,10,10,10,10,11,11,10,11,10,10,11,4,11,10,11,4,11,10,4,10,10,10,10,11,10,11,11,10,11,11,10,10,10,10,10,11,11,11,11,10,4,10,11,11,11,11,11,11,11,11,10,11,11,10,11,10,11,4,11,11,11,4,11,11,10,10,11,4,10,11,11,10,11,11,10,4,11,11,10,11,11,11,11,10,10,11,11,10,11,4,11,4,10,11,11,10,10,11,10,11,10,11,11,11,10,11,4,11,10,10,10,10,4,11,11,11,10,11,10,11,11,11,10,11,10,10,11,11,10,10,10,4,10,10,11,11,10,10,11,10,11,4,11,4,4,11,11,11,11,11,11,10,11,11,10,11,11,11,10,10,11,11,10,11,10,4,10,11,10,10,10,10,11,11,10,10,11,4,11,11,11,11,11,11,10,10,11,10,10,10,11,10,10,11,11,11,11,10,10,10,11,11,11,10,10,11,11,11,10,4,10,10,10,11,11,11,10,10,10,10,10,11,11,10,10,10,10,11,10,10,11,11,11,10,4,4,11,11,10,11,11,11,11,10,10,10,4,11,11,10,10,10,10,11,4,11,11,11,10,4,4,10,11,10,10,10,10,4,11,11,10,11,11,11,10,11,11,10,11,11,10,10,10,4,11,11,11,11,11,4,10,4,10,11,10,10,11,11,11,10,11,11,11,11,10,11,11,11,10,10,11,11,11,11,11,10,11,10,11,11,10,10,11,10,11,4,10,10,10,10,4,4,11,10,11,10,11,11,4,11,11,11,11,11,11,10,11,10,10,10,11,4,11,11,10,10,11,10,11,11,10,11,10,10,11,10,11,11,11,11,11,10,11,11,10,10,11,11,11,4,11,10,11,11,10,10,4,4,10,11,11,11,10,10,11,11,11,4,10,11,11,11,10,10,11,10,11,10,10,10,10,10,10,11,11,11,11,4,4,10,11,10,11,11,10,11,11,11,11,11,4,10,11,10,11,10,11,11,11,4,11,11,4,10,11,11,10,10,10,10,11,4,4,10,10,11,11,11,10,11,10,11,10,11,10,11,10,11,10,10,11,11,10,11,10,4,11,11,10,10,10,10,11,10,10,11,4,11,4,11,10,10,10,10,4,11,11,10,10,4,10,4,11,11,11,11,10,10,11,11,10,11,10,11,10,10,10,10,10,11,10,10,11,11,10,11,10,4,4,11,10,11,10,11,4,11,11,11,11,10,10,11,11,11,10,4,11,4,11,10,11,10,10,11,10,11,11,4,11,10,11,11,10,11,11,10,11,11,10,11,11,10,11,11,10,10,11,11,11,10,11,10,10,10,10,10,10,4,11,11,10,11,10,10,10,11,11,4,4,11,11,10,10,11,11,11,11,10,10,11,10,11,10,10,4,10,11,11,10,10,11,4,4,11,4,10,10,11,10,10,10,4,10,11,10,11,10,4,11,11,10,4,11,10,11,10,11,11,11,11,11,11,4,11,11,10,10,10,11,10,10,10,10,11,10,10,11,4,11,11,11,11,10,11,11,11,11,11,11,4,11,10,10,11,11,11,10,11,11,4,11,10,10,10,10,4,4,11,10,11,11,11,4,11,10,10,4,11,11,4,11,11,10,10,4,11,10,11,11,11,10,10,11,11,11,10,11,11,11,10,11,4,11,11,10,10,11,10,10,11,11,11,4,10,10,11,11,10,10,4,4,10,10,11,10,10,10,11,11,10,10,11,10,10,11,11,10,10,10,11,11,11,11,10,11,11,10,10,10,10,11,11,10,10,4,11,11,11,10,11,11,10,10,4,4,10,10,11,10,11,11,11,10,4,4,10,4,11,11,10,11,4,10,11,11,11,4,4,11,11,10,11,11,4,4,11,10,10,10,10,4,11,11,11,10,11,4,10,11,10,10,4,11,10,10,10,10,11,11,10,10,10,4,11,10,10,10,10,11,11,10,10,11,10,10,10,10,11,11,10,11,4,10,10,11,10,11,11,11,11,11,11,11,10,11,11,11,11,10,11,10,11,10,10,10,11,10,11,4,11,11,11,11,10,10,11,4,11,10,10,10,11,10,11,10,10,4,10,10,11,10,11,11,4,10,11,11,11,11,10,10,11,11,10,10,10,11,10,11,11,11,11,10,4,10,11,10,11,11,11,10,11,10,11,4,10,10,11,11,11,10,10,10,10,4,11,10,10,10,11,11,10,10,10,11,11,10,10,10,11,11,11,10,11,4,11,10,11,10,10,11,10,10,10,11,11,11,11,4,11,10,10,10,11,11,11,4,10,11,10,10,11,11,11,10,11,10,10,10,11,10,4,11,10,10,10,10,4,11,10,11,11,10,10,11,10,11,10,4,10,11,10,10,11,10,11,10,10,11,10,4,11,10,11,11,11,10,10,11,10,10,4,11,11,11,10,11,11,10,10,11,10,11,11,10,11,4,11,10,11,11,4,10,11,11,10,11,10,11,10,11,11,4,11,10,11,10,10,11,11,11,4,10,10,10,11,10,10,10,11,11,11,11,11,11,11,10,11,10,10,10,11,10,11,10,11,10,11,11,10,10,4,11,10,10,4,10,11,10,11,10,10,11,10,11,11,10,11,11,4,11,11,11,10,4,4,10,10,11,10,10,11,11,11,11,11,10,11,10,11,10,10,11,10,10,10,11,11,11,10,4,10,10,4,11,11,11,10,11,10,10,11,11,11,4,11,4,10,11,11,10,4,10,4,11,10,4,11,10,11,11,10,10,10,10,4,10,11,10,11,11,10,11,4,10,11,10,10,10,11,11,10,4,10,11,10,4,4,10,10,11,11,4,11,11,4,10,4,11,10,11,11,10,11,10,4,10,10,10,11,4,4,11,11,10,11,11,10,10,10,10,4,10,11,10,11,11,10,10,10,4,11,4,10,10,11,4,4,10,10,11,11,11,10,11,11,11,11,11,11,11,11,10,11,10,10,11,11,4,10,11,10,11,11,4,10,10,11,11,11,11,10,10,11,10,10,11,11,4,10,10,10,10,10,4,11,11,10,11,11,11,10,10,11,11,11,10,10,11,10,4,10,11,11,11,11,10,10,11,11,4,10,11,10,10,10,11,4,11,11,11,4,10,11,11,10,11,11,11,11,11,10,11,11,11,10,11,11,10,10,10,4,10,11,11,10,10,11,10,10,10,11,10,10,11,10,10,10,10,11,10,4,11,10,4,10,11,10,10,10,10,10,10,10,10,11,10,10,10,10,11,10,10,11,11,10,11,11,11,10,10,11,10,10,11,11,4,10,11,11,11,11,10,11,10,10,10,11,4,11,11,4,10,10,10,11,11,10,4,4,11,10,11,10,10,10,10,11,11,10,11,11,10,11,10,11,10,10,10,10,11,10,11,10,10,11,4,4,10,11,10,11,11,10,4,11,4,10,4,4,4,10,10,10,10,11,4,10,10,11,10,10,11,10,10,10,10,11,10,11,10,11,11,11,10,10,10,10,11,11,10,10,11,11,4,10,11,11,10,10,11,11,10,11,10,11,11,10,10,11,10,11,11,4,11,11,11,11,10,11,10,11,11,10,10,11,10,4,11,4,10,10,10,11,11,10,10,4,11,10,11,11,11,11,11,11,11,11,10,4,11,10,10,10,11,11,11,11,11,11,4,10,10,11,11,10,11,11,10,11,11,10,4,10,11,11,11,11,11,10,11,10,10,11,11,11,11,10,10,11,4,4,4,10,11,11,11,10,10,10,11,10,11,10,11,11,11,11,11,11,11,4,10,10,10,10,10,11,10,10,10,11,11,11,11,10,11,10,11,11,4,11,10,11,11,11,10,11,11,11,11,11,10,10,10,11,11,4,10,11,11,11,10,10,11,11,4,4,11,10,11,4,11,10,4,10,11,10,11,11,10,11,11,11,11,10,10,11,11,10,11,10,10,11,11,10,11,11,10,11,10,11,10,11,11,10,11,10,10,4,10,10,10,10,10,11,11,11,11,10,10,11,11,11,11,11,11,4,4,11,10,11,10,4,10,11,10,10,4,10,11,11,10,11,10,11,10,11,10,10,10,4,11,10,10,11,10,10,4,4,4,11,11,4,11,11,11,10,11,10,10,4,10,10,10,10,11,11,11,4,11,4,10,11,10,10,11,11,11,11,10,10,10,10,10,11,11,4,11,10,10,10,11,11,10,4,11,11,4,11,11,11,11,10,10,11,10,4,10,10,11,11,11,11,4,10,4,4,10,10,4,11,11,10,11,10,4,11,11,4,11,4,11,11,11,10,10,11,11,11,10,10,10,10,11,10,11,10,11,10,11,11,11,11,11,11,4,4,11,10,10,11,11,11,4,11,10,10,10,11,10,4,10,4,11,11,11,10,11,11,11,11,10,11,11,10,10,11,10,11,11,4,11,11,10,10,11,11,10,10,10,11,4,10,11,11,11,11,11,10,4,10,10,11,11,10,4,11,11,11,11,11,11,10,4,11,10,4,10,11,10,10,11,10,11,11,11,10,10,10,10,11,10,10,10,10,10,10,11,10,10,11,10,11,10,11,11,10,10,11,11,4,11,10,11,10,11,10,10,10,11,11,10,10,10,11,10,10,10,10,11,10,11,11,4,10,10,10,10,10,11,4,10,11,10,10,10,4,11,11,11,11,10,10,10,11,10,11,11,10,10,11,11,10,11,11,10,11,10,10,10,11,11,11,11,10,11,11,4,11,10,10,4,10,4,11,10,10,11,11,11,10,4,4,11,11,10,10,10,4,11,11,11,11,10,11,10,10,11,10,11,11,4,11,10,4,10,11,11,11,10,10,11,4,10,4,10,11,11,11,11
11,4,11,11,10,11,10,4,10,4,11,11,11,10,11,11,10,11,11,10,10,10,11,10,11,11,11,11,11,11,11,11,10,11,10,10,11,11,10,10,11,11,11,11,10,11,4,11,10,4,11,11,10,10,10,11,11,10,11,11,11,11,10,10,10,10,11,10,4,4,11,4,4,11,11,10,10,10,11,10,10,11,11,4,11,11,10,11,11,4,11,10,10,11,10,10,10,11,10,10,10,10,10,10,11,11,10,11,10,4,10,11,10,10,10,11,4,10,10,10,11,4,4,10,10,10,4,11,11,11,10,11,10,10,11,10,11,11,11,10,10,11,10,4,11,4,10,10,10,10,4,10,11,11,10,11,10,11,11,11,11,10,11,11,11,11,10,10,11,11,10,4,11,11,10,11,11,11,10,10,11,11,11,11,4,11,11,11,11,11,10,11,4,11,11,10,10,10,10,11,11,11,10,11,10,11,10,4,11,11,10,11,11,11,10,4,11,11,4,11,11,11,11,11,10,4,11,4,4,11,10,10,10,11,11,4,11,11,11,10,4,10,10,11,11,10,10,10,11,10,10,11,11,10,11,11,11,11,10,10,10,11,10,11,11,10,11,10,10,11,11,11,4,11,11,11,10,11,11,10,4,11,11,11,10,11,10,10,10,11,4,11,11,11,10,11,4,11,11,11,10,10,10,10,10,11,11,11,4,10,10,11,11,11,11,10,11,10,10,10,10,11,10,11,11,11,10,4,4,11,10,11,11,11,4,11,10,10,10,10,11,11,11,11,10,11,10,10,11,4,11,11,10,10,11,11,11,4,11,10,10,10,10,10,11,11,4,10,10,4,4,10,10,4,11,4,11,10,11,10,11,10,10,10,10,10,10,11,10,11,10,11,10,11,10,10,11,11,10,10,11,10,4,11,11,10,10,4,10,11,4,11,10,10,4,10,4,10,10,4,11,11,11,10,4,4,10,11,10,11,11,10,11,11,11,11,10,4,11,11,10,10,10,10,4,10,10,11,10,11,11,10,10,11,11,10,11,10,4,4,11,10,11,10,10,10,4,11,11,10,10,10,11,10,10,10,11,4,10,10,10,11,10,10,11,11,10,11,10,11,4,11,11,10,11,10,11,11,11,10,11,10,11,11,10,11,4,4,11,11,10,4,11,11,11,11,10,11,10,4,10,10,10,10,10,4,11,11,10,10,11,10,4,11,10,11,11,10,11,11,10,10,11,10,10,11,11,11,11,10,4,10,11,11,4,10,11,10,10,4,10,10,11,10,10,10,10,10,11,11,10,10,10,10,10,11,4,11,10,11,4,11,11,10,10,11,11,11,4,11,10,10,11,11,10,10,11,11,10,11,11,10,10,10,11,11,10,10,11,11,10,4,11,11,11,10,11,11,11,11,11,11,11,11,10,11,11,4,10,10,11,4,10,10,11,11,10,10,11,10,10,10,10,11,10,4,10,11,10,10,11,10,10,11,10,10,10,11,11,11,11,10,4,4,11,11,11,11,10,4,10,11,10,11,11,10,11,10,10,11,4,11,10,11,4,10,11,11,4,11,10,10,10,11,10,10,10,11,10,4,10,4,10,11,4,10,4,4,10,10,10,11,11,11,11,10,4,10,11,11,10,10,11,11,11,10,10,10,11,10,11,11,11,11,10,4,11,11,10,10,10,11,11,10,10,10,11,11,11,10,11,11,10,10,10,10,11,10,4,4,10,10,11,10,11,10,10,10,11,11,11,11,11,11,11,4,11,10,10,10,10,11,11,10,10,11,11,4,10,11,4,10,11,10,4,11,10,11,10,10,4,11,11,4,11,11,10,11,10,4,11,10,11,11,11,10,10,4,11,10,11,11,11,10,4,11,10,11,11,10,11,11,10,10,10,10,11,10,11,11,10,10,4,10,10,11,10,11,11,10,10,4,11,10,10,11,11,11,10,11,11,11,11,11,11,10,10,11,10,10,10,11,11,11,11,11,11,10,11,10,10,10,10,10,10,11,10,10,10,10,10,10,11,4,10,11,11,10,4,10,11,11,11,11,11,10,10,4,11,4,11,11,11,10,11,11,11,10,10,11,10,11,4,10,10,11,11,11,10,10,11,10,11,11,10,4,10,11,11,4,4,11,11,10,10,11,11,11,11,4,11,10,10,11,10,10,11,4,10,4,11,11,10,10,11,10,11,10,11,11,10,10,10,11,11,4,10,11,10,11,10,10,11,10,10,10,11,10,4,4,11,10,11,10,10,10,10,11,11,11,4,10,10,4,11,10,11,4,11,11,11,10,10,11,10,10,11,10,11,11,4,11,11,10,11,10,11,11,10,10,10,4,10,10,10,10,11,10,11,4,11,10,10,10,11,10,4,11,11,11,11,11,11,10,10,11,11,11,10,11,10,11,10,4,11,10,10,11,10,10,11,11,10,10,11,11,4,11,10,11,10,11,10,11,10,4,11,11,11,11,10,10,4,10,10,11,10,11,11,10,4,10,11,10,11,10,11,11,4,10,11,11,10,10,11,11,10,4,10,11,11,11,10,11,11,10,10,10,4,11,11,11,11,10,4,10,10,11,10,4,11,11,10,11,11,10,4,10,11,11,11,11,10,10,10,11,4,10,11,10,10,10,11,11,11,11,11,11,11,11,10,4,11,11,11,10,10,4,10,4,10,10,11,11,11,11,4,10,10,10,11,10,11,11,10,4,10,11,10,11,11,11,11,11,10,10,10,10,11,4,11,10,10,10,11,11,10,11,11,11,11,10,10,10,10,10,10,4,10,10,4,11,11,10,10,4,11,10,11,11,10,4,11,11,11,11,11,11,11,10,10,10,11,11,10,11,10,11,11,10,11,10,10,10,4,10,10,11,4,11,11,10,10,11,10,4,10,10,10,4,4,10,10,4,10,11,10,4,10,10,4,10,10,10,4,10,10,11,11,11,11,11,11,11,10,11,11,11,10,10,11,11,11,10,4,4,10,11,11,11,4,10,4,11,4,10,10,10,10,10,11,10,10,10,10,4,4,10,11,10,10,10,4,10,11,10,4,10,11,10,10,10,10,11,11,11,10,10,10,10,10,11,11,11,10,10,10,11,4,4,11,10,10,10,4,10,10,10,11,11,10,10,11,4,11,4,10,4,11,10,11,11,10,11,11,4,10,10,11,4,10,10,11,10,11,11,11,11,10,11,4,10,10,10,11,4,10,11,10,11,10,11,4,10,10,11,11,10,11,10,10,10,10,10,11,10,10,10,10,10,11,11,11,10,11,11,4,11,10,10,11,11,10,11,11,11,11,4,11,4,11,10,11,11,10,11,4,10,11,10,10,11,10,11,11,4,10,11,11,11,11,11,11,11,4,11,11,11,10,10,11,10,10,10,10,10,10,10,11,10,10,10,11,11,10,10,4,10,4,11,10,4,10,10,4,11,11,10,4,10,11,11,10,10,10,11,11,10,10,11,10,10,11,10,11,4,11,11,11,10,11,11,10,4,10,10,10,10,4,11,4,10,10,11,11,11,4,11,10,11,11,11,10,10,4,10,11,10,10,4,4,11,10,10,11,11,11,4,10,10,11,11,11,10,10,10,11,11,11,11,10,11,11,10,10,11,11,4,11,11,10,11,10,10,11,11,10,11,10,11,10,10,4,10,10,11,10,11,10,10,10,11,11,11,11,10,10,11,11,11,4,11,4,11,4,11,4,11,11,4,10,10,10,11,10,11,10,11,10,10,11,10,10,10,10,4,4,4,10,10,10,11,11,11,10,4,10,11,11,11,11,11,10,10,11,10,11,10,10,11,11,10,11,11,10,4,11,10,11,10,10,10,11,10,10,11,10,10,11,10,11,11,10,4,11,10,11,10,10,11,10,4,11,10,10,10,4,4,10,10,10,10,10,11,10,10,11,10,4,11,10,10,4,11,10,11,11,10,10,4,11,4,11,11,11,11,10,4,11,11,10,4,4,11,11,10,10,4,4,11,10,11,11,4,10,10,11,10,11,11,10,10,10,10,10,10,4,10,11,11,11,10,10,10,11,10,4,11,10,4,10,11,10,11,4,11,10,11,10,11,11,10,11,10,10,11,4,10,11,10,10,11,11,10,11,10,11,11,10,4,10,11,11,10,11,10,11,10,11,11,11,11,10,11,4,10,10,10,11,10,11,10,11,10,10,10,11,4,10,10,10,10,11,10,10,11,11,11,11,4,10,10,11,11,10,11,4,4,11,10,10,10,10,11,10,10,11,11,10,10,11,11,10,10,11,11,10,10,10,10,11,11,10,11,10,10,10,11,10,11,11,11,4,10,11,11,10,11,4,11,11,11,10,4,11,11,10,10,11,10,11,4,10,11,10,4,10,4,11,10,11,4,10,10,11,4,11,11,10,10,10,10,10,4,10,11,11,10,10,10,10,11,10,11,10,10,11,11,10,10,11,11,11,10,10,11,10,11,11,11,11,10,11,10,11,11,4,11,11,11,4,10,10,11,10,4,11,10,4,10,10,4,11,10,10,11,11,10,11,11,11,10,10,10,11,11,11,11,10,11,10,10,11,4,10,11,11,10,11,10,11,4,10,4,11,10,4,11,11,10,11,10,10,11,11,4,10,10,10,4,11,11,11,10,4,11,10,10,10,11,11,10,10,10,4,10,4,10,11,11,10,11,10,10,10,11,10,10,11,4,4,11,11,4,11,11,11,11,10,11,4,10,11,4,10,11,4,11,10,10,10,11,10,11,10,10,4,10,11,11,11,4,10,11,10,11,10,11,10,10,11,10,4,10,11,10,10,10,10,11,4,10,10,11,11,10,10,4,10,10,11,11,4,10,11,11,10,10,10,11,4,11,11,10,11,10,11,11,11,10,10,11,4,10,10,11,11,11,10,4,10,11,10,10,11,10,10,11,10,10,11,4,10,11,11,10,11,10,11,10,4,10,10,11,11,4,4,11,10,11,10,11,10,10,10,10,11,10,10,11,10,11,11,10,4,11,10,11,10,10,11,10,10,11,11,11,10,11,10,4,10,4,11,11,11,11,4,10,11,10,10,10,10,10,11,11,11,10,10,4,11,10,10,10,10,10,10,4,11,11,10,10,10,10,11,10,11,10,11,4,11,10,11,10,11,10,10,10,10,4,10,10,4,11,11,10,10,10,10,10,4,10,11,11,11,11,11,10,11,11,10,11,10,10,10,10,11,10,11,10,10,10,10,10,11,11,4,11,10,10,11,10,11,10,11,10,10,10,10,11,10,11,11,11,11,10,10,4,11,11,11,4,4,4,11,11,11,10,10,10,11,11,11,4,11,11,11,11,11,10,10,10,10,11,4,10,4,10,11,10,4,11,10,11,11,11,10,10,10,10,11,11,10,11,10,11,11,11,11,11,11,10,11,10,10,10,10,4,10,11,10,11,11,10,11,4,4,11,11,10,11,11,11,10,10,11,10,10,11,10,10,4,11,10,11,10,11,10,11,11,10,4,11,10,11,10,4,10,4,10,10,4,10,11,10,4,10,4,11,4,4,11,4,4,4,11,11,11,11,4,10,10,11,4,10,11,10,10,11,11,11,11,11,11,10,10,10,11,11,10,11,11,11,4,10,10,10,11,4,10,4,11,10,10,11,4,11,10,11,10,10,10,11,10,4,4,11,10,10,11,11,11,11,11,10,10,10,4,10,11,11,10,10,10,11,10,11,4,11,10,4,11,11,11,11,11,10,11,11,11,11,10,10,11,11,10,10,4,10,10,10,10,10,10,11,4,10,10,10,11,10,4,11,10,10,10,11,10,11,10,11,10,11,10,10,11,10,10,11,4,10,11,11,4,11,11,10,11,11,10,11,10,11,11,10,11,10,11,11,10,4,10,4,11,4,11,11,11,10,10,11,10,11,11,11,11,10,10,11,11,11,10,10,11,11,11,11,10,10,10,11,10,10,10,10,10,11,11,4,10,11,10,10,10,11,11,11,11,4,11,10,10,11,10,11,11,10,10,11,4,11,10,11,10,10,11,11,10,11,11,10,10,10,11,11,11,4,11,11,10,11,11,11,11,10,10,10,11,10,10,10,10,10,10,10,10,11,10,11,11,4,10,11,10,11,4,4,11,4,11,10,11,10,10,11,11,11,11,10,11,11,10,11,10,11,10,10,10,11,11,4,4,10,10,11,4,11,11,11,10,4,10,10,11,11,11,10,4,11,11,11,4,11,11,11,11,11,10,11,11,11,11,11,11,10,11,10,10,11,11,4,10,11,11,10,4,11,10,10,10,10,10,10,11,11,11,10,10,10,10,10,4,11,11,11,11,11,11,10,11,10,4,10,11,10,11,10,10,10,4,11,4,11,10,10,10,11,11,11,10,11,10,10,4,11,10,11,10,11,11,10,10,10,10,10,11,10,10,10,11,10,11,11,11,10,11,11,11,11,11,11,10,4,10,4,11,10,10,4,10,4,10,10,10,11,4,11,11,10,11,11,10,11,11,11,11,11,11,10,10,4,10,10,11,11,10,11,11,10,10,10,4,10,4,4,11,10,10,11,4,10,10,4,11,10,11,11,4,10,11,11,10,10,11,10,11,10,11,11,10,11,11,10,10,10,11,10,11,10,10,10,11,10,10,10,10,10,10,10,10,11,4,4,10,10,11,11,10,4,10,10,11,10,11,10,11,10,10,4,4,10,11,10,10,11,4,11,11,10,4,10,10,10,11,10,10,11,10,10,10,11,10,11,11,11,11,10,4,10,4,11,11,11,10,10,10,10,11,11,10,11,10,11,4,11,10,11,11,11,11,10,10,10,11,11,10,11,11,11,10,10,11,10,11,10,11,10,4,10,11,10,11,11,11,11,11,4,11,10,4,11,4,10,11,10,10,10,11,10,11,10,10,11,10,11,11,4,11,10,10,11,11,11,10,10,10,10,11,11,11,10,4,4,11,4,10,11,11,11,11,10,10,10,4,11,10,10,11,10,11,11,11,11,11,11,11,10,4,11,10,10,4,11,4,11,10,10,11,10,4,10,10,11,11,11,11,11,10,10,10,4,11,4,4,10,11,10,4,11,10,11,11,10,10,10,10,10,10,10,11,4,10,10,10,11,4,4,11,11,11,10,11,11,4,10,10,11,4,11,10,11,10,4,10,11,10,10,11,4,11,11,10,11,10,10,4,10,10,11,10,11,11,10,11,11,11,11,10,10,4,10,10,11,4,11,11,4,10,10,11,11,11,11,11,11,10,10,10,10,10,10,11,10,11,10,10,10,11,11,10,11,11,11,10,10,10,10,10,10,11,10,10,10,4,4,11,10,11,11,10,10,10,10,10,10,11,10,11,11,10,10,11,10,11,11,10,4,11,11,11,11,11,10,11,11,10,11,11,11,10,10,10,10,11,4,10,10,4,10,4,11,11,10,10,11,11,11,10,4,10,11,11,4,10,10,11,10,4,11,11,11,11,11,10,11,11,10,11,11,4,10,11,4,11,11,4,4,10,10,10,10,11,10,11,10,10,11,11,11,4,10,11,10,11,10,11,10,10,10,10,10,11,11,10,11,11,10,11,10,10,11,4,10,4,11,11,4,11,10,11,4,11,10,11,10,11,11,10,10,11,11,10,11,11,11,10,10,4,10,11,10,10,11,11,10,11,4,11,11,10,11,11,10,10,10,11,11,11,11,10,10,11,11,4,10,11,11,11,10,11,11,11,10,11,11,11,4,10,10,11,10,4,10,11,11,11,10,10,10,11,11,10,11,4,10,10,10,11,11,10,4,11,11,11,4,4,10,11,11,11,10,11,4,11,10,11,10,4,10,11,10,11,4,4,10,11,11,10,10,4,10,11,11,11,10,10,11,10,11,10,11,11,11,11,10,10,10,11,10,11,10,11,10,10,4,11,11,11,11,10,11,10,4,11,10,10,11,11,11,11,11,10,11,4,10,11,11,10,10,11,10,11,10,10,11,10,10,10,10,11,10,4,11,11,4,11,11,11,4,10,11,10,10,4,11,10,11,10,10,10,10,10,10,11,11,11,10,10,10,10,11,10,11,11,4,11,11,11,4,11,4,10,11,10,11,10,11,10,11,11,4,11,10,4,4,10,10,11,11,10,10,11,10,10,11,11,11,10,10,10,11,11,11,10,11,10,10,11,10,11,11,11,4,11,10,11,10,10,11,4,11,10,10,11,4,10,11,10,10,11,10,10,4,11,10,4,10,4,4,11,11,10,4,4,10,11,10,10,10,11,10,11,11,10,11,10,11,11,11,10,11,11,11,10,11,11,11,4,11,4,4,11,10,11,10,10,11,4,11,10,4,10,10,11,10,10,11,11,10,11,11,11,11,10,10,10,10,11,10,10,11,11,10,10,10,11,11,4,10,11,4,11,10,10,10,11,11,10,10,11,10,10,10,10,11,11,11,11,10,11,11,4,4,11,11,11,11,4,10,11,11,10,4,10,11,4,4,11,11,11,10,4,11,10,11,10,4,11,4,4,10,10,10,11,4,11,10,10,11,11,10,11,10,10,4,10,10,11,11,10,10,10,10,4,11,10,11,10,11,10,4,10,10,10,4,11,11,11,11,10,10,4,10,11,10,10,11,10,10,11,4,11,11,11,4,11,11,11,11,10,10,11,11,4,10,11,11,10,11,4,11,10,11,11,10,10,11,11,10,11,11,10,11,11,4,10,11,10,10,11,10,11,11,4,11,11,11,4,11,11,10,11,11,11,11,11,4,11,10,4,10,10,10,11,11,4,10,4,10,10,11,4,10,11,10,10,11,10,10,4,11,10,10,10,11,4,4,11,10,11,10,10,11,4,11,11,11,10,11,4,10,10,11,10,11,4,10,11,4,10,11,11,11,11,10,10,11,11,4,11,11,11,10,11,4,11,11,11,10,11,11,4,10,10,4,10,11,4,4,11,11,11,10,11,11,11,11,11,11,11,11,11,11,10,4,10,4,10,11,10,10,10,10,11,11,10,10,11,11,11,10,11,10,10,11,11,11,11,11,10,11,11,10,10,10,10,10,10,11,10,4,11,10,11,11,11,10,11,10,4,11,11,10,10,10,11,10,4,10,10,11,11,10,11,10,10,10,11,10,10,10,11,11,11,10,11,10,11,10,10,10,11,11,11,11,11,11,11,10,11,10,10,11,11,11,4,11,10,11,11,11,4,10,4,4,11,10,11,4,10,10,11,10,10,10,10,10,10,10,11,11,11,10,11,10,11,10,11,11,10,4,11,11,10,11,11,10,10,10,10,10,10,10,10,10,4,10,11,10,10,11,10,11,10,11,10,10,10,4,10,10,11,10,10,11,10,10,11,4,11,11,11,10,11,4,11,10,11,10,4,11,11,10,11,10,10,10,10,11,11,11,11,10,11,10,10,11,11,10,11,11,11,11,10,10,11,11,11,10,11,11,11,10,11,10,11,11,11,10,4,11,11,10,11,11,10,10,11,10,11,11,10,4,10,11,10,10,10,11,11,11,11,10,10,4,10,11,4,11,4,10,11,4,11,10,10,11,10,4,11,11,10,11,4,10,11,4,10,11,11,10,11,4,10,11,10,4,10,10,11,10,11,11,11,4,11,11,11,10,10,4,11,11,10,10,10,10,10,10,4,11,10,11,11,10,10,10,11,10,11,10,4,10,10,4,10,10,11,10,11,10,11,10,4,11,10,11,10,4,11,11,10,10,10,10,4,10,11,4,11,11,10,10,11,10,11,4,10,11,11,10,4,11,11,4,4,4,11,10,10,11,11,11,11,11,11,4,11,11,11,10,4,4,11,11,11,4,10,10,11,4,10,11,10,11,10,11,11,11,10,11,11,11,10,4,10,10,10,10,11,10,10,10,11,11,11,10,10,4,10,10,10,4,10,11,10,11,10,10,11,10,10,10,11,10,10,4,10,4,11,10,11,4,10,4,4,10,11,11,11,10,10,11,11,10,11,11,10,11,10,10,11,11,11,11,11,11,11,11,10,4,10,11,4,11,10,11,10,10,10,10,11,11,10,10,10,10,11,10,11,10,11,11,10,10,4,10,11,10,11,11,4,10,4,10,11,4,4,10,10,11,11,11,4,11,10,10,4,11,11,10,11,11,10,11,11,10,10,10,11,10,10,10,4,11,11,11,11,4,11,11,11,10,10,11,11,11,10,10,11,11,10,10,10,11,11,10,10,11,10,11,11,11,10,10,11,11,10,11,11,11,10,10,4,11,10,11,10,11,10,4,11,10,11,10,11,10,11,10,10,11,4,11,11,4,11,11,11,11,11,11,10,10,4,10,10,10,11,4,10,11,11,4,10,11,10,10,10,11,11,10,4,4,11,4,10,4,10,11,10,4,11,4,11,10,10,11,10,11,10,11,11,4,10,11,4,10,10,11,10,11,11,10,4,4,10,10,10,10,10,11,11,10,10,10,4,11,11,11,11,10,11,11,11,10,11,11,11,4,11,11,11,4,10,10,10,10,11,10,11,10,10,4,11,11,4,10,4,11,11,11,11,11,10,11,11,11,11,10,10,10,11,4,10,10,10,11,11,10,4,10,11,10,10,10,10,10,11,10,10,11,10,10,4,10,11,10,4,11,10,11,10,11,11,4,10,10,4,10,11,10,10,10,11,11,10,10,10,10,10,10,11,10,11,11,11,11,10,10,11,4,11,4,11,11,11,10,11,11,10,11,10,11,10,10,11,10,10,11,4,11,10,10,11,11,4,10,4,11,10,4,11,11,10,10,10,10,4,10,11,11,11,11,10,10,10,11,11,10,11,10,10,11,4,4,10,4,11,10,10,10,11,11,4,11,11,10,11,11,10,11,10,10,10,10,10,11,4,11,11,4,10,11,10,10,10,4,11,11,11,10,10,10,10,11,11,10,11,11,11,10,4,10,11,10,10,10,10,10,11,4,11,10,10,10,11,10,10,11,10,11,11,11,10,11,10,10,11,11,10,11,10,11,10,11,10,10,10,4,4,11,10,11,11,11,11,11,11,11,10,11,10,4,11,11,11,11,10,10,10,11,11,10,10,11,4,11,11,10,4,10,11,4,4,10,10,10,10,10,11,10,4,10,11,11,4,11,11,11,4,11,10,11,11,4,10,11,10,11,11,10,10,10,10,11,4,11,11,11,10,11,11,10,11,4,11,11,10,11,10,10,11,10,11,4,10,11,11,11,10,11,10,10,11,10,11,10,10,10,11,4,11,11,4,11,10,10,11,10,11,11,10,10,10,10,11,11,11,11,10,11,10,10,10,4,11,4,10,11,10,10,11,11,10,11,10,4,11,11,11,10,10,10,10,10,10,10,11,11,11,11,11,10,11,11,11,4,11,10,10,10,10,11,11,11,11,11,11,10,11,10,11,10,11,10,4,11,11,4,11,11,11,11,11,10,11,4,11,10,10,4,11,10,10,11,11,11,10,11,11,10,11,10,4,10,10,11,10,4,11,10,10,10,11,4,11,11,11,11,11,10,11,11,4,4,11,10,11,10,11,10,10,11,4,10,10,10,11,11,10,11,11,10,11,4,11,11,11,11,10,11,11,10,10,4,11,4,4,11,11,10,11,11,10,10,11,11,11,11,10,4,11,10,11,10,11,10,10,10,10,11,10,11,11,11,10,10,10,4,10,10,4,10,4,11,10,10,10,10,11,11,10,11,11,11,10,10,11,11,11,10,10,11,10,10,10,11,11,11,10,10,10,10,10,10,10,11,11,11,11,10,11,4,4,10,11,11,11,11,10,11,10,10,11,11,10,10,10,11,11,10,11,11,10,11,10,11,10,10,10,11,11,10,10,11,11,11,11,4,10,10,10,10,10,10,4,4,11,10,10,11,10,11,10,10,10,11,10,11,11,11,11,10,11,11,10,10,11,10,11,10,11,11,10,11,11,4,10,10,10,10,11,11,4,11,11,4,10,11,11,11,4,4,11,10,11,11,11,10,4,11,11,11,10,11,11,11,10,10,10,11,10,4,10,10,11,11,10,10,11,4,11,10,10,11,11,10,11,11,10,10,10,10,10,10,11,11,4,10,11,4,4,11,11,10,10,10,4,4,10,11,10,10,10,10,11,11,10,11,10,11,11,4,10,4,11,4,11,4,4,4,10,11,10,10,10,11,4,10,10,10,10,4,4,10,11,11,11,10,10,10,11,10,10,10,11,10,11,10,11,4,10,11,4,11,11,10,11,10,11,10,10,11,11,4,10,11,10,11,4,10,10,11,10,10,10,10,10,10,10,10,11,10,10,11,10,11,10,4,4,10,11,11,11,11,11,4,10,11,11,11,11,4,10,10,10,10,11,10,11,4,11,11,10,11,10,10,10,4,10,11,11,11,11,10,10,11,11,10,11,10,10,10,10,10,10,11,11,11,11,10,11,10,10,10,10,11,10,11,11,10,10,4,4,10,10,10,4,10,11,11,11,10,10,4,10,4,10,11,10,11,4,11,11,11,10,11,11,10,4,4,11,11,11,11,10,10,11,4,4,11,11,11,11,11,10,11,10,10,11,10,10,11,10,10,11,10,10,11,11,11,10,10,11,10,10,10,10,11,10,4,11,10,11,10,10,11,11,10,11,10,10,10,11,11,10,11,11,4,11,11,10,11,11,11,10,11,11,11,4,10,11,10,11,11,10,10,10,10,11,4,11,10,10,10,11,11,11,11,4,11,10,11,4,4,4,10,11,10,11,4,11,11,10,10,10,11,11,11,11,4,10,4,10,10,10,11,4,10,10,11,10,10,11,11,11,4,11,10,11,10,10,11,10,10,4,11,4,11,10,11,11,10,11,11,10,11,11,10,11,4,10,10,10,11,11,4,10,4,10,10,11,10,11,11,11,11,11,11,10,11,10,4,10,11,11,11,10,4,4,10,10,4,10,4,10,11,10,10,11,10,10,4,4,10,11,10,10,10,10,10,10,11,11,11,10,10,11,11,11,10,4,11,11,11,10,11,11,11,11,11,11,11,10,11,10,10,11,11,10,4,4,10,11,10,10,10,10,11,11,10,11,10,10,11,11,11,11,11,11,11,10,11,4,11,10,10,11,4,11,11,10,11,11,11,11,11,10,4,11,11,11,10,10,11,11,11,11,10,11,11,11,11,11,10,10,10,10,10,10,11,10,10,10,11,11,10,11,10,11,10,11,10,10,10,10,10,10,10,11,11,10,11,11,11,10,10,11,10,11,11,11,11,11,10,10,10,4,10,10,10,10,10,4,11,11,11,11,11,4,10,10,11,10,11,11,4,11,11,11,10,10,4,11,10,4,11,11,4,10,11,10,11,10,10,11,11,11,4,10,10,11,11,11,11,10,10,11,11,4,11,10,10,10,11,10,11,11,10,11,10,4,4,11,4,11,4,11,10,4,10,11,10,4,11,10,11,11,11,10,10,10,10,10,11,10,4,10,10,10,10,10,11,10,11,11,11,10,10,11,10,11,10,10,10,10,4,11,10,10,11,11,10,10,11,11,11,11,10,10,11,10,11,10,4,10,11,4,4,10,11,10,4,11,11,4,4,11,11,11,10,10,10,11,10,10,11,10,10,10,11,10,11,10,10,11,10,11,10,10,11,10,10,11,4,4,4,10,4,4,11,10,11,10,10,11,10,11,10,4,11,11,11,10,11,11,10,10,4,10,10,11,10,11,4,10,10,11,10,10,11,10,10,11,10,10,10,11,11,11,10,10,11,10,4,11,11,10,10,11,4,11,10,10,11,11,4,10,4,11,11,10,10,11,10,11,11,11,10,11,11,11,10,10,4,11,11,11,11,4,10,10,11,11,11,11,10,11,11,10,10,10,4,10,11,11,10,11,10,4,4,10,10,10,10,11,11,11,10,11,10,10,10,11,11,11,10,4,10,11,10,10,10,10,11,4,10,11,10,11,10,10,11,10,10,10,11,11,4,10,11,4,4,10,11,11,10,10,11,11,11,4,11,11,4,10,11,4,10,10,11,10,4,11,10,10,10,11,10,10,10,11,10,11,11,10,11,10,4,11,11,11,11,4,10,4,10,10,10,11,10,10,11,11,11,11,11,11,4,11,4,10,4,4,10,11,11,11,10,11,10,11,4,10,10,11,4,4,11,10,4,10,10,4,11,10,11,10,10,10,11,10,4,10,11,11,11,10,11,10,11,10,4,4,11,11,4,4,10,11,11,10,11,11,10,4,4,10,11,10,11,10,10,10,11,11,11,4,10,11,10,4,11,10,10,11,10,11,11,11,10,10,11,11,10,10,10,10,10,10,10,11,10,11,11,10,4,10,10,10,11,4,10,10,4,11,11,11,11,10,11,11,4,11,11,10,10,4,11,11,11,11,4,10,11,11,11,10,11,11,11,4,11,10,10,4,10,10,11,10,11,10,4,11,11,10,11,11,11,11,11,10,11,11,11,4,11,11,11,10,10,11,10,11,10,10,11,10,11,11,11,11,10,10,10,11,10,11,11,11,11,10,10,4,10,11,4,4,10,11,11,11,10,11,11,10,10,11,11,11,11,11,11,11,10,10,10,10,11,11,11,10,11,10,11,11,10,10,11,4,10,4,4,10,11,10,11,4,10,11,10,11,10,11,10,11,4,10,10,4,4,10,11,10,10,10,10,10,4,11,10,11,11,4,10,10,10,4,11,10,10,10,10,11,10,11,4,10,11,11,4,10,10,10,10,11,10,11,11,4,11,4,11,10,10,10,11,10,10,11,10,10,4,10,4,10,10,4,4,11,10,10,10,10,11,11,4,10,10,11,11,11,10,4,11,4,10,10,10,10,10,10,4,11,11,4,11,4,11,4,10,10,10,10,4,11,4,10,10,4,11,10,10,10,10,4,4,11,11,10,10,11,11,10,10,10,11,10,10,10,11,11,11,11,11,10,11,10,10,4,10,11,11,10,11,11,10,11,10,10,10,11,10,10,11,10,11,11,11,10,11,11,4,11,11,4,10,11,10,11,4,4,11,11,10,10,11,11,10,10,11,11,10,10,11,10,4,10,10,10,10,11,10,10,11,10,11,10,4,4,11,10,4,11,11,10,11,11,11,10,10,4,11,11,4,11,10,10,4,10,10,10,10,11,11,10,11,4,4,10,10,10,11,10,11,11,11,11,11,11,10,11,10,11,11,11,10,11,10,10,11,10,11,11,11,10,11,11,11,10,4,11,10,10,10,10,10,10,4,10,10,4,11,10,4,11,11,10,4,10,11,10,11,4,4,10,4,11,4,11,10,10,10,11,10,11,10,4,10,11,11,10,10,4,11,11,4,10,11,11,11,10,4,11,11,4,10,11,10,11,4,11,11,11,11,4,11,4,4,10,4,11,10,11,10,11,10,4,10,10,10,10,4,11,11,4,10,10,4,11,11,10,10,10,11,11,10,4,10,10,11,4,10,10,10,11,10,11,10,11,10,11,4,10,11,4,11,11,11,11,10,11,4,10,11,10,11,10,11,10,11,10,10,11,11,11,10,11,10,11,11,11,10,11,10,11,10,10,10,11,10,11,11,11,10,11,10,11,10,10,10,11,10,4,4,11,11,10,11,11,11,11,10,10,10,10,10,10,10,11,10,11,10,4,4,10,11,10,11,11,11,11,11,11,11,4,11,11,11,4,4,11,10,10,11,10,10,10,10,10,10,10,11,11,10,10,11,4,10,11,11,10,11,10,10,10,4,11,4,11,11,11,4,11,11,11,10,10,10,4,11,10,11,10,10,10,10,11,11,10,4,11,10,10,4,10,11,10,11,10,10,10,11,10,11,10,11,10,11,11,11,11,10,4,11,4,11,11,11,11,10,10,11,11,10,11,11,11,10,4,11,10,10,10,11,10,11,10,11,10,4,11,11,10,10,11,10,11,10,10,10,10,4,10,10,10,10,10,10,10,11,11,10,10,10,10,11,10,10,4,11,10,10,11,4,11,10,11,11,10,11,4,11,4,4,11,10,10,10,10,10,10,10,10,10,11,10,10,11,11,11,10,11,10,10,10,11,11,11,4,4,10,10,10,11,11,11,10,11,11,10,11,10,10,10,11,11,11,11,11,10,10,11,11,10,10,11,10,4,11,11,4,10,10,4,10,11,11,10,11,10,10,11,10,11,10,10,10,11,10,10,11,10,10,11,11,11,4,4,10,10,11,4,10,10,4,11,10,11,4,10,4,11,10,10,11,10,10,11,11,10,11,11,11,4,11,11,10,4,10,10,11,10,10,11,10,4,11,10,10,10,11,10,11,10,10,10,11,11,11,11,11,4,11,10,10,10,11,10,11,10,11,10,11,10,11,11,11,10,11,11,11,10,11,11,11,10,11,4,10,10,11,4,11,11,10,10,10,11,10,11,11,11,11,11,4,10,11,4,10,10,10,11,4,10,11,10,11,11,11,10,10,10,11,11,4,11,4,10,11,10,11,4,4,10,10,10,11,11,10,10,11,10,10,10,11,11,11,10,11,11,4,11,11,10,10,11,11,10,10,10,11,10,4,11,10,11,10,10,11,11,11,11,11,10,10,4,10,11,11,10,10,4,4,11,11,11,10,11,10,11,11,10,10,4,10,10,4,11,10,11,10,11,10,10,4,10,10,10,11,10,10,4,10,10,11,10,11,10,10,10,11,10,10,11,11,10,10,11,11,11,10,11,11,10,10,11,11,10,10,10,10,11,10,10,10,10,10,11,11,4,11,4,11,10,10,10,10,4,4,11,10,11,11,10,10,11,10,10,11,11,11,11,4,10,11,11,10,10,10,11,11,11,10,10,10,10,11,10,4,10,10,10,10,11,10,11,11,10,10,11,11,11,11,10,11,4,11,11,11,11,11,10,10,11,10,10,4,11,10,10,11,10,11,11,11,4,11,4,10,11,11,10,11,10,10,11,11,11,11,10,10,11,11,11,10,10,11,10,11,4,11,11,11,10,10,11,4,4,11,11,11,10,10,4,10,10,10,11,11,10,11,11,4,10,11,11,10,10,11,10,11,11,10,11,10,10,10,11,11,10,11,10,4,11,11,10,11,10,11,10,11,4,11,10,10,11,10,4,11,10,11,11,10,11,11,10,11,11,11,10,11,11,4,10,10,11,11,4,10,11,10,11,10,10,10,10,4,10,4,11,10,11,10,4,10,10,10,10,11,10,11,10,10,4,4,10,11,11,10,11,10,11,10,11,4,4,4,11,10,4,11,11,10,10,4,11,11,11,10,10,10,10,10,11,10,10,11,11,11,11,10,11,11,10,11,10,11,10,10,10,10,11,11,10,10,11,11,11,10,10,10,11,10,11,10,4,11,11,11,11,10,11,11,10,10,4,10,11,10,11,10,4,10,11,11,11,11,10,10,10,10,11,11,11,10,11,10,10,11,10,10,11,4,11,4,10,11,10,10,11,10,10,10,11,11,11,4,10,10,4,11,4,11,11,10,11,11,4,11,4,11,4,11,10,10,10,4,4,10,11,10,10,11,10,10,10,11,11,10,11,11,10,11,10,11,10,11,11,11,11,10,11,10,11,10,10,11,11,10,10,11,11,11,10,11,10,11,4,11,11,10,10,10,11,11,11,10,11,11,11,10,4,10,11,10,10,11,10,11,4,10,11,11,10,10,10,10,11,11,4,10,10,10,10,10,11,10,10,11,10,10,10,11,10,10,11,10,10,10,11,11,10,10,10,10,11,10,10,11,11,10,11,10,10,11,11,11,4,11,11,10,11,10,10,11,11,11,4,11,10,11,11,11,11,10,11,10,10,10,10,10,10,11,11,10,10,11,11,11,10,4,11,11,4,10,11,10,4,11,10,10,11,11,11,11,10,10,11,10,10,11,11,11,10,10,11,4,11,11,11,10,11,4,10,11,11,11,10,11,10,4,11,11,4,4,11,10,4,10,10,10,10,11,10,4,11,4,4,4,10,4,11,11,10,10,10,10,10,10,11,4,10,11,10,4,11,10,11,11,11,11,11,4,11,11,11,11,11,11,11,10,10,10,10,11,4,10,11,10,10,10,10,11,11,4,11,10,10,4,10,11,10,11,11,11,4,10,10,4,4,11,11,11,4,11,10,4,11,10,10,4,11,11,11,10,11,11,11,10,10,11,11,11,10,10,10,10,11,4,10,10,11,11,4,11,10,10,10,11,11,10,11,11,4,10,11,10,11,11,10,11,10,10,4,11,11,10,11,11,4,4,10,4,11,10,4,10,10,10,10,10,11,10,11,10,4,10,10,11,4,4,11,11,10,11,10,11,11,11,10,10,10,4,11,10,11,10,11,10,11,11,11,11,11,11,10,11,11,10,10,11,10,11,4,10,4,11,10,10,11,10,11,11,10,10,11,11,11,10,10,10,11,10,11,11,10,10,10,11,4,11,10,11,10,11,11,10,11,4,10,10,11,4,11,10,11,11,10,10,10,11,11,4,4,11,4,10,10,11,11,10,11,10,4,10,10,11,10,10,10,4,10,4,10,4,11,10,4,10,10,4,11,11,11,11,4,11,11,10,11,10,11,11,10,10,11,10,10,10,11,11,4,11,11,10,11,11,10,10,10,4,11,10,10,10,10,11,4,10,10,10,10,11,4,10,10,11,11,11,11,11,10,4,11,10,4,10,10,11,11,10,11,11,11,11,11,10,10,10,11,10,11,4,10,11,10,10,10,10,11,10,11,11,11,10,10,11,10,11,11,10,10,10,11,11,11,11,10,11,11,11,11,10,10,11,10,10,11,4,4,11,10,11,11,10,11,10,11,10,10,11,11,4,11,11,11,11,4,4,10,11,11,11,11,10,4,11,11,10,10,10,10,11,11,4,10,11,10,11,11,11,11,10,11,11,10,11,11,11,10,11,10,11,11,10,11,4,11,11,10,11,4,10,10,10,10,11,10,10,11,10,11,11,10,10,11,11,11,4,11,10,10,10,4,11,10,11,4,11,11,11,4,11,11,11,4,4,4,11,11,11,10,11,11,10,11,11,11,10,11,10,10,10,11,10,11,11,4,11,11,11,4,11,10,4,10,4,4,10,11,10,11,11,10,10,11,4,10,10,11,11,11,10,11,10,11,10,10,11,11,10,10,11,11,11,10,11,10,10,10,10,10,10,11,11,11,11,11,11,4,4,11,11,10,11,10,11,10,11,10,10,10,10,11,11,10,10,10,10,10,10,11,11,4,11,11,10,11,11,10,11,11,11,4,4,11,11,10,11,10,10,11,10,10,11,11,10,11,11,10,11,11,11,11,10,10,11,11,10,11,10,11,11,10,11,10,11,4,11,11,11,11,11,4,11,11,10,10,10,11,4,10,10,10,11,11,10,4,11,10,10,10,10,10,11,11,11,4,11,10,10,11,10,10,10,11,10,4,4,11,10,10,10,10,4,11,10,10,11,10,11,11,4,10,11,11,10,11,10,10,10,11,11,10,11,10,11,11,4,4,11,11,11,10,10,11,10,10,4,10,10,11,10,11,10,10,11,4,11,11,11,4,11,10,10,10,4,11,10,4,4,10,11,11,10,11,10,10,11,10,10,11,11,10,11,4,10,11,11,10,11,10,10,11,4,11,11,11,10,11,4,4,10,10,10,11,10,10,10,10,4,11,4,10,10,10,10,11,10,11,11,10,10,11,11,11,10,10,11,10,11,11,10,11,11,10,10,11,10,11,10,4,10,11,11,4,11,10,11,10,11,10,10,10,11,4,11,11,11,11,11,11,11,11,11,11,4,10,4,4,11,11,11,11,11,10,11,11,11,10,11,10,11,11,10,10,11,11,11,4,11,10,4,11,10,11,10,10,11,11,11,10,10,10,11,10,4,11,4,4,10,10,10,11,11,11,11,10,11,4,11,10,11,10,11,10,4,11,4,11,10,10,10,11,10,11,10,11,11,10,11,11,10,10,11,10,10,10,10,4,11,11,4,10,11,11,11,11,11,11,11,4,11,11,10,4,11,10,4,11,11,4,11,10,10,10,4,11,11,11,11,10,10,10,11,10,11,10,11,11,11,11,10,10,11,11,11,10,10,11,11,4,11,10,10,11,10,11,10,11,10,11,11,11,4,11,11,4,11,10,10,4,10,10,4,11,10,10,10,10,11,11,10,4,4,11,10,10,11,10,11,10,11,11,10,10,11,10,10,10,10,11,10,10,11,4,11,10,10,10,4,10,4,10,11,11,10,10,11,4,11,11,4,4,11,10,10,11,4,10,10,11,11,10,10,11,11,10,11,4,4,11,10,11,10,11,4,10,11,10,10,10,10,10,4,11,4,11,10,11,11,10,10,10,4,10,11,10,10,10,11,11,4,11,10,4,10,10,11,10,4,11,11,11,10,11,10,11,11,11,4,10,4,11,11,10,10,10,4,11,10,10,10,10,10,11,10,10,4,10,11,10,10,10,4,11,10,10,10,11,4,11,11,11,11,11,4,11,4,10,11,10,10,11,10,11,11,11,10,10,11,11,11,11,11,11,10,11,10,11,11,10,11,10,10,11,10,11,10,4,11,10,11,11,11,10,11,11,10,10,11,11,10,10,10,10,10,10,11,11,11,11,11,10,11,4,10,11,10,10,10,11,4,11,10,10,10,4,10,10,11,11,11,10,10,10,11,10,10,11,11,10,10,4,11,4,11,10,11,10,11,11,10,11,11,10,10,10,10,10,10,10,4,11,10,11,11,10,11,4,10,10,11,10,10,11,10,11,4,11,10,4,10,4,10,10,4,11,11,10,10,11,11,4,11,10,11,11,10,4,10,10,11,11,10,11,11,11,11,10,11,10,10,10,10,11,10,11,4,10,10,11,11,10,10,10,10,10,10,10,10,4,11,11,11,10,10,10,4,11,11,11,10,11,10,10,11,10,10,11,10,10,11,10,11,10,4,11,10,11,11,10,10,10,11,11,11,10,10,10,11,10,11,11,10,11,11,4,10,10,11,11,4,11,10,11,10,4,10,4,10,4,11,10,10,11,11,11,11,11,11,11,10,11,11,10,11,10,10,4,10,11,11,4,11,10,11,10,4,11,11,11,11,10,4,10,11,10,10,11,10,10,11,10,10,10,10,11,10,10,10,11,10,11,10,10,10,11,11,11,4,4,11,11,10,11,4,11,10,10,11,4,11,11,10,10,11,4,11,11,11,11,11,10,11,11,10,11,10,11,11,11,11,10,4,4,10,11,11,4,10,4,10,11,4,4,10,10,11,4,10,11,10,10,11,11,11,11,10,10,10,4,11,11,11,10,10,10,11,11,11,10,10,10,10,4,11,10,4,11,10,10,10,11,10,10,11,11,10,11,10,10,10,11,11,11,10,10,11,11,11,10,11,10,10,4,10,10,10,4,11,11,10,4,10,10,11,10,10,11,4,11,10,10,10,10,10,4,11,4,10,11,11,11,11,11,10,11,10,11,10,11,10,11,11,10,11,4,11,10,11,4,11,10,11,10,11,10,11,10,10,10,10,4,11,10,10,11,11,11,10,4,4,11,11,10,11,10,4,10,11,11,10,4,4,11,10,10,10,10,10,11,11,10,11,4,4,10,10,11,11,10,11,11,10,10,10,4,11,4,11,11,11,11,10,10,4,11,11,10,11,10,10,11,10,4,11,10,11,11,4,11,4,11,11,10,10,10,10,11,10,11,10,11,10,10,10,10,11,10,10,10,10,11,10,10,11,11,10,11,11,10,11,11,10,10,11,10,10,10,11,10,10,10,11,11,10,10,10,10,11,4,11,11,11,10,11,10,10,4,10,10,10,11,10,10,11,4,10,11,11,11,10,11,11,10,10,10,10,10,4,4,4,10,11,4,10,11,4,10,11,11,4,4,4,11,10,11,11,11,11,11,11,10,10,10,11,11,11,11,11,11,11,10,11,10,10,10,11,4,10,11,10,11,10,10,10,4,11,11,4,11,10,10,10,11,11,11,11,10,11,11,10,10,10,11,4,10,11,10,11,11,10,10,10,10,10,11,11,10,11,11,11,10,10,11,11,4,4,11,11,10,11,4,10,10,10,10,10,10,10,10,11,10,11,4,10,10,10,11,11,11,4,10,11,10,4,11,11,10,11,10,4,10,11,10,10,10,10,10,11,4,11,11,10,10,11,10,11,4,10,10,10,11,10,10,11,10,10,10,11,10,10,10,4,11,10,10,4,10,11,11,11,11,11,11,11,11,4,11,10,4,10,10,10,10,11,10,4,4,11,10,10,11,10,11,11,11,11,4,4,11,11,10,4,10,4,4,11,10,11,4,10,11,10,10,10,11,10,11,10,4,10,11,10,10,10,11,11,10,11,10,10,10,11,11,11,11,4,10,10,11,10,10,11,11,10,11,11,11,11,10,11,10,11,10,10,10,11,10,10,11,4,10,11,11,10,11,11,10,11,11,10,4,10,10,11,11,11,10,11,11,11,10,11,4,11,10,10,10,10,10,11,11,4,4,11,10,11,10,10,11,11,11,11,11,10,10,11,10,4,10,11,11,11,11,10,11,10,10,10,11,11,11,11,4,4,10,11,10,11,11,11,11,10,11,11,10,10,10,11,10,11,10,10,11,11,11,10,11,10,10,4,11,10,10,10,10,10,10,10,4,10,10,10,4,11,10,4,10,10,10,10,10,11,11,10,11,10,11,11,11,4,10,11,11,11,11,11
4,10,11,11,10,10,10,10,11,11,11,10,11,11,10,11,11,11,4,11,11,10,10,11,10,11,10,11,10,10,4,11,10,10,10,10,10,10,10,11,11,4,10,11,10,10,11,11,11,10,11,10,10,4,11,11,11,10,10,11,11,11,10,10,11,10,10,10,10,10,11,10,10,4,11,4,4,10,11,11,4,11,10,10,11,11,11,11,11,10,11,11,11,4,11,10,10,10,10,11,4,11,10,10,11,11,10,11,11,11,10,11,11,4,11,11,11,10,4,10,10,11,10,4,11,10,11,11,10,10,10,11,10,10,11,10,11,11,11,10,4,10,10,11,10,11,11,11,11,10,11,10,10,10,11,10,11,10,10,10,10,11,11,10,10,10,10,4,11,11,10,10,11,10,10,11,10,10,10,10,11,10,11,10,4,11,4,11,11,4,11,10,10,11,10,10,10,10,4,4,11,11,4,11,11,11,11,10,10,10,4,10,10,11,10,10,11,11,11,10,11,10,10,11,11,4,11,10,10,11,11,10,11,11,10,10,4,10,11,11,11,11,11,11,10,11,4,11,11,11,11,11,10,11,11,10,11,11,11,4,4,11,11,11,10,10,11,10,10,10,11,11,10,10,4,10,10,4,10,10,11,4,11,10,10,11,4,10,10,11,11,11,11,10,10,10,10,11,10,11,11,10,10,11,11,10,10,10,11,10,10,11,4,11,10,10,10,10,11,10,10,4,10,10,10,4,10,10,11,10,11,11,4,10,10,4,10,10,10,4,4,10,10,10,11,10,4,11,11,10,10,11,11,11,11,11,4,10,11,10,11,11,10,11,10,4,11,10,10,10,10,11,11,10,10,10,10,4,11,4,11,11,4,11,11,11,11,11,4,10,11,11,11,10,10,11,4,10,11,10,11,10,10,11,11,10,10,11,4,10,10,11,4,11,11,4,11,11,11,10,10,11,11,11,4,11,11,11,10,11,10,11,11,11,11,11,11,10,11,11,11,11,10,10,4,10,11,11,11,10,11,10,10,11,11,10,10,10,10,10,11,11,10,11,4,4,11,4,10,10,4,10,10,11,10,11,10,10,10,10,10,11,11,4,4,10,11,11,10,11,10,10,11,10,10,10,11,10,10,10,11,11,10,11,10,10,10,11,11,11,4,10,11,11,11,11,11,11,10,10,10,10,10,10,4,10,11,11,11,10,11,4,11,11,4,11,11,11,11,10,11,10,10,10,10,4,10,10,11,4,10,11,11,11,4,11,10,4,11,10,4,11,10,4,11,10,10,11,10,10,10,11,10,10,10,10,10,10,10,10,10,10,4,10,11,11,10,11,11,11,11,10,11,11,11,10,11,10,10,10,10,11,11,10,11,10,10,10,10,10,10,10,11,4,10,11,11,11,10,10,10,11,11,10,4,4,11,10,11,11,10,11,10,10,11,4,11,10,4,10,10,10,11,10,11,11,11,10,11,11,10,10,11,10,10,10,11,11,11,10,10,10,10,10,10,10,10,4,11,10,11,4,11,11,10,10,10,10,10,11,10,10,10,10,4,11,10,4,10,11,10,10,10,10,10,4,10,11,10,11,11,10,11,11,11,11,10,10,10,10,10,10,11,11,10,11,4,11,11,11,10,10,10,11,10,4,11,10,10,11,11,10,11,10,10,10,11,11,10,10,11,4,11,11,4,10,11,4,11,11,10,10,11,11,11,10,10,10,11,4,11,11,11,11,10,10,11,11,11,10,11,10,11,11,10,10,10,4,11,10,4,11,10,10,10,11,10,11,4,11,11,11,11,11,11,10,11,10,10,11,10,10,10,11,10,11,11,10,10,11,11,4,11,4,10,4,10,11,11,11,11,11,11,10,10,11,4,10,11,11,11,10,11,10,10,10,10,10,10,10,10,10,11,11,11,4,11,10,11,11,11,10,4,4,4,11,11,10,11,10,10,11,10,10,4,10,10,11,10,11,10,11,10,11,10,11,10,10,4,11,11,11,11,11,11,10,10,11,4,10,11,11,10,10,10,10,10,10,11,10,10,4,10,4,10,10,10,10,10,11,11,10,11,11,11,10,11,11,10,10,10,10,10,11,11,11,11,11,11,11,11,4,10,11,10,10,11,10,11,10,11,11,11,11,4,10,10,11,11,10,11,10,4,11,11,11,11,11,11,10,11,4,4,11,10,11,10,11,11,10,11,11,10,10,4,10,4,10,11,11,11,10,10,4,11,10,11,10,10,11,11,4,10,10,10,10,10,10,4,10,4,11,10,11,11,11,10,11,10,11,11,10,10,11,11,11,11,4,10,10,11,10,11,10,11,10,11,4,10,11,4,10,11,10,11,11,10,4,10,11,11,10,10,11,11,10,11,10,11,11,11,11,4,11,10,11,10,11,10,11,10,11,11,4,10,11,11,10,11,11,11,11,11,10,4,11,4,11,10,11,10,11,4,10,10,10,11,11,11,11,11,10,10,10,10,10,10,10,11,11,10,10,4,10,11,11,11,11,11,4,10,11,10,4,11,11,10,4,11,11,11,4,10,10,10,4,11,4,10,11,11,10,10,10,10,11,10,10,11,10,11,10,11,10,11,4,11,11,10,10,11,10,11,11,11,11,11,11,11,10,4,11,11,11,10,11,11,10,11,11,10,10,11,10,11,4,11,10,4,10,11,4,10,10,10,4,10,11,10,11,11,10,10,10,11,11,4,11,4,11,11,11,10,11,10,10,4,4,10,11,10,11,11,11,4,10,11,10,10,11,10,11,11,11,11,4,10,11,11,10,11,10,11,10,4,4,10,11,10,11,10,11,11,11,11,10,11,11,10,10,11,10,11,4,10,10,10,11,10,10,10,11,11,11,10,4,10,11,10,11,10,11,11,11,11,10,11,10,10,11,10,11,4,4,10,4,11,10,10,10,10,4,10,11,11,11,10,4,10,11,11,4,10,11,4,10,11,10,4,10,10,11,11,11,11,11,11,10,11,11,11,11,10,10,11,10,10,10,4,11,4,4,11,10,11,10,10,10,10,4,11,11,10,10,10,11,4,11,11,10,11,11,4,11,11,11,11,11,11,10,10,11,11,4,11,4,4,11,11,11,11,11,4,10,10,4,10,4,10,10,11,11,11,11,11,11,10,11,4,11,11,10,11,11,11,11,10,10,11,10,11,10,4,11,10,10,11,10,10,11,11,4,11,11,11,10,4,11,10,11,10,10,10,11,11,10,10,10,10,11,10,4,10,4,11,11,10,11,11,11,11,10,10,10,11,11,4,10,11,11,10,10,11,11,10,10,11,11,10,10,10,11,4,11,10,11,4,11,11,11,4,10,11,10,4,11,10,10,10,11,10,10,11,11,10,11,10,10,11,10,4,11,10,11,11,11,10,11,11,10,11,10,4,10,11,11,11,11,11,11,11,10,11,4,4,10,11,11,11,11,11,10,11,11,10,11,4,10,10,10,11,11,11,11,11,11,10,10,10,10,11,10,10,11,10,10,11,11,10,10,4,10,4,10,11,10,10,10,10,11,10,11,10,10,10,4,11,4,11,11,4,10,10,11,10,11,11,10,4,4,10,10,10,11,10,4,11,10,11,10,10,11,10,10,4,10,11,11,10,10,10,11,11,11,4,4,11,10,11,10,10,11,11,11,10,10,11,11,11,4,10,10,10,11,10,10,10,11,10,10,10,10,10,11,10,11,11,10,11,10,11,4,11,11,11,10,11,11,10,10,11,10,11,10,10,10,11,11,11,10,11,10,10,11,11,11,10,11,10,11,11,10,11,11,10,10,10,10,4,11,10,11,11,4,11,10,10,10,10,4,11,11,11,11,10,10,11,10,11,4,10,4,10,10,10,10,11,11,4,10,10,11,11,11,10,10,10,4,11,11,11,11,4,11,10,11,11,11,10,11,11,11,4,10,11,10,10,11,10,11,10,10,10,11,10,4,10,10,11,11,11,11,11,11,11,10,11,10,11,11,11,10,11,10,4,10,11,10,11,10,10,11,4,11,10,10,11,4,4,11,10,4,10,11,11,10,10,11,11,11,11,4,4,4,4,4,10,10,11,10,11,4,11,11,10,10,10,10,11,10,11,11,10,10,10,10,10,11,10,4,10,4,4,10,4,11,10,4,11,10,11,11,11,11,11,10,4,11,4,11,4,4,11,10,11,11,10,4,11,11,11,4,4,11,10,10,11,10,10,11,10,10,11,11,10,11,11,10,11,4,10,4,10,4,10,4,11,11,11,10,10,10,11,11,10,10,4,4,4,4,11,11,10,10,11,11,4,10,10,10,11,11,10,10,10,11,11,10,10,11,11,11,11,10,10,11,10,11,11,11,10,4,11,11,11,10,10,11,11,4,11,10,11,10,11,10,10,10,4,11,11,10,10,10,10,10,10,11,11,10,11,11,4,10,10,4,11,10,11,11,11,11,11,11,11,10,4,11,11,11,4,11,10,11,10,4,11,11,10,4,11,10,10,10,11,11,10,11,4,11,10,10,10,10,4,11,4,10,11,11,11,10,10,11,10,11,10,10,10,11,10,10,11,11,10,10,11,10,10,10,11,11,4,11,10,4,10,11,10,11,10,10,4,4,4,4,10,11,11,10,10,11,10,10,11,11,11,11,10,10,11,11,11,11,4,11,11,10,4,11,10,11,11,11,10,11,10,11,11,10,10,4,10,10,11,11,10,11,10,11,10,11,10,11,11,11,11,11,11,10,11,4,10,11,10,10,11,10,11,10,10,11,11,10,11,11,10,10,4,10,10,4,10,10,11,10,10,11,11,10,10,4,10,11,10,11,10,11,11,10,4,11,11,4,11,11,11,4,11,10,11,10,11,11,10,10,10,10,10,10,10,10,11,10,10,11,11,4,11,11,10,11,11,11,10,10,11,11,10,11,10,10,10,11,11,11,10,10,11,11,11,10,11,11,10,10,10,10,4,10,10,11,11,11,10,11,10,10,11,11,11,11,10,10,4,11,11,10,10,11,10,11,10,4,4,11,4,10,10,10,10,10,11,11,10,10,11,10,11,11,10,11,11,4,10,10,10,10,11,10,11,11,4,11,11,11,10,11,11,4,10,10,11,11,10,10,11,11,4,4,10,10,11,11,4,4,11,11,10,4,11,11,10,10,11,11,11,10,10,11,11,4,11,10,10,11,4,10,4,11,11,11,10,10,10,11,4,10,11,11,10,11,11,10,10,11,11,4,4,10,4,11,4,10,11,11,10,10,11,10,10,10,10,11,11,11,10,10,11,10,11,11,10,10,11,11,10,11,11,10,11,11,11,10,11,11,10,10,11,11,4,11,11,11,10,10,10,11,11,11,10,10,4,4,4,11,10,10,11,10,11,10,11,10,10,11,4,4,4,11,11,10,11,11,4,11,11,10,10,11,10,10,10,11,11,11,11,11,11,10,11,11,11,11,10,11,4,11,11,11,10,11,4,10,10,10,10,11,11,10,4,10,10,11,10,10,4,10,10,11,4,4,4,10,11,10,10,4,11,11,10,11,10,11,10,11,10,11,11,10,10,11,11,10,11,10,11,11,10,11,10,4,10,11,11,11,10,10,10,11,10,10,10,11,10,11,10,11,10,11,10,10,10,4,4,11,10,11,4,11,11,10,10,11,10,11,10,10,11,11,11,10,10,10,10,10,10,10,11,11,10,10,11,11,10,4,10,10,10,11,10,10,11,11,10,11,11,10,11,10,11,11,11,11,11,11,10,10,11,10,11,11,11,4,11,10,11,10,11,10,11,10,4,11,11,11,11,11,11,11,11,11,11,10,11,10,10,11,10,10,11,11,10,10,10,11,10,10,10,10,10,10,10,10,10,11,11,11,10,4,10,11,10,11,10,11,10,10,11,10,11,10,11,11,11,11,11,10,4,10,11,10,11,11,10,11,11,10,11,10,10,11,11,10,10,11,11,11,10,10,10,10,10,10,10,11,11,11,11,10,11,11,11,11,11,10,11,10,11,11,11,10,11,11,4,10,11,11,11,10,10,4,10,10,10,10,11,10,4,11,10,11,10,4,4,10,11,10,11,10,10,10,10,11,10,10,10,11,10,10,10,11,10,11,11,11,4,10,10,10,11,10,11,11,11,11,11,10,11,4,10,10,10,4,11,10,10,10,11,10,10,10,10,11,11,11,10,10,11,11,10,11,11,11,10,10,10,4,10,10,11,10,10,11,11,10,11,11,11,11,11,11,10,10,11,4,11,11,11,4,10,4,10,11,11,10,10,10,10,10,10,11,11,10,10,10,10,10,11,11,11,11,11,11,11,11,11,10,11,4,10,10,11,11,4,10,10,10,10,10,11,11,10,11,11,11,4,11,11,10,11,4,11,10,11,10,11,4,11,11,10,10,11,11,10,11,10,4,11,11,11,4,11,10,11,11,10,10,11,10,10,11,10,10,4,11,11,11,10,11,10,11,10,11,10,11,10,10,11,10,11,10,10,10,10,10,4,11,11,11,10,10,11,11,11,11,4,10,11,11,11,10,10,11,11,11,10,4,11,4,11,11,10,10,10,10,11,11,10,11,11,11,11,11,11,11,10,11,4,11,10,11,10,10,4,11,10,4,11,10,11,10,4,10,4,4,4,10,4,11,11,11,4,11,11,10,10,11,4,11,4,10,11,10,10,4,10,11,4,11,10,10,11,11,10,10,11,10,11,4,10,11,11,11,11,10,11,11,10,10,10,10,11,11,11,10,4,10,10,10,10,11,10,10,10,11,10,11,11,11,11,10,11,11,11,4,11,11,10,11,11,11,10,4,10,11,10,10,10,10,11,11,10,10,4,10,11,10,11,11,4,11,11,11,11,11,11,10,10,10,11,11,10,10,10,11,11,10,10,10,11,4,10,11,11,10,10,4,10,11,10,10,10,11,10,11,11,10,10,11,11,10,10,10,10,11,10,4,11,11,4,10,10,10,4,11,11,11,11,4,11,11,10,11,10,10,11,10,11,11,11,11,11,11,11,11,10,11,11,10,11,10,10,11,11,11,4,4,10,10,11,10,10,11,10,4,11,11,11,10,10,10,11,10,10,10,11,11,11,11,11,10,11,10,11,11,4,11,11,11,10,11,10,10,11,10,4,4,10,10,10,11,10,10,10,10,4,10,10,10,10,4,4,10,4,11,10,10,11,4,10,11,11,4,10,10,10,11,11,11,11,10,4,11,11,4,4,11,10,10,10,10,10,11,11,10,10,11,11,11,10,11,11,11,11,11,10,10,4,11,11,10,11,10,10,11,11,11,4,11,4,10,4,10,11,11,11,11,11,11,11,11,11,11,4,11,11,11,11,4,10,11,11,11,4,10,11,4,11,11,11,4,11,10,11,11,10,11,11,4,11,10,10,11,11,11,11,11,11,10,4,10,10,11,11,11,11,10,10,11,4,4,4,10,10,10,4,10,10,11,11,11,11,11,4,10,11,11,11,10,11,11,10,10,10,11,10,11,11,10,10,11,11,4,11,10,10,11,10,11,11,10,10,11,10,4,11,11,4,10,10,11,10,10,4,11,10,10,10,10,11,10,10,4,11,11,11,10,10,10,10,10,11,10,11,10,11,10,10,11,10,11,4,11,4,10,11,11,10,10,11,10,10,11,10,11,10,11,11,11,10,11,10,11,10,10,10,10,11,11,11,10,11,11,11,10,11,11,10,10,11,11,11,11,11,10,10,10,11,10,10,11,10,10,10,11,4,10,4,10,11,11,11,10,10,10,11,10,11,11,11,11,10,11,10,11,10,11,11,4,11,10,10,4,10,10,10,11,10,10,4,11,11,10,10,10,4,10,10,10,10,11,10,11,11,11,11,10,10,10,10,11,10,11,10,11,4,11,10,10,10,4,10,11,11,10,10,10,11,10,10,10,4,11,10,11,10,10,11,10,4,11,10,11,11,4,11,4,11,10,11,4,11,10,10,10,10,11,10,10,11,10,11,10,11,11,10,10,4,10,10,11,10,11,10,11,11,11,10,10,10,10,4,11,11,11,11,11,11,4,11,11,11,10,10,11,10,4,11,11,10,10,11,4,11,10,4,10,4,11,11,11,10,4,10,11,10,10,10,10,10,10,10,11,11,10,11,11,10,10,11,10,10,10,11,11,10,11,10,11,10,11,11,11,10,4,10,11,10,11,10,10,11,11,11,11,10,10,11,10,10,4,11,4,11,11,10,4,11,10,10,10,10,4,10,10,10,11,10,4,11,10,11,4,4,10,11,11,11,11,10,11,11,11,11,11,11,11,11,10,11,11,11,10,11,10,11,11,11,10,10,4,11,10,11,10,10,11,10,10,11,11,10,10,11,11,4,10,10,10,11,11,10,11,10,10,11,4,11,10,11,10,11,10,11,10,11,10,10,10,10,10,4,10,11,11,11,11,10,10,4,11,11,11,10,4,10,11,11,10,11,4,11,11,10,11,10,11,11,11,10,10,10,10,11,11,10,11,4,11,11,11,11,10,10,10,11,4,11,11,11,11,10,10,4,10,10,10,10,11,10,11,11,11,11,11,10,11,11,10,11,10,10,10,11,10,11,11,11,10,11,4,10,11,11,10,11,10,11,10,11,11,4,11,10,11,10,10,11,11,4,11,11,10,11,10,10,11,4,11,11,11,10,11,11,10,4,11,11,4,10,11,4,10,10,10,10,11,10,10,11,10,11,11,10,4,4,11,10,10,10,10,4,10,11,11,10,10,4,11,11,10,11,11,10,4,10,10,10,10,10,10,10,10,11,11,10,10,11,11,10,11,10,4,10,11,10,10,10,11,11,11,11,11,10,4,11,10,10,10,10,11,4,10,11,11,10,11,10,10,10,11,10,4,4,10,11,11,11,11,11,11,11,11,10,11,4,10,10,11,4,10,10,10,10,11,10,10,10,11,10,10,10,10,4,10,10,11,10,10,11,11,10,11,11,10,10,10,11,10,11,4,11,10,10,4,4,11,10,11,11,10,11,11,4,10,4,11,10,11,11,11,4,4,10,10,10,10,10,11,10,10,11,11,4,11,11,11,10,11,4,11,11,10,10,10,10,11,10,10,10,4,10,11,11,11,11,10,10,11,10,4,4,10,10,11,10,11,10,11,11,11,10,4,10,11,10,11,10,10,10,10,10,10,11,10,11,10,11,10,10,10,10,10,11,10,10,4,4,10,10,11,10,10,10,4,10,10,11,10,10,10,11,11,11,11,11,10,11,11,10,10,11,10,10,11,10,11,11,11,11,4,10,10,10,4,10,11,4,4,10,11,10,11,11,11,11,10,10,11,10,11,11,4,11,10,10,11,10,4,11,11,11,11,11,10,11,10,11,11,10,11,11,11,11,10,11,10,11,10,11,10,10,10,11,4,11,11,11,11,11,11,10,10,11,11,11,11,10,11,11,4,10,11,11,10,10,10,10,10,10,11,11,10,11,10,11,11,4,11,4,10,11,4,11,10,10,11,11,11,11,10,10,10,11,10,11,4,4,11,10,10,4,4,11,10,11,11,10,11,10,10,10,11,10,10,11,10,11,10,11,11,10,11,11,11,10,10,4,11,10,10,10,10,11,11,11,11,10,10,10,11,11,10,10,10,10,10,4,11,11,10,4,10,11,11,4,11,10,11,11,10,10,11,11,11,10,4,10,10,4,10,4,10,10,10,4,10,10,10,11,4,10,10,11,4,10,10,11,10,4,10,10,11,11,11,11,4,10,11,10,4,11,10,10,10,10,11,11,10,11,10,11,10,10,4,11,11,10,10,11,10,11,10,11,4,10,10,10,11,11,4,11,10,4,10,11,10,10,10,11,11,10,10,4,4,10,10,10,10,4,11,11,10,10,4,10,11,4,11,10,11,4,10,11,4,10,11,4,11,4,11,10,10,11,11,11,10,11,10,10,11,10,10,11,10,11,10,10,11,11,11,10,11,10,10,11,10,11,11,10,10,4,11,10,10,10,10,10,10,10,11,10,4,10,11,11,10,11,4,11,11,11,11,10,11,4,10,10,11,4,10,11,10,4,10,11,10,11,11,10,10,11,4,11,11,11,11,10,10,11,10,10,11,10,4,10,11,10,4,10,10,10,4,10,10,10,11,10,10,11,10,4,11,10,4,11,11,4,11,11,11,11,10,11,10,10,11,10,10,11,10,10,11,4,11,4,10,11,4,11,11,10,11,11,10,11,11,10,10,10,11,11,4,10,11,10,4,10,10,10,10,10,11,10,11,4,10,10,11,10,10,4,11,11,10,10,10,11,11,10,10,10,11,11,11,10,11,10,10,10,10,10,10,11,11,10,11,10,11,10,11,10,11,11,10,11,11,11,11,11,11,10,11,11,10,10,10,10,10,4,4,10,4,11,11,10,10,11,10,4,11,10,10,4,11,10,10,10,4,4,10,11,11,11,11,11,11,10,4,10,10,11,11,4,4,10,11,10,11,11,11,10,10,4,4,10,10,11,11,11,11,10,11,11,10,4,11,10,10,10,11,10,11,11,11,4,10,11,4,11,11,10,11,11,11,11,11,10,10,10,10,11,10,10,10,11,11,4,10,11,10,11,10,4,11,11,4,11,4,10,10,10,4,11,10,4,11,10,4,10,10,11,4,10,4,11,11,11,10,10,10,11,4,11,11,10,10,10,4,11,10,11,10,11,4,11,11,11,11,11,10,10,11,10,10,4,11,4,11,10,11,11,11,10,4,11,10,11,11,10,10,11,10,10,10,10,10,11,11,10,10,10,10,4,11,10,10,11,11,10,10,11,11,11,11,11,4,4,10,4,10,10,10,11,11,11,11,11,11,10,10,4,10,11,10,11,10,11,10,11,11,11,4,10,10,11,10,11,4,10,10,10,11,10,4,10,11,4,10,4,11,11,10,11,11,11,11,10,11,11,11,10,11,10,10,10,10,10,10,10,11,4,11,10,10,10,10,10,10,4,10,11,11,11,11,10,11,10,10,11,10,10,11,4,4,11,10,11,11,10,10,10,11,10,10,11,10,11,10,10,11,10,11,10,11,11,11,4,11,11,10,11,11,11,4,11,10,10,4,11,11,11,10,11,10,10,11,11,11,11,11,10,11,10,10,11,11,10,10,4,11,11,11,11,11,10,4,4,10,11,10,10,11,10,10,10,10,10,10,10,10,4,10,10,4,10,10,10,10,11,11,4,10,10,10,10,10,10,10,11,11,11,11,11,11,10,10,11,10,10,10,4,10,10,11,4,11,10,10,11,10,10,11,11,10,11,11,10,10,10,10,10,10,10,10,11,4,10,11,11,10,11,4,10,10,10,11,4,10,10,11,10,4,10,10,4,10,4,11,11,10,10,11,4,4,11,11,10,4,10,4,10,10,10,4,10,11,11,4,10,11,10,4,10,11,11,10,4,4,10,11,11,10,10,10,10,10,11,10,4,10,10,11,11,11,11,11,10,10,4,10,10,4,11,10,11,4,10,10,11,11,11,10,11,10,10,11,10,11,10,10,11,11,4,10,11,10,11,10,10,11,4,11,11,11,11,10,11,10,10,10,4,10,11,10,11,10,11,11,11,10,10,11,11,11,10,10,10,4,11,10,10,11,11,11,10,4,4,11,4,10,11,10,11,10,4,4,11,11,11,10,10,10,4,10,10,10,4,10,10,11,4,11,10,11,11,10,10,10,4,11,11,11,11,4,11,11,10,10,10,10,11,10,4,11,11,10,11,11,11,10,11,11,4,11,11,11,11,4,4,10,10,11,4,4,10,11,11,11,4,10,11,11,11,11,11,10,4,10,11,11,10,10,11,10,11,11,11,10,10,4,11,11,11,10,10,4,11,10,10,10,10,10,10,11,11,11,10,4,10,10,10,11,11,4,10,11,11,4,10,10,4,4,10,11,10,10,10,10,10,11,10,10,10,10,11,10,4,10,4,10,10,11,11,10,11,10,11,11,4,10,10,11,4,4,10,10,11,11,4,10,10,10,11,11,10,11,10,11,10,10,10,10,11,11,10,10,10,10,10,10,11,10,4,10,10,10,11,10,11,11,11,10,10,11,4,10,11,10,11,11,11,11,10,4,11,4,11,10,10,10,4,11,10,10,10,10,11,4,4,10,4,4,11,11,11,11,10,10,11,11,4,10,4,4,10,10,10,4,11,10,10,11,10,10,4,11,10,4,11,10,10,11,10,11,10,11,11,10,4,11,11,11,11,10,11,11,11,11,4,11,11,10,11,10,11,4,11,10,11,11,10,10,11,11,11,10,10,11,4,11,10,11,10,11,11,10,11,10,11,11,10,10,10,10,11,10,10,11,11,11,10,11,11,10,11,11,11,4,10,10,11,10,4,10,10,11,11,11,10,4,10,11,10,11,4,11,10,10,10,11,11,10,11,4,11,11,11,10,4,11,4,10,4,11,10,10,4,10,10,10,10,10,10,11,10,11,10,11,10,10,10,10,11,11,10,10,4,11,10,10,11,11,11,10,10,11,10,11,11,10,11,4,11,4,11,10,11,10,11,11,10,10,10,10,10,10,11,11,11,11,11,11,10,10,11,4,11,10,11,11,10,11,11,10,11,10,10,10,10,11,10,4,10,10,4,10,10,10,10,11,11,10,10,11,11,10,10,11,4,10,4,10,4,11,11,10,11,10,10,11,10,4,10,10,11,10,11,10,11,11,10,10,11,11,10,11,10,11,10,11,4,10,10,11,10,10,10,4,11,10,10,11,11,10,11,11,11,10,11,11,10,11,11,10,10,10,10,11,10,4,4,11,10,11,11,11,10,10,10,4,11,10,11,11,10,11,10,11,4,11,11,11,10,10,10,10,10,11,10,10,11,10,11,11,11,11,10,11,10,11,4,10,11,11,10,11,11,10,11,10,4,4,4,4,11,11,10,11,10,10,11,10,11,10,11,10,10,11,10,11,10,11,4,11,10,10,11,11,10,10,4,10,10,11,11,11,11,4,11,11,4,11,11,10,10,4,10,10,4,11,10,10,10,10,11,11,10,11,10,11,4,4,10,11,10,10,4,10,11,11,11,10,11,11,10,11,10,10,10,10,11,4,10,10,11,10,11,11,10,11,10,10,11,11,11,4,11,10,11,10,10,4,10,11,11,11,11,11,10,10,11,10,10,10,10,4,11,11,10,4,11,11,10,11,10,11,10,10,10,10,10,11,4,11,10,10,10,11,10,10,4,11,10,10,11,10,4,11,10,11,10,11,11,11,11,4,11,4,11,11,10,11,11,11,11,4,4,4,11,10,11,10,10,11,11,4,11,4,10,10,4,10,4,11,11,11,11,11,11,10,4,4,10,11,4,11,11,11,10,11,4,10,11,11,11,10,11,11,10,11,11,11,4,10,11,10,11,4,10,11,11,11,11,11,10,4,11,11,11,10,10,11,11,11,10,11,11,10,11,11,11,11,11,11,10,11,4,10,10,11,11,10,10,10,11,10,10,11,11,10,10,10,11,11,10,11,4,11,11,11,11,10,11,10,10,4,10,11,4,11,4,11,11,10,10,11,10,11,10,4,11,10,10,11,4,10,11,11,10,11,11,11,10,4,11,10,11,10,10,10,11,11,11,11,11,11,10,11,10,11,10,11,11,10,4,10,4,11,4,11,11,11,4,11,11,11,11,11,11,10,10,10,10,11,10,4,11,10,10,10,11,11,10,11,11,4,10,10,11,10,11,11,10,11,11,10,10,11,10,10,11,4,11,10,4,11,4,11,10,11,11,11,10,11,10,10,11,11,10,11,11,11,11,11,10,11,11,11,11,11,10,10,11,11,10,11,10,11,11,10,4,11,11,11,11,10,10,11,4,10,11,10,11,11,11,10,10,10,11,11,11,10,10,10,11,11,11,10,10,11,10,10,11,10,4,10,4,10,11,4,11,4,11,11,11,10,10,10,11,4,10,11,10,4,11,11,11,10,11,10,11,11,10,11,11,11,10,10,11,11,10,10,11,11,11,10,10,4,11,4,10,11,10,11,4,10,11,4,11,4,4,10,10,10,10,4,10,4,10,4,10,11,10,10,11,4,11,10,11,11,11,11,11,11,4,10,4,10,10,11,10,11,10,11,4,11,10,11,11,10,10,11,11,10,11,11,10,4,10,11,11,11,10,11,11,4,4,11,11,10,4,10,11,10,10,11,11,4,10,10,10,11,10,4,4,11,10,4,4,11,10,11,10,11,10,11,11,10,11,10,4,10,10,10,11,10,11,10,10,10,10,11,10,11,11,10,10,10,10,4,10,10,11,10,10,4,10,11,4,11,4,10,11,11,4,11,11,11,10,10,11,11,11,11,10,4,10,10,10,11,11,11,10,11,4,10,11,11,11,10,10,4,10,10,4,10,11,11,11,10,4,11,11,10,10,11,10,11,10,11,10,10,10,10,4,11,10,10,11,11,10,10,11,11,10,4,11,11,11,4,4,10,10,10,10,11,4,11,4,10,10,11,4,10,11,11,10,10,10,11,11,11,11,10,11,11,4,11,11,4,11,10,11,10,10,10,10,10,11,4,4,10,10,10,10,11,11,11,11,11,11,11,11,11,10,11,10,10,11,10,10,11,11,11,11,4,10,4,10,11,10,10,10,4,4,11,10,10,10,4,10,10,11,11,11,10,10,10,11,10,10,11,10,4,11,10,11,10,10,10,11,4,11,11,4,11,11,11,10,4,11,10,10,4,11,11,10,10,11,10,4,10,11,11,10,10,4,10,10,10,11,4,11,11,11,10,4,4,4,10,10,10,10,10,10,11,10,10,11,10,11,10,11,10,10,10,11,4,11,10,10,4,10,11,11,10,10,10,4,11,10,10,10,11,10,11,11,10,11,11,11,11,10,4,11,11,11,11,10,10,4,10,11,10,10,10,11,4,11,11,4,11,11,11,10,11,10,4,11,11,10,10,11,10,10,10,11,11,11,11,10,11,10,11,10,10,4,10,10,10,4,10,10,11,10,11,10,10,11,11,10,10,11,4,10,11,10,10,11,11,10,10,11,10,11,10,10,11,11,10,10,11,10,10,10,11,10,4,11,4,11,11,11,11,11,10,10,11,10,4,4,10,10,11,4,10,11,10,11,10,10,10,11,10,11,10,11,11,11,11,11,11,11,11,11,11,11,10,11,11,10,11,10,4,11,11,10,11,11,10,11,11,11,4,11,11,10,10,11,4,10,10,10,10,10,11,10,10,11,11,10,11,10,11,4,10,10,10,10,10,10,4,10,11,10,10,10,11,11,11,10,11,10,10,10,10,10,10,10,11,10,11,10,11,11,10,11,10,11,11,10,10,10,10,10,11,11,10,10,10,11,4,10,10,10,10,10,10,10,10,11,10,11,4,11,10,10,10,11,11,11,10,11,10,11,4,10,11,10,10,4,4,10,11,10,4,10,10,11,10,4,4,10,10,11,10,10,4,10,4,11,10,10,10,11,10,11,11,11,11,4,10,11,10,10,10,10,10,11,4,10,10,10,11,4,10,11,11,4,10,11,10,10,4,10,11,11,10,11,4,4,4,11,10,10,11,11,11,11,4,10,10,10,11,10,10,10,11,10,10,11,10,11,11,10,4,11,11,10,11,10,11,11,4,10,10,11,11,11,11,10,10,11,11,4,10,11,11,4,11,4,11,10,10,11,10,11,11,10,11,11,11,11,10,11,11,10,11,10,11,11,10,4,4,11,11,10,11,11,10,10,11,10,10,11,10,10,10,10,10,11,10,11,4,11,10,10,11,11,10,11,10,10,4,11,11,4,11,10,10,10,11,10,11,10,11,11,10,11,4,10,11,10,11,11,10,10,10,11,4,10,10,11,11,10,11,4,10,10,11,10,4,10,11,10,4,10,10,10,10,11,11,11,10,10,10,10,11,10,11,10,4,4,10,10,11,10,11,11,11,10,10,10,10,10,10,10,10,11,10,11,11,11,10,10,4,11,10,11,11,11,11,10,10,11,10,11,4,4,11,11,4,4,10,11,10,11,10,11,11,11,10,10,11,10,10,10,10,11,10,4,11,4,10,11,10,11,11,10,11,4,10,10,11,11,10,11,11,4,11,11,10,10,10,4,10,10,10,11,10,11,4,11,11,10,11,11,11,11,10,10,11,11,11,10,10,10,11,11,10,11,10,11,10,11,11,11,10,11,10,11,4,11,11,11,11,10,4,11,11,10,10,11,10,10,11,10,10,11,10,10,11,11,11,11,11,10,10,11,10,11,10,11,10,10,4,10,10,11,10,11,10,11,4,10,11,10,11,10,4,10,11,11,11,11,10,10,10,11,10,10,11,10,11,11,11,10,10,11,11,11,11,11,11,4,10,11,4,11,10,11,11,11,11,10,4,4,10,11,10,10,10,10,11,11,11,11,10,10,10,11,11,10,10,11,11,10,10,11,11,10,11,11,11,10,11,4,11,10,11,10,11,11,10,11,10,10,11,10,11,11,11,10,10,11,11,4,4,10,11,11,10,11,10,11,4,11,11,10,10,11,4,4,11,11,11,4,10,11,11,11,10,11,10,4,11,4,11,11,10,10,4,4,10,11,10,11,10,10,11,10,11,10,11,4,10,11,11,10,10,10,11,10,10,4,10,11,4,11,11,11,10,11,10,10,11,11,11,10,11,10,11,10,10,11,10,4,10,11,10,4,4,11,10,10,11,10,4,10,11,11,10,10,11,10,11,11,11,11,10,11,11,11,10,10,4,10,10,4,11,10,10,10,10,10,4,11,11,11,11,10,4,11,4,4,10,11,4,11,10,10,11,10,11,10,10,10,11,10,10,11,10,10,10,4,10,11,10,10,10,10,11,10,11,4,11,10,11,10,11,11,11,11,4,10,4,10,10,11,11,10,10,10,11,4,4,10,10,10,11,10,11,10,10,11,10,11,10,10,4,11,4,11,10,11,10,11,10,10,10,11,11,10,10,10,11,11,10,11,11,11,11,11,11,11,10,10,11,11,10,10,4,10,11,10,11,10,10,10,11,10,10,10,10,11,11,10,11,11,11,11,10,10,10,11,10,11,11,11,4,11,11,10,10,11,11,10,11,11,10,4,10,10,10,11,10,11,11,11,11,4,4,10,11,11,10,10,10,10,11,10,10,10,11,10,10,10,11,11,11,11,4,11,10,10,11,10,10,11,4,11,10,11,11,11,10,10,10,4,10,10,11,11,10,4,11,11,4,10,11,11,4,11,10,10,4,11,4,10,4,11,11,10,11,4,4,10,11,11,11,11,11,11,11,10,10,10,11,10,10,10,10,4,11,11,10,4,11,10,4,4,4,10,11,11,4,11,11,11,11,11,10,10,11,11,11,11,10,10,10,10,10,4,10,4,4,10,11,10,11,10,11,11,10,4,4,11,4,4,11,11,10,10,4,11,10,11,11,11,10,11,10,10,11,11,11,4,11,11,4,11,10,4,10,10,4,11,10,10,10,4,11,11,10,4,10,11,10,10,11,10,10,4,10,10,11,10,11,10,10,10,11,10,11,10,10,10,11,10,10,10,11,10,10,10,10,11,11,10,10,4,11,10,10,11,11,11,10,10,11,11,11,11,10,10,11,11,11,11,11,10,11,10,10,4,10,4,10,4,11,10,11,10,4,10,10,10,11,11,10,10,10,11,11,4,11,11,4,10,10,11,11,11,10,4,11,11,10,11,4,10,11,10,10,11,11,10,10,11,10,10,11,11,11,11,10,10,11,11,11,10,10,10,11,10,11,11,4,11,4,10,10,11,11,11,11,10,11,11,10,11,10,11,11,10,11,10,11,11,10,11,4,10,11,4,10,4,4,11,10,11,10,11,10,11,11,11,10,10,10,11,11,10,11,10,10,11,10,11,11,11,11,11,11,11,11,4,10,4,10,11,10,11,11,10,4,11,11,11,10,4,4,11,4,4,10,10,11,11,4,11,10,11,10,10,10,10,10,11,10,4,4,10,10,10,10,11,11,10,11,11,10,10,11,11,11,10,10,10,11,11,11,11,10,10,10,11,10,4,11,10,11,11,4,11,10,10,11,11,11,10,11,10,11,11,11,10,11,11,11,11,10,11,10,10,11,10,10,10,10,11,10,11,11,11,10,10,10,4,10,10,10,11,10,10,10,10,10,11,4,11,11,11,10,10,11,11,10,11,10,11,10,11,10,4,4,10,10,11,10,11,10,11,11,11,10,11,11,10,4,4,10,11,4,11,10,10,10,10,10,10,10,11,10,11,11,4,4,10,4,4,11,11,11,10,10,11,11,10,4,10,11,11,11,10,4,10,10,10,4,11,10,10,10,11,10,10,10,11,4,10,11,10,4,4,11,11,11,10,11,11,10,11,11,10,11,11,10,10,11,10,10,11,4,10,10,10,4,11,4,4,10,10,11,4,11,11,10,11,11,10,11,10,10,11,10,4,4,11,11,11,11,10,11,10,4,11,4,10,11,11,11,11,11,4,10,11,11,10,4,10,10,11,10,4,10,11,10,4,11,10,4,4,11,11,11,11,4,11,10,4,10,11,4,10,11,10,10,11,11,10,11,11,10,4,11,11,10,11,11,10,4,11,11,11,10,10,11,4,11,11,11,4,11,10,10,10,10,11,11,11,11,11,10,11,11,11,11,10,11,10,10,10,11,4,10,10,11,10,10,4,10,10,4,11,10,10,11,11,10,4,11,4,10,11,10,10,11,11,4,10,10,11,10,10,11,10,10,11,10,10,11,11,10,11,4,11,11,4,10,10,10,11,11,11,11,11,11,11,11,11,10,10,11,4,10,10,11,11,10,10,11,10,11,10,10,10,11,10,4,4,11,11,10,10,11,11,11,10,10,10,11,11,11,11,11,11,10,11,10,11,11,11,10,10,10,4,10,4,4,10,10,10,11,11,4,4,10,11,11,10,11,4,10,11,11,11,10,10,10,10,10,4,11,10,10,10,10,10,10,10,11,10,10,10,10,11,10,10,11,4,4,11,11,10,10,4,10,10,11,11,10,10,10,11,11,11,11,10,11,11,11,11,11,4,11,10,10,11,10,10,11,11,11,11,11,4,11,11,10,11,11,4,4,4,10,11,11,10,11,11,10,11,10,11,11,11,4,4,10,10,11,10,10,11,10,10,10,10,11,11,10,10,10,4,10,11,11,10,10,11,11,10,11,10,11,4,10,4,10,10,11,11,4,4,4,10,10,11,4,10,10,10,10,10,10,4,11,10,11,10,10,11,10,11,11,10,10,10,11,11,11,10,10,11,10,11,10,10,10,11,11,11,4,11,10,11,10,10,4,4,10,11,11,10,11,11,4,11,11,11,10,10,11,4,11,11,11,11,4,4,11,11,4,10,11,11,10,11,10,11,4,11,10,4,11,11,11,11,4,10,11,11,4,11,11,10,11,10,10,11,10,11,10,10,10,11,11,4,4,11,11,11,10,11,4,11,10,11,11,11,10,11,11,11,10,11,10,11,11,11,10,11,11,4,10,10,11,11,10,4,11,10,11,11,10,11,10,10,11,10,10,4,11,4,10,10,11,11,10,10,10,11,10,11,11,11,11,10,11,11,11,4,10,11,4,10,11,4,11,10,10,10,10,4,4,11,10,10,11,11,4,10,4,4,10,4,11,10,11,10,10,10,10,4,10,11,11,10,10,10,10,10,11,10,10,10,10,11,10,10,11,11,10,10,10,10,11,11,10,4,11,10,10,11,4,10,11,11,11,11,11,11,10,10,11,11,11,11,10,10,10,10,10,4,4,10,11,11,10,11,10,10,11,10,11,10,10,10,4,4,10,10,11,11,11,11,11,11,11,10,11,11,11,10,10,11,10,10,4,10,10,10,10,10,10,11,11,4,10,10,10,11,11,10,10,10,11,10,10,10,11,11,10,11,10,10,11,10,4,10,10,4,11,4,11,11,4,10,11,10,4,11,10,10,10,11,4,4,10,11,10,11,4,10,4,10,11,11,10,11,11,10,11,11,4,10,10,10,10,11,4,11,11,10,11,10,11,10,11,10,4,11,4,4,4,11,10,10,11,4,11,11,10,4,10,10,10,11,10,11,11,4,4,10,10,11,11,10,11,10,10,11,11,11,10,11,11,4,10,10,4,4,4,4,11,10,11,11,10,11,11,11,11,10,11,4,10,10,10,10,10,11,11,11,10,11,11,4,11,10,10,10,11,10,10,11,11,10,10,10,10,10,4,11,10,10,4,11,10,10,11,11,10,11,11,11,11,4,10,10,11,11,11,10,11,11,10,11,11,10,11,10,10,11,4,11,10,10,10,10,11,4,4,10,10,10,10,4,10,10,11,10,11,11,11,10,10,10,11,11,4,10,11,11,4,11,11,11,11,11,10,4,10,10,11,10,10,10,11,10,11,10,4,10,11,11,10,11,11,11,4,10,10,10,10,10,10,10,10,10,10,10,11,11,11,10,4,11,11,11,10,10,4,10,11,11,10,4,4,10,4,11,10,11,10,10,11,11,10,11,10,10,10,11,11,11,11,11,11,11,11,10,11,11,11,11,11,4,11,10,11,10,11,4,10,4,10,4,11,10,10,11,11,11,11,10,10,11,11,10,10,11,11,11,10,11,11,11,10,11,11,10,4,10,11,10,11,10,11,10,11,11,10,10,10,10,10,11,10,11,4,11,10,11,11,10,11,11,11,11,10,10,11,4,10,11,11,10,4,11,10,10,4,11,11,10,10,11,11,11,11,11,10,4,11,10,11,11,11,10,11,10,10,10,4,10,10,11,4,11,10,11,10,11,10,11,10,4,10,11,10,4,10,11,11,10,10,10,11,10,10,10,11,11,4,10,10,10,11,10,11,10,11,11,11,10,10,11,10,11,11,4,4,4,4,11,11,11,11,4,10,4,11,10,11,10,10,11,11,10,10,10,10,10,4,11,11,11,10,10,11,11,11,11,4,11,10,10,4,11,10,10,10,11,10,4,10,4,4,4,11,4,11,4,10,10,11,11,11,10,11,4,10,11,11,4,11,10,4,11,10,10,10,10,11,4,11,10,10,10,11,10,11,10,11,11,11,11,10,11,11,11,11,4,4,11,4,11,11,10,10,10,4,4,10,10,11,10,11,10,11,10,11,10,11,10,10,11,11,11,10,11,11,4,10,11,11,11,11,10,4,11,4,10,4,10,10,10,10,11,11,10,10,10,10,10,11,10,10,10,11,10,11,4,11,11,11,11,10,11,10,10,10,10,11,11,4,4,11,11,4,11,4,10,10,11,11,10,10,10,10,4,10,4,11,10,4,11,10,10,11,11,4,10,11,4,11,11,10,11,11,10,11,11,10,10,11,10,10,10,10,10,11,11,10,10,10,10,10,10,10,11,10,11,10,4,10,11,10,11,11,10,11,11,11,10,10,11,11,11,11,10,10,11,11,10,11,10,10,11,10,10,11,11,11,11,10,11,10,11,10,10,10,10,11,11,10,10,10,10,11,10,10,10,11,11,10,11,11,11,11,11,10,10,10,11,4,10,11,10,11,10,11,10,11,10,10,10,10,10,10,10,11,11,11,10,10,10,11,10,11,11,10,4,11,10,10,10,11,11,11,11,10,11,10,11,10,11,11,10,10,4,11,10,11,11,10,11,10,4,11,10,11,11,11,11,11,10,11,11,11,10,10,11,11,10,11,10,10,10,11,10,10,4,4,4,10,4,10,10,10,10,11,11,10,11,11,11,11,10,11,11,11,11,11,11,11,11,11,11,11,11,10,11,10,11,11,10,11,10,11,11,10,10,10,11,4,11,11,4,10,11,10,11,10,11,11,10,11,11,11,11,10,11,10,11,10,10,10,11,4,4,11,11,11,11,11,4,11,4,10,10,10,11,10,4,11,11,10,4,11,10,10,10,11,10,11,4,11,10,11,10,4,11,11,11,11,11,4,11,10,4,10,4,10,11,10,11,10,11,4,4,11,11,11,11,11,11,11,10,11,4,10,4,11,10,11,11,11,11,11,11,4,11,11,10,11,10,10,11,4,11,11,11,11,10,10,4,4,10,11,10,10,10,10,4,10,10,10,10,11,10,11,10,10,11,4,11,11,10,11,10,11,10,10,11,10,10,11,11,4,4,11,11,10,11,4,11,4,10,10,11,10,11,10,11,10,4,10,10,4,11,10,10,11,11,10,11,4,10,10,10,10,4,11,10,11,11,11,11,10,10,11,4,11,4,10,4,11,4,10,11,10,11,10,11,4,11,4,11,10,10,11,4,11,11,11,10,4,10,11,10,4,11,11,11,11,10,10,11,11,11,10,11,10,10,11,11,10,4,10,11,10,10,11,10,10,11,11,10,10,11,11,11,10,11,10,10,10,11,11,4,11,10,10,10,11,11,4,10,11,10,10,4,4,4,10,10,10,10,11,10,11,11,10,10,10,10,4,10,11,11,4,11,11,4,11,11,4,11,10,10,11,11,10,4,11,10,11,10,10,10,10,11,11,10,10,11,10,11,10,11,10,10,11,4,11,11,11,10,10,4,10,10,11,11,10,11,4,4,10,10,11,10,10,11,11,11,4,11,10,10,11,10,11,10,11,4,11,10,10,10,11,11,10,11,10,10,11,10,4,10,10,11,11,4,11,10,4,11,11,11,11,11,11,10,10
10,10,11,11,4,11,10,4,10,11,11,11,10,10,10,10,10,11,4,10,10,10,10,4,11,4,10,10,11,11,11,11,11,11,11,10,11,10,10,11,11,10,4,11,11,4,11,10,11,10,11,4,11,10,10,10,11,4,4,11,11,10,10,10,10,11,11,11,10,11,4,11,10,10,10,11,10,11,11,11,10,11,11,10,11,10,11,10,10,11,10,4,11,10,11,11,11,11,11,4,11,11,4,11,10,10,11,11,10,11,10,11,11,10,10,11,11,10,10,11,10,11,11,10,10,10,11,10,11,11,10,4,10,11,10,11,4,10,11,10,11,11,11,11,11,11,11,11,11,10,11,10,11,10,11,4,10,10,4,4,11,10,10,11,11,10,10,11,11,11,10,11,4,11,10,10,10,10,11,11,11,11,10,4,11,10,11,11,10,4,10,11,10,10,4,11,11,11,10,10,10,11,4,11,10,11,11,11,11,11,10,11,10,11,10,10,10,11,10,11,11,10,11,10,11,11,11,11,10,11,10,10,11,11,10,10,11,4,11,4,10,4,10,4,10,11,10,11,11,10,11,11,10,10,11,11,4,10,10,11,4,10,10,4,4,10,11,4,10,4,11,10,11,10,11,10,11,11,11,10,11,10,10,11,4,10,11,11,11,11,10,11,10,4,10,11,10,10,10,10,10,4,11,11,11,11,10,11,11,11,10,10,10,10,11,10,10,10,10,10,10,4,11,10,11,10,11,11,10,11,10,10,11,10,11,10,11,11,10,11,10,10,4,10,11,10,4,10,10,10,11,11,4,11,10,10,10,4,10,11,4,4,4,10,10,11,11,11,11,11,10,11,10,10,11,11,10,10,10,11,11,11,10,11,11,10,11,10,11,4,11,10,10,10,10,11,10,10,11,11,4,10,10,10,10,4,11,11,11,10,11,10,4,11,10,10,10,10,10,11,4,11,11,10,10,4,10,10,11,4,11,11,4,10,11,10,10,10,4,4,11,10,4,11,4,11,4,11,11,4,10,10,10,11,11,11,10,10,10,10,4,11,11,11,11,11,10,10,11,11,10,11,11,4,11,10,4,10,11,11,4,10,10,11,10,10,10,11,11,11,10,4,11,11,11,10,11,11,11,11,11,11,11,10,11,10,10,10,11,11,10,11,10,11,10,11,10,11,4,10,4,11,11,10,10,10,10,11,11,10,11,10,4,11,10,11,4,10,11,11,11,11,11,4,10,4,11,4,10,10,11,10,10,11,10,10,10,11,10,10,11,11,10,11,4,11,10,10,11,4,11,11,10,10,4,10,10,10,11,10,11,4,11,10,11,10,11,10,10,4,10,10,11,10,4,11,10,11,11,11,10,11,4,11,10,11,10,10,4,11,10,11,11,10,10,10,10,4,10,11,11,10,11,10,11,10,10,10,10,11,10,10,10,11,11,10,10,11,10,10,11,10,10,11,10,10,10,10,10,11,4,10,10,11,10,4,10,10,4,10,11,4,10,11,10,11,10,10,10,10,11,11,10,11,11,10,10,10,4,4,4,11,10,10,4,11,11,11,10,4,11,11,4,10,10,10,11,11,11,10,10,10,4,10,11,11,11,10,11,11,11,11,10,10,11,11,10,11,10,11,10,10,11,11,10,11,10,4,10,4,11,10,10,11,4,11,11,11,11,11,10,10,10,11,11,11,11,10,10,11,10,10,10,10,4,10,11,11,11,11,11,10,10,10,11,11,11,11,11,10,10,11,4,10,10,10,10,11,10,4,11,10,11,10,10,10,11,10,4,11,11,11,11,10,11,4,11,11,11,11,10,10,11,11,10,11,11,4,11,11,11,10,11,10,11,11,10,10,11,11,11,10,11,10,11,4,11,10,11,10,10,11,11,10,11,10,11,11,11,11,11,11,10,4,4,11,11,10,10,10,10,11,10,11,4,11,10,4,4,10,4,4,11,11,11,10,11,11,11,11,11,10,4,11,11,4,10,11,4,11,10,4,11,11,10,11,10,4,10,11,11,10,10,10,10,11,10,11,10,10,10,11,10,10,11,4,4,4,10,10,4,11,10,11,4,10,11,11,10,11,11,10,10,10,11,11,10,11,11,11,10,10,4,11,10,11,4,11,11,11,10,10,11,10,11,4,11,11,11,11,10,11,11,11,10,11,11,10,10,10,4,11,11,10,10,11,11,10,4,4,11,10,10,10,10,11,10,11,10,10,11,10,11,11,11,11,11,10,10,10,11,10,11,4,4,10,10,10,10,11,10,11,10,11,11,10,11,11,11,11,10,10,11,10,10,11,10,10,11,11,11,11,4,11,10,11,11,11,10,11,11,10,10,10,10,4,10,11,10,11,10,4,10,10,10,11,11,10,10,4,11,10,10,10,10,11,10,10,10,11,4,4,10,10,4,10,10,10,10,11,10,10,10,10,11,4,10,10,10,11,10,11,10,10,4,11,10,11,10,10,4,11,10,4,10,4,11,11,10,11,11,11,11,11,11,11,10,4,10,11,11,10,10,4,10,11,10,10,11,10,10,11,4,11,11,10,4,10,11,10,11,11,11,11,4,11,4,11,4,10,11,11,4,11,10,10,11,10,4,11,10,10,10,11,10,4,10,10,11,10,4,11,11,11,11,10,10,10,11,11,10,11,10,11,10,4,10,11,11,4,11,11,10,11,4,10,10,10,11,4,10,11,11,10,4,10,11,11,11,11,10,10,11,11,10,10,10,11,10,11,4,11,11,4,10,11,11,10,11,11,10,11,10,11,10,10,11,10,11,11,10,11,11,4,11,10,10,11,10,4,4,11,10,11,11,10,10,11,10,10,11,11,4,10,10,10,10,10,11,11,11,11,4,11,10,11,10,11,10,11,4,11,10,10,10,10,10,10,4,10,11,11,10,11,11,10,10,11,11,10,11,11,11,11,10,11,4,10,10,4,10,4,10,11,10,10,11,11,10,11,10,11,10,10,11,4,10,10,11,10,4,4,10,11,11,10,11,10,10,11,11,10,11,4,10,10,10,11,11,10,11,4,10,11,11,11,10,10,10,10,11,11,10,10,11,10,10,11,11,10,11,10,11,11,10,11,11,10,11,10,11,10,4,11,10,11,4,4,4,11,11,4,10,4,10,10,11,11,10,11,11,11,10,11,10,11,11,10,10,10,11,11,11,10,11,10,11,10,11,10,11,10,11,10,10,11,10,11,11,10,11,10,10,10,10,11,10,10,10,10,11,10,11,11,4,11,10,10,10,11,10,10,11,10,11,10,10,10,10,11,10,10,11,10,10,11,11,10,10,10,11,10,10,11,10,10,11,4,10,11,10,11,11,10,10,11,4,11,11,10,11,11,11,11,11,10,10,10,11,10,10,11,11,11,10,10,11,11,10,4,11,10,10,4,10,10,10,4,11,10,4,10,10,10,11,10,11,4,4,11,11,10,11,11,11,4,11,10,4,11,4,10,11,11,4,11,4,10,11,10,10,10,11,11,11,11,10,11,11,10,11,4,10,11,10,11,4,11,4,11,11,11,10,11,11,11,10,4,11,10,11,11,10,11,10,10,10,10,10,11,11,10,4,10,10,11,11,4,10,10,11,11,10,11,10,11,11,11,10,11,11,11,11,4,10,10,10,4,10,4,10,4,4,10,11,11,11,11,11,11,10,11,11,11,10,10,10,11,10,11,11,10,4,11,11,11,11,10,10,10,4,10,11,4,10,10,11,4,11,11,10,10,10,10,10,11,4,11,10,10,11,10,4,11,10,10,10,11,10,11,11,10,11,4,10,11,10,4,11,11,10,11,10,11,11,4,10,11,10,10,11,10,11,4,11,10,4,10,11,11,11,10,11,11,10,11,11,10,11,11,10,11,10,10,11,11,11,4,10,4,11,4,11,10,10,10,11,11,4,11,10,10,10,11,11,11,11,10,10,11,11,11,10,10,11,10,11,11,10,10,11,10,4,11,10,10,10,11,11,4,11,4,4,4,4,11,11,10,11,4,10,11,4,10,11,11,11,11,10,10,10,10,11,11,10,11,11,10,10,10,10,10,11,11,10,11,11,11,10,11,10,10,4,11,10,11,11,10,11,10,11,11,11,10,10,11,4,11,10,11,10,10,10,10,4,11,11,11,10,11,4,11,11,11,11,4,11,10,11,10,4,4,10,11,10,10,4,4,11,11,11,11,10,11,11,11,4,11,10,10,11,10,10,11,4,4,10,10,11,10,10,11,4,10,4,11,10,10,11,11,10,11,10,10,11,11,11,4,11,11,11,11,4,11,11,11,11,10,10,10,11,10,11,10,10,10,10,10,10,11,11,11,4,10,4,11,10,11,11,11,10,10,11,10,10,10,4,4,4,10,10,11,11,10,11,10,4,11,11,11,11,11,11,10,11,11,11,10,11,10,4,10,11,10,10,10,10,10,10,11,10,10,4,11,10,11,4,11,10,11,10,10,11,10,4,10,10,11,11,11,11,4,10,4,11,4,10,10,11,11,10,10,4,11,10,10,11,11,11,10,10,11,11,10,11,11,11,11,11,11,11,4,11,10,11,10,10,11,11,10,10,10,11,4,10,11,11,10,11,11,10,11,10,10,10,11,10,11,11,11,11,10,10,10,11,11,10,4,11,10,4,10,11,10,11,10,4,10,11,11,11,10,4,10,10,10,11,11,10,11,10,11,11,10,11,10,4,11,11,10,11,10,10,11,10,10,11,11,11,10,10,10,11,11,11,10,11,10,11,10,10,10,11,11,10,4,10,4,11,11,11,10,4,4,11,11,11,10,11,11,10,10,10,10,11,11,11,11,11,10,10,11,10,10,11,4,11,11,11,11,4,10,10,10,10,10,11,11,11,10,10,11,4,11,4,11,11,11,11,10,10,10,10,11,11,10,10,11,11,10,10,10,10,11,4,10,10,11,11,11,10,11,10,11,11,10,10,10,11,10,11,10,10,10,10,11,11,11,11,11,11,10,4,4,11,11,10,11,4,11,4,11,11,10,11,10,11,10,11,10,11,10,11,11,10,11,4,11,10,11,11,11,11,11,11,11,10,11,10,11,10,11,11,4,10,10,11,11,11,10,11,11,4,11,11,10,10,4,11,4,4,11,11,10,10,4,11,11,10,4,10,10,4,10,10,11,10,4,10,11,10,11,11,10,11,10,10,10,10,11,11,4,10,11,10,10,10,11,10,11,11,11,10,11,10,11,11,11,11,11,10,11,11,10,11,10,10,11,11,10,10,10,11,10,11,10,10,10,11,11,10,11,11,11,11,11,11,10,11,10,10,11,10,4,10,11,10,10,10,11,11,11,10,10,4,11,4,11,11,10,11,11,11,11,11,11,11,11,10,11,10,11,10,10,11,11,11,11,11,10,10,4,10,10,10,10,10,11,4,10,11,11,10,11,10,4,10,10,4,11,11,10,10,4,10,4,11,10,11,11,10,10,10,4,10,10,11,11,11,11,10,10,11,4,11,11,11,4,10,11,11,11,11,10,11,11,11,11,11,11,11,4,11,11,10,4,10,11,11,11,11,10,10,10,10,10,11,10,10,11,11,11,11,10,10,11,11,4,11,11,11,4,11,11,4,11,10,11,11,11,10,11,10,10,4,11,10,10,11,10,11,11,10,11,4,10,10,11,10,11,10,11,10,10,11,4,4,11,10,10,10,10,10,10,10,4,11,10,10,11,10,10,10,11,10,11,11,11,11,11,10,10,11,11,10,11,4,11,11,11,11,10,11,4,10,11,11,11,10,11,10,11,4,11,4,11,11,11,4,11,10,11,10,4,11,4,11,11,10,4,11,10,10,10,10,10,11,10,11,11,11,10,11,11,4,4,10,10,10,11,10,11,4,11,10,10,10,11,10,10,10,10,11,10,11,11,4,10,11,11,10,10,10,10,10,11,10,10,10,11,10,10,11,11,10,10,10,10,10,11,11,10,11,11,10,10,10,10,10,4,4,10,11,10,10,4,11,10,11,10,10,11,10,11,11,10,10,10,11,11,10,11,10,10,11,10,10,10,4,4,10,11,10,11,10,10,11,10,11,10,4,10,10,11,10,4,10,10,10,11,10,11,11,11,11,4,10,11,4,4,4,11,11,10,11,11,11,10,4,11,10,10,10,10,11,10,4,10,10,10,11,11,11,11,10,11,11,11,10,11,11,11,11,11,10,11,4,11,11,10,11,10,10,10,11,4,11,4,10,10,11,11,10,4,11,10,10,11,11,10,10,10,10,11,4,10,10,11,10,10,10,11,11,10,10,10,11,10,11,4,10,10,4,11,10,11,10,11,11,11,4,11,10,11,11,11,11,4,11,10,10,11,10,10,11,11,11,10,11,10,10,11,11,11,11,11,11,4,4,11,11,11,11,10,10,11,10,11,10,4,10,11,10,10,10,10,10,11,11,10,10,11,4,11,10,11,11,11,10,10,11,10,4,11,10,11,4,10,11,10,10,10,11,11,10,11,11,10,10,11,10,11,10,11,10,10,10,4,4,11,11,11,10,10,10,10,11,11,10,4,10,11,11,11,11,11,11,11,10,10,4,11,11,11,11,11,4,11,10,4,11,11,11,10,11,11,11,4,11,10,11,11,10,10,10,4,10,11,10,10,10,11,10,11,11,10,10,10,11,11,10,10,11,11,4,4,11,11,11,11,4,4,4,10,11,10,4,10,11,10,11,10,10,11,11,11,11,10,11,4,11,11,10,11,11,11,10,11,10,4,10,11,11,10,11,11,11,10,10,11,10,10,10,10,10,10,11,11,11,4,10,11,4,10,10,10,10,11,4,10,10,11,4,11,11,11,10,10,4,10,10,10,11,10,11,10,11,11,11,11,10,10,11,10,10,11,10,11,10,10,11,4,11,10,10,11,11,10,10,11,10,4,10,11,10,10,11,4,10,11,4,10,11,11,11,11,10,10,11,10,10,10,11,10,11,4,11,10,4,10,11,4,10,10,11,11,10,4,4,11,11,10,11,10,10,11,4,11,10,11,10,10,10,4,11,11,10,10,11,11,11,10,10,11,4,11,10,11,4,4,11,11,11,10,11,11,10,10,11,10,10,10,11,11,4,4,10,10,10,11,11,10,11,11,4,11,11,10,10,11,11,11,10,11,10,10,11,10,10,11,10,4,11,11,11,4,11,11,11,4,4,10,10,11,10,4,11,4,10,11,11,11,11,11,4,4,4,11,10,4,11,10,10,10,10,11,11,4,4,11,11,10,10,11,10,11,10,11,11,10,4,4,10,11,10,10,10,11,10,11,10,10,11,11,10,10,11,11,10,11,11,11,10,11,4,4,11,10,10,11,11,11,10,10,11,10,10,11,10,4,10,10,11,10,11,10,11,10,10,11,10,10,11,10,11,4,11,4,10,4,11,10,10,11,11,11,11,10,11,4,11,10,10,10,11,11,11,10,11,11,11,10,10,11,10,10,11,11,10,11,4,4,11,11,10,10,11,11,10,10,10,11,11,10,11,10,11,11,11,11,11,10,10,11,11,11,11,10,10,10,11,4,11,10,4,10,11,11,10,4,11,10,11,10,10,11,11,10,10,11,10,11,10,4,11,11,10,10,10,10,11,11,10,11,11,4,11,10,10,11,11,11,11,11,11,11,10,10,10,4,11,11,11,11,10,10,10,4,11,11,11,11,11,10,11,10,11,11,11,11,11,4,10,10,10,10,10,11,10,11,11,11,4,10,10,4,4,10,10,11,11,4,11,10,11,11,11,10,11,10,4,11,11,11,11,4,10,11,11,11,10,11,10,11,10,11,4,11,10,11,10,10,11,4,11,11,10,10,10,11,10,10,11,10,11,11,11,11,10,10,4,11,10,4,10,10,11,10,10,4,4,11,10,11,4,10,11,10,11,10,10,11,10,11,11,4,10,11,11,4,10,11,11,11,11,11,10,10,11,10,11,4,10,10,11,10,11,10,10,10,11,11,11,11,10,10,11,4,10,10,10,10,10,4,11,10,11,4,10,11,10,11,10,4,10,10,4,11,10,11,11,10,4,10,11,11,11,11,11,11,10,10,11,4,11,11,10,11,10,11,11,11,10,10,10,11,10,11,10,10,11,4,11,10,11,11,4,4,11,10,10,11,11,10,11,10,10,11,10,11,10,10,10,10,11,10,10,11,11,11,10,11,10,11,11,11,4,11,11,11,10,11,10,11,11,10,11,10,10,10,10,10,10,4,11,4,11,10,11,11,10,10,11,11,4,11,10,11,11,10,11,11,11,11,11,11,10,11,4,11,10,10,11,11,11,10,10,4,10,11,10,11,11,11,11,4,10,11,11,10,11,10,11,4,4,10,10,10,10,11,11,4,11,4,10,10,10,11,11,10,10,10,10,11,10,4,10,11,11,11,11,11,11,10,11,10,11,11,10,10,10,11,10,10,11,11,10,10,10,11,10,11,10,10,10,11,11,11,10,4,4,4,10,4,10,10,11,10,11,4,11,11,10,11,10,11,11,4,11,11,11,10,10,10,10,4,11,11,10,11,10,11,11,11,10,11,4,10,11,4,10,11,10,11,11,10,11,4,11,10,11,10,4,11,10,4,11,10,10,11,4,10,10,11,11,11,10,11,10,11,11,10,11,10,10,10,10,10,11,10,11,11,11,11,11,10,11,10,10,11,10,11,11,10,11,10,10,11,10,4,11,11,10,4,10,11,11,11,10,10,10,4,11,11,11,10,11,10,10,11,10,11,11,4,11,11,11,10,4,4,11,10,10,4,11,10,11,11,11,10,11,10,11,11,10,10,11,11,10,11,11,10,11,10,11,10,10,11,11,10,11,11,10,10,11,4,11,11,10,11,11,11,10,10,4,11,10,10,4,11,11,10,11,11,11,11,10,10,10,11,11,11,11,11,10,4,10,10,10,11,10,11,11,11,11,11,4,4,10,10,11,4,4,11,11,11,11,10,10,11,11,4,10,11,11,4,10,4,11,11,11,11,4,4,4,11,10,11,10,11,11,11,11,10,10,10,10,4,10,11,11,4,4,11,10,11,4,11,10,10,10,10,10,11,10,11,4,10,4,10,11,4,11,4,11,4,11,11,11,11,4,11,10,10,10,11,10,11,11,10,11,10,11,11,11,11,11,10,10,10,10,10,11,10,10,4,11,10,11,10,11,10,10,11,10,11,10,11,10,10,10,11,10,4,10,10,11,11,11,11,11,11,10,11,10,11,11,11,11,11,4,10,11,10,10,11,11,11,11,10,11,10,4,11,10,10,11,10,11,11,10,10,11,11,10,4,10,11,10,10,10,4,10,11,10,10,11,10,4,10,11,10,10,11,10,11,10,10,10,10,4,10,11,4,11,10,10,4,11,11,10,11,11,11,10,4,11,10,10,10,11,10,11,11,11,11,10,11,10,11,11,11,4,10,10,10,10,4,11,11,10,10,11,10,11,11,11,10,10,11,10,10,11,10,11,11,4,11,11,10,10,11,10,11,10,10,4,11,4,10,10,11,10,10,11,10,11,11,10,4,11,10,10,4,11,11,4,10,11,10,10,10,11,11,10,4,11,10,11,11,11,11,10,11,10,10,4,11,10,10,4,11,11,11,11,11,4,10,11,10,11,10,10,4,11,10,11,11,11,11,11,11,11,10,4,11,11,4,11,11,4,10,11,10,11,10,10,11,11,4,10,11,11,11,10,10,11,10,11,10,11,11,11,10,4,10,11,10,11,11,11,10,10,11,11,11,11,4,11,10,10,4,10,11,11,11,11,10,11,11,11,10,10,4,4,11,11,10,11,10,11,4,11,11,4,10,10,10,11,10,11,10,11,11,10,11,10,10,10,10,4,11,10,10,10,11,10,10,11,11,11,10,10,10,11,11,11,11,11,11,10,11,4,11,11,4,11,11,11,10,10,11,10,4,10,10,11,11,11,10,11,10,10,11,10,4,10,10,11,10,10,10,10,10,4,11,11,11,11,10,11,11,11,11,11,10,11,11,10,4,11,11,10,11,10,11,4,11,10,10,11,10,11,4,11,11,11,10,11,11,11,4,10,4,11,11,11,10,11,11,10,10,10,11,10,10,10,10,4,10,11,10,11,10,4,10,11,11,11,11,10,4,4,11,11,10,10,10,10,10,11,10,4,11,10,11,11,10,10,11,11,10,10,11,11,11,11,10,10,11,10,11,11,11,10,11,11,11,11,4,10,11,11,10,10,10,11,4,10,10,11,11,11,10,10,4,4,11,11,4,10,10,10,11,10,10,10,10,10,10,10,11,10,11,11,10,11,11,10,10,11,4,11,11,11,11,11,11,10,10,10,10,11,10,10,10,4,11,11,11,4,10,11,10,11,11,11,10,11,10,4,4,11,11,4,11,11,11,11,4,10,10,11,4,10,10,11,11,4,10,11,4,10,10,4,4,11,10,10,11,10,10,11,10,10,11,4,11,10,10,11,11,11,10,4,11,10,10,10,10,4,11,11,11,10,11,11,10,11,10,10,10,11,11,11,10,10,11,10,10,11,4,11,10,10,11,4,11,11,4,11,10,10,11,11,10,11,10,4,11,10,11,10,10,10,10,11,10,11,11,10,11,11,10,11,10,11,10,10,11,11,11,11,11,11,4,4,10,10,10,11,10,10,10,11,10,4,11,10,11,10,10,11,10,10,10,11,10,11,11,10,11,4,10,4,10,11,11,10,10,11,10,11,10,10,10,11,11,10,10,11,11,11,10,10,4,10,11,4,10,11,11,11,11,11,11,11,11,11,10,4,11,11,10,11,10,4,10,10,11,4,10,10,4,11,10,10,10,11,11,4,10,11,11,10,11,11,10,10,10,10,11,10,11,11,11,4,10,4,11,11,11,10,11,10,11,11,4,10,10,10,10,11,10,10,11,10,4,11,10,10,10,10,10,11,4,11,10,11,10,10,11,11,10,11,10,10,11,10,10,10,10,10,11,10,11,10,11,4,11,11,10,11,11,10,11,4,10,4,10,11,11,10,11,11,11,11,11,10,11,11,10,10,10,10,4,11,11,11,11,11,10,11,10,11,10,4,4,10,11,4,4,11,11,4,4,10,4,10,10,10,11,11,10,10,4,4,10,11,10,10,11,11,4,11,4,4,11,11,11,10,11,10,10,10,10,11,11,10,11,11,11,4,11,11,10,11,11,11,11,11,4,10,11,10,10,4,10,11,10,10,10,10,11,11,10,10,10,11,10,10,11,10,11,10,10,10,11,11,11,11,11,4,4,11,11,4,11,11,4,11,10,10,4,11,11,10,10,4,10,11,10,11,11,4,10,11,11,4,11,10,10,10,11,4,10,10,10,10,10,11,10,10,11,10,11,10,10,11,11,10,11,4,11,10,11,11,10,4,10,10,11,11,11,11,11,11,10,11,11,11,10,11,11,4,10,4,11,11,10,10,10,10,11,10,10,11,10,10,10,4,10,11,11,10,10,10,10,10,4,10,11,10,10,10,10,4,10,10,10,11,10,11,11,11,11,11,4,10,11,4,4,4,10,11,11,11,11,10,11,10,10,4,10,10,10,10,4,11,11,10,10,10,10,11,11,11,11,10,10,10,11,10,10,11,11,11,11,11,10,11,10,10,10,10,4,11,11,10,11,4,10,11,11,4,11,10,10,10,10,10,10,11,11,4,10,11,11,11,10,11,10,4,10,10,11,4,11,11,10,11,10,11,10,10,11,11,10,4,10,10,10,11,10,10,10,11,11,4,11,10,11,10,11,10,10,11,11,10,10,11,11,11,11,11,10,11,10,11,10,10,11,4,4,10,10,11,10,4,11,10,4,11,11,11,11,11,11,11,10,10,11,11,11,10,11,4,11,11,10,10,10,10,11,11,11,11,11,11,10,11,11,4,10,11,10,10,11,4,4,11,11,11,11,4,10,10,10,11,10,11,10,11,10,10,10,11,11,11,10,11,10,10,10,4,11,11,11,11,4,10,10,10,10,4,11,10,11,10,11,11,11,10,10,11,11,10,4,4,11,4,11,11,10,10,11,10,11,10,10,10,11,10,10,11,4,4,4,11,11,11,11,10,11,4,4,4,11,10,11,11,10,11,11,11,11,10,11,11,10,10,10,10,10,11,4,10,10,11,11,10,10,10,10,11,11,11,4,10,11,11,11,10,10,11,11,10,4,11,11,10,11,10,11,4,10,11,11,11,10,11,10,10,10,10,11,4,10,11,11,11,4,10,11,10,11,11,10,10,10,11,4,11,11,10,11,10,10,11,4,11,11,10,10,4,10,11,10,11,10,10,10,10,11,10,10,10,11,10,10,10,11,11,11,4,10,10,4,11,11,10,10,11,10,10,11,11,11,10,11,10,11,4,11,10,11,10,10,11,11,10,10,10,10,11,11,10,10,11,11,10,11,4,10,10,4,11,11,4,10,4,10,11,10,11,10,4,11,11,10,11,10,10,11,11,11,11,4,11,10,10,10,10,11,10,10,11,10,10,10,11,11,11,4,10,11,11,10,10,4,10,11,11,10,11,10,11,4,10,10,10,10,10,11,10,11,11,11,11,11,11,4,11,11,11,10,11,10,11,11,4,10,11,10,11,10,10,11,11,10,11,11,10,10,11,10,11,10,11,4,11,11,10,10,4,11,11,4,10,11,10,11,11,11,10,10,10,10,11,4,10,10,10,11,11,11,11,11,11,11,11,11,10,10,10,4,10,10,11,10,11,11,11,10,10,10,11,10,10,10,11,10,10,11,11,11,10,10,11,10,10,11,4,11,10,11,10,10,10,10,11,10,10,11,10,10,10,4,10,4,11,11,11,10,11,11,11,11,10,11,4,4,10,4,4,11,11,10,10,11,11,11,11,10,4,11,10,11,11,11,11,11,4,10,11,10,11,10,11,11,10,11,11,10,11,11,11,11,11,11,10,11,11,11,11,10,4,4,10,10,11,11,4,10,10,4,10,11,11,4,10,11,11,10,11,4,4,10,10,11,4,11,10,4,11,10,10,10,10,11,10,11,11,11,10,10,10,4,11,10,10,11,11,10,4,11,11,11,4,10,10,11,11,10,4,11,11,10,10,10,10,11,4,11,10,11,11,11,11,4,10,10,4,11,10,11,10,11,11,11,4,10,11,11,10,11,10,11,10,11,10,11,11,11,10,4,10,4,10,10,10,11,11,4,10,11,10,10,10,11,10,11,11,4,11,10,11,4,11,4,10,11,10,10,11,11,11,11,10,10,10,10,11,10,11,11,11,11,10,11,10,4,11,10,10,11,10,11,11,4,11,4,10,11,4,10,11,4,10,11,11,10,10,10,10,10,10,11,11,11,11,10,4,10,10,10,11,10,11,10,4,11,10,11,10,10,10,11,11,10,10,10,11,10,10,4,11,4,10,10,10,11,10,10,10,4,11,4,10,10,11,10,11,10,11,11,10,11,11,11,10,10,10,11,10,11,10,11,4,10,10,10,10,11,10,11,10,11,11,4,4,10,4,11,10,11,10,11,11,10,10,10,10,4,10,10,10,11,10,11,4,11,10,11,10,10,11,10,10,11,10,10,11,10,11,10,11,4,10,4,10,10,11,11,11,10,4,4,11,10,4,11,11,10,11,10,11,11,10,4,10,11,4,11,11,11,4,11,10,4,11,10,10,4,11,10,10,11,11,11,4,10,10,11,11,11,10,4,10,11,11,10,11,4,11,10,10,10,10,4,11,11,10,11,10,10,10,10,4,4,11,11,11,4,11,11,10,11,11,10,11,10,11,10,11,10,11,10,10,11,11,10,11,10,10,10,10,11,10,11,10,11,11,10,10,11,11,4,10,10,10,4,11,11,10,4,11,11,11,11,11,11,11,11,10,11,10,11,10,10,11,10,11,11,10,11,11,11,4,10,11,4,11,4,10,4,4,10,11,10,4,11,11,10,4,10,11,4,11,11,10,11,11,11,10,11,10,10,10,11,11,11,11,4,11,4,10,11,4,11,10,10,10,10,11,4,10,4,10,11,11,11,11,10,10,10,11,11,10,10,10,11,11,11,10,10,11,11,10,10,11,10,10,10,10,11,11,11,11,10,11,4,10,10,11,10,11,10,10,10,11,10,10,11,11,4,11,4,10,11,11,10,4,10,11,10,10,10,10,11,11,10,10,11,10,10,4,4,10,11,4,10,11,11,11,10,10,10,11,11,4,10,10,4,11,11,11,4,4,10,11,11,10,10,10,10,11,4,10,11,10,10,11,11,11,10,11,11,11,11,11,11,11,11,10,4,10,4,10,11,10,10,4,11,10,10,4,10,4,10,10,11,10,11,10,10,11,11,10,11,10,11,10,11,10,10,11,10,11,11,11,4,4,4,11,11,4,4,11,10,11,11,10,11,10,10,10,10,11,10,4,10,11,11,11,11,10,10,10,11,10,11,10,10,11,11,10,11,10,4,4,11,10,10,11,10,11,4,11,11,11,10,11,11,10,11,10,11,4,10,10,4,4,4,11,11,10,10,10,11,10,11,10,4,4,10,10,10,11,10,10,11,11,10,11,10,11,10,11,11,10,4,11,11,10,10,4,10,11,4,4,10,11,10,10,11,11,4,4,4,10,11,11,10,10,10,10,11,10,4,10,10,4,11,11,11,11,11,11,10,11,11,10,10,4,10,11,10,11,10,4,11,11,11,11,10,11,11,11,11,4,10,11,11,10,4,10,4,10,4,4,4,10,11,11,10,10,10,11,11,11,11,11,11,10,11,11,11,11,4,11,10,10,11,11,11,11,11,10,10,11,10,4,11,4,10,10,10,4,11,11,10,11,4,10,10,11,10,10,11,11,10,11,11,4,11,11,10,10,11,10,10,11,10,11,11,11,4,11,10,11,10,11,11,11,10,11,10,4,11,10,11,4,11,10,4,11,10,10,11,10,11,4,11,11,10,10,4,10,10,10,10,11,4,10,11,10,11,10,11,11,11,4,10,4,4,10,10,4,11,11,11,11,10,11,11,10,11,11,10,11,10,10,11,11,10,11,10,11,10,10,10,11,10,11,4,11,10,10,11,10,4,10,11,10,10,10,10,10,11,10,10,11,11,10,11,10,10,11,11,11,10,11,4,11,10,10,4,10,10,10,4,10,11,11,11,4,4,11,11,4,10,10,11,4,10,11,10,4,11,11,10,11,11,4,11,11,11,11,11,11,10,10,11,11,10,4,10,10,11,10,11,10,11,10,11,11,4,4,11,10,10,11,10,11,11,11,11,10,10,11,11,11,11,10,11,4,10,10,10,11,10,11,10,4,10,11,4,11,11,10,10,11,11,11,10,10,11,10,4,10,10,4,4,10,4,11,4,10,4,11,10,10,4,11,11,10,11,4,11,10,11,11,4,10,10,11,11,11,10,4,11,11,4,11,10,10,4,11,10,10,4,10,11,11,11,4,10,10,11,10,11,10,11,11,4,10,4,11,10,10,11,11,10,11,11,10,10,10,10,10,11,11,11,11,11,11,11,4,11,10,10,10,11,10,11,10,10,11,11,10,10,11,4,10,10,11,4,10,11,11,11,11,4,10,11,10,11,11,10,10,10,10,11,10,11,11,10,10,10,11,11,11,11,11,11,4,10,4,10,10,11,11,10,10,4,10,10,4,10,4,10,10,11,11,4,10,11,4,4,11,10,10,10,11,11,4,10,11,11,11,10,10,10,10,10,10,11,10,10,11,11,10,10,10,4,11,11,4,11,10,11,11,11,11,10,10,11,4,11,10,11,10,10,4,4,11,11,11,11,11,11,10,4,10,10,10,11,10,10,10,10,10,11,10,10,11,11,10,10,4,10,10,10,4,10,10,11,11,11,11,10,11,11,10,10,4,10,10,10,10,10,11,11,10,11,10,11,10,10,4,11,10,11,11,4,10,11,10,10,11,10,11,11,11,4,11,10,11,4,10,10,11,10,11,10,11,4,4,11,11,10,11,10,11,4,10,11,10,4,4,11,10,11,10,4,11,11,10,11,10,10,11,4,11,11,10,10,11,11,11,4,10,4,10,10,11,11,10,4,10,11,11,10,10,10,10,10,10,11,4,4,11,10,10,11,10,10,4,10,10,10,11,11,10,10,11,10,11,4,10,10,10,11,11,4,11,11,11,10,4,10,10,4,11,10,10,10,11,10,10,10,11,11,10,11,11,11,4,10,11,10,10,10,11,10,4,10,11,10,10,11,11,11,11,11,11,11,10,11,4,10,11,10,10,10,10,10,10,4,4,10,4,10,11,10,10,11,11,10,10,11,11,10,4,11,11,11,4,10,11,4,4,11,10,11,10,11,11,11,4,10,11,10,11,4,11,11,11,11,10,10,10,11,4,11,4,11,10,10,10,10,11,10,11,11,10,11,10,10,11,10,10,10,11,11,11,10,11,4,11,10,4,11,4,11,10,4,11,10,11,11,10,10,11,10,11,11,11,11,11,11,11,10,10,11,11,10,11,11,11,10,4,11,10,10,11,10,11,10,11,11,11,11,11,10,10,11,11,10,4,4,10,11,11,4,10,11,10,10,11,11,11,11,10,11,10,11,10,10,4,10,11,11,10,10,11,10,11,4,10,11,11,10,11,11,10,10,11,10,10,11,11,10,10,10,11,11,11,11,11,10,10,11,10,4,11,10,11,10,10,10,11,10,10,10,10,11,11,11,11,10,4,11,10,10,11,10,10,11,10,11,11,11,11,10,10,4,11,11,11,10,10,10,11,11,11,10,10,10,11,10,10,10,10,10,11,11,11,10,11,10,11,11,11,11,11,10,10,11,11,10,11,11,4,11,11,4,11,11,10,10,11,10,10,10,10,11,11,10,11,11,10,11,10,10,11,10,10,10,10,11,10,10,11,10,11,11,10,10,11,10,11,10,11,11,11,10,11,11,11,10,10,10,4,10,11,10,10,11,10,4,11,11,11,10,11,11,11,4,11,11,11,4,10,10,11,10,4,10,10,4,4,10,10,10,4,10,10,4,10,11,10,10,10,10,11,11,11,11,11,4,4,10,11,11,10,10,11,4,11,10,11,11,11,11,10,10,11,11,10,10,10,10,11,11,4,10,11,11,4,10,4,10,11,11,4,11,10,10,11,10,10,4,11,10,4,11,11,4,11,10,11,11,4,10,10,11,10,4,4,11,11,10,4,10,10,11,11,10,11,10,11,11,11,10,10,11,11,11,4,10,10,11,10,11,11,11,10,11,4,10,10,10,10,4,10,10,10,10,10,11,11,11,10,10,10,11,10,10,10,10,11,11,10,10,11,11,11,11,10,10,4,10,11,11,10,10,4,11,11,10,11,11,10,11,11,10,11,10,4,11,10,10,11,4,10,10,11,11,10,11,10,10,11,10,10,10,11,11,10,10,11,11,4,10,11,11,4,10,4,11,4,10,10,11,10,4,11,4,10,11,11,10,10,4,10,11,11,11,11,11,11,11,10,11,4,4,11,10,10,10,10,4,10,4,11,11,10,10,10,11,11,11,10,10,11,11,10,11,11,11,11,10,11,11,10,11,11,10,4,11,11,11,10,10,4,11,10,10,10,4,11,11,10,4,11,4,10,4,10,11,11,11,11,11,10,11,10,10,10,11,11,10,11,11,10,4,11,11,11,11,11,10,11,10,10,11,10,11,4,11,10,11,10,10,10,10,10,10,10,10,11,11,10,11,11,10,10,10,11,10,10,11,10,11,4,11,10,10,4,11,10,11,11,10,10,10,4,11,11,10,10,11,4,4,10,11,11,10,10,10,11,10,11,10,11,10,10,10,10,10,10,10,11,4,4,11,10,11,10,10,4,4,10,10,4,4,11,10,10,4,11,10,10,11,10,10,10,10,11,4,11,11,10,10,11,11,4,11,11,11,11,10,10,4,10,10,11,11,11,10,11,11,10,11,4,11,11,11,11,10,10,11,10,11,4,11,10,11,10,10,10,11,10,11,10,4,10,10,11,10,11,4,11,11,11,11,10,10,11,11,10,10,10,10,10,4,10,10,4,4,11,11,10,4,11,11,11,11,11,11,4,10,10,10,10,11,10,10,10,10,11,4,11,10,10,4,10,11,11,11,10,10,10,10,11,11,10,11,10,11,11,11,4,11,10,11,11,4,11,10,11,10,10,10,4,11,10,4,10,11,11,11,11,11,10,10,10,11,11,10,11,10,10,10,10,4,11,10,10,11,11,11,10,10,11,11,11,11,10,11,11,10,10,11,10,11,10,10,10,11,11,11,10,11,10,10,4,10,11,11,11,10,11,11,11,10,11,10,10,10,10,4,11,11,10,4,11,10,4,11,10,10,11,11,11,10,11,10,11,10,11,10,4,11,11,10,10,10,4,11,4,10,11,11,11,10,10,10,10,11,4,11,10,10,11,4,11,10,11,10,11,11,11,11,11,10,11,10,10,10,11,11,4,11,11,10,10,11,11,11,10,10,11,4,10,11,10,10,11,11,10,11,10,11,11,10,11,10,11,10,10,11,10,11,11,11,10,11,11,11,11,10,11,10,10,10,11,10,4,10,4,4,11,10,10,4,4,11,11,4,10,10,11,10,11,11,11,10,10,4,4,10,11,11,10,10,11,10,10,4,10,11,10,10,10,10,10,11,11,11,11,11,10,10,11,11,11,11,11,10,11,10,4,4,10,4,11,11,11,10,11,4,11,10,10,11,11,10,11,10,11,11,11,11,4,10,11,10,11,10,4,10,10,11,11,11,11,10,10,10,10,10,11,10,11,11,10,10,4,4,4,10,11,10,11,11,10,4,10,4,11,4,4,10,11,4,11,4,10,11,10,11,10,10,10,11,11,10,4,10,11,4,10,11,10,11,10,4,11,4,11,4,10,11,11,11,11,11,10,11,10,11,11,10,11,11,11,11,4,10,10,10,4,10,11,4,4,10,11,11,11,10,11,11,10,4,10,10,11,11,11,11,10,11,10,4,10,11,10,10,4,10,11,10,10,11,10,10,10,11,10,11,11,10,4,11,10,10,4,10,10,11,10,11,11,4,10,11,10,10,10,4,4,11,4,11,10,10,10,10,11,11,10,11,11,10,11,10,4,10,11,11,4,10,10,10,11,11,11,10,11,10,10,10,11,11,10,11,10,10,4,4,11,11,11,10,10,11,10,11,11,10,10,4,11,11,11,11,4,10,10,11,10,10,11,10,4,10,11,11,11,11,11,10,11,10,10,10,10,11,11,10,4,10,10,11,11,11,11,11,11,11,10,11,10,11,11,10,11,11,11,10,11,10,10,11,10,11,4,10,10,11,10,10,10,10,10,11,11,11,11,10,10,10,10,11,10,11,10,11,10,10,10,10,11,4,10,10,4,11,4,4,10,11,11,11,10,11,10,10,11,11,10,4,11,10,11,11,4,10,10,4,11,11,11,10,10,10,11,10,11,4,11,11,10,11,10,10,10,4,10,4,10,11,10,10,11,10,11,11,4,10,11,11,10,10,4,10,11,11,4,10,11,11,10,4,10,10,11,11,10,11,11,11,10,10,10,10,4,10,10,11,11,10,11,4,4,11,11,10,10,4,11,11,4,4,11,10,10,4,10,11,10,10,11,4,10,11,10,10,10,10,4,10,10,11,11,10,11,11,10,11,11,11,4,11,10,10,11,10,10,11,10,11,10,10,11,10,10,10,11,11,11,10,4,11,10,11,10,11,10,10,4,11,10,11,10,10,11,11,4,11,10,10,10,10,10,11,10,10,10,4,11,10,11,10,10,10,10,11,4,10,10,10,10,10,11,10,11,10,10,4,11,11,10,10,10,11,11,10,10,10,10,10,11,11,11,11,11,11,10,10,10,10,10,11,4,10,10,11,11,10,4,10,11,10,10,11,4,11,10,11,11,10,11,11,11,10,10,10,10,11,10,11,11,10,10,10,11,11,11,10,11,11,10,11,10,11,11,10,10,10,4,10,10,4,4,10,11,4,10,11,10,10,10,11,10,4,11,11,10,11,10,10,11,11,4,10,11,4,11,10,10,10,11,4,11,10,10,10,10,10,11,11,4,11,11,11,10,10,11,11,10,11,10,4,10,10,10,4,10,11,10,11,11,11,10,11,11,10,10,11,10,11,11,10,11,10,10,10,11,10,11,11,11,11,10,10,4,10,4,11,10,11,11,11,10,11,4,11,11,11,10,11,10,10,11,11,11,10,11,10,10,4,11,11,10,11,10,11,10,10,10,4,11,10,11,11,10,10,11,11,10,10,11,11,10,11,11,4,10,11,10,10,11,4,11,4,10,11,4,11,11,11,11,11,11,10,11,10,10,10,11,10,10,11,10,11,10,10,11,10,10,10,10,4,11,10,10,10,11,11,11,10,10,10,10,10,11,11,10,4,11,11,11,10,11,11,11,11,10,11,10,11,10,11,11,4,11,11,10,10,10,10,10,11,4,11,11,10,4,11,11,10,11,10,11,11,11,10,10,10,10,4,4,10,11,11,10,10,4,11,11,11,10,11,10,11,11,4,11,11,11,10,11,10,10,11,11,10,11,11,10,11,11,10,4,11,10,11,11,4,10,4,11,11,10,10,4,11,4,10,10,10,10,10,4,4,11,11,10,10,10,11,10,11,11,10,10,11,11,10,10,11,10,10,11,10,10,10,11,11,11,4,11,11,11,11,11,11,4,11,11,11,11,4,11,11,4,11,11,11,11,11,4,11,10,11,11,10,11,11,10,10,11,11,10,10,10,10,11,11,10,11,10,10,10,11,11,11,4,11,10,11,11,11,11,11,11,11,10,11,10,10,11,10,11,4,10,10,11,4,4,11,10,10,11,11,10,10,10,10,11,4,10,11,10,10,11,10,10,10,10,10,10,10,11,10,10,10,10,10,4,10,10,10,11,4,10,10,11,10,10,11,11,10,10,11,11,4,11,10,11,10,10,11,11,11,11,10,11,11,11,11,11,11,11,10,10,10,11,11,11,10,10,10,4,4,4,10,11,11,10,10,11,10,10,11,10,11,10,10,10,10,4,4,10,11,11,10,11,10,10,10,11,11,10,11,11,10,11,11,10,11,11,11,11,10,10,10,11,11,4,10,11,11,10,11,10,10,11,10,4,11,10,10,10,10,4,11,10,11,10,10,10,10,10,11,11,11,11,10,10,11,10,11,11,11,11,4,10,10,11,11,10,10,10,4,11,10,11,10,11,10,4,11,11,10,10,10,4,10,11,11,10,11,11,10,11,4,11,10,10,10,10,11,4,11,10,4,10,4,10,10,10,11,4,10,10,10,10,10,10,4,11,11,11,4,10,11,10,11,11,10,11,10,11,4,10,4,10,10,10,10,11,11,11,4,11,10,11,10,4,10,10,4,11,11,4,11,11,11,10,4,4,10,4,4,11,4,10,11,11,4,11,11,4,10,4,11,11,10,4,10,11,10,4,10,11,10,4,11,11,11,10,10,10,10,10,11,10,11,10,10,11,10,11,10,10,4,11,11,4,10,10,11,4,11,11,11,10,10,11,4,4,4,11,10,11,11,11,11,4,4,11,10,11,4,10,10,11,10,11,10,11,11,11,11,11,11,11,11,11,4,4,11,10,11,10,11,10,10,10,10,4,10,11,10,10,10,10,11,10,4,10,11,10,11,10,11,11,4,11,10,11,10,11,4,10,10,10,11,11,11,11,11,10,10,10,11,10,11,4,11,10,11,4,11,10,10,10,11,10,10,11,11,11,10,11,10,10,10,10,11,10,10,10,11,11,11,10,10,11,11,11,11,4,11,11,11,10,10,10,11,11,11,10,11,10,11,4,11,10,4,11,10,11,11,11,11,10,11,10,10,10,11,11,10,11,4,10,11,10,10,4,10,11,10,11,11,11,10,11,11,11,11,11,4,11,11,4,10,4,10,11,11,10,4,11,11,11,4,10,10,10,10,11,10,4,10,11,10,10,10,11,11,10,10,10,11,10,10,11,11,4,4,10,11,11,11,4,10,11,10,11,11,10,11,10,10,11,4,10,10,4,10,4,10,11,11,11,10,10,10,4,11,10,11,11,4,10,10,10,10,4,11,11,10,11,10,10,10,10,11,11,11,11,11,10,11,4,11,4,10,11,11,10,10,10,10,11,10,4,11,10,10,10,11,10,10,10,4,11,11,4,4,11,4,10,10,10,10,4,11,4,11,11,11,10,10,10,11,4,4,11,11,10,10,10,11,4,11,10,4,4,11,10,11,10,11,10,10,10,11,11,11,11,10,10,11,11,10,11,10,10,10,10,11,10,10,4,11,11,11,11,10,10,11,11,10,11,11,11,10,11,11,4,11,10,10,10,10,11,11,4,11,10,11,11,10,10,11,10,11,10,11,10,11,10,10,11,11,10,4,11,10,11,11,10,10,10,10,11,11,10,11,10,10,11,11,11,11,4,11,11,11,10,10,10,11,11,11,11,11,11,11,10,11,10,11,11,10,11,11,4,10,10,10,10,11,4,10,4,11,4,11,10,4,10,4,11,11,10,10,11,10,11,4,10,10,11,10,10,11,10,4,11,11,11,11,10,10,11,4,11,10,4,4,10,10,10,10,11,11,10,11,4,11,4,11,10,4,11,4,11,10,10,4,11,11,10,11,10,11,10,10,11,11
11,11,10,10,10,4,10,4,11,10,4,11,11,10,10,4,4,10,11,4,11,10,4,4,11,11,4,10,11,11,11,11,11,4,11,4,11,11,11,10,10,4,4,11,10,11,10,10,11,10,10,11,10,10,11,4,10,10,4,10,10,11,11,10,10,10,10,11,11,4,10,11,11,10,11,10,4,10,10,10,10,10,11,4,11,10,10,10,10,11,4,11,11,10,10,4,4,4,10,11,11,10,10,10,4,10,10,11,4,11,10,11,10,10,10,10,4,11,11,10,11,4,4,4,10,10,10,10,11,10,10,11,10,11,11,10,4,10,11,10,4,11,10,10,11,11,11,11,11,11,10,4,10,10,11,10,10,11,11,11,11,10,4,11,11,11,10,4,11,11,11,11,11,11,10,10,10,11,10,11,11,10,11,11,11,11,10,11,11,11,10,11,11,10,10,4,10,10,10,11,11,10,11,10,4,11,10,11,11,10,10,4,11,11,11,11,11,10,11,11,11,11,10,10,4,11,11,10,11,4,10,10,4,11,11,4,11,10,11,4,10,11,10,10,10,10,4,10,10,10,11,10,4,10,10,10,4,11,4,11,10,11,10,10,10,11,10,10,11,10,10,11,11,10,11,10,10,11,11,10,11,11,11,10,11,10,11,10,11,11,4,10,11,10,11,11,4,11,10,11,10,11,11,10,11,10,11,10,11,10,10,4,10,11,11,11,10,10,10,10,10,11,11,4,10,10,11,11,11,10,11,11,10,10,10,11,10,10,10,11,11,11,10,11,10,11,10,10,10,10,11,10,11,11,10,4,11,10,10,10,4,4,11,10,11,10,11,11,11,10,10,10,10,10,10,4,10,4,11,11,11,11,4,10,11,10,10,11,10,11,11,11,11,11,10,11,10,11,10,10,11,10,4,4,10,11,11,10,4,10,11,11,11,11,11,11,11,10,10,4,11,11,10,11,11,11,10,11,11,10,10,11,10,10,11,11,10,4,11,11,10,4,11,11,11,10,11,10,11,11,11,11,10,11,11,11,11,10,11,11,11,11,10,11,11,11,11,11,10,11,4,4,11,11,11,11,11,11,10,10,10,10,11,10,11,10,11,10,10,4,10,11,11,11,11,10,10,11,11,4,4,4,11,11,11,10,10,11,11,11,10,10,10,10,11,11,11,11,4,4,11,10,11,10,11,4,11,10,10,11,10,11,11,11,10,4,10,11,10,10,10,11,10,11,11,11,11,11,11,11,11,11,10,11,11,11,11,10,4,10,10,11,11,10,11,10,11,10,10,4,10,11,11,11,11,10,4,11,11,10,10,11,10,10,11,10,10,11,10,10,10,11,10,10,11,10,10,11,10,4,11,11,10,10,10,10,4,10,4,11,11,11,4,10,11,10,4,10,11,10,10,10,4,11,4,4,11,11,10,4,11,10,4,10,11,11,11,10,10,10,10,11,11,11,10,11,10,10,11,10,4,4,11,10,11,11,10,10,11,10,10,11,10,11,10,11,11,4,10,11,10,11,11,11,11,10,10,4,11,11,10,4,11,11,10,10,10,11,11,11,10,4,4,11,10,4,4,11,4,10,10,11,11,11,10,11,10,11,4,11,4,4,10,11,11,4,4,10,4,10,11,11,10,10,4,10,11,11,10,11,11,4,11,4,10,4,10,10,11,11,10,4,11,11,11,11,4,11,10,10,10,11,11,4,4,11,11,10,10,11,11,10,11,10,11,4,10,10,11,10,10,4,10,11,11,11,10,10,11,11,10,11,10,10,10,11,11,4,4,10,4,10,10,10,11,4,10,10,10,10,4,11,10,11,11,10,11,4,10,11,11,10,11,11,11,11,11,10,4,11,10,11,4,10,10,11,10,4,10,11,11,10,4,4,10,11,11,11,10,11,11,10,4,10,10,10,10,11,11,10,11,10,11,4,11,11,10,11,10,11,4,10,10,4,10,4,11,10,10,11,4,10,11,10,10,11,10,11,11,11,11,10,10,11,11,11,10,11,10,4,4,11,10,11,10,11,10,10,10,10,11,10,4,10,11,10,10,11,10,11,11,11,10,11,11,11,10,4,11,10,11,4,11,10,11,11,11,10,11,11,10,10,4,11,11,11,11,10,10,4,11,11,11,11,11,11,10,11,10,11,11,11,10,11,11,10,10,10,4,11,11,10,11,11,11,10,11,11,11,11,4,10,10,11,10,10,11,11,10,10,10,11,4,11,10,10,10,10,10,4,10,11,11,11,10,10,10,11,10,10,10,11,10,10,4,10,11,11,4,11,10,10,11,11,10,4,11,10,11,10,11,11,11,10,4,11,10,11,11,11,10,10,11,4,10,10,4,10,10,4,10,11,11,4,4,10,11,10,11,10,11,11,10,11,10,10,10,11,11,11,11,4,10,11,4,10,10,10,10,11,4,11,4,11,11,10,11,10,10,11,10,11,11,11,11,10,11,10,11,10,11,10,11,11,11,11,11,11,11,11,11,11,4,11,10,11,11,10,11,10,11,4,11,10,11,11,11,4,10,11,11,4,11,10,11,4,10,10,11,10,11,11,11,11,4,10,11,11,11,4,10,10,10,10,10,10,10,11,11,10,11,10,4,11,10,11,10,10,10,10,11,11,11,10,10,11,11,11,11,10,11,11,10,11,4,10,11,10,10,10,11,10,11,11,10,10,11,10,11,10,10,10,10,4,10,10,10,11,10,10,10,11,11,11,11,10,11,11,11,11,10,10,10,4,4,11,4,10,10,10,11,11,11,10,11,10,10,11,10,11,10,10,4,10,10,4,10,10,10,10,4,4,11,10,10,11,11,10,11,10,4,11,11,10,11,11,11,4,10,11,10,11,11,11,10,11,4,11,11,10,10,10,4,4,11,4,11,10,11,4,10,11,11,10,10,11,4,11,11,11,11,10,10,11,10,11,11,11,11,10,11,11,10,4,10,10,10,11,11,11,10,10,11,10,11,10,10,10,11,10,11,10,4,11,11,11,4,10,10,10,10,4,10,4,10,10,10,11,10,11,4,11,10,11,10,10,11,10,11,11,10,10,10,10,11,11,10,10,11,10,11,11,11,11,11,11,11,10,11,10,11,10,4,10,4,10,11,11,11,4,10,10,11,10,10,10,10,10,11,11,10,10,4,11,11,10,11,10,11,4,11,11,4,11,10,10,11,10,11,10,10,10,11,10,11,10,11,11,10,11,11,10,11,10,10,10,10,11,4,10,10,10,11,11,11,11,11,11,11,10,10,11,11,10,11,4,10,11,10,11,11,11,10,10,11,10,11,11,10,10,10,11,10,11,11,4,4,11,11,4,10,4,11,10,10,11,11,11,10,10,11,11,10,11,11,10,10,11,11,11,10,11,11,11,11,10,11,11,11,11,4,10,10,11,10,10,11,11,10,11,10,10,11,10,11,11,10,11,11,11,4,10,10,11,11,10,11,10,4,11,10,11,11,10,11,10,10,4,4,10,4,10,11,10,11,11,4,11,11,4,10,11,10,10,11,10,10,4,11,11,11,11,10,10,10,11,10,11,10,11,10,10,11,11,11,10,11,10,10,11,11,11,11,10,11,11,11,11,11,10,11,11,10,10,10,10,10,10,10,11,10,10,4,10,10,10,11,11,4,11,11,10,11,10,11,11,11,11,11,4,11,4,4,10,11,10,11,10,11,11,10,10,10,11,11,4,4,11,11,10,11,11,10,11,10,11,10,4,10,10,10,11,10,11,10,10,10,10,11,11,11,11,4,11,11,10,11,11,4,4,4,10,11,11,11,10,10,11,11,11,10,10,11,10,11,11,10,4,4,11,11,10,4,10,11,11,11,10,10,11,10,10,10,11,10,11,10,11,10,10,10,10,10,11,10,10,11,11,11,11,11,11,10,11,4,10,11,11,10,11,10,4,10,10,4,11,10,11,11,11,11,11,10,10,4,10,11,10,10,4,10,11,11,11,10,10,10,11,10,10,10,10,11,11,4,10,10,11,10,11,10,11,11,11,10,10,11,10,11,11,11,10,11,10,10,10,10,10,10,11,10,10,11,11,10,4,11,10,11,11,10,4,4,11,10,10,11,11,11,11,11,10,10,11,11,4,11,10,10,10,11,11,4,10,10,10,4,10,11,11,11,10,10,11,11,10,10,11,11,4,10,11,11,11,11,10,4,10,10,11,11,10,11,4,11,10,11,10,11,10,11,4,11,11,11,10,10,10,11,11,10,10,11,10,10,4,11,10,10,11,11,11,11,11,4,11,10,11,11,10,11,11,11,4,11,10,11,4,10,10,11,10,10,11,11,11,10,11,4,11,11,10,10,11,10,11,11,11,4,10,4,11,11,10,11,4,11,10,4,10,11,11,10,4,4,4,11,10,10,10,10,10,11,10,10,10,11,11,10,10,11,10,10,4,10,10,11,10,10,10,11,11,10,10,11,11,10,10,11,11,11,11,4,10,11,11,10,10,10,10,11,10,11,10,11,11,4,4,10,10,11,10,10,10,10,10,10,10,11,11,10,11,11,10,10,4,10,11,4,10,10,11,4,11,10,11,4,10,11,11,11,11,4,11,10,11,10,4,4,11,4,11,11,10,11,4,11,11,10,11,4,11,4,11,10,10,11,10,10,11,10,11,10,11,10,10,10,10,10,11,11,11,11,10,10,11,11,10,10,11,11,10,11,10,11,11,10,11,11,11,11,10,11,11,11,11,10,10,11,11,11,11,10,10,10,11,10,11,11,11,10,11,11,4,10,4,10,10,11,11,4,10,10,11,10,11,11,10,11,11,10,4,10,11,11,11,10,10,11,10,11,4,10,10,10,10,10,10,10,10,11,10,10,11,4,10,11,10,11,11,10,11,11,11,10,11,10,11,11,10,10,11,10,10,11,10,11,10,10,10,11,11,10,11,10,11,11,10,11,11,11,10,10,10,11,11,10,11,11,10,4,11,10,4,11,10,11,11,11,10,11,11,10,11,11,4,11,10,11,11,10,10,10,11,11,4,10,10,11,11,11,10,11,10,10,10,10,10,11,10,11,11,11,11,11,11,10,11,11,11,10,11,10,10,10,10,10,11,11,11,11,11,11,10,11,4,11,11,4,11,11,10,10,10,4,10,4,11,11,10,10,11,11,11,10,4,11,11,4,11,4,10,10,11,11,11,10,11,10,10,11,11,11,11,10,10,11,11,10,4,11,11,11,4,11,11,10,10,10,11,10,11,10,10,11,10,11,4,10,4,11,11,11,11,4,10,11,10,11,10,11,11,10,10,11,10,11,11,4,10,10,11,10,4,10,10,11,4,10,11,11,11,11,10,10,10,10,4,10,4,10,11,10,11,11,4,11,11,11,11,11,10,11,11,11,10,10,10,11,11,11,11,11,11,11,11,11,4,11,10,10,10,10,10,10,10,10,11,11,10,4,11,10,10,10,11,11,11,11,4,11,10,11,10,4,10,10,4,11,11,11,11,4,10,10,4,11,10,10,10,10,10,11,11,10,4,4,11,11,10,11,11,4,11,10,4,10,11,4,11,10,10,10,10,10,10,10,4,10,10,10,11,11,11,10,11,11,11,10,10,4,4,10,10,4,11,11,10,11,10,4,4,10,10,11,10,4,11,11,10,11,10,10,10,11,10,11,4,11,10,10,10,11,10,10,11,10,10,11,11,4,11,10,10,11,11,10,10,10,10,10,11,11,4,11,10,10,11,10,11,11,11,10,10,11,11,11,11,4,4,4,10,11,11,11,11,11,11,4,11,11,4,11,10,10,11,11,10,10,11,11,10,11,11,11,11,10,10,10,10,11,10,11,11,4,11,11,11,4,11,4,11,10,11,4,10,11,10,11,10,11,11,10,11,11,10,11,11,4,4,4,11,11,10,11,11,4,10,10,11,10,11,10,4,11,10,10,11,10,10,10,11,11,11,10,11,11,11,10,10,10,10,4,11,4,10,11,11,10,10,11,4,10,11,10,10,11,11,10,11,10,11,4,10,11,10,11,10,10,4,10,10,11,4,4,10,11,10,4,10,11,10,10,10,11,10,11,10,11,10,11,10,10,11,10,4,10,10,11,4,11,11,11,4,11,11,4,11,4,10,4,11,10,11,10,10,11,11,10,11,10,11,4,10,4,11,4,11,11,10,4,11,4,11,11,11,10,11,11,11,4,11,10,11,11,11,10,11,10,11,11,11,4,10,11,11,11,4,4,11,11,11,10,10,11,11,11,11,11,10,4,10,10,10,10,10,10,10,10,10,11,10,11,10,4,4,11,11,10,4,10,4,11,11,10,10,11,10,11,10,10,11,11,11,11,10,11,10,11,4,10,10,10,11,11,10,10,11,10,10,11,4,11,10,10,10,11,11,10,10,4,10,11,11,11,11,11,4,11,10,11,4,10,11,10,11,11,10,11,11,10,11,11,10,10,11,11,10,10,10,10,11,10,11,11,11,11,11,10,11,10,11,11,11,11,4,11,11,11,10,11,11,11,10,10,11,11,4,10,10,10,11,10,4,10,11,11,11,11,10,11,10,10,4,4,11,10,10,10,10,10,10,10,10,4,11,4,10,10,10,10,10,10,10,11,10,11,10,11,11,11,11,11,10,10,10,11,10,10,10,10,10,4,11,10,10,10,4,11,10,11,11,11,11,11,10,11,10,11,4,11,11,11,10,10,11,4,10,11,11,10,10,11,10,11,10,10,11,11,11,4,11,10,10,10,11,10,10,4,11,11,11,11,4,11,11,4,4,11,11,10,11,10,10,10,10,11,10,10,11,10,11,11,10,10,11,10,4,11,10,11,11,11,11,10,11,11,11,11,11,11,10,11,10,11,10,10,11,11,10,10,11,10,4,4,10,10,10,11,4,4,10,11,10,11,10,10,11,11,4,4,10,10,10,11,11,10,10,11,11,11,11,10,11,10,4,11,10,4,10,11,10,10,11,11,10,10,11,11,11,4,11,11,4,10,11,10,4,10,10,10,4,10,10,11,11,10,11,10,11,10,11,10,10,10,11,10,11,10,10,11,11,10,10,4,4,10,10,10,4,10,11,4,11,10,11,10,11,11,10,4,11,10,10,11,10,11,10,4,11,10,4,11,10,4,11,4,10,10,10,4,11,10,10,11,11,11,10,11,10,11,4,4,11,10,10,11,11,4,11,4,11,10,10,11,10,10,10,10,11,11,11,4,4,10,11,10,4,10,11,11,10,11,11,4,10,11,11,10,10,10,10,10,10,10,10,11,11,10,10,10,10,11,11,11,10,11,4,10,10,10,11,4,10,10,11,10,11,10,10,11,11,10,10,11,10,11,10,11,11,4,10,4,11,10,11,11,10,11,4,10,11,4,11,11,4,11,11,10,11,10,11,10,4,10,10,4,10,10,4,11,10,10,11,10,11,10,11,11,10,10,4,10,11,10,11,10,10,10,10,10,11,10,10,4,11,11,11,10,4,4,11,10,11,11,11,11,10,11,11,10,11,10,11,10,11,11,4,11,10,10,11,10,4,11,10,11,10,11,11,11,10,10,10,10,10,11,11,11,11,10,10,11,11,4,11,11,11,10,4,11,10,11,4,10,11,10,10,10,11,4,11,10,10,11,10,10,10,10,11,11,4,4,4,10,4,11,10,10,10,10,11,11,10,10,10,11,11,4,11,10,10,10,11,11,11,11,10,4,11,4,4,10,11,10,10,10,10,11,10,10,11,10,4,11,10,11,10,10,11,10,10,10,4,10,11,11,10,10,11,10,10,11,10,11,10,10,10,10,11,10,11,11,10,11,10,11,11,11,4,11,10,11,4,10,10,10,11,11,11,11,10,4,11,11,10,10,10,11,10,11,11,10,10,10,10,10,10,11,10,11,11,11,11,10,10,10,11,4,11,4,4,11,10,11,10,10,10,10,11,4,11,4,11,11,10,10,11,10,10,10,10,11,10,11,10,4,10,10,10,10,4,11,11,10,11,10,11,10,10,4,10,10,4,4,11,11,10,11,10,10,11,4,10,10,11,11,10,10,11,4,11,11,10,11,11,11,4,11,11,4,11,4,11,11,11,11,11,11,10,10,11,11,11,10,10,10,10,11,4,10,11,10,10,11,11,10,11,10,4,11,11,11,4,10,10,10,10,10,10,10,10,10,11,10,10,11,11,11,11,11,10,11,11,11,11,11,10,10,10,11,10,11,11,11,11,10,10,11,10,11,11,4,4,10,11,11,11,10,10,10,4,11,11,11,10,10,10,10,11,11,11,10,11,10,11,10,11,10,11,11,10,11,4,10,4,11,10,10,10,10,10,4,10,10,10,4,10,11,4,11,11,10,4,10,11,10,4,11,4,11,11,4,4,10,10,11,11,11,4,10,10,4,11,4,10,11,11,4,10,10,11,11,11,11,11,11,10,10,10,4,11,11,11,4,11,10,10,11,10,10,10,11,10,11,11,11,10,10,11,4,11,11,10,4,11,11,10,10,10,10,10,11,4,10,11,11,10,11,4,11,4,10,11,11,10,11,11,10,10,11,4,11,11,10,11,4,11,11,11,4,10,10,11,10,10,4,10,11,10,10,10,10,10,10,11,10,10,4,11,10,10,10,10,10,10,10,11,10,11,4,10,4,4,11,10,10,11,11,10,11,4,4,10,10,11,11,10,4,11,10,11,10,11,4,11,4,11,11,10,10,11,10,11,10,10,10,11,11,11,10,11,10,10,10,10,10,11,10,11,11,11,10,4,10,10,11,11,10,11,10,10,10,10,11,11,11,10,10,10,11,11,10,4,4,10,4,11,10,11,11,10,4,10,10,10,10,11,4,10,10,11,10,10,10,10,11,10,4,10,11,11,10,10,10,11,10,4,10,11,11,4,10,4,10,11,11,11,11,4,4,11,11,11,4,11,11,11,11,10,10,11,11,4,4,10,10,11,11,10,11,11,10,11,10,11,11,11,11,11,10,11,10,11,10,11,11,10,10,11,4,10,10,11,11,10,10,11,11,10,10,10,11,10,11,11,10,10,11,11,10,11,11,11,10,11,10,10,11,10,10,4,4,11,11,11,11,10,4,4,11,10,4,10,11,11,11,10,11,10,10,4,10,11,4,11,10,11,10,4,4,11,4,11,10,11,11,11,4,10,10,10,11,10,4,11,10,10,11,11,10,11,10,10,11,11,10,10,4,10,4,10,11,10,11,11,11,11,11,11,10,11,10,11,10,4,11,11,10,11,11,11,10,10,11,10,11,11,10,4,11,4,10,10,11,10,11,10,10,10,4,11,10,10,11,10,10,10,4,10,10,10,4,11,11,10,4,10,11,11,10,11,11,10,10,10,10,4,10,11,4,11,11,4,11,11,11,11,11,11,11,10,11,10,11,4,11,11,4,11,10,11,10,10,11,11,10,4,11,10,4,11,10,11,4,11,11,11,10,10,10,10,10,11,11,4,10,11,11,11,10,11,11,10,4,4,11,11,10,4,10,10,10,11,10,10,11,4,11,4,11,10,10,10,11,11,4,11,10,10,10,11,10,10,10,10,11,11,10,11,11,10,10,10,11,10,11,4,11,11,11,10,10,11,10,10,4,10,11,10,11,10,10,11,10,11,11,11,11,10,11,10,11,10,11,11,4,10,10,11,11,10,10,11,11,10,10,11,4,10,11,10,11,11,11,11,11,4,4,11,11,11,10,10,11,4,10,11,11,11,11,11,11,11,11,10,10,11,10,11,10,10,11,10,10,4,10,10,4,11,10,11,10,4,11,11,11,11,11,11,11,11,10,10,10,11,10,11,11,11,10,10,4,11,11,10,10,10,11,11,4,10,4,4,11,11,10,11,11,11,10,10,11,10,11,10,10,11,11,11,10,11,10,10,10,10,10,10,11,11,11,11,11,10,10,10,10,10,4,11,11,10,11,4,10,4,10,10,11,10,11,11,10,11,11,10,10,10,11,4,11,10,11,11,10,10,11,11,10,10,11,10,11,11,10,11,10,11,11,4,10,10,11,11,10,11,10,10,11,10,11,10,4,10,11,4,10,11,10,11,11,10,10,10,10,11,10,11,10,11,11,10,11,10,11,11,11,10,10,11,11,11,10,10,10,10,11,10,10,11,11,10,10,11,11,10,10,10,11,11,10,10,10,10,11,11,10,11,4,11,11,11,10,10,10,4,11,11,10,10,11,10,10,10,10,11,10,10,10,10,11,11,11,4,10,11,10,11,10,10,11,4,11,4,10,11,10,11,10,11,10,10,11,10,11,11,10,11,11,11,4,10,11,11,10,10,11,10,10,10,10,11,10,10,11,11,10,11,10,11,4,4,10,10,10,11,11,4,10,10,10,10,11,11,10,10,11,10,4,10,11,11,10,10,11,10,11,10,11,11,10,11,10,11,10,11,10,11,4,11,11,4,11,11,10,4,10,11,10,10,11,10,11,10,11,11,4,11,11,11,10,11,11,11,10,10,10,11,11,11,10,10,11,10,10,11,10,11,11,11,4,11,10,10,11,10,11,11,10,11,4,11,10,11,11,10,11,4,11,10,11,10,4,4,11,4,10,10,4,11,10,10,10,10,10,10,10,11,10,11,4,11,11,4,10,11,10,11,10,10,10,10,10,10,10,10,10,11,11,11,10,11,11,10,10,10,11,10,10,11,4,11,10,10,10,11,11,11,11,10,10,10,10,10,10,11,10,11,11,10,11,10,11,4,4,11,11,11,10,11,11,10,4,10,4,10,11,4,10,10,4,10,10,11,10,11,10,11,10,10,4,11,11,11,4,11,11,11,11,11,10,11,11,10,11,11,10,10,10,10,11,11,11,10,11,11,10,4,11,11,11,10,10,10,11,11,11,4,10,11,10,10,11,11,11,11,4,10,11,11,11,11,10,4,10,10,10,11,11,10,10,11,10,11,10,11,11,10,10,11,11,11,4,10,10,4,11,11,11,11,10,11,10,10,10,11,11,11,11,11,10,11,4,4,10,10,10,10,11,11,10,10,4,11,10,10,10,10,4,11,11,10,10,11,10,11,11,10,11,10,10,10,11,10,11,11,11,10,4,10,10,10,10,10,4,10,10,11,10,10,10,10,4,4,11,11,10,10,11,10,11,4,10,10,10,10,10,11,11,4,10,10,11,4,11,4,10,11,11,11,11,10,4,10,10,10,10,10,11,10,11,11,10,11,11,11,4,11,11,10,10,11,11,10,10,11,11,4,4,10,11,10,10,11,10,11,11,10,11,11,11,10,10,10,10,4,10,10,11,10,11,10,4,10,10,10,10,4,11,11,11,10,11,11,10,11,4,11,10,10,11,10,10,4,11,11,4,11,11,11,11,10,10,10,10,11,10,10,4,10,11,11,11,10,11,11,4,10,10,4,11,10,10,11,10,11,10,11,10,10,10,4,11,11,10,11,10,10,11,11,11,10,11,11,11,10,11,10,10,10,11,4,11,11,10,11,10,11,10,10,10,10,11,11,4,11,4,10,11,4,10,10,10,10,10,10,10,10,10,4,11,10,11,11,4,4,11,10,10,10,10,11,11,4,4,11,10,11,11,4,10,11,10,4,11,11,11,10,11,11,11,11,10,10,4,11,10,11,11,4,11,11,11,11,10,11,11,11,11,11,11,10,11,11,4,4,10,10,10,10,11,4,10,4,11,4,10,4,10,11,10,10,10,10,4,11,10,11,11,10,11,11,10,4,10,10,11,4,11,4,11,11,11,10,11,4,11,10,10,11,10,11,10,11,10,11,10,4,10,10,10,10,10,11,11,11,11,11,10,11,10,11,11,11,11,11,4,10,11,11,10,10,10,10,11,11,4,11,10,11,10,11,4,11,11,10,11,10,11,4,10,11,11,10,10,10,10,11,11,10,11,10,10,11,4,10,11,11,11,10,10,4,11,11,4,10,4,11,11,10,11,10,11,10,11,10,10,10,4,11,4,11,4,10,4,10,11,11,11,11,10,11,11,11,4,4,10,10,11,10,11,11,11,11,10,10,11,11,11,11,11,10,10,10,10,11,10,11,4,11,11,11,10,10,4,10,10,10,11,11,11,4,4,10,11,11,10,4,11,4,11,10,10,11,10,10,11,10,11,4,4,10,10,10,10,10,10,4,11,10,10,11,11,10,11,10,10,4,10,4,11,11,10,11,11,11,11,11,11,10,11,11,11,10,11,10,10,10,11,10,10,11,4,11,10,11,11,11,10,11,11,11,11,10,11,11,11,11,10,4,10,10,10,11,10,11,11,10,10,11,4,11,11,11,10,4,11,10,11,10,11,10,11,11,4,11,4,11,11,10,11,4,11,4,10,11,10,11,10,11,11,10,11,10,11,10,11,4,10,11,4,11,10,11,11,4,10,11,10,11,11,11,10,10,11,10,10,11,11,10,10,10,10,4,11,11,10,4,11,11,4,10,11,10,4,11,10,4,4,10,4,10,10,10,11,10,11,11,11,11,10,11,10,11,11,11,11,11,10,11,10,10,11,10,10,10,11,11,4,10,11,10,11,11,11,10,11,11,11,10,10,11,4,11,10,11,10,11,10,11,11,11,10,10,11,10,11,11,10,11,10,10,11,10,11,10,10,11,10,10,11,10,4,10,10,11,10,11,11,11,11,4,11,10,11,10,11,10,10,4,11,11,10,10,4,4,11,10,10,10,10,10,11,10,11,10,10,10,11,11,10,11,10,10,11,11,10,10,11,11,10,11,10,11,11,4,11,10,4,10,11,10,10,11,10,10,10,10,10,11,10,4,10,10,11,4,11,11,10,10,11,10,10,11,11,10,10,10,10,11,11,4,10,11,10,11,4,11,10,11,10,11,11,10,11,4,11,11,10,10,11,10,11,11,10,11,4,4,10,10,4,11,10,10,11,10,10,10,10,4,4,10,10,10,11,10,10,11,11,11,10,10,10,11,11,11,10,11,11,10,11,11,11,10,10,10,4,10,11,10,11,11,10,10,10,11,11,11,11,10,11,10,10,11,11,11,4,10,10,4,10,10,10,11,10,10,10,11,4,11,4,10,11,11,10,11,11,11,10,10,10,11,11,11,4,10,11,10,10,4,10,10,10,10,11,10,4,10,11,4,10,4,10,11,11,11,11,10,11,10,10,4,4,10,11,10,10,10,11,10,10,11,11,10,11,10,10,11,11,11,11,11,10,4,10,11,11,4,11,10,11,4,11,10,4,10,11,11,10,11,10,10,10,10,10,11,11,10,11,10,4,10,11,10,10,10,10,10,11,10,11,11,10,11,4,11,10,4,10,11,4,11,11,10,10,11,10,11,11,11,11,11,11,11,11,11,4,10,4,10,10,10,10,10,11,10,4,10,10,4,11,4,11,4,10,11,4,10,10,10,11,10,10,10,11,11,4,11,11,10,11,10,10,11,11,11,10,10,11,11,11,11,10,10,10,10,11,10,10,10,10,11,10,10,11,11,10,10,11,10,11,10,4,11,10,10,10,10,11,10,10,11,11,10,10,10,10,10,11,10,11,11,10,11,10,11,11,4,10,11,11,11,10,10,10,11,10,11,10,10,10,11,10,10,11,10,4,4,10,11,10,10,10,10,10,10,4,4,10,10,4,10,10,4,10,11,10,11,11,10,10,11,11,10,10,11,10,10,11,11,11,11,11,10,10,11,10,10,11,10,11,4,11,10,11,11,11,11,11,10,11,4,11,4,11,11,10,11,4,11,11,10,4,10,10,10,10,11,10,10,10,10,10,10,11,10,10,11,11,4,4,11,11,10,4,10,10,11,11,11,10,11,4,11,11,10,4,4,10,4,10,11,10,11,10,10,10,11,4,11,4,11,10,11,11,10,11,10,11,10,4,11,10,11,11,10,10,10,11,10,10,11,10,11,11,4,4,11,11,11,11,10,10,10,10,11,10,4,11,10,11,10,10,10,10,10,10,4,10,4,11,4,11,4,11,10,10,11,11,10,11,10,11,10,10,11,11,11,11,10,11,10,10,11,10,4,10,11,4,10,10,11,10,10,11,11,11,11,11,10,4,11,11,10,10,11,4,10,11,11,11,11,4,10,4,11,10,4,11,4,11,11,11,11,10,4,11,4,11,11,11,4,4,10,10,10,4,11,10,11,11,11,11,11,10,10,11,11,10,10,4,10,10,11,4,10,11,10,10,11,11,10,4,10,11,10,11,11,10,10,11,10,11,11,10,11,10,11,10,10,10,11,11,10,10,10,10,11,10,11,11,4,4,11,11,4,10,10,11,4,4,11,4,10,11,11,4,11,10,11,11,10,11,10,10,11,11,10,10,11,10,10,4,4,4,11,11,11,4,11,4,11,10,11,4,10,10,11,10,11,11,11,11,4,4,11,10,11,10,10,4,4,4,10,11,11,11,10,11,10,10,11,10,4,10,4,10,4,11,11,10,10,4,4,11,11,11,11,11,10,10,4,11,10,10,11,11,10,4,4,10,10,11,4,4,11,4,10,10,11,10,10,10,4,10,10,11,11,11,10,11,11,10,10,11,4,4,10,11,11,4,11,10,11,10,10,4,11,10,11,4,10,11,11,10,11,11,10,10,10,11,10,11,10,10,11,10,11,11,10,4,10,10,10,11,10,10,11,11,10,11,10,11,10,11,11,11,11,10,11,10,11,11,11,11,10,11,11,4,11,10,11,10,10,11,10,10,10,11,11,11,10,11,11,4,10,11,11,11,11,11,4,11,10,11,11,11,10,10,11,10,4,10,11,10,11,4,10,10,10,10,11,11,10,11,11,11,11,11,11,4,10,10,10,10,10,10,10,11,10,10,11,11,11,4,11,10,4,4,11,11,11,10,10,10,10,10,10,10,11,11,11,10,11,11,11,10,11,11,11,11,10,4,4,10,10,11,11,11,11,4,11,10,10,10,10,4,11,10,4,11,11,10,10,10,11,10,11,10,11,11,11,11,4,11,10,10,10,10,10,11,11,10,4,10,11,11,11,4,10,10,10,11,10,11,11,11,11,10,10,10,11,11,10,10,11,10,4,11,11,10,11,11,11,10,11,11,10,11,10,11,10,11,10,4,10,10,10,11,4,10,10,11,11,11,11,11,11,10,10,11,10,10,10,11,11,11,11,10,10,11,11,4,11,11,10,10,11,10,11,10,4,10,11,11,11,11,4,11,10,10,11,10,11,11,10,11,10,11,11,10,10,11,10,4,4,11,11,4,11,11,4,11,10,10,11,11,11,11,11,11,10,11,10,11,10,10,10,10,11,10,10,10,10,4,4,10,11,4,11,4,10,10,10,10,11,4,10,10,4,10,11,10,11,11,11,11,11,11,11,11,10,4,11,10,10,4,11,11,10,11,10,10,10,10,10,10,11,10,10,11,11,10,4,10,10,11,4,10,11,10,11,10,11,11,10,10,10,11,11,11,11,10,10,10,4,11,10,11,11,10,11,10,10,10,10,10,10,4,10,11,10,11,11,4,10,11,11,10,10,10,10,4,11,10,10,10,11,11,11,10,10,11,4,4,11,11,10,10,11,10,11,11,10,11,11,4,10,11,10,10,11,10,11,10,10,11,11,10,10,11,11,10,10,10,10,10,10,11,10,10,11,11,10,4,11,10,10,11,10,10,10,10,10,11,10,10,10,11,11,11,10,11,11,11,11,11,10,10,11,11,10,10,10,10,11,10,10,11,11,10,11,11,10,11,10,11,11,10,11,11,11,11,11,11,11,10,11,11,11,10,11,11,10,10,11,4,11,11,10,10,10,4,11,11,10,4,11,4,10,10,4,10,11,11,10,10,10,10,11,10,11,4,10,4,10,10,11,10,11,10,4,11,10,10,10,10,11,10,11,10,11,10,11,11,11,10,11,4,11,10,11,10,11,11,11,11,11,10,10,10,11,11,11,4,10,11,10,4,11,10,10,11,10,10,10,11,10,10,11,10,10,11,11,10,11,10,11,11,10,10,10,4,11,11,10,11,10,11,10,10,11,11,10,11,11,10,11,11,11,10,10,10,11,11,10,10,10,10,11,10,10,4,11,10,11,11,10,11,4,10,4,10,10,11,10,10,11,11,10,11,11,4,10,10,11,11,11,11,4,10,11,10,10,4,11,10,11,10,10,11,11,11,10,10,11,10,4,11,4,4,10,10,11,10,10,10,4,11,10,4,11,10,4,11,4,11,4,11,10,4,11,11,11,11,11,4,11,10,10,11,10,11,11,11,10,10,10,10,4,11,4,10,11,11,10,4,4,11,11,10,10,11,11,10,10,11,10,11,10,4,10,11,11,10,11,11,10,4,10,10,11,10,11,4,4,10,11,4,4,10,10,11,4,10,10,10,10,11,10,10,11,10,11,10,11,10,10,10,4,10,10,10,10,10,10,10,11,11,10,11,10,10,11,10,11,11,11,11,4,11,10,10,4,10,11,10,10,4,10,11,11,10,11,11,4,11,11,10,11,11,10,10,11,11,10,11,10,10,11,10,10,10,10,4,10,10,11,10,10,4,11,10,11,10,10,10,10,4,11,4,11,4,11,10,11,11,11,10,10,11,11,10,4,11,11,4,10,10,11,10,10,4,11,10,4,10,4,10,10,10,10,10,10,10,11,10,10,11,4,11,11,10,11,11,11,4,10,10,11,10,11,11,11,11,11,10,10,11,11,10,10,11,10,11,10,4,10,4,10,11,11,10,4,11,4,11,11,10,11,11,10,4,10,11,10,10,4,11,11,11,11,4,11,10,11,11,11,11,11,4,11,10,10,11,4,4,10,4,4,11,10,11,11,10,11,10,10,10,4,11,11,11,10,11,11,10,4,11,10,11,11,10,11,11,11,10,11,11,11,10,11,11,4,10,11,10,10,10,10,11,11,11,10,10,10,10,11,11,11,10,10,11,4,4,11,10,4,10,10,10,11,10,11,10,10,10,11,11,11,11,10,10,10,11,10,10,11,11,10,10,10,11,11,4,11,10,4,10,10,10,10,10,10,10,11,11,11,10,11,11,4,11,10,11,11,11,11,11,10,4,4,11,4,10,10,11,10,10,4,10,11,11,10,11,10,4,4,4,10,10,11,10,11,10,10,4,11,11,10,11,4,11,10,11,11,11,10,10,11,11,11,10,11,11,11,10,11,10,4,11,10,10,10,10,4,11,11,11,10,11,11,11,11,10,10,11,10,10,10,10,11,11,10,10,10,10,11,11,11,10,4,4,11,11,11,11,10,10,11,11,10,10,11,10,10,11,10,10,10,10,10,11,11,4,10,11,10,11,11,10,4,10,10,4,11,4,11,11,10,11,4,11,4,10,11,10,11,4,10,10,10,11,10,4,11,11,10,10,11,11,10,10,11,11,11,10,4,10,4,11,11,11,11,10,10,10,11,10,11,4,10,4,10,11,11,10,10,10,11,10,11,11,10,10,11,10,11,10,11,10,10,11,11,11,10,11,10,11,4,10,11,11,11,10,11,10,10,10,4,10,11,11,10,11,11,10,11,11,11,10,10,4,4,11,4,10,4,10,10,4,10,10,11,11,10,10,11,11,10,11,10,10,10,11,10,10,11,11,11,11,10,10,11,10,4,11,4,4,11,11,11,11,11,10,11,11,11,4,4,4,10,4,10,11,10,10,4,10,4,11,11,10,11,10,11,11,11,10,11,4,11,11,11,10,11,10,10,10,11,10,10,11,4,10,11,4,10,4,10,11,4,11,11,10,11,11,11,11,10,11,10,4,10,11,11,11,11,11,4,10,10,11,4,11,10,10,10,10,11,4,11,11,10,11,10,4,10,11,10,11,10,10,4,10,11,11,11,10,11,11,11,10,10,4,10,11,10,11,10,11,11,10,10,11,10,11,4,11,11,10,10,11,10,10,11,11,4,4,11,11,10,11,11,10,10,4,4,10,11,10,11,10,11,10,11,10,11,11,10,11,10,11,10,11,10,10,10,10,10,11,4,11,10,4,4,10,10,10,10,11,10,4,10,11,11,11,11,4,10,10,4,10,10,10,11,10,10,10,11,10,4,10,11,11,10,11,4,10,11,11,10,10,10,10,11,4,4,10,11,11,11,10,4,10,11,10,11,11,11,10,4,11,10,11,11,11,10,11,10,11,10,4,4,11,11,10,4,4,4,10,10,11,11,11,4,10,4,4,11,10,11,10,11,4,11,11,11,10,11,10,10,11,11,11,10,10,10,10,11,10,10,11,10,11,10,10,10,10,10,11,10,10,10,11,11,10,10,4,10,4,11,11,10,11,11,10,11,11,11,10,10,4,11,11,11,4,10,11,10,10,10,10,11,11,11,10,10,11,10,10,10,10,10,10,11,11,11,4,11,11,11,11,10,11,11,11,10,10,11,11,11,10,11,11,11,11,11,10,10,11,11,11,11,10,10,10,11,10,10,11,10,10,11,10,10,4,11,11,11,10,11,4,10,10,10,4,11,10,10,4,11,11,10,10,11,4,10,10,4,11,11,10,11,10,11,10,4,11,10,4,10,11,11,11,10,10,11,11,10,4,4,10,11,11,10,11,10,11,11,11,4,11,10,4,10,11,11,11,11,10,10,4,11,11,10,11,4,10,10,11,10,10,10,10,10,10,11,10,11,10,4,11,4,4,10,10,11,10,11,11,10,10,11,4,10,11,11,11,11,11,11,11,4,4,11,11,4,10,10,11,11,11,11,10,11,10,11,10,10,4,11,11,4,10,10,4,4,10,11,11,10,11,4,11,11,10,10,10,10,11,10,11,10,11,10,10,4,11,11,10,11,10,10,10,4,4,11,11,10,10,10,10,11,10,10,11,4,10,10,10,10,4,11,11,10,10,10,11,4,10,11,10,11,11,11,10,11,4,4,11,4,11,10,10,11,10,11,11,10,10,10,11,10,10,11,11,10,11,11,4,11,11,11,11,11,10,10,10,11,4,10,11,10,11,10,11,10,11,10,10,11,10,11,11,10,10,4,10,10,11,11,10,11,4,11,10,11,10,11,4,10,4,10,4,10,11,11,4,11,4,10,4,11,10,10,10,11,4,11,10,11,10,11,10,11,10,10,11,11,10,11,11,10,4,10,11,10,11,11,10,4,4,10,10,11,11,10,10,10,4,10,11,10,10,10,4,11,10,11,10,11,4,10,11,11,4,10,11,4,11,10,11,10,11,11,10,10,11,10,11,10,11,11,10,11,10,10,11,11,11,11,11,11,11,10,11,11,10,10,10,11,10,4,11,10,11,11,10,11,11,10,10,11,11,4,10,11,11,10,11,10,11,11,10,11,4,11,4,11,11,10,4,10,11,10,10,11,11,11,10,10,10,10,10,11,11,11,11,10,4,11,10,11,11,4,11,11,11,10,10,11,4,11,11,10,10,10,11,11,10,11,4,10,10,10,11,10,11,4,4,11,4,4,10,11,11,10,10,11,10,10,11,11,11,11,11,10,10,11,11,11,10,11,11,10,4,10,10,11,4,10,10,11,10,11,10,10,4,10,10,10,4,11,10,11,11,10,11,10,11,10,11,4,10,11,10,10,10,11,10,11,10,4,11,10,10,11,10,10,11,10,10,10,11,11,11,10,10,11,4,4,11,11,10,11,11,10,10,10,11,4,11,10,4,11,10,10,10,10,11,11,10,10,4,11,10,10,10,10,10,11,11,11,10,11,10,11,10,10,10,10,11,10,10,4,10,10,4,11,10,11,10,11,10,10,10,11,10,11,4,11,4,4,11,10,11,11,10,10,11,10,11,10,4,11,10,10,11,11,11,10,11,11,11,11,10,10,4,10,10,11,11,11,11,10,10,11,11,10,11,10,10,10,10,10,11,11,11,11,10,10,11,11,10,10,11,10,10,10,11,10,11,11,11,10,11,11,10,11,4,10,11,11,10,11,11,10,11,10,11,10,10,10,10,10,11,11,11,4,4,11,10,10,11,4,11,10,11,11,11,10,11,10,10,10,10,11,11,10,11,10,11,11,11,4,11,4,11,11,10,10,11,10,10,10,10,4,11,4,11,4,4,4,10,10,10,10,4,10,10,11,11,10,11,10,10,11,4,11,11,11,11,4,10,11,11,11,11,11,11,11,11,10,11,10,11,10,10,11,11,10,11,4,11,11,11,10,11,11,4,11,11,11,11,11,11,10,4,11,11,10,4,10,10,11,11,4,11,11,11,11,11,10,11,10,11,10,11,10,10,4,11,11,11,11,10,10,11,10,10,11,11,10,10,10,11,11,11,11,10,10,11,11,11,4,10,11,10,4,10,10,10,10,4,11,11,4,11,11,10,11,11,10,11,11,10,11,11,10,10,4,10,10,11,10,4,10,11,11,4,10,10,11,11,10,11,10,10,10,10,10,11,10,10,11,11,11,11,10,11,10,10,11,10,4,10,10,11,10,10,10,10,11,11,10,4,11,11,10,11,11,4,11,10,11,11,10,11,10,11,11,11,11,11,10,11,11,10,11,11,11,11,11,11,10,11,11,10,10,10,11,10,10,11,10,10,11,11,11,10,11,10,10,10,10,11,11,11,11,11,10,11,10,11,10,4,11,10,11,11,10,10,4,11,11,4,11,4,10,11,11,10,11,11,11,11,10,11,10,11,4,4,10,10,11,4,11,11,10,10,11,11,10,11,11,10,11,10,4,11,11,4,11,10,10,4,4,10,11,11,10,10,11,11,11,10,11,11,10,11,11,11,11,4,11,10,4,10,10,10,11,11,11,11,10,11,4,11,11,11,10,4,10,11,10,10,11,10,11,4,4,11,11,4,10,11,10,11,4,10,4,10,11,11,11,11,11,10,10,11,10,11,10,10,11,10,11,10,4,11,4,11,4,11,11,11,11,11,10,10,11,11,10,11,11,11,10,11,11,10,11,10,11,11,10,11,11,10,11,11,10,10,10,10,4,4,4,11,10,11,11,11,11,11,10,11,11,10,11,10,4,10,11,10,11,11,11,4,11,11,11,10,11,11,11,4,11,11,11,11,10,10,11,11,11,10,11,11,11,10,11,10,10,10,10,11,10,11,11,10,10,10,10,10,10,4,10,10,10,11,10,4,11,10,4,11,10,10,10,11,11,11,10,11,10,10,11,10,11,11,10,11,10,11,11,11,10,10,11,10,11,10,4,10,10,4,11,11,10,11,10,10,10,11,4,10,4,11,11,10,11,10,11,11,11,11,10,11,10,11,10,10,4,11,11,11,10,11,11,11,11,11,10,10,10,10,4,4,10,10,11,11,10,11,11,11,10,10,11,10,4,4,11,10,11,10,4,10,4,10,11,11,10,11,10,10,11,10,4,11,11,11,11,11,4,11,11,10,11,10,4,11,11,10,10,4,10,11,10,11,10,10,11,10,4,11,4,11,10,11,10,10,10,4,10,11,10,10,11,10,11,11,11,10,11,10,10,11,11,10,4,4,4,11,4,11,11,10,10,10,10,4,4,10,10,10,11,11,10,11,11,10,4,10,11,10,11,10,10,11,10,10,11,10,11,4,10,10,11,11,10,10,11,10,4,10,11,11,11,11,11,11,10,11,11,4,10,11,10,11,10,4,10,11,11,11,11,11,11,11,10,11,4,10,11,10,10,11,10,10,10,10,11,4,11,10,10,11,11,10,11,11,11,11,11,10,10,10,11,10,11,10,11,10,10,10,11,11,11,11,10,11,10,11,11,11,10,4,11,4,10,10,10,10,10,11,10,11,10,11,4,11,11,11,11,4,11,11,4,4,10,11,4,11,11,10,11,10,11,11,10,4,10,11,10,10,11,10,11,11,11,4,10,10,11,10,10,11,10,11,4,10,10,11,11,10,11,10,11,10,11,11,11,11,10,11,10,10,10,10,11,4,11,11,10,10,4,10,11,10,11,11,10,10,10,11,11,10,10,11,11,10,4,11,11,10,11,10,11,10,10,10,11,10,11,11,10,4,10,11,10,10,11,4,11,10,11,10,10,11,11,10,10,11,4,10,4,10,11,10,4,11,4,11,10,11,11,10,4,10,11,4,11,11,4,10,11,11,10,11,11,11,11,11,11,10,11,4,11,10,11,11,10,10,10,11,11,10,4,4,10,11,10,10,11,10,4,4,11,11,11,11,10,11,11,10,10,10,10,10,10,11,11,10,10,10,10,11,10,11,10,11,10,11,11,10,11,10,11,10,11,10,11,11,11,10,11,11,11,11,10,10,10,11,4,10,10,11,11,11,10,4,11,4,10,11,11,11,11,11,11,11,10,10,4,10,10,10,10,10,11,11,10,11,4,10,10,10,11,4,4,10,10,4,11,11,11,11,10,4,10,10,10,4,11,10,4,10,11,10,10,10,11,10,11,11,4,11,11,4,10,4,11,4,11,4,10,4,10,11,11,4,11,4,11,10,10,11,11,10,11,11,10,10,10,10,10,11,11,11,11,10,10,10,11,10,11,11,10,11,10,10,11,11,10,10,11,4,10,10,4,4,10,10,11,10,11,11,4,10,11,11,11,4,11,4,11,10,10,11,10,11,11,4,10,11,11,11,4,10,10,10,10,11,10,11,4,4,4,11,4,10,11,10,10,10,11,10,4,11,11,10,10,11,11,11,11,11,11,11,11,11,10,11,11,11,10,11,11,11,11,10,10,10,11,11,11,11,11
11,4,10,10,11,4,11,11,10,10,11,11,10,11,4,11,4,10,11,10,11,11,10,10,10,11,4,11,10,10,11,11,11,10,4,11,11,4,4,10,11,11,10,11,4,11,10,10,10,10,10,10,11,11,11,4,10,11,10,10,10,10,11,10,10,10,4,4,11,11,10,10,11,10,10,10,4,11,4,10,11,10,11,10,11,10,11,11,11,10,11,4,10,10,10,10,10,10,10,10,10,10,10,11,10,10,10,10,10,10,10,10,4,10,10,11,11,4,11,11,11,11,10,11,10,10,10,11,10,11,4,11,10,11,10,10,10,11,11,10,10,11,11,10,10,10,10,11,10,11,11,10,4,10,4,10,4,10,11,10,11,10,10,10,11,10,10,10,11,10,11,11,11,10,11,10,4,10,11,11,10,4,10,10,10,4,10,11,10,10,11,4,11,11,11,11,11,10,11,10,11,11,10,10,10,10,11,10,11,4,4,10,10,10,10,11,11,4,10,10,10,10,11,11,11,4,11,4,10,11,10,11,11,11,11,10,10,11,10,11,4,10,4,10,11,11,10,11,10,10,10,4,11,4,10,10,10,11,11,10,10,10,10,10,10,10,11,11,10,10,4,11,10,10,10,11,10,10,11,10,11,4,4,10,11,10,10,10,11,4,11,11,4,10,4,11,4,11,11,11,10,11,11,4,4,11,10,10,10,11,11,10,10,11,4,11,10,10,11,10,4,10,4,10,10,10,10,10,11,11,11,10,11,10,11,4,11,10,4,11,11,11,10,11,4,10,10,11,10,4,10,10,11,10,10,11,4,11,10,10,11,10,11,10,11,10,10,11,11,10,10,11,10,4,10,11,11,11,11,10,10,10,11,11,11,10,4,11,11,11,11,10,11,10,11,11,4,11,4,11,10,11,11,11,10,11,10,10,10,11,11,11,10,10,11,11,11,11,10,10,11,10,11,4,11,10,11,4,11,11,10,10,11,11,10,10,11,11,10,4,11,10,10,11,10,11,10,10,4,11,4,11,10,10,11,11,11,11,10,10,4,11,11,10,10,10,4,4,11,10,11,4,10,4,11,11,4,4,10,4,10,10,11,11,11,11,11,4,10,10,11,10,11,11,10,10,11,4,11,10,11,10,11,10,10,4,11,10,10,10,10,10,11,11,11,10,10,10,4,11,11,10,11,11,11,10,10,4,10,11,10,11,10,11,4,10,10,11,4,4,10,11,11,10,11,10,10,11,4,11,10,4,10,10,4,10,11,10,4,11,10,4,10,11,11,10,10,11,10,11,11,10,4,10,4,10,11,10,4,10,11,11,11,10,11,11,10,10,11,11,11,11,11,4,10,11,10,11,11,4,11,11,10,4,11,10,10,10,11,4,10,11,11,10,11,11,10,10,11,11,11,4,4,11,10,10,11,4,10,10,4,11,10,10,4,10,11,10,11,10,10,11,11,10,11,10,10,10,11,11,11,11,11,11,10,10,11,10,10,11,10,4,10,10,10,11,10,10,10,11,10,11,11,10,10,10,11,11,10,11,11,10,11,11,10,11,4,11,11,11,4,11,11,4,11,10,11,11,11,10,11,10,4,4,10,10,11,11,10,4,10,10,11,10,11,10,10,11,10,10,10,10,10,11,10,11,11,11,11,4,10,11,11,11,11,11,11,4,10,4,11,10,11,11,10,11,10,4,10,11,4,11,10,10,10,10,11,4,10,11,10,11,11,10,11,11,4,11,11,10,10,10,10,4,10,10,11,10,11,11,10,10,11,10,10,11,10,11,10,10,10,4,11,11,10,10,10,11,11,11,11,11,11,10,10,10,10,4,11,4,4,11,4,11,10,11,10,11,11,10,4,4,10,11,4,11,11,11,11,11,10,10,10,4,10,4,10,4,11,11,10,11,10,10,11,10,10,11,10,10,10,10,10,10,11,10,4,4,4,10,4,10,11,10,11,11,11,11,11,10,10,10,11,11,11,11,11,11,11,11,4,10,11,11,11,11,10,10,11,10,10,11,10,11,10,11,11,11,10,10,11,10,10,11,11,11,11,4,10,10,11,10,10,10,10,10,10,10,4,10,10,10,11,11,10,11,10,10,10,10,10,10,11,10,11,11,11,10,10,4,11,11,10,4,11,4,11,4,11,10,4,11,10,11,10,11,11,11,10,4,10,4,11,11,11,11,11,10,10,4,4,11,10,10,11,4,10,10,10,10,10,10,11,11,10,11,10,10,10,11,10,4,10,4,11,11,10,11,11,10,11,11,4,11,11,11,11,10,11,11,10,4,10,10,10,10,11,11,10,11,11,10,11,4,10,11,10,11,4,4,10,10,10,4,11,10,11,4,10,11,11,11,11,11,10,11,10,11,11,11,4,10,11,10,10,10,10,11,10,11,11,10,11,11,11,10,11,10,4,11,10,11,11,10,11,10,11,11,10,4,11,11,10,11,11,10,10,11,11,11,11,11,11,4,10,10,10,11,11,10,11,11,10,11,10,10,10,11,10,10,4,10,4,10,11,4,4,10,11,10,11,4,11,10,10,11,11,10,10,10,10,11,11,10,11,10,10,11,11,4,11,4,4,11,10,10,11,11,10,10,4,11,11,4,11,10,10,10,10,10,10,10,10,11,10,11,11,10,10,4,10,11,11,4,11,4,10,11,4,10,10,10,11,11,10,10,4,10,10,11,11,11,10,10,11,10,10,10,11,11,10,4,11,10,10,10,10,11,11,11,11,10,11,10,11,11,11,10,10,11,11,10,10,4,11,10,11,11,10,10,11,10,11,11,10,11,10,11,10,10,11,11,4,11,4,11,10,11,11,10,11,4,11,11,11,10,10,11,10,10,11,10,10,10,10,10,4,10,4,10,4,11,4,11,10,10,10,10,11,11,10,10,11,4,4,4,10,11,11,10,4,10,11,10,4,11,10,11,11,10,11,10,11,10,10,10,10,10,10,11,10,10,10,10,4,11,10,11,11,11,10,10,10,11,10,10,11,11,10,4,10,10,10,4,10,11,11,11,11,10,10,10,10,11,10,10,10,4,10,10,10,11,10,10,11,11,10,10,11,10,10,4,10,10,10,10,10,10,4,11,10,10,10,10,11,11,11,10,11,11,11,11,10,4,10,11,11,11,11,10,11,11,10,11,10,4,10,11,10,10,11,11,11,11,4,10,11,4,10,11,11,11,10,10,10,10,11,4,11,11,10,10,11,4,11,10,4,11,4,11,10,4,11,10,10,10,11,11,11,11,11,11,11,11,11,10,11,10,4,10,10,10,11,11,11,11,11,11,11,11,11,10,4,10,10,11,4,11,11,10,11,11,10,10,11,10,10,10,10,11,11,4,10,10,11,11,11,10,10,11,11,10,10,11,4,11,4,11,10,11,11,11,11,11,11,10,11,10,4,11,10,11,10,11,11,10,10,11,11,11,10,10,10,10,10,11,4,11,11,10,11,10,11,4,10,10,10,10,4,4,11,11,11,11,10,10,10,10,11,11,10,10,10,11,10,4,11,10,11,10,10,10,10,11,11,10,11,11,11,11,11,11,11,10,4,11,10,11,11,4,10,11,11,10,10,4,4,4,11,11,10,10,10,11,10,11,11,10,10,10,11,10,10,11,10,11,4,11,10,11,10,10,11,11,10,10,11,11,10,10,11,11,11,10,11,10,11,10,10,11,4,10,10,11,4,11,11,10,11,10,11,10,4,11,11,10,4,10,11,4,10,10,10,4,11,10,11,11,4,10,10,11,10,4,11,11,11,10,4,11,11,11,11,11,4,11,10,10,11,11,4,4,10,11,11,4,10,11,10,11,10,10,11,4,11,11,10,10,11,10,11,4,11,11,11,4,10,10,10,4,11,11,4,10,10,11,10,11,10,11,11,4,11,10,10,11,4,11,11,10,11,11,11,10,10,4,11,10,11,4,11,11,11,10,4,11,10,11,10,11,11,11,10,11,11,11,10,4,11,11,4,10,10,10,10,11,4,11,4,11,10,11,10,10,10,11,10,11,11,4,10,11,11,10,4,10,10,11,10,4,11,10,10,10,4,10,11,10,11,10,10,10,10,11,4,11,11,10,4,11,11,10,10,11,4,4,11,11,4,11,10,11,10,10,10,11,11,11,10,10,10,10,11,11,10,11,10,11,11,10,4,11,11,10,10,4,10,10,11,11,11,11,10,10,10,10,11,11,11,11,10,11,4,11,11,10,10,10,10,11,10,11,11,10,11,10,10,11,10,11,11,11,11,11,10,11,10,10,10,10,4,4,10,11,11,11,11,11,11,11,10,4,10,11,11,11,10,10,10,11,11,10,11,10,11,10,11,10,11,11,11,11,10,10,10,11,10,10,4,10,11,11,10,10,11,11,10,11,11,11,11,10,11,11,11,10,10,10,11,10,11,10,11,11,11,10,10,10,11,11,10,10,10,11,10,10,4,10,11,11,11,11,10,10,4,11,10,11,11,11,10,10,11,11,11,4,11,4,10,11,11,11,4,11,10,10,11,11,10,4,10,4,10,10,11,10,11,10,10,11,11,11,11,11,10,10,4,11,10,10,4,10,10,11,4,10,10,11,10,10,11,11,10,4,4,11,4,10,10,4,10,10,11,4,10,11,10,11,10,10,10,11,10,11,11,10,10,10,10,10,10,11,11,10,10,4,10,10,11,11,11,10,11,4,10,11,10,11,4,10,10,10,10,10,10,11,11,11,11,11,11,11,10,11,11,10,10,10,11,4,4,10,11,11,10,11,4,10,11,10,11,11,11,4,11,10,11,11,11,10,11,10,10,10,4,11,11,10,10,10,11,10,11,10,4,11,11,4,11,10,10,11,10,11,10,4,10,11,11,11,10,11,11,10,10,11,10,11,10,10,11,10,11,11,11,10,10,10,11,11,4,10,11,4,10,10,11,10,11,11,11,11,11,11,10,11,11,11,11,10,11,10,4,11,10,4,11,10,10,11,10,11,10,11,11,4,11,10,11,10,10,11,10,11,10,11,11,4,10,11,4,11,10,11,10,11,10,11,11,11,4,11,11,10,4,10,10,10,10,11,10,10,11,11,11,11,10,10,11,10,11,4,10,11,11,10,10,11,11,11,10,11,10,11,11,4,11,11,11,11,4,10,10,11,10,4,4,11,10,10,10,10,10,11,10,11,4,10,10,4,10,10,10,11,10,11,10,4,11,11,10,11,10,11,10,11,11,10,11,10,10,10,11,11,10,10,10,11,11,11,11,11,11,10,11,11,10,11,4,4,10,10,11,11,10,10,10,11,11,10,10,11,4,11,4,10,11,10,11,4,11,11,11,11,11,4,10,10,11,10,11,4,11,11,11,11,4,11,11,11,10,4,10,10,11,11,11,10,11,10,11,11,10,10,10,10,11,11,10,10,11,11,11,10,11,10,10,10,10,10,10,4,11,11,10,10,4,10,11,10,10,11,4,4,10,10,10,4,10,10,4,4,11,11,11,11,10,11,11,10,4,4,10,4,11,11,11,10,11,11,11,11,10,10,10,10,11,10,11,10,10,10,10,4,11,10,10,10,10,4,10,11,4,10,10,4,11,4,11,10,10,11,11,10,11,10,11,11,10,11,11,11,11,10,10,11,11,11,10,11,4,4,10,11,10,11,10,10,11,4,10,4,11,11,4,10,10,11,10,11,10,4,10,4,10,10,11,10,11,10,10,11,10,11,4,10,10,10,10,10,11,10,10,11,4,11,10,10,11,11,4,10,10,11,11,10,11,10,11,10,10,4,10,11,11,11,10,10,10,10,10,11,11,10,10,10,10,11,11,11,4,11,11,11,11,10,10,11,11,10,11,10,11,11,10,11,10,4,11,10,11,10,11,11,10,11,4,4,10,11,11,10,11,11,10,11,11,11,11,11,10,10,4,4,10,11,10,11,10,11,4,10,10,11,11,10,11,11,10,11,10,11,11,11,10,11,11,4,11,10,10,11,10,10,10,10,10,10,10,10,10,4,11,11,10,10,11,11,11,11,10,10,10,11,11,11,11,11,10,11,11,10,10,10,10,11,10,10,10,10,10,10,10,10,10,10,11,10,4,4,11,10,10,4,11,11,11,10,10,10,11,11,4,4,10,10,11,10,10,11,10,10,10,11,10,4,10,4,4,11,11,10,4,10,11,11,10,11,10,10,4,11,11,10,11,10,4,11,10,11,10,10,10,4,11,11,11,10,11,11,4,10,4,10,11,11,10,4,4,11,10,10,10,11,10,10,11,10,10,4,10,10,11,10,11,11,10,11,10,11,10,10,11,10,11,11,10,4,10,11,4,4,11,4,10,10,11,10,10,10,10,11,4,11,11,11,11,11,11,10,10,11,10,10,11,11,11,10,10,10,11,11,11,10,4,10,11,4,10,11,11,10,4,10,10,11,11,10,10,11,11,10,10,10,10,11,10,10,10,10,4,10,4,10,4,10,10,4,11,10,4,11,10,10,11,11,11,11,11,11,11,10,11,11,10,10,11,11,11,11,10,11,10,10,10,11,10,10,11,10,11,10,11,11,11,11,11,4,4,11,4,10,4,11,4,10,4,10,10,11,10,4,10,10,10,11,10,10,10,11,4,4,11,10,11,4,10,11,11,10,11,11,10,11,10,11,10,10,11,11,4,10,11,10,10,11,10,10,11,11,11,11,10,11,11,11,10,11,10,10,11,10,4,11,10,10,11,11,4,10,10,10,10,11,4,10,4,10,10,11,11,11,4,11,11,10,10,11,11,10,10,11,4,11,10,11,10,4,11,10,4,11,11,10,10,10,10,10,10,4,11,10,11,10,10,4,10,10,10,4,11,4,10,4,11,11,4,10,10,4,11,10,10,10,10,10,4,10,11,10,11,11,10,11,10,10,10,10,11,10,11,11,10,4,11,11,11,10,11,10,10,11,4,11,10,11,11,11,10,10,11,4,11,10,10,10,4,4,11,11,4,10,11,11,10,11,10,10,10,10,10,11,11,11,10,4,10,10,10,10,11,4,11,11,11,10,10,11,10,10,10,10,10,10,10,11,10,4,11,4,11,11,11,11,10,11,4,11,11,10,10,11,4,10,11,10,10,10,10,11,11,10,11,11,10,4,10,10,10,11,10,10,10,11,11,4,11,4,11,4,10,10,11,4,11,11,11,4,10,10,4,10,10,10,11,11,10,10,10,11,4,10,4,10,11,11,10,11,4,11,4,11,4,4,4,10,11,10,11,11,11,11,11,11,4,11,11,11,11,11,11,10,11,10,10,11,10,11,10,10,10,11,11,11,10,11,10,10,11,10,10,10,10,10,10,11,10,11,10,10,11,10,10,10,11,10,11,11,10,10,10,10,10,11,11,11,10,10,11,10,10,11,10,10,10,4,4,10,10,11,11,10,10,11,10,11,11,4,11,4,4,10,10,10,11,10,11,4,11,10,10,11,11,10,11,10,10,11,10,11,11,4,10,10,10,11,4,11,4,11,11,11,10,11,10,10,10,10,10,11,11,4,10,11,4,10,11,10,11,11,10,11,11,11,10,4,10,10,11,4,11,10,10,11,10,11,10,11,10,10,10,11,10,4,10,11,11,11,11,11,10,11,10,11,10,10,10,11,11,11,4,10,11,10,10,10,10,10,10,10,10,11,4,11,11,11,10,10,10,10,10,10,10,10,11,10,11,11,4,10,10,10,11,11,10,11,10,10,11,11,11,10,11,10,10,10,10,10,4,10,4,10,11,10,11,10,11,11,4,10,11,10,11,10,11,10,10,11,10,11,10,10,11,4,10,4,10,11,11,11,11,10,10,11,11,4,4,11,4,11,11,10,11,10,4,4,11,10,11,11,4,10,11,11,11,4,10,11,10,11,11,10,10,11,4,10,10,10,11,4,10,11,11,10,11,4,10,11,11,10,10,10,4,10,11,11,11,10,11,10,10,11,11,11,11,11,10,11,11,11,4,11,11,11,10,11,11,11,11,11,11,10,11,10,10,11,10,11,11,11,11,11,11,11,4,10,10,4,10,10,11,11,10,11,4,4,10,11,10,11,10,10,10,10,10,11,11,10,11,10,11,4,4,10,10,4,10,11,4,10,10,11,11,10,11,11,4,10,10,11,10,10,4,4,11,11,10,11,10,11,10,4,11,11,10,10,10,10,10,11,11,11,11,10,11,10,10,10,11,11,10,10,11,10,11,11,11,11,11,4,11,10,11,10,11,11,11,11,11,4,10,10,11,11,11,11,4,11,10,10,11,4,11,4,11,11,11,4,11,10,11,11,10,4,10,10,4,10,10,10,11,10,11,10,4,10,11,11,10,10,10,10,10,10,11,11,4,10,11,4,11,10,11,11,10,10,11,11,10,10,10,10,11,10,11,10,4,11,11,10,11,11,10,11,10,10,11,11,11,4,11,4,10,10,11,11,11,4,4,11,11,11,4,10,11,10,11,11,11,11,10,10,11,4,10,10,10,11,4,10,10,10,10,11,10,10,11,4,11,10,10,4,10,4,4,10,11,11,11,10,10,10,10,11,11,11,4,4,10,10,10,11,11,11,10,10,10,4,11,10,11,11,11,11,4,4,11,10,10,4,11,11,11,4,10,4,11,10,11,11,4,10,11,4,10,10,10,4,11,11,10,11,10,10,11,11,11,10,10,10,11,10,10,11,10,11,4,11,10,11,11,11,10,10,11,10,10,10,11,11,10,11,11,10,4,11,10,10,10,11,11,10,11,4,10,10,11,10,10,4,11,10,4,11,11,10,10,11,11,10,11,11,11,10,10,11,10,11,11,4,11,11,4,11,11,11,11,10,10,4,11,11,10,4,11,10,10,10,11,11,10,4,10,10,4,11,11,11,10,10,10,4,11,11,4,11,11,11,10,11,11,11,10,11,11,11,10,11,10,11,4,10,10,10,11,11,11,11,10,10,10,4,11,11,10,10,4,4,10,10,4,11,10,11,11,4,4,4,11,4,11,11,11,10,10,10,4,10,11,10,10,11,11,11,10,11,4,11,4,11,10,11,11,10,4,10,10,11,11,10,10,11,11,10,10,11,11,11,10,11,10,11,4,10,4,10,11,10,11,11,10,11,10,11,4,11,10,11,11,10,4,11,11,11,11,11,11,10,10,10,11,10,11,11,4,11,10,10,11,11,4,10,10,10,11,11,11,11,11,10,10,10,10,11,10,10,11,11,10,10,11,10,11,10,11,10,11,10,11,10,10,11,11,11,11,11,11,10,10,4,11,11,10,10,11,10,10,4,10,11,10,11,11,10,11,10,4,11,10,11,10,4,4,11,10,10,4,11,10,10,10,11,4,10,11,10,10,10,10,10,11,11,11,4,10,11,10,4,11,10,10,10,11,11,10,10,11,10,10,10,11,11,11,10,4,10,11,11,11,10,11,11,10,11,11,10,4,11,10,10,10,11,11,11,4,10,10,4,11,10,10,4,10,10,11,10,11,4,10,10,10,10,11,11,10,10,10,11,11,11,11,10,11,10,11,4,11,11,11,10,4,11,10,11,11,11,11,10,11,11,10,10,11,11,10,10,10,10,10,11,10,11,10,4,11,11,11,10,11,10,10,4,11,11,11,10,4,4,4,10,10,10,11,4,10,11,10,10,10,11,10,4,11,4,10,10,11,10,10,10,10,10,10,10,11,10,4,10,11,11,11,10,10,11,10,11,4,11,10,10,11,11,11,10,10,4,4,10,11,10,4,11,10,10,10,11,4,4,10,4,10,4,11,10,11,11,10,10,11,11,10,11,11,10,10,11,11,11,4,11,10,10,11,10,4,10,10,10,10,10,11,10,10,10,10,11,11,11,11,10,10,11,4,11,11,11,10,10,10,4,11,11,10,11,11,10,10,10,11,4,11,10,11,10,10,10,10,4,10,11,4,10,10,11,11,11,10,10,11,4,11,11,4,10,10,11,11,10,11,11,10,11,10,11,10,11,10,4,10,10,10,11,10,11,11,10,11,10,10,11,11,11,10,10,10,10,4,11,11,10,11,11,11,10,11,11,11,11,10,11,11,10,11,11,11,10,11,11,10,10,10,4,11,11,10,10,11,10,11,11,4,4,11,10,11,10,4,4,10,10,10,11,11,11,11,10,10,11,10,10,11,10,11,10,10,10,11,4,11,11,11,10,10,11,4,11,11,11,11,4,4,10,11,11,11,10,10,10,11,11,11,10,11,10,11,4,10,10,11,11,11,10,10,10,11,4,10,11,4,11,4,10,10,4,10,11,11,4,11,11,11,11,11,11,11,11,10,11,10,10,11,10,10,10,10,10,4,11,10,11,11,10,10,10,11,10,11,10,11,4,10,4,11,11,11,11,11,4,11,11,11,10,11,10,11,10,10,10,10,11,10,10,10,11,4,4,10,11,11,11,4,11,4,10,10,11,4,11,11,11,10,10,10,4,11,11,10,11,10,11,10,10,11,10,11,11,11,11,11,11,10,10,10,11,11,11,10,11,10,10,11,11,10,10,4,11,11,4,10,10,11,11,11,10,10,10,11,4,11,10,10,10,10,11,4,4,4,10,11,11,11,10,11,10,11,10,10,10,11,11,10,11,11,10,11,10,4,10,4,4,10,11,4,11,11,10,11,11,11,10,11,10,11,11,11,10,11,11,10,11,4,10,11,11,11,4,11,10,10,10,4,4,11,10,11,11,4,10,11,10,11,4,11,10,11,11,10,4,10,10,4,11,11,4,11,11,10,11,10,11,11,11,11,10,11,11,11,11,10,4,11,11,11,10,10,10,11,11,11,10,11,11,10,10,11,11,10,11,10,10,11,10,11,10,4,11,11,10,11,11,11,11,10,10,10,10,11,10,10,11,10,10,11,11,10,11,10,11,11,11,10,4,11,4,10,11,11,10,11,11,10,11,11,11,4,10,11,10,4,11,11,11,10,4,10,10,10,10,10,11,11,11,11,10,11,11,11,11,11,10,4,11,11,10,11,11,11,11,11,4,4,11,11,11,11,10,11,4,4,4,10,10,10,10,4,10,11,11,11,11,11,10,11,10,10,11,11,4,10,10,11,10,4,10,10,10,10,11,11,4,10,11,11,11,10,10,11,10,11,10,11,10,10,10,10,10,11,11,11,4,11,11,11,10,4,10,10,4,4,11,11,10,11,10,10,11,4,11,10,11,10,10,10,11,11,11,10,11,10,10,10,11,10,4,10,11,10,11,10,4,10,10,10,11,10,10,4,10,4,11,11,11,4,11,11,4,10,11,10,11,10,11,11,11,10,10,10,11,4,4,10,4,4,4,11,10,11,11,10,10,11,10,4,10,10,11,11,10,11,10,4,11,10,11,4,4,11,10,10,11,4,4,11,4,11,11,11,11,10,11,11,11,11,11,10,10,10,10,10,11,11,4,11,10,10,10,10,11,11,11,11,10,10,10,11,4,10,11,10,11,10,4,11,11,11,10,4,11,10,11,11,11,10,10,11,4,11,11,10,11,11,10,11,11,10,10,11,11,4,11,11,11,10,4,10,10,11,11,11,10,11,10,10,11,10,11,4,11,11,10,10,10,11,4,10,11,11,10,10,4,11,10,11,10,11,11,10,11,11,11,10,11,11,11,10,11,11,4,4,11,11,4,10,4,10,10,11,10,10,10,11,11,11,10,4,11,11,11,11,11,11,4,10,10,11,10,11,11,10,11,10,11,10,11,4,10,10,4,10,11,10,11,4,4,10,10,11,10,11,4,11,11,11,11,4,11,4,11,11,11,11,10,11,10,11,10,11,4,10,4,4,10,11,4,11,11,10,11,11,11,10,10,11,11,10,11,10,11,11,11,10,10,4,10,10,11,10,4,4,10,11,11,4,11,11,10,10,11,10,11,4,10,4,10,11,11,11,10,10,11,4,11,11,11,10,11,11,10,11,10,10,11,11,10,11,11,11,10,10,10,10,11,11,10,10,11,10,10,10,10,11,10,11,11,11,11,11,11,10,10,11,4,4,10,10,10,4,10,10,11,10,10,11,10,10,4,11,10,11,4,11,10,4,11,10,11,4,11,11,11,10,11,4,11,10,11,10,11,10,10,11,11,11,10,11,11,11,11,10,4,11,11,11,11,11,10,10,11,11,10,10,11,11,10,11,10,11,10,10,4,11,11,10,11,11,11,10,11,11,11,10,4,10,4,10,11,10,11,11,11,11,11,10,10,11,11,4,10,4,11,11,11,11,10,10,11,11,11,10,11,10,10,11,11,11,11,11,10,10,11,10,11,11,10,11,4,11,4,4,11,4,10,11,10,11,11,10,10,11,4,10,10,11,4,11,11,11,4,11,10,10,11,11,10,10,10,11,10,11,11,11,11,11,11,4,11,11,10,11,10,11,10,10,11,4,10,11,10,10,10,10,10,11,11,10,11,10,11,4,11,10,4,11,10,11,10,11,10,10,11,10,10,4,10,11,11,10,10,10,10,11,10,11,11,11,11,10,10,11,10,11,10,10,10,11,11,10,4,11,11,11,10,10,11,10,10,4,10,10,4,11,11,11,10,4,11,11,4,10,10,4,10,11,11,10,10,10,10,10,11,11,11,10,10,10,11,4,4,11,10,10,11,10,11,11,4,10,11,11,11,10,11,10,4,11,11,11,11,11,11,10,11,11,11,11,11,4,10,11,11,11,11,10,11,10,4,11,4,10,11,4,10,11,11,11,11,11,10,11,11,11,11,10,11,10,10,11,4,4,10,10,11,10,10,4,11,11,11,10,10,4,11,10,11,10,10,10,11,11,10,11,4,11,11,10,11,11,10,11,11,11,10,10,4,10,11,10,11,10,10,11,11,4,11,10,11,11,10,11,10,10,4,10,11,10,11,11,10,10,11,11,10,11,4,10,11,11,10,11,10,10,4,10,11,10,11,10,11,11,10,4,11,10,11,10,11,10,11,10,11,11,10,4,11,10,10,4,11,10,11,4,11,4,11,10,10,11,11,10,4,10,11,11,11,4,11,11,10,10,11,10,10,11,10,4,10,10,10,11,11,10,10,11,10,10,4,10,11,10,11,11,10,11,11,4,10,4,10,10,11,10,10,11,11,11,10,11,10,10,10,4,10,10,4,11,4,10,10,10,11,11,11,10,10,11,10,11,11,10,11,11,10,10,11,11,11,10,10,10,11,10,10,11,4,11,11,11,4,10,10,11,11,10,10,10,11,11,10,10,11,11,10,4,11,10,11,10,10,10,11,11,4,11,4,10,10,11,11,11,10,11,11,10,11,4,11,11,10,10,4,11,11,4,10,11,4,11,11,11,11,10,10,11,10,10,11,11,10,11,10,11,11,4,10,11,10,11,11,10,10,10,10,10,4,4,4,11,10,11,11,11,11,4,11,4,11,11,11,10,10,10,10,4,10,4,11,11,4,10,4,4,10,10,11,11,11,10,11,4,11,11,11,10,11,10,10,11,11,11,10,10,10,10,11,10,4,11,11,10,10,10,4,4,11,4,10,11,10,10,10,4,11,11,10,10,11,10,11,11,10,11,10,11,4,11,10,10,10,10,10,4,11,10,10,10,4,11,11,10,10,10,4,11,11,10,11,4,11,11,10,10,10,10,11,10,11,11,11,11,11,10,10,11,10,10,11,11,10,11,10,10,10,10,10,10,11,11,10,11,10,11,10,11,4,11,11,10,11,11,10,11,10,11,4,11,10,11,10,10,11,11,11,10,11,10,10,10,4,11,11,11,10,10,10,10,10,10,11,11,11,10,11,10,11,11,11,11,4,11,11,11,11,11,10,11,4,10,10,11,10,11,10,10,11,10,11,10,11,10,11,4,11,11,10,11,11,11,4,4,11,11,11,10,10,10,10,11,10,11,4,11,10,10,11,11,4,4,11,10,10,10,10,11,4,11,10,10,11,11,10,11,11,10,11,11,11,10,10,10,10,10,11,10,11,10,11,10,10,10,11,11,10,10,10,10,10,11,11,10,10,11,11,10,10,10,11,11,10,10,10,11,11,4,10,10,10,11,10,10,11,11,11,10,11,11,10,11,11,10,10,11,10,10,11,10,11,11,11,10,11,10,10,11,11,4,11,4,10,11,11,10,11,11,10,11,11,4,4,11,11,10,10,11,4,11,10,11,10,10,10,10,11,11,11,11,11,11,11,10,10,11,11,10,10,11,11,11,11,11,11,11,11,11,11,4,11,10,10,10,10,11,10,11,11,4,10,4,10,4,10,11,11,10,4,11,10,11,11,4,11,11,11,4,11,11,10,11,10,11,10,10,10,4,10,11,10,10,4,10,11,10,11,11,11,11,10,11,10,10,10,11,10,10,10,11,11,11,4,10,11,10,11,10,11,11,10,11,11,11,10,10,11,10,4,11,4,11,10,11,4,10,11,4,10,11,4,11,11,11,11,10,10,10,11,11,10,11,10,10,10,10,11,10,11,10,11,11,4,11,11,10,11,4,11,10,11,10,11,11,11,4,11,10,11,11,10,11,10,11,11,11,10,4,11,10,10,11,11,10,10,10,10,11,11,11,10,11,11,10,10,11,11,4,11,11,11,4,4,10,10,11,10,10,11,10,4,10,11,11,10,10,4,10,11,10,11,10,10,11,11,11,4,10,4,11,11,11,10,10,11,4,10,10,11,10,4,4,11,10,11,11,11,10,11,10,10,10,10,11,4,10,4,10,4,11,10,11,10,10,11,10,10,10,10,10,11,11,11,11,11,11,11,10,4,10,11,10,11,11,4,10,11,10,11,11,10,11,10,4,11,11,11,10,11,11,10,10,11,10,10,4,10,11,4,11,11,11,10,4,4,11,10,11,4,11,4,10,11,11,4,4,4,11,10,11,4,10,10,4,10,11,11,4,4,10,11,10,10,11,4,4,4,11,10,4,11,11,10,11,11,11,4,10,11,10,11,11,4,4,11,11,10,4,11,4,11,4,11,11,10,10,11,11,4,11,11,11,10,11,4,4,10,10,10,4,10,10,4,11,4,11,11,11,11,4,10,10,10,10,4,10,4,11,10,4,11,11,10,11,10,11,10,10,10,10,10,11,10,10,11,11,10,10,4,4,10,11,4,4,11,11,4,10,4,10,11,4,10,11,4,11,10,4,10,10,10,11,10,4,4,4,10,11,11,10,11,10,4,10,11,11,11,11,11,10,10,11,10,11,11,11,10,10,11,11,11,10,10,11,11,10,10,4,11,10,11,10,11,11,10,11,4,11,10,10,11,11,11,4,4,11,10,4,11,11,11,11,11,11,11,10,4,11,11,11,10,11,4,11,10,4,10,10,10,10,4,10,10,10,10,10,10,10,11,10,11,4,11,11,10,10,4,11,10,10,10,11,11,10,10,10,11,11,11,10,11,10,10,11,11,11,11,4,10,10,10,11,11,11,10,11,11,11,11,11,11,10,11,11,11,10,4,11,10,4,10,10,11,10,4,10,4,11,10,11,10,10,11,11,11,10,10,10,10,11,11,11,11,11,10,10,10,10,10,11,10,10,11,10,10,11,10,11,4,10,10,11,11,11,10,4,11,11,10,10,11,4,11,11,11,10,10,11,10,11,11,11,11,11,10,11,4,11,4,11,11,11,11,11,10,11,10,4,4,11,10,11,4,10,10,11,10,11,11,11,4,10,11,11,11,4,4,10,10,4,11,11,4,11,10,11,11,10,4,11,10,10,10,11,11,10,11,4,10,11,4,11,10,11,10,11,10,11,11,11,11,11,10,11,10,10,10,10,4,10,11,11,10,10,11,10,4,10,10,10,11,10,10,11,11,10,10,11,10,10,11,10,10,11,11,11,4,10,10,10,10,10,11,10,11,4,10,10,11,10,11,4,10,11,10,11,11,11,10,10,10,11,11,4,11,11,10,11,10,10,11,10,11,4,10,11,10,10,11,10,10,4,11,10,11,11,11,11,11,4,11,10,4,10,11,10,11,10,10,10,4,11,11,11,11,11,10,4,10,11,10,10,11,4,10,10,10,11,11,10,10,11,10,10,11,10,10,10,11,11,10,10,11,4,4,11,10,11,11,11,10,11,10,10,10,10,11,10,10,10,10,4,4,11,11,11,10,10,11,4,4,11,10,11,10,11,11,10,11,11,11,10,11,4,11,10,10,10,10,10,10,10,11,11,10,10,11,11,4,10,11,4,4,11,11,10,10,4,11,10,11,10,4,10,10,10,11,11,10,11,10,11,10,11,11,11,10,11,11,11,10,10,10,4,11,11,4,11,10,4,10,10,4,10,10,11,10,11,10,11,11,10,11,11,11,4,4,11,11,11,11,10,10,4,10,11,10,11,11,10,11,10,11,4,11,11,4,10,4,11,11,11,10,10,4,4,10,10,11,11,10,10,10,11,11,11,10,10,10,10,11,10,10,10,11,10,11,11,11,10,11,4,10,11,11,10,10,11,4,10,11,11,10,10,4,11,4,10,10,10,10,11,11,10,11,11,11,10,11,11,10,11,11,10,10,11,11,10,10,10,11,10,11,11,10,10,11,10,4,11,11,11,4,10,4,10,11,4,10,11,10,11,11,11,4,10,11,10,11,11,11,11,11,4,10,11,10,11,10,10,11,10,10,10,11,11,11,10,11,4,10,10,10,11,10,10,10,11,11,11,10,10,11,11,10,10,11,11,11,11,4,11,11,11,11,10,4,10,4,11,10,10,11,10,4,10,10,10,11,10,10,11,10,11,4,10,10,10,10,10,11,11,11,11,10,11,4,10,11,4,11,11,10,11,11,4,4,10,11,11,10,11,11,11,10,11,11,4,10,10,10,10,11,11,11,10,11,4,11,11,11,4,10,10,10,11,10,10,11,4,11,10,11,10,11,4,11,11,11,11,10,11,10,10,11,11,11,11,10,10,11,10,4,11,10,11,10,10,11,11,11,11,11,11,10,4,11,11,10,11,11,11,10,11,11,11,10,4,11,10,11,11,10,11,10,10,10,11,10,11,10,11,11,4,10,4,11,11,10,10,10,10,4,10,11,4,11,10,10,11,11,10,11,11,11,11,10,10,11,10,11,11,4,10,4,10,10,4,11,11,10,10,10,10,10,10,4,11,10,11,10,11,11,11,11,10,10,4,10,10,11,10,11,10,10,4,11,10,10,10,10,11,11,11,4,10,10,11,10,11,11,4,10,11,10,11,11,10,4,10,11,10,11,11,11,10,4,4,10,11,11,10,10,11,11,11,10,11,10,11,4,4,11,11,10,10,11,10,10,10,10,11,10,4,11,11,4,11,11,11,11,11,11,10,10,4,11,11,10,10,11,11,10,11,4,11,11,11,10,11,11,10,4,10,11,11,10,10,4,11,11,11,10,10,10,4,11,10,10,10,4,10,11,4,10,10,11,11,10,4,11,11,11,11,11,10,11,11,10,11,10,11,10,4,10,10,10,10,11,10,4,11,11,11,4,4,10,11,11,10,10,10,11,11,11,10,11,11,11,10,11,10,10,10,10,11,11,10,10,4,10,11,11,4,10,10,10,10,11,10,11,4,11,11,11,10,10,11,11,10,4,11,10,11,10,10,11,10,10,11,10,11,11,10,10,10,4,11,4,11,11,10,10,10,10,10,11,11,10,11,11,11,4,10,4,10,11,4,11,11,11,11,10,11,4,10,10,11,10,10,10,10,11,10,11,11,11,10,11,11,10,10,10,4,10,11,10,10,11,10,11,11,11,10,10,11,10,4,10,11,11,11,11,10,10,4,11,4,10,10,11,11,10,10,4,11,10,11,10,11,11,10,10,10,11,4,11,10,11,11,10,11,11,11,11,11,10,10,10,11,10,11,10,11,10,11,10,10,10,11,11,10,11,10,10,11,10,11,11,10,11,10,11,4,11,11,10,11,10,11,11,4,11,10,4,10,11,11,4,11,11,11,4,11,11,10,10,11,4,11,11,10,11,4,11,10,11,10,10,4,11,4,11,11,10,10,11,4,11,11,10,11,10,10,11,10,10,10,11,11,10,11,10,10,10,10,10,10,11,11,10,11,11,4,4,10,11,11,10,11,11,11,4,10,10,10,4,10,11,11,4,4,11,11,10,10,10,10,11,10,10,11,11,4,4,11,4,10,11,11,10,4,10,10,11,10,10,10,10,4,10,11,10,11,10,10,4,10,11,10,10,11,11,11,10,10,10,10,11,10,10,11,11,11,11,10,10,4,11,11,11,11,10,10,10,11,4,10,11,11,4,11,10,11,10,11,11,11,10,11,4,10,11,10,11,4,11,10,11,10,11,11,11,10,10,4,4,4,11,11,10,11,10,10,10,10,10,10,10,11,11,4,4,4,11,10,4,10,11,11,10,10,4,10,10,4,11,10,4,11,10,11,10,11,10,10,11,11,10,11,4,10,10,10,4,10,10,11,11,4,10,11,10,11,10,10,11,11,11,11,11,11,10,10,11,11,10,11,4,10,11,10,11,11,11,10,10,11,11,11,10,11,4,11,11,11,4,10,11,10,11,11,11,10,11,11,4,10,11,10,10,11,10,10,11,11,11,11,10,11,10,10,11,11,11,4,10,11,11,10,11,10,11,10,10,10,10,11,10,11,11,10,10,11,10,11,10,4,11,11,10,11,4,10,10,11,10,11,4,11,10,10,10,10,10,11,4,10,10,10,10,10,10,4,10,11,10,10,11,10,11,10,4,10,10,11,10,11,10,4,10,10,10,10,10,10,11,10,11,11,10,11,10,4,10,11,10,10,11,11,11,4,10,11,11,11,11,4,10,11,10,4,11,11,10,4,10,11,4,11,10,4,11,10,10,4,11,11,10,10,11,10,11,11,11,10,10,11,10,10,11,11,10,11,4,11,10,11,11,4,11,11,10,10,11,11,11,10,11,10,10,10,10,4,10,10,10,10,10,11,4,10,4,10,11,11,11,10,10,10,10,11,4,11,10,11,11,10,11,10,11,4,10,11,10,11,10,11,10,10,10,11,10,11,10,4,11,10,10,11,10,10,11,10,11,11,10,10,11,10,11,10,4,11,11,11,4,4,10,11,11,4,10,10,11,11,10,11,11,11,11,10,11,11,11,11,10,10,10,10,4,4,10,10,11,11,11,4,11,10,11,10,11,10,10,11,4,11,10,10,11,10,11,11,11,10,11,10,11,11,11,11,10,11,11,11,10,11,11,11,4,10,10,11,11,11,10,4,11,11,4,10,11,11,11,11,10,11,11,10,11,11,11,10,11,11,11,11,4,10,10,11,10,10,11,10,11,4,11,11,11,11,10,11,11,11,11,10,11,4,10,10,10,11,11,10,4,10,10,11,10,10,11,11,4,11,4,10,4,10,10,4,10,4,4,11,11,10,10,11,10,10,10,10,10,11,10,10,11,11,11,4,4,10,11,11,11,10,10,11,11,11,11,11,4,11,11,10,4,4,10,11,11,11,10,10,11,11,10,10,10,4,4,11,10,4,11,11,11,11,4,11,11,10,10,4,11,10,10,11,11,10,11,10,10,10,10,10,11,10,10,10,11,4,10,11,11,4,11,11,11,10,10,10,10,11,11,11,10,11,10,4,10,10,4,10,11,11,4,10,11,10,10,11,11,11,10,4,10,10,11,11,11,11,11,10,10,10,11,11,10,4,11,10,10,10,10,11,10,11,10,10,11,10,11,10,10,10,11,11,10,4,10,10,11,10,10,11,11,11,10,10,11,10,10,11,11,10,4,11,10,10,10,10,10,10,10,11,4,10,11,10,10,11,11,10,11,11,10,11,10,11,10,10,10,10,10,10,11,11,10,11,11,10,11,10,11,10,10,11,11,11,11,11,11,11,10,11,4,4,11,10,11,4,11,10,11,11,10,10,11,10,10,10,11,11,11,4,11,11,10,4,10,10,11,10,11,10,10,11,11,11,4,11,11,4,10,11,10,10,11,11,11,10,11,11,11,10,10,11,10,10,10,10,10,11,10,11,10,10,11,11,10,4,10,10,10,10,11,11,10,10,11,10,11,11,11,11,10,11,11,11,11,10,10,11,11,11,11,4,10,10,4,10,10,10,11,11,11,10,11,4,10,11,10,10,11,11,11,10,10,11,11,10,11,11,11,10,10,10,10,10,10,10,4,10,10,10,11,4,11,10,10,11,11,10,11,10,11,11,10,11,10,4,11,10,10,10,10,4,4,10,11,4,11,11,10,11,4,11,4,11,10,11,10,11,11,11,11,11,4,10,10,11,11,11,10,10,10,11,4,10,4,10,11,10,10,4,11,10,10,11,10,11,11,10,4,10,10,11,10,11,10,11,11,11,10,11,4,10,4,10,10,11,11,10,10,11,11,10,10,11,4,11,11,10,10,10,11,10,11,4,11,10,11,11,10,11,11,11,4,11,10,10,11,10,10,4,10,11,11,11,10,4,10,11,10,11,10,11,11,11,11,11,11,4,11,11,11,10,11,11,10,11,11,11,11,11,11,11,10,10,10,11,11,11,10,11,10,10,10,11,11,10,10,11,10,4,10,4,10,4,11,10,4,11,10,10,4,4,11,11,11,10,11,10,10,11,10,10,10,11,10,11,11,10,10,4,4,11,11,11,11,11,10,10,10,11,4,10,10,10,10,11,11,11,10,11,10,11,11,11,10,11,4,10,4,11,10,11,10,10,10,11,11,10,4,11,10,10,11,11,10,10,11,10,4,11,10,11,11,10,10,10,11,10,11,10,10,11,11,11,11,10,11,10,11,10,11,10,11,11,11,11,11,10,11,11,4,11,11,11,4,11,10,11,10,10,11,10,4,10,11,10,11,10,4,10,11,11,11,11,11,11,10,11,11,4,10,4,10,11,4,10,10,11,11,10,10,4,11,10,11,11,10,10,11,11,10,11,11,10,10,10,10,10,11,10,10,11,10,10,11,11,10,10,11,11,10,11,10,4,10,10,4,11,10,10,10,11,4,4,11,10,11,10,11,11,10,11,10,10,4,11,10,4,10,10,4,4,10,11,11,11,11,4,11,11,11,10,4,10,11,10,10,11,10,10,11,11,11,11,11,10,10,4,10,10,11,10,11,11,10,11,11,10,10,11,11,11,11,10,11,11,10,11,11,11,10,10,10,11,10,10,11,11,10,10,11,10,11,10,11,11,11,10,10,11,11,11,11,11,10,10,4,4,4,10,11,4,10,10,11,4,11,10,10,10,10,11,10,4,10,10,11,10,11,10,11,11,11,11,11,10,10,11,10,10,10,10,11,11,10,11,10,11,10,11,4,11,11,11,11,11,4,11,11,11,10,11,11,11,10,11,4,10,10,10,10,4,10,10,11,4,4,10,10,10,4,11,4,10,11,10,10,11,4,10,10,11,10,11,11,11,4,11,4,11,10,11,10,10,11,4,4,10,10,10,11,4,10,10,10,11,11,11,11,11,4,10,4,11,10,10,4,4,10,11,10,4,11,10,10,11,11,11,10,11,11,11,10,10,10,11,11,11,10,10,10,10,10,10,10,4,4,10,11,10,11,11,4,11,11,10,10,10,10,11,11,10,11,11,11,11,10,11,10,10,10,10,4,11,10,10,11,11,10,11,10,11,11,10,4,10,11,10,11,11,11,10,11,11,11,10,11,11,10,4,4,10,10,11,11,10,10,10,10,10,10,10,10,10,11,11,11,11,4,10,11,11,11,10,11,10,10,11,4,4,10,10,11,4,11,4,10,10,10,4,10,10,4,10,10,10,10,11,11,10,10,11,10,10,11,10,4,11,10,11,11,11,10,10,11,10,11,11,11,11,10,10,10,10,10,10,11,11,11,11,11,11,11,10,11,10,4,11,10,10,11,11,10,10,4,11,10,4,11,11,11,10,10,4,11,11,11,10,11,11,4,11,4,4,10,11,10,4,11,11,10,11,10,11,11,11,11,10,10,11,4,11,11,10,11,10,11,10,10,10,10,10,11,4,11,11,4,10,11,11,4,10,10,10,10,10,10,11,10,11,11,10,11,11,4,4,10,11,11,11,10,4,10,4,10,11,11,10,10,10,10,10,4,11,11,10,11,11,11,4,10,11,11,11,10,11,10,4,11,10,11,4,4,10,4,10,4,10,4,10,11,11,11,10,10,11,11,11,10,4,11,11,10,10,4,4,4,10,11,11,4,11,4,11,4,11,10,11,10,11,10,11,10,4,10,11,10,11,11,11,11,4,4,10,11,10,11,10,10,11,11,11,11,10,10,10,10,11,10,11,11,11,11,4,10,10,11,10,10,10,10,11,11,11,11,10,4,11,10,11,10,10,10,11,10,10,10,11,4,11,10,11,10,10,11,4,10,11,11,10,11,10,10,11,11,11,11,11,10,11,10,11,11,10,10,11,10,10,4,10,10,10,11,10,10,4,11,10,11,10,11,10,11,10,10,11,10,11,10,4,10,4,10,10,10,11,4,10,10,10,11,10,10,11,10,10,11,10,10,11,10,10,11,10,11,10,11,11,10,11,10,10,10,10,10,10,11,11,11,11,10,11,10,4,11,10,11,10,11,4,11,4,11,11,11,10,10,4,10,11,11,11,10,10,10,11,10,4,11,10,11,10,4,11,10,11,11,10,11,11,4,10,4,4,4,11,11,11,11,10,11,10,11,10,4,10,11
10,10,10,10,4,10,10,11,11,4,10,11,10,11,10,11,4,4,10,4,11,11,11,11,11,10,10,10,10,4,11,11,11,11,10,11,11,11,10,11,10,11,11,10,10,4,10,11,11,11,10,11,10,10,11,11,11,4,11,4,11,11,11,11,11,11,10,10,10,11,10,11,4,10,11,10,11,10,11,10,10,10,11,11,11,4,10,11,10,10,11,11,10,10,10,11,4,11,11,11,10,10,10,10,11,10,11,10,11,4,4,10,10,11,4,11,11,11,10,10,10,10,10,10,10,4,10,10,11,10,10,11,10,11,10,10,4,11,10,11,10,10,10,10,11,11,10,11,10,11,10,10,10,10,11,10,10,11,10,10,11,4,10,10,10,11,10,10,11,10,10,10,10,10,4,4,4,10,10,11,10,11,10,10,10,11,10,11,11,10,11,10,10,10,10,11,11,11,10,10,10,11,10,11,11,11,11,11,11,10,10,10,4,4,11,11,10,11,11,11,11,11,10,11,4,10,10,10,10,10,4,10,11,11,10,10,11,4,10,11,10,11,11,11,10,4,11,11,10,10,11,11,10,11,11,10,10,11,11,11,11,4,11,4,11,10,10,10,4,11,11,10,11,11,11,10,10,10,10,10,11,11,10,11,10,10,10,10,4,11,11,4,10,11,11,4,10,10,11,11,10,10,11,11,10,10,10,10,10,11,10,10,4,11,10,11,10,4,11,11,10,11,11,11,11,11,11,11,11,11,11,4,11,11,11,4,4,10,10,10,10,11,11,11,11,10,11,10,11,11,10,11,10,11,4,11,11,4,10,11,10,4,11,10,10,11,11,10,10,11,10,11,11,11,10,11,4,4,10,11,11,11,10,11,11,11,10,10,10,11,11,10,11,10,11,11,11,10,10,4,11,4,11,10,4,10,10,10,10,11,11,11,11,11,10,10,11,10,10,11,10,11,4,11,10,11,10,4,11,11,11,11,11,11,11,11,10,10,11,11,11,11,11,11,11,11,10,11,4,11,11,10,10,11,11,11,11,11,10,10,11,4,11,11,10,11,11,10,10,10,11,10,11,11,11,10,11,11,10,10,10,11,10,11,10,10,11,11,10,10,11,11,11,4,10,11,11,11,10,10,11,10,10,11,10,10,11,11,11,10,10,10,10,4,4,10,11,4,10,10,11,11,4,10,10,10,11,10,10,10,4,11,11,10,11,4,10,10,11,11,11,11,10,10,11,10,10,11,11,11,4,11,10,11,11,4,11,11,10,10,11,10,4,11,10,11,10,10,10,4,10,11,10,4,11,11,4,11,11,11,11,10,11,10,10,10,11,10,11,11,10,10,11,11,10,4,10,10,11,11,11,11,11,11,11,4,11,10,10,10,11,10,11,11,11,10,4,11,10,11,11,4,10,11,10,4,10,11,11,10,11,10,11,11,10,10,10,10,10,11,11,11,4,11,11,10,10,11,10,11,11,10,10,4,10,4,11,4,10,11,4,10,10,10,4,10,11,11,11,11,4,10,10,10,10,11,4,10,11,10,10,10,10,10,10,4,11,10,10,10,4,10,4,10,10,11,11,11,4,10,11,4,11,11,11,11,10,11,10,10,11,10,11,11,4,11,10,4,10,11,11,10,10,4,4,10,11,10,11,10,11,11,11,10,10,10,10,10,4,10,11,11,4,11,11,11,10,10,10,10,11,11,10,11,11,10,4,11,10,10,4,10,11,10,11,10,10,11,11,11,10,11,11,10,10,11,11,11,10,10,4,11,10,11,11,11,10,10,11,10,10,11,10,11,10,10,11,10,11,10,4,11,11,11,10,11,11,11,11,10,11,11,11,11,11,10,10,11,11,11,10,10,10,10,4,4,10,10,11,10,4,11,4,11,4,4,11,11,10,10,4,4,11,11,11,11,11,10,10,4,11,11,4,11,10,11,10,10,11,4,10,11,11,11,10,11,11,10,10,10,10,11,10,4,10,10,10,11,11,10,10,11,10,11,11,10,10,4,10,10,10,11,11,10,10,11,10,11,4,11,10,10,11,11,10,10,10,10,10,11,10,11,11,11,10,10,10,4,10,11,4,11,10,11,11,11,11,10,11,11,11,10,10,11,10,10,11,10,11,10,10,4,10,11,10,10,11,11,10,4,10,10,11,11,10,4,4,10,10,10,10,4,4,4,4,10,11,10,11,11,11,10,11,11,10,10,11,10,4,10,10,4,10,11,11,10,11,10,10,10,11,10,11,11,10,11,10,10,11,11,4,11,10,11,10,10,11,11,10,10,10,10,10,10,10,10,4,11,11,10,10,10,10,10,10,11,10,11,11,11,10,11,10,10,10,11,10,10,11,10,11,10,10,4,10,11,11,10,11,11,4,10,4,11,4,10,10,10,10,11,11,11,11,4,4,11,10,11,10,11,10,10,11,11,10,11,11,11,10,11,11,10,11,11,10,11,11,11,11,10,11,11,4,11,11,11,11,11,11,11,11,11,10,11,4,11,4,10,11,4,11,10,10,11,10,11,10,10,10,11,10,11,11,10,11,10,10,10,11,10,11,11,4,11,10,4,11,10,10,10,11,10,10,10,10,10,10,11,10,11,10,11,4,4,4,10,11,10,11,4,4,11,11,4,11,11,11,11,10,10,11,10,10,11,11,11,10,10,10,11,11,4,11,10,10,10,10,10,4,10,10,10,11,11,10,11,4,10,11,10,10,10,10,10,10,10,10,11,11,11,11,11,11,11,11,10,11,11,10,10,11,4,11,10,10,11,10,4,4,10,4,11,10,4,10,10,4,4,10,11,11,4,11,11,10,11,10,4,10,10,10,10,10,11,10,4,10,11,11,11,11,10,10,4,11,4,11,4,10,10,10,11,10,10,4,11,11,10,10,11,11,11,10,10,10,4,10,10,11,11,10,11,11,11,11,4,11,10,10,11,11,10,11,11,10,10,11,11,11,11,10,10,10,11,11,10,11,4,11,10,10,4,4,10,11,11,11,10,10,10,4,10,4,11,10,11,4,10,11,10,11,10,11,11,10,11,10,10,10,11,11,10,10,10,4,11,10,4,10,4,10,11,10,10,11,11,10,11,4,10,11,4,10,11,10,10,10,11,10,11,11,11,11,10,11,11,4,11,11,11,10,11,11,11,11,11,11,11,4,10,10,11,4,10,4,11,11,10,11,10,11,10,10,4,11,10,11,4,11,11,11,4,10,10,11,11,10,11,11,10,11,11,11,11,10,4,10,11,11,4,11,4,10,10,10,11,4,10,10,10,10,10,11,11,11,4,10,11,4,4,10,10,10,10,10,10,10,10,11,10,4,11,10,10,11,10,10,10,4,10,11,4,10,4,11,10,11,4,4,10,10,10,10,11,11,10,11,11,4,10,4,4,10,4,4,11,11,10,10,11,4,11,10,11,11,11,11,11,10,11,10,11,10,11,11,4,10,11,10,10,10,10,4,10,10,4,10,11,10,10,10,4,4,10,10,11,4,4,11,10,11,11,4,10,10,10,10,11,11,10,10,10,11,10,11,11,10,10,10,11,11,11,4,10,11,11,10,10,11,10,10,11,11,4,10,11,10,11,10,11,10,10,11,11,4,11,4,11,11,11,4,11,11,11,11,11,10,10,11,11,10,4,11,4,10,11,11,11,10,4,11,10,4,11,11,11,10,11,11,10,11,10,10,10,10,10,10,11,4,10,11,11,10,10,11,10,10,11,11,11,11,10,4,10,10,4,4,10,11,10,4,10,11,10,11,10,11,10,10,11,4,11,11,10,10,10,11,10,11,10,10,4,11,10,10,10,10,10,11,11,4,11,10,11,10,11,10,4,10,10,10,11,10,11,11,11,10,10,10,11,11,11,10,10,11,11,10,10,10,11,10,4,11,10,4,11,11,11,11,11,10,11,4,11,10,10,11,10,11,11,10,11,4,10,4,10,10,10,11,10,11,11,4,11,11,10,11,11,10,10,11,11,11,10,11,10,4,11,11,11,10,11,11,10,11,4,11,10,11,11,11,11,10,10,11,10,10,10,11,11,11,11,11,10,10,4,11,11,11,4,11,4,10,11,4,10,10,10,10,11,10,11,10,4,11,4,11,10,11,11,4,4,10,10,11,10,10,10,11,10,4,11,10,10,10,10,10,11,10,10,11,11,11,10,10,11,4,11,11,10,11,4,10,10,11,10,11,4,11,10,11,4,10,10,11,10,11,11,10,11,10,11,10,11,10,11,10,10,4,4,4,10,10,11,11,10,11,11,11,4,11,11,11,11,10,10,10,11,10,11,11,11,11,10,10,10,11,10,10,4,4,11,10,11,10,10,4,11,11,10,10,10,11,11,11,10,11,11,11,10,11,10,11,10,4,11,4,4,10,11,11,10,10,10,10,11,10,10,11,10,10,11,11,10,11,10,10,10,10,10,10,10,4,11,4,4,10,11,10,4,10,4,4,11,10,10,11,10,11,11,4,11,11,10,11,10,4,11,11,4,11,11,11,11,10,11,10,11,10,11,10,11,10,4,11,11,10,4,10,10,11,4,10,4,11,10,11,11,11,4,10,11,11,11,11,11,10,11,10,10,10,10,10,11,10,11,10,11,10,10,11,11,10,11,10,4,10,11,10,10,4,4,10,10,11,4,11,10,11,10,10,10,10,10,11,10,10,11,11,10,10,10,11,11,11,10,10,4,10,4,11,4,11,10,11,11,10,11,10,11,10,10,10,11,10,11,4,10,4,10,11,11,11,10,10,10,10,10,10,11,11,10,10,10,10,10,4,10,10,10,10,11,11,11,10,10,11,10,10,4,11,11,11,11,11,11,11,11,10,4,10,11,10,11,11,4,11,10,10,4,10,10,10,11,10,11,4,10,10,11,11,11,10,10,11,11,11,10,11,10,10,11,10,4,11,4,10,10,11,10,11,11,10,11,10,11,10,11,10,10,10,10,4,4,4,10,10,10,10,11,10,11,10,10,11,11,11,10,11,10,10,10,10,11,10,11,10,10,10,11,11,10,10,10,11,10,4,10,10,11,10,4,11,10,10,10,11,10,11,10,11,11,10,11,11,4,11,4,10,10,10,11,11,10,11,11,11,11,11,10,10,10,10,11,10,11,4,11,10,10,10,11,10,4,4,11,10,10,10,4,4,10,4,10,10,4,10,4,10,10,11,10,11,11,10,11,11,11,11,10,11,11,10,10,10,10,10,10,4,4,4,4,10,4,11,10,11,11,11,11,11,10,4,10,11,10,11,10,4,11,11,4,11,11,11,11,10,10,11,10,10,10,4,11,4,10,11,10,11,4,10,11,4,10,11,10,11,11,11,4,11,11,11,11,11,11,4,4,10,10,4,10,11,11,11,11,4,11,11,4,10,11,10,10,10,10,10,11,11,10,11,11,11,11,10,10,10,4,4,10,10,10,10,11,10,10,11,10,10,10,10,11,11,11,10,4,11,11,11,10,11,11,11,11,11,10,11,10,10,10,10,4,10,4,10,10,4,11,10,10,10,4,11,4,4,10,11,11,10,10,10,11,10,11,10,10,10,11,4,11,11,4,11,11,10,11,11,10,4,4,10,10,11,10,4,11,10,10,10,10,11,11,10,11,10,11,10,11,11,11,4,10,10,10,10,10,11,10,11,11,10,4,11,11,10,11,10,11,4,11,11,11,11,10,11,11,11,10,10,11,10,10,11,4,10,11,11,11,11,10,10,10,10,10,11,4,11,4,10,11,11,10,10,11,11,10,11,11,11,11,11,10,10,11,10,4,10,10,10,10,10,10,10,10,10,10,11,11,10,10,10,11,11,10,4,11,10,4,11,10,10,11,10,10,10,10,10,10,11,10,11,10,11,10,4,10,10,10,11,11,10,10,4,10,10,11,10,11,11,11,11,11,10,11,11,11,10,11,11,4,11,10,10,10,10,4,10,11,10,11,4,10,4,11,11,10,4,4,10,10,11,10,4,10,10,10,11,10,11,10,11,11,10,10,10,11,11,10,11,11,10,10,4,11,10,11,10,4,10,10,4,10,11,11,10,4,11,11,11,11,10,10,10,10,4,10,10,10,11,4,11,10,10,10,11,11,11,10,11,4,4,4,11,11,10,11,10,10,4,10,4,4,10,10,10,10,10,11,11,11,10,11,10,10,11,10,10,10,11,11,10,11,10,4,10,11,11,11,10,4,10,11,10,4,10,10,11,4,11,10,11,11,11,10,11,10,11,10,4,10,4,10,11,11,11,11,10,10,11,10,10,11,10,11,10,10,10,10,11,10,10,10,11,4,10,4,10,11,11,10,10,4,11,10,11,11,10,10,11,11,4,10,10,11,11,10,11,4,10,10,10,11,11,10,4,4,10,10,10,10,11,10,11,11,10,10,10,10,11,11,4,10,4,11,10,11,11,10,11,10,4,11,10,4,10,11,11,11,10,11,4,10,10,11,11,11,10,11,4,11,10,11,4,10,11,10,11,10,10,10,10,10,10,11,10,11,4,11,11,11,11,11,11,10,10,11,11,11,11,11,10,11,10,11,11,10,11,11,10,11,11,11,4,11,4,10,11,11,10,10,11,11,10,10,10,11,11,11,10,11,10,10,11,11,11,10,11,10,10,10,11,11,10,10,10,11,11,11,10,10,11,11,10,11,10,10,4,10,10,10,11,4,10,10,11,4,4,11,11,10,10,10,11,11,11,11,10,11,10,11,11,11,11,10,10,10,11,11,10,10,10,10,10,10,10,4,10,11,11,4,11,10,10,11,4,10,4,11,11,11,10,10,10,10,10,11,11,11,10,10,11,10,10,10,11,10,11,11,10,11,11,10,11,10,11,11,4,11,11,11,11,11,10,11,10,10,4,10,10,4,10,10,10,11,4,11,10,10,4,10,10,11,10,10,11,10,11,11,4,11,11,4,11,10,10,10,10,11,10,10,11,10,11,10,11,11,10,4,4,11,10,10,4,10,10,4,10,11,11,10,11,11,11,11,10,11,10,10,4,10,10,10,11,10,11,11,11,11,10,10,11,10,11,11,11,10,10,11,10,10,4,10,4,11,4,10,10,11,10,11,11,11,11,10,10,4,10,4,10,10,11,11,11,4,11,10,11,11,10,11,10,10,4,4,10,10,10,11,10,11,11,4,11,10,10,4,10,10,11,10,11,11,10,11,10,11,4,11,11,10,11,11,11,10,11,10,10,11,4,10,4,10,4,11,10,11,10,11,4,10,10,10,10,11,10,10,11,10,11,10,10,10,10,11,4,11,11,11,10,10,11,10,10,11,10,11,11,10,10,10,11,11,11,10,4,11,11,10,11,10,10,11,10,10,4,11,10,10,10,11,10,10,10,10,4,11,11,4,4,10,11,10,4,10,11,11,4,4,4,11,4,10,10,10,4,11,10,10,4,11,10,11,10,10,10,4,11,10,11,10,10,10,10,11,11,10,10,10,10,10,11,11,11,11,10,10,11,10,10,11,11,10,10,10,10,10,11,10,10,10,10,11,10,10,11,11,11,4,10,10,11,11,10,11,10,10,10,10,10,11,11,4,11,11,10,11,11,11,10,11,11,10,11,10,10,11,10,11,11,4,11,11,10,11,11,11,4,11,11,11,10,10,10,11,11,11,11,10,10,11,11,10,11,10,10,11,10,4,11,4,11,11,4,11,11,11,10,11,11,11,10,10,4,4,10,10,11,10,11,11,10,11,10,11,10,11,10,10,10,11,10,4,10,10,4,11,11,10,11,10,10,10,10,11,10,10,10,4,10,11,11,10,11,10,11,11,10,11,11,10,10,10,11,11,10,10,10,10,11,4,10,11,11,11,11,11,4,11,11,11,11,10,4,4,10,11,10,10,11,4,10,11,10,10,4,4,10,11,10,11,11,11,11,11,10,4,4,11,10,10,11,11,10,4,11,10,4,11,11,11,10,10,11,10,4,11,10,10,11,11,11,4,4,10,11,10,11,10,11,10,10,10,10,4,11,11,11,4,4,4,10,4,11,11,11,10,10,4,10,11,11,10,11,11,10,10,11,4,10,11,11,10,4,10,10,4,10,4,10,4,4,11,11,11,11,10,10,10,11,10,10,11,11,10,11,11,4,10,11,11,11,10,11,10,10,4,11,10,10,10,11,10,4,4,10,10,11,4,11,10,11,10,4,11,10,4,4,10,10,11,11,11,11,11,11,11,10,10,10,11,11,11,4,4,4,10,10,10,10,10,11,11,11,11,11,11,11,11,10,10,10,4,10,10,10,11,10,10,11,10,10,10,10,11,10,11,10,11,4,10,4,10,10,10,10,11,11,10,10,11,10,11,11,11,10,11,11,11,4,10,4,4,11,4,11,11,10,11,11,11,11,10,4,4,10,11,11,11,11,11,10,10,11,11,10,4,10,10,11,4,10,11,10,10,11,10,10,10,11,10,10,10,10,11,11,4,4,11,10,10,10,11,11,10,10,11,4,10,10,10,4,11,4,10,10,10,11,11,11,4,10,4,11,11,11,10,4,4,4,11,4,4,10,11,11,11,10,11,10,11,10,11,11,10,11,11,10,10,11,11,10,10,11,11,4,4,10,10,11,11,10,11,4,10,11,10,10,11,11,10,11,10,10,4,11,10,11,10,4,11,10,11,11,11,10,10,10,10,4,11,10,10,10,11,10,10,10,4,10,10,10,10,11,11,11,11,10,11,10,10,11,11,4,11,10,11,11,10,11,10,10,4,10,11,11,11,11,11,10,11,11,11,11,10,11,4,11,11,10,10,11,10,4,11,10,10,10,10,11,10,11,4,10,10,11,10,11,4,10,11,11,11,11,10,11,10,11,11,4,10,4,11,10,11,10,11,11,10,10,11,4,11,11,10,11,11,4,11,4,10,11,4,10,11,11,10,11,10,10,10,10,10,11,11,10,10,10,10,10,10,11,10,11,11,11,10,10,11,11,11,11,10,11,10,10,11,10,10,4,11,4,10,10,10,11,11,10,11,11,11,10,10,10,10,11,10,10,10,10,10,10,10,10,10,10,10,11,11,11,4,11,10,11,10,11,10,11,10,11,11,10,10,11,11,11,4,10,4,10,11,10,10,11,11,10,11,11,10,10,11,10,11,10,10,10,10,11,10,11,11,11,11,10,4,10,10,10,10,10,10,11,10,11,11,4,4,10,4,11,11,10,11,11,4,11,10,11,11,10,11,11,10,10,11,4,10,10,10,10,10,11,11,10,4,10,10,10,11,10,10,10,11,10,11,11,11,10,11,10,10,11,4,10,11,10,11,4,10,10,10,11,11,11,10,11,11,10,11,10,11,10,10,11,10,11,10,11,10,4,10,10,4,11,10,4,10,10,10,10,11,10,4,10,10,4,11,11,10,11,10,4,4,10,10,11,4,11,11,10,11,10,10,11,11,4,10,11,10,10,10,11,4,10,4,10,4,11,10,10,11,4,10,10,11,10,4,10,11,10,10,10,4,11,11,10,4,4,11,11,10,10,11,11,10,10,11,11,4,10,11,10,11,10,10,10,10,10,4,11,10,11,11,11,11,4,11,10,11,11,10,10,10,11,11,11,10,10,11,11,10,10,11,11,11,10,11,11,10,11,10,10,10,4,11,11,11,11,11,11,10,10,10,10,10,11,10,11,11,4,11,10,10,11,11,4,10,11,4,11,11,11,4,11,11,4,11,4,11,10,10,11,10,10,11,10,11,11,11,10,10,11,4,10,10,10,11,10,11,4,10,10,10,11,11,11,4,10,11,11,10,11,4,11,11,4,10,10,11,10,10,10,11,11,11,10,11,11,11,10,11,4,10,11,11,10,4,11,11,10,11,4,4,10,10,11,10,11,10,10,10,10,11,11,11,11,10,10,11,10,4,11,11,11,10,11,11,11,10,11,10,4,11,4,11,10,10,10,10,11,10,10,10,11,10,10,4,11,11,11,11,11,11,11,10,11,10,4,10,11,11,4,11,4,10,10,10,11,11,11,10,4,11,4,10,10,11,4,10,4,4,11,11,11,10,10,10,11,11,10,11,11,10,10,10,11,11,10,10,11,10,10,11,11,11,11,10,4,11,4,11,10,11,11,11,11,4,10,10,11,11,11,11,11,11,4,10,11,11,10,10,11,10,4,10,10,4,11,10,11,11,11,10,11,10,11,10,10,11,4,11,4,10,11,10,4,10,10,11,10,11,11,4,10,11,11,11,10,11,10,4,11,11,4,4,11,10,11,11,11,10,10,10,11,10,11,10,4,11,11,11,11,10,10,4,10,11,11,10,4,10,10,10,4,10,11,10,11,11,10,10,10,11,10,11,11,10,10,10,4,11,11,10,10,4,10,4,11,4,10,10,10,4,11,10,11,10,10,10,10,11,11,11,10,11,10,10,11,4,10,10,11,11,4,10,10,11,11,10,10,11,11,11,11,11,11,4,11,10,11,11,10,10,10,11,10,11,10,10,11,10,11,11,10,11,11,10,10,11,10,11,10,11,10,10,10,11,4,11,10,11,11,11,10,10,10,11,4,10,11,11,11,11,11,10,11,10,10,10,11,10,11,11,11,10,10,10,10,11,4,11,11,10,10,11,11,11,10,10,10,10,11,4,10,10,11,10,10,4,11,11,4,11,11,10,4,10,10,11,11,11,11,10,10,11,11,11,10,11,10,11,10,11,4,11,10,11,10,11,10,10,10,10,11,11,4,4,4,10,11,11,11,11,10,10,4,4,11,11,10,11,10,11,11,11,11,10,10,10,11,11,11,11,10,4,4,10,10,10,10,10,10,10,10,10,10,11,11,4,10,4,4,4,4,10,11,11,4,11,10,11,10,11,11,11,11,11,4,10,11,11,10,11,10,11,11,4,10,10,11,4,10,11,11,11,11,10,10,11,10,4,11,10,10,10,11,11,10,11,10,4,11,10,11,11,11,10,10,11,11,11,11,4,11,4,11,10,11,11,10,10,10,11,10,4,10,10,11,11,10,10,11,10,10,11,10,11,10,4,4,11,10,11,11,10,11,11,11,11,11,11,11,4,4,11,10,11,4,11,10,11,11,10,10,11,10,10,11,10,10,11,10,10,11,10,4,4,10,11,10,10,11,4,10,11,10,10,11,11,10,10,10,11,11,11,10,10,10,11,11,10,10,11,11,10,10,10,11,11,11,4,11,11,10,10,4,11,11,4,11,10,10,11,11,11,11,4,4,11,11,11,11,11,11,10,11,11,11,11,10,11,4,11,11,11,10,10,4,10,11,11,10,11,10,11,10,10,4,10,11,11,10,4,11,11,10,11,10,4,10,11,11,11,11,11,4,10,11,10,10,11,11,11,10,4,10,11,10,11,10,11,11,10,11,11,11,10,4,11,11,10,11,10,11,10,11,10,10,10,10,10,10,10,11,11,10,10,11,11,11,11,10,10,10,11,10,11,4,11,11,10,4,11,10,10,10,10,4,11,10,11,11,4,4,11,10,11,10,11,11,11,11,4,10,11,11,10,11,4,11,10,10,11,10,4,10,10,10,10,10,10,10,11,11,4,11,4,11,10,10,11,11,10,10,11,10,10,10,4,10,10,4,10,11,4,10,4,10,10,4,10,11,10,11,10,11,10,11,11,11,11,11,11,4,4,11,11,11,10,10,11,10,10,10,10,11,4,10,11,10,10,4,11,4,10,11,10,11,11,10,10,10,11,11,11,11,10,11,10,11,11,11,11,10,10,4,11,4,11,11,10,10,11,10,10,10,11,10,10,10,10,10,10,10,10,10,11,10,11,10,11,10,4,11,11,10,11,10,11,11,10,11,11,10,4,11,11,11,10,11,10,10,11,10,11,10,4,10,10,11,11,10,10,10,4,10,11,10,4,11,11,4,11,11,10,10,10,11,10,10,4,10,10,10,4,4,11,11,10,11,11,10,10,11,11,4,10,11,11,11,4,4,10,11,11,4,10,10,10,4,11,11,10,10,10,10,10,10,11,11,4,10,11,11,10,10,4,10,10,11,11,11,11,4,11,10,10,10,10,11,10,4,10,11,11,4,10,11,10,11,10,11,11,10,10,4,11,11,10,4,10,10,11,10,11,11,10,11,11,4,10,11,11,11,10,4,10,10,10,11,10,10,11,11,11,10,11,10,10,10,10,11,10,11,11,11,11,11,11,10,11,11,11,11,10,11,10,10,11,11,10,10,10,11,10,11,10,4,11,4,10,4,11,10,10,11,4,10,10,10,11,10,10,10,11,11,11,10,10,10,11,11,11,10,10,11,11,11,10,10,10,11,11,10,11,11,11,10,10,10,10,10,11,4,11,4,11,10,11,10,10,11,11,11,11,10,10,11,10,11,10,11,10,11,10,11,10,10,4,10,10,10,11,4,11,11,10,10,10,11,11,10,10,10,11,4,10,10,10,10,11,10,11,4,4,10,10,11,10,10,10,11,10,10,4,10,10,11,4,4,11,10,11,11,10,11,11,11,11,10,11,10,10,11,10,11,4,10,10,10,11,11,11,10,11,11,10,11,4,10,11,11,10,11,11,11,4,10,4,11,11,10,11,11,4,10,11,11,11,4,10,11,4,11,11,10,4,11,11,11,11,10,11,4,4,10,10,10,10,10,11,11,10,10,11,10,10,4,11,10,10,4,4,10,11,4,11,10,10,4,11,11,10,10,11,10,11,10,10,11,4,10,4,10,10,10,10,11,11,10,11,11,11,11,11,11,10,10,10,10,10,11,4,11,10,11,11,11,10,10,10,11,10,4,11,10,4,10,11,11,11,10,11,10,10,11,11,10,10,10,11,10,10,11,11,11,4,10,10,11,11,11,11,11,11,10,4,4,11,11,10,4,10,11,10,11,11,4,10,10,11,10,10,11,10,11,10,10,11,4,10,10,11,10,11,10,11,4,10,4,11,10,11,11,11,4,4,11,4,11,11,4,11,11,11,11,10,4,11,11,10,11,10,11,11,11,10,10,11,10,10,10,10,11,11,10,4,10,11,11,11,10,11,11,11,10,11,11,4,11,10,10,4,10,11,10,4,11,10,4,11,10,11,11,11,4,11,11,11,11,10,10,11,4,10,10,4,10,10,11,11,11,11,11,11,4,10,11,11,10,11,10,10,11,10,10,4,11,11,11,11,4,10,11,11,11,11,11,11,10,4,4,11,10,4,10,11,4,10,10,10,10,10,11,11,10,10,10,4,11,10,11,11,11,11,10,10,4,10,11,11,4,4,11,4,10,11,11,10,11,4,10,10,10,11,11,11,11,10,10,11,10,10,10,11,11,10,11,10,10,10,10,10,10,11,10,11,10,10,4,11,11,11,11,10,11,10,10,10,11,11,11,11,10,11,10,10,11,4,4,11,10,4,4,11,10,10,4,4,4,10,11,10,11,11,10,10,11,11,4,11,10,10,10,10,10,11,10,10,11,10,11,4,4,10,4,4,10,10,10,10,11,4,10,4,10,10,11,11,11,10,11,11,10,10,11,10,10,11,11,11,10,11,10,4,11,10,10,4,10,11,11,4,10,10,4,11,11,10,4,11,4,4,4,11,11,4,11,4,10,10,11,11,11,10,10,4,11,11,11,4,10,10,11,10,10,4,10,10,11,10,10,11,4,10,10,10,10,11,11,10,10,4,11,11,11,11,11,11,11,4,11,11,11,10,11,11,11,10,10,11,11,11,11,4,11,11,4,10,10,11,11,11,10,11,4,10,11,10,11,11,11,10,11,10,11,11,11,10,11,10,10,11,10,10,10,4,11,11,11,10,11,11,10,11,10,10,4,10,10,4,10,11,10,4,11,4,11,10,4,4,4,10,11,11,10,10,10,4,10,11,11,4,10,10,11,10,10,4,10,11,10,10,11,11,11,10,11,11,11,11,11,10,4,11,10,11,10,11,11,11,10,10,10,11,11,10,11,11,10,10,11,10,11,11,11,11,11,10,10,4,11,11,10,11,11,11,10,10,10,10,4,10,11,11,10,4,11,10,4,11,11,10,10,11,10,11,4,4,10,10,10,10,11,11,10,10,11,10,11,11,10,11,11,10,11,10,10,11,10,11,10,4,11,10,11,10,11,10,10,10,11,10,4,11,11,11,10,4,10,10,10,11,10,10,11,10,10,10,11,11,11,10,10,11,10,11,10,10,10,11,11,10,11,10,11,4,11,10,11,11,10,10,11,11,10,4,11,10,11,4,11,10,11,11,11,4,4,10,10,11,10,11,4,11,10,11,11,11,11,10,11,4,10,10,11,4,10,11,10,10,11,10,11,4,10,10,11,4,11,10,4,11,10,4,11,10,11,11,10,11,10,10,10,10,10,4,11,10,10,11,10,11,11,11,10,11,4,11,10,11,10,10,11,11,10,10,11,11,10,10,4,10,11,4,10,10,11,4,10,10,10,4,10,10,11,11,10,11,10,11,11,10,10,10,10,10,11,11,11,11,11,11,11,10,11,4,11,11,10,10,11,10,4,4,10,11,11,11,11,11,10,11,10,10,4,10,11,10,10,11,11,11,11,10,11,11,10,11,11,11,11,11,10,11,11,11,10,10,10,11,11,11,10,11,11,11,11,10,11,10,10,11,10,10,4,10,10,11,4,10,11,10,10,10,10,10,11,10,4,11,10,10,10,4,11,10,11,4,11,10,10,10,4,10,10,11,10,10,10,10,4,10,4,11,11,11,10,10,10,10,10,4,11,11,10,11,4,11,10,11,4,10,4,10,10,10,10,10,11,11,11,4,4,4,10,11,4,11,11,10,10,10,10,10,10,10,11,11,11,10,10,10,11,11,10,11,11,11,11,11,4,4,11,10,10,10,11,11,10,11,4,11,11,11,11,10,11,11,11,10,10,10,11,11,10,11,10,10,11,10,10,11,10,10,4,11,11,11,10,11,11,11,10,10,11,10,11,10,4,10,4,10,4,11,10,10,10,10,11,10,11,11,10,10,11,11,10,4,4,11,11,10,10,4,11,10,11,10,10,11,11,10,10,10,10,10,11,11,10,10,11,10,10,10,10,10,10,11,10,11,11,10,10,10,11,10,11,11,11,10,11,10,11,10,10,4,11,11,10,11,11,11,11,11,11,10,10,4,10,11,10,10,4,11,10,10,10,11,11,10,10,4,10,10,11,11,10,11,11,10,11,11,11,10,10,4,11,11,11,11,11,10,10,10,10,4,10,10,11,10,4,10,10,11,10,10,10,11,11,4,10,11,11,11,11,11,10,10,10,10,4,11,4,10,11,10,10,4,11,11,4,4,10,11,10,10,10,11,4,10,11,10,11,11,11,10,10,10,10,11,4,4,10,4,11,11,10,11,11,10,11,11,4,11,10,11,10,11,11,4,11,10,10,10,4,10,4,11,11,11,11,11,11,4,11,10,4,11,11,10,11,4,10,11,10,11,11,10,10,10,10,10,4,11,10,11,11,11,10,10,4,4,10,10,11,10,10,10,10,10,10,10,10,10,10,10,10,11,11,11,10,10,10,11,10,10,11,10,4,10,11,11,11,10,11,10,10,10,11,10,4,11,11,11,4,4,10,11,11,11,11,10,10,4,4,11,11,11,10,10,11,10,10,10,10,11,11,10,4,11,10,11,4,11,11,10,10,10,11,10,10,4,11,10,11,10,10,10,11,11,10,11,11,11,10,11,11,11,4,11,11,10,11,4,10,11,10,10,11,10,11,10,10,11,10,4,11,10,4,11,10,4,10,10,11,10,11,10,10,4,11,10,4,11,11,10,11,11,11,10,11,10,10,11,10,11,4,10,10,4,10,4,11,11,4,11,11,11,11,11,10,10,10,4,11,4,11,11,10,10,10,11,11,10,4,10,10,4,4,11,11,11,10,11,10,11,4,10,10,11,10,10,11,10,10,11,11,11,10,11,11,4,11,11,11,10,10,10,10,11,11,11,10,4,10,11,10,11,10,10,11,11,11,11,10,11,4,10,10,11,10,11,11,10,11,4,10,10,4,10,11,10,11,10,10,10,11,10,10,11,11,4,11,10,10,10,11,11,10,11,4,10,11,11,10,10,11,10,10,10,10,11,11,11,10,11,10,10,10,10,4,10,11,11,10,4,4,4,10,10,10,11,10,11,11,11,10,11,11,10,4,11,11,10,10,11,11,11,10,10,4,10,4,10,4,11,10,10,11,10,10,11,11,11,4,11,4,10,11,11,11,10,10,4,10,10,10,10,4,10,10,4,11,10,10,11,10,11,10,11,10,11,11,10,10,10,10,10,11,11,10,10,10,10,4,10,11,10,4,10,10,11,11,11,11,10,4,10,11,10,10,10,11,4,4,10,10,10,10,11,11,11,11,10,11,11,10,10,10,10,11,4,11,11,11,4,10,10,11,10,10,10,10,11,11,4,10,11,10,10,11,11,11,11,4,11,11,11,4,11,10,10,11,11,10,11,11,4,4,10,10,10,11,11,11,10,10,11,11,11,10,11,10,11,11,10,4,11,10,10,11,10,11,10,4,10,11,11,11,10,10,10,10,10,10,10,11,11,10,10,11,11,10,10,10,10,11,10,10,10,11,10,11,10,4,10,10,4,10,11,11,10,10,11,11,10,11,10,10,10,10,10,10,11,10,4,11,10,4,10,10,4,11,10,11,10,10,11,11,10,10,11,10,10,4,11,10,4,4,10,11,11,11,11,11,10,10,11,11,11,11,10,11,10,10,11,10,11,11,10,11,10,10,11,11,11,10,11,10,10,10,11,11,10,4,11,10,11,11,11,10,11,11,10,10,10,10,10,10,11,11,11,10,10,11,10,4,10,11,11,11,10,11,10,11,10,10,11,11,11,11,10,10,10,10,11,10,11,10,10,10,11,4,10,11,10,10,4,10,10,10,10,10,10,11,11,11,10,11,11,11,10,10,10,4,10,11,10,10,10,10,11,10,11,10,11,10,4,10,10,11,4,11,11,10,11,11,4,10,11,10,10,10,11,11,10,11,11,4,11,11,4,11,4,10,11,11,4,11,11,10,10,10,4,11,4,11,11,10,10,10,10,10,11,4,11,10,10,10,11,10,4,11,11,11,10,11,10,10,11,10,4,10,10,11,10,11,11,11,11,11,10,4,11,10,10,11,10,11,4,11,11,10,10,10,10,11,11,11,11,11,11,11,4,10,10,11,11,11,4,10,11,4,10,11,10,10,11,10,10,11,10,10,10,11,10,10,10,11,10,10,10,4,11,10,11,11,10,10,4,10,10,10,11,10,4,11,10,11,10,10,4,10,11,10,10,10,4,10,4,11,10,11,11,4,10,10,11,10,11,10,11,10,10,10,4,10,11,10,4,10,10,11,10,11,10,11,11,11,10,11,10,10,11,11,11,11,10,11,10,11,11,11,10,11,4,11,10,11,11,4,10,10,11,11,11,10,11,11,4,11,4,11,10,11,10,10,11,4,11,11,10,4,11,4,4,10,10,10,10,11,11,10,10,10,10,11,10,10,10,10,11,4,10,10,10,11,10,4,11,4,10,10,11,11,11,10,10,11,10,10,11,10,11,11,11,11,4,11,10,4,11,11,10,10,11,10,10,11,10,11,10,10,11,11,11,11,4,11,10,11,11,10,10,11,11,10,10,11,10,10,10,11,10,10,10,10,10,11,11,4,11,10,10,11,4,10,11,11,11,11,4,10,10,4,10,11,11,4,10,11,11,11,4,11,4,11,10,4,4,10,4,11,11,4,11,10,11,11,4,10,11,11,10,11,10,10,11,11,10,11,11,10,11,11,10,11,11,10,10,11,10,11,10,11,11,11,11,11,4,11,11,11,10,11,11,10,4,10,10,4,11,11,4,4,11,11,4,10,11,11,10,10,10,4,10,10,10,11,10,10,4,4,4,11,11,10,10,10,4,4,11,10,10,10,10,10,10,10,11,11,10,11,10,10,10,10,10,4,10,10,10,11,11,10,10,11,10,10,11,10,10,11,10,11,11,10,4,4,11,11,11,10,11,10,10,10,10,11,11,11,11,4,10,10,11,10,10,10,11,11,11,10,11,11,11,11,11,4,10,11,11,10,11,10,11,11,11,4,10,11,11,11,10,4,4,10,11,11,11,11,10,10,10,10,10,10,11,10,10,11,11,11,10,4,11,11,10,10,10,10,11,10,11,4,10,10,10,11,11,11,10,10,11,10,11,10,11,10,11,11,10,11,10,10,11,10,11,10,10,11,10,11,11,11,11,11,4,10,10,11,10,11,11,10,10,11,11,11,11,11,11,10,10,4,10,10,11,10,11,11,10,11,10,4,10,10,10,11,10,11,11,10,11,11,11,10,10,10,10,10,11,11,10,11,10,11,11,11,11,10,11,10,11,11,11,11,4,11,11,11,11,11,10,11,11,10,11,10,11,10,10,10,11,11,11,11,11,11,10,10,10,4,10,11,10,4,10,11,4,4,11,4,10,11,11,11,11,10,10,10,10,10,4,10,11,10,10,11,10,10,10,10,10,11,10,11,10,4,4,10,10,10,10,10,11,10,10,10,10,11,11,10,4,11,10,10,10,11,4,10,11,10,10,11,11,10,10,11,11,11,11,10,11,10,11,10,11,11,10,10,10,4,4,10,11,10,4,11,10,11,10,10,11,11,4,10,10,11,10,11,11,10,11,4,11,11,11,10,10,10,11,10,10,11,4,11,11,10,10,4,10,10,10,11,11,11,11,11,11,10,10,11,10,4,4,10,11,10,10,4,11,10,11,10,10,11,10,10,10,10,10,10,10,11,11,10,10,11,11,10,10,4,10,4,10,10,10,11,11,11,11,11,10,4,10,10,11,10,10,4,10,10,11,11,10,10,10,11,11,10,11,10,10,10,11,11,10,10,4,4,11,10,10,10,10,10,4,10,11,10,11,10,10,11,10,10,4,11,10,4,10,11,11,11,11,11,10,11,11,10,11,11,11,11,10,10,10,11,10,4,10,10,10,10,11,11,11,11,11,10,10,10,11,11,10,10,11,11,11,11,11,11,11,4,10,10,4,11,10,11,10,10,11,10,10,10,10,4,10,11,11,4,11,11,11,10,4,11,11,11,10,11,10,11,4,10,11,11,10,4,10,10,11,4,10,10,11,10,11,10,4,10,10,10,4,10,11,10,11,4,11,10,11,11,11,11,11,11,10,11,10,4,10,10,10,10,11,11,11,11,11,4,11,4,11,10,10,10,10,10,4,11,10,11,11,4,11,10,4,11,11,10,10,11,11,11,4,10,4,10,10,11,11,11,4,11,10,11,11,10,10,11,4,11,10,11,10,11,11,10,10,10,10,11,10,10,10,11,10,11,10,4,11,11,10,10,10,11,11,4,11,11,11,11,4,10,10,11,11,4,4,11,11,11,10,11,10,11,10,11,10,11,4,10,10,10,10,11,11,11,10,11,11,11,10,10,10,4,10,10,11,11,10,10,11,10,4,10,10,11,10,10,11,11,10,10,4,11,10,10,4,10,10,11,11,10,11,11,11,10,10,4,4,4,11,10,10,10,10,11,11,10,10,11,10,10,11,11,10,10,11,10,11,11,11,11,10,10,11,10,10,11,4,11,11,10,10,10,10,11,11,10,11,10,11,4,11,4,10,10,11,11,11,11,11,11,10,10,10,10,4,11,11,4,10,10,10,11,10,11,11,11,11,11,10,4,11,11,10,10,11,11,4,10,10,10,10,11,4,11,4,10,10,10,11,4,10,11,11,4,4,10,10,11,4,10,11,11,11,10,10,10,10,10,10,11,11,10,10,10,10,10,11,11,10,10,10,10,11,11,10,11,11,11,10,10,11,11,11,10,11,11,4,10,10,4,11,10,4,11,10,11,10,10,10,10,11,10,4,10,10,4,4,4,10,11,4,10,10,10,10,11,4,10,10,4,10,11,10,11,4,11,11,11,10,10,10,11,10,11,11,11,11,10,10,10,11,4,4,10,11,11,4,11,11,11,10,10,10,11,11,10,4,10,11,10,4,4,10,11,10,10,11,11,11,10,4,11,11,10,11,10,10,10,10,4,10,10,10,10,10,4,10,11,11,10,11,11,10,10,10,11,11,10,11,4,11,10,10,10,10,4,11,11,11,10,10,10,11,4,10,11,10,10,10,10,11,10,11,4,11,11,4,11,4,10,4,10,10,10,11,11,11,4,10,4,11,10,11,10,11,4,11,10,11,11,10,10,11,11,11,11,11,10,10,11,10,10,10,10,11,10,4,10,10,11,11,11,10,4,10,11,10,11,11,10,10,11,10,11,11,4,11,11,11,10,10,10,11,10,4,4,10,10,10,4,4,11,10,10,10,11,11,10,4,10,11,10,10,11,11,10,10,4,10,10,4,10,11,10,10,10,4,11,10,11,10,11,10,10,11,11,10,4,11,11,10,11,11,11,11,11,10,10,11,10,10,10,11,10,10,11,10,11,10,4,10,11,10,11,10,11,11,11,10,10,10,10,4,4,10,11,10,10,4,10,11,11,11,11,11,11,11,11,10,11,4,4,11,11,11,11,11,10,11,11,11,10,4,4,11,4,10,10,10,10,10,11,10,11,10,10,11,11,4,4,10,11,11,10,11,11,4,11,10,4,4,10,10,11,4,11,10,10,11,11,4,10,11,11,11,10,4,11,11,10,10,11,4,10,10,10,11,10,10,10,11,4,10,11,4,4,11,4,10,11,10,11,11,11,10,10,11,11,11,11,10,4,11,4,4,11,11,10,11,10,10,10,10,10,11,10,10,11,10,10,10,4,11,10,4,10,10,4,10,11,10,4,10,10,10,10,10,11,10,11,11,10,10,4,11,10,10,11,10,11,10,4,11,10,10,11,11,10,10,11,10,10,11,10,10,11,10,10,11,11,10,10,10,11,11,11,10,4,10,4,11,11,10,11,10,4,11,10,10,10,10,10,11,10,10,11,10,11,10,10,10,10,11,10,10,10,11,11,10,10,11,11,11,11,10,11,11,10,10,4,4,4,4,11,10,11,4,11,11,11,10,10,11,10,10,11,11,10,10,11,10,10,11,10,11,11,4,10,11,11,11,11,11,10,10,11,4,4,11,11,11,10,10,10,10,10,4,11,11,10,11,11,10,10,10,10,10,11,4,10,11,11,4,10,10,10,4,10,10,10,4,10,10,11,10,11,11,11,11,11,11,10,10,10,10,11,11,11,11,11,11,10,4,10,10,11,10,10,10,11,11,11,11,10,10,11,11,4,10,10,10,11,10,11,11,11,10,10,11,11,10,11,11,10,10,11,10,10,11,10,11,11,4,10,11,11,11,4,11,4,10,11,11,10,10,11,11,4,10,10,10,10,10,11,10,11,11,11,11,10,10,10,11,11,11,11,11,11,10,11,10,10,11,10,10,11,10,10,11,10,11,11,11,10,10,11,10,4,11,11,4,11,11,11,10,11,11,11,11,11,10,4,10,10,10,10,11,11,11,10,11,11,11,10,11,11,11,11,11,11,4,11,10,11,11,10,10,11,10,10,11,10,11,11,4,11,10,10,4,11,10,11,11,10,11,11,4,11,10,11,11,10,10,10,11,11,10,4,4,11,11,10,10,11,10,10,10,11,10,4,11,4,10,4,11,11,4,10,4,10,10,10,11,11,11,10,10,11,11,11,10,10,10,10,4,11,10,11,11,10,10,10,11,11,11,11,4,11,4,10,11,10,10,10,10,11,10,10,11,11,11,11,11,10,11,11,10,10,10,11,10,10,11,10,10,11,11,11,10,10,10,10,10,11,10,4,4,11,11,11,10,11,11,11,11,10,10,11,11,4,4,10,10,10,11,11,11,4,10,11,11,10,11,10,10,11,4,10,4,11,4,11,11,10,10,10,10,4,4,10,10,11,10,4,10,11,11,11,10,10,4,10,11,10,11,11,11,4,10,11,10,4,10,10,10,10,10,11,11,10,11,11,10,11,10,10,11,4,10,4,11,11,11,11,11,10,4,10,11,11,11,10,11,4,4,10,10,10,11,11,10,10,11,10,11,10,11,10,11,11,10,4,11,10,4,4,10,11,10,10,11,10,10,4,11,10,10,4,11,4,10,4,10,11,10,10,11,11,11,11,10,11,11,10,10,11,10,11,11,11,11,4,10,10,10,11,11,11,4,10,11,10,4,11,11,10,10,11,11,11,11,11,11,11,11,11,10,11,11,11,10,11,10,11,10,10,11,4,10,11,10,4,10,11,4,11,10,10,10,11,10,11,4,10,10,11,10,11,11,10,11,10,4,4,10,4,4,11,10,11,10,10,11,10,10,11,10,11,4,11,10,11,4,11,11,11,11,4,10,10,11,10,10,10,4,11,11,10,11,11,11,10,4,11,10,11,10,10,11,11,10,10,10,10,10,10,10,11,4,11,10,11,11,10,4,11,11,11,11,10,10,4,11,11,11,10,10,4,10,11,11,11,11,10,10,10,10,4,10,11,11,11,10,11,11,11,10,10,11,10,10,10,11,10,11,10,11,11,11,10,10,10,11,11,10,10,10,11,10,10,11,11,4,4,11,4,11,10,10,11,10,10,11,4,11,11,10,11,10,10,4,10,11,10,11,10,10,10,4,4,10,11,11,11,11,10,10,11,11,11,10,10,11
4,10,10,10,11,10,11,10,10,4,10,11,11,10,4,10,4,4,11,11,10,11,11,10,10,11,11,11,10,11,11,10,10,11,11,10,10,11,11,10,11,10,10,11,11,10,11,11,10,11,10,10,4,11,11,11,10,11,11,11,4,10,4,11,11,10,11,11,11,11,10,11,10,11,11,10,11,11,11,10,11,11,11,11,10,11,10,4,11,11,10,10,11,4,4,11,10,11,10,10,10,10,4,4,11,10,4,10,10,4,10,11,11,11,4,10,10,11,10,11,4,11,11,10,10,11,4,11,11,11,10,10,11,11,4,11,11,4,11,10,10,11,10,10,10,4,10,10,11,11,10,11,10,11,11,10,4,4,11,10,10,11,11,10,11,10,4,11,11,11,11,10,11,4,11,10,4,11,10,4,11,11,10,11,11,10,10,11,11,10,11,10,10,11,4,10,4,11,11,4,10,10,10,10,10,10,10,11,4,10,11,10,11,10,11,10,10,11,10,10,10,11,11,4,4,11,11,11,10,11,10,10,11,4,10,10,11,11,10,4,10,11,11,10,11,10,11,4,4,10,10,11,10,10,11,10,10,11,10,10,10,4,11,11,11,11,11,4,10,10,10,10,4,4,10,11,11,10,10,4,10,11,11,10,4,10,10,11,10,11,10,11,10,10,11,11,11,11,10,11,10,4,11,11,11,10,4,11,11,11,4,11,11,10,11,11,10,10,4,10,11,10,10,10,11,10,11,10,11,10,11,4,11,10,11,11,10,10,11,10,10,10,10,10,11,11,10,11,10,10,11,11,4,10,11,11,11,11,4,10,4,10,10,10,10,4,10,11,10,11,11,11,11,11,10,11,10,11,10,10,11,11,11,11,10,10,11,10,11,11,11,10,11,4,10,11,10,10,11,11,4,11,11,11,11,4,11,10,4,11,11,11,10,4,11,11,10,10,10,4,11,10,11,4,10,10,4,10,11,10,10,4,10,10,11,4,10,11,11,11,11,11,11,11,10,11,10,11,4,11,10,11,4,10,11,4,10,11,10,4,10,11,4,11,10,10,11,10,10,10,10,10,4,10,10,11,11,10,4,10,10,11,11,11,11,10,11,10,10,10,4,11,10,11,10,10,10,4,11,10,11,11,11,10,10,10,10,11,10,11,11,10,11,4,11,11,4,10,11,10,10,10,11,11,11,10,4,10,11,4,10,10,11,4,10,10,11,11,11,10,11,10,10,11,11,11,11,11,11,4,10,11,11,10,10,10,10,4,11,4,11,10,11,10,11,10,11,11,4,10,11,11,10,4,11,11,11,11,10,11,10,10,10,10,11,11,11,11,10,11,11,10,10,11,11,11,4,10,11,11,11,11,11,11,10,10,11,11,4,11,10,10,10,11,4,10,11,11,10,4,11,10,11,11,10,11,10,11,11,10,11,10,11,10,11,10,4,10,10,11,10,10,11,10,10,10,10,11,11,11,11,10,4,10,11,11,11,11,11,10,10,11,11,11,4,11,4,11,11,10,11,10,4,11,10,11,11,4,11,11,11,10,10,11,11,11,11,11,11,11,4,10,10,10,11,11,10,10,4,10,4,10,11,10,11,10,10,10,11,10,11,11,10,10,11,4,11,10,10,11,11,10,11,11,11,11,11,10,11,10,10,11,11,4,11,10,11,10,10,10,4,11,11,10,4,11,11,10,11,10,10,11,11,4,11,4,10,10,11,11,4,10,11,10,10,4,11,10,11,4,10,10,11,10,4,11,10,10,11,10,10,11,11,11,10,10,10,4,11,11,10,4,4,11,11,10,11,11,10,11,11,11,11,11,10,11,11,11,11,4,10,10,10,11,11,10,11,11,4,10,11,4,10,10,10,10,10,10,11,10,4,10,11,10,10,10,10,10,11,11,11,10,11,11,10,4,10,11,10,11,10,10,11,10,10,11,10,11,11,10,4,10,10,11,10,10,10,11,11,11,10,11,4,11,10,10,4,10,10,11,11,10,11,11,11,10,11,11,11,10,10,11,10,11,4,11,10,10,4,10,11,10,11,11,11,10,10,11,10,11,10,4,10,11,4,4,11,11,4,10,11,10,11,10,10,11,11,11,11,11,10,10,10,10,11,10,4,10,10,11,11,11,11,4,10,11,10,4,11,4,11,11,11,4,10,10,11,4,4,10,11,11,11,10,10,10,11,10,4,11,4,11,10,11,10,11,4,10,10,10,4,11,4,11,4,11,11,10,10,11,11,10,11,11,10,10,10,4,4,11,11,11,10,11,10,11,10,4,10,11,4,4,11,10,10,11,11,11,11,10,10,10,10,4,10,10,11,10,11,11,10,11,10,10,11,11,4,4,4,11,10,11,4,11,11,10,11,11,4,11,10,11,11,11,10,4,10,11,10,10,11,4,10,11,11,10,10,11,11,10,11,10,11,10,10,11,10,11,4,4,4,11,11,10,11,10,11,11,10,11,10,10,10,4,11,11,10,10,4,11,10,10,11,10,10,11,10,11,10,11,10,10,10,10,11,10,4,11,10,10,10,11,11,11,11,10,4,10,11,11,11,11,10,10,11,11,11,10,10,11,11,11,10,4,4,10,10,10,10,11,10,10,10,4,10,10,10,4,11,11,10,10,10,11,10,11,11,4,10,4,11,11,11,10,10,11,10,11,11,10,11,11,10,11,11,11,10,10,10,11,4,4,11,11,4,10,11,10,4,11,10,11,10,11,11,10,10,11,11,10,10,11,10,10,10,11,11,10,10,11,10,11,11,11,10,11,11,10,10,10,10,10,10,4,4,10,10,11,11,10,4,11,10,11,4,10,10,10,10,10,10,10,11,10,11,10,10,10,10,10,11,10,11,4,11,10,11,10,4,11,10,11,11,10,11,10,4,11,10,11,11,11,4,10,11,10,10,10,4,4,10,10,10,10,11,10,11,11,4,11,11,11,11,11,11,10,11,10,10,10,11,10,11,11,11,10,10,10,4,11,4,11,10,4,10,10,10,10,4,11,10,10,10,11,11,11,10,11,11,10,10,4,4,10,4,11,11,11,10,11,11,10,11,11,11,10,10,10,11,10,10,11,10,4,10,10,11,10,11,11,10,4,11,10,11,11,11,11,11,10,10,11,11,10,10,10,4,4,11,11,4,11,10,4,4,10,11,10,10,10,10,11,10,10,10,10,11,11,10,10,11,11,4,11,11,10,4,11,10,10,11,11,10,11,10,10,11,10,11,4,10,11,10,10,11,10,11,10,11,11,4,10,11,10,10,11,4,10,11,10,10,10,10,10,11,11,10,10,10,10,10,11,10,10,10,10,11,10,11,11,11,11,11,10,11,11,10,10,10,10,11,10,4,11,11,10,11,10,11,11,4,11,10,11,11,10,10,10,10,11,11,10,10,10,4,10,11,4,11,10,4,10,11,10,10,11,11,10,4,11,10,10,10,10,11,4,10,11,10,10,4,10,11,4,4,11,11,11,10,10,10,11,11,10,10,11,4,11,11,11,4,4,4,10,11,11,11,4,10,10,11,11,10,4,10,10,11,10,10,10,11,11,10,10,11,10,11,10,10,10,11,11,11,11,11,10,10,11,11,10,4,11,11,11,10,4,11,4,10,10,4,4,11,10,11,10,11,10,10,4,11,10,11,11,11,4,11,10,10,11,11,4,10,11,11,11,10,10,10,10,10,11,11,10,11,11,10,10,10,4,11,10,10,10,11,10,10,10,4,10,11,11,10,11,11,11,11,4,10,11,4,10,11,10,11,11,11,10,11,10,4,11,11,11,4,11,11,10,10,10,4,11,10,10,10,10,10,4,10,11,11,11,11,10,10,11,11,10,11,10,11,10,11,11,10,10,11,10,11,11,10,11,10,10,10,11,10,10,11,10,10,10,10,11,11,10,10,4,11,10,10,11,10,11,11,10,10,10,11,10,10,4,11,10,10,10,10,10,11,10,10,10,4,11,4,11,10,11,10,10,11,10,11,10,10,11,10,11,4,10,10,10,10,11,10,10,11,4,4,10,11,10,11,10,10,11,11,10,10,4,11,11,11,11,10,11,10,11,10,11,11,4,10,11,10,11,11,11,10,10,10,11,11,10,11,10,11,11,11,11,10,10,11,11,10,11,10,11,10,10,10,11,11,11,4,10,11,11,11,4,4,11,10,10,4,11,10,10,4,11,11,10,11,11,11,10,11,11,10,10,4,11,11,10,11,4,11,10,11,11,10,10,11,10,10,10,10,10,11,10,11,11,10,11,11,11,10,4,10,10,11,10,11,10,4,4,11,10,11,4,11,11,11,10,10,11,11,11,11,11,11,11,4,10,4,10,10,11,11,10,10,10,10,10,11,11,11,4,11,11,11,11,10,11,10,10,11,11,11,4,11,10,11,10,11,10,11,4,4,11,10,4,11,4,11,10,10,11,10,11,10,10,10,10,10,4,11,10,11,11,10,10,4,10,10,11,11,10,11,10,10,10,10,10,10,10,10,4,10,11,4,10,11,10,11,10,4,4,10,11,4,11,4,11,11,10,10,10,10,10,10,10,11,11,11,10,10,11,10,10,11,11,10,10,11,4,11,11,10,4,11,10,10,11,10,10,11,10,4,4,10,10,4,11,10,4,11,11,10,11,11,10,10,10,11,11,10,11,11,10,10,4,11,11,10,11,10,10,11,10,10,10,10,11,11,10,11,10,11,10,11,10,10,10,10,10,11,11,10,10,4,11,10,11,10,4,4,11,10,10,11,11,11,4,4,10,11,10,10,10,11,11,11,10,10,11,11,11,11,10,4,10,10,10,11,4,11,10,10,4,11,4,11,11,11,11,11,10,10,11,11,11,10,11,11,10,10,10,11,10,11,10,4,11,11,10,11,10,4,11,4,11,10,11,11,10,10,10,11,10,4,10,11,11,10,10,11,11,10,10,11,11,10,11,11,11,11,10,11,10,10,10,4,4,10,11,10,4,11,10,10,11,11,11,11,10,11,11,11,11,4,11,10,10,11,11,11,10,11,11,4,10,10,4,10,10,11,11,11,10,10,11,10,10,4,10,11,10,11,11,11,11,11,11,10,4,4,10,11,10,10,11,11,10,11,10,11,10,11,11,11,11,11,11,11,11,11,10,11,10,11,11,11,4,11,11,10,4,10,11,11,11,10,11,10,11,11,10,4,11,11,11,11,11,10,4,11,11,11,11,10,10,10,11,10,10,4,10,10,10,10,4,10,10,10,11,10,11,11,4,11,10,10,11,11,10,11,11,11,11,10,11,10,11,11,11,10,10,10,11,10,10,11,11,11,10,10,10,11,4,4,10,10,11,11,10,4,10,10,10,11,10,10,11,11,11,10,10,11,11,11,11,10,10,11,10,10,10,11,11,10,10,4,10,11,10,11,10,11,11,11,11,10,11,4,10,4,11,10,11,11,10,11,10,11,11,11,11,11,10,11,11,10,11,10,10,10,10,11,11,4,11,10,11,4,10,10,11,4,10,10,11,10,10,10,10,10,11,10,10,10,10,11,10,11,11,10,11,11,11,11,11,11,10,4,4,11,10,11,10,4,11,11,10,10,10,10,10,11,11,10,10,11,11,11,4,11,10,4,11,10,11,10,11,4,11,10,4,11,4,11,10,10,10,11,10,4,11,11,10,10,10,11,11,10,4,11,10,11,10,10,10,10,11,4,11,11,11,10,10,11,10,11,11,4,11,10,10,11,10,11,11,10,10,10,4,11,11,10,11,10,4,10,4,10,11,11,4,11,11,10,4,10,11,4,10,10,11,10,10,11,10,10,11,10,10,10,11,10,4,10,11,10,11,11,11,10,11,10,11,11,11,10,10,10,10,11,11,11,11,11,10,11,11,4,10,10,4,10,11,10,10,11,10,10,4,10,11,4,11,11,10,11,11,10,11,10,10,10,10,4,11,10,11,10,4,11,10,10,11,11,11,11,11,10,10,4,4,10,11,11,10,4,4,11,4,11,10,4,11,11,11,11,11,11,10,11,10,10,10,11,11,11,10,10,11,4,10,11,10,11,10,10,10,10,10,10,11,11,4,10,11,11,11,10,11,11,11,10,11,4,4,4,11,10,10,10,10,10,11,10,11,10,11,10,4,10,10,11,11,11,11,11,11,11,10,10,10,10,10,10,4,10,11,4,4,11,11,11,10,11,10,10,11,10,11,11,10,11,10,11,11,10,10,4,11,11,10,10,10,10,10,4,10,10,11,11,11,10,11,11,11,10,11,10,11,10,10,10,10,10,10,10,4,10,10,11,11,11,10,10,11,4,11,4,4,10,11,10,10,11,11,11,10,10,10,10,10,11,10,11,10,10,11,4,11,4,10,4,4,11,10,10,11,11,10,4,10,10,4,11,10,4,11,10,10,11,10,10,10,11,10,11,4,10,11,10,11,10,11,10,11,11,10,10,11,10,11,11,10,11,10,11,11,11,11,10,11,11,11,11,4,11,10,10,10,4,11,11,4,10,10,10,10,10,10,11,10,10,10,10,11,11,11,4,4,10,4,10,11,11,11,10,11,11,11,11,4,10,10,10,4,11,4,11,10,11,11,11,10,10,11,10,10,11,11,11,11,10,11,10,11,11,10,4,4,10,11,11,10,10,4,10,11,11,11,4,4,10,11,10,11,11,11,10,11,4,11,10,10,10,11,4,11,10,10,4,11,11,11,4,11,11,11,10,11,11,11,10,10,4,11,10,10,11,11,10,10,10,11,10,11,10,4,10,10,10,10,11,10,10,11,11,11,4,10,4,10,10,11,10,11,4,4,11,4,11,11,10,11,11,10,11,11,4,11,10,10,4,11,11,10,11,10,4,10,11,11,10,10,11,11,11,10,10,4,11,10,4,11,11,11,11,11,10,11,10,4,11,11,10,11,10,10,11,10,10,10,10,11,10,11,10,11,4,4,11,4,10,10,11,10,11,11,4,11,11,10,10,11,10,11,11,11,11,11,11,10,10,11,11,10,11,11,11,11,11,11,11,10,10,11,11,11,10,4,11,10,10,11,11,4,4,11,10,11,10,11,11,10,10,11,11,10,10,11,10,11,4,4,10,10,10,10,11,10,11,10,10,10,11,11,10,10,11,11,4,10,10,10,4,11,10,11,10,11,10,10,10,11,10,11,11,4,11,11,11,10,10,11,11,10,11,11,11,10,10,4,10,11,10,10,11,11,10,11,10,10,11,11,11,11,11,11,11,11,11,10,10,11,4,10,10,10,11,10,10,11,10,10,10,11,11,10,10,10,10,11,11,10,10,11,10,4,10,10,10,11,11,4,11,11,10,10,11,11,4,11,11,10,11,10,10,10,10,10,10,10,11,10,10,10,10,4,4,10,11,11,11,11,11,10,10,11,10,10,4,10,11,10,4,10,11,11,10,10,11,10,10,10,10,10,4,11,11,10,10,4,4,11,10,4,11,10,10,11,10,4,11,10,10,11,11,4,10,10,11,10,10,10,11,10,10,4,10,10,11,11,10,11,10,11,10,11,10,10,10,11,10,10,10,10,10,11,10,10,11,10,11,10,11,10,4,11,10,10,11,11,10,11,11,4,4,11,4,11,10,11,10,10,11,10,11,11,11,10,10,10,10,11,11,10,11,10,11,11,11,11,10,10,10,10,11,10,10,11,10,11,11,11,10,11,10,10,11,10,11,4,10,10,11,11,11,11,10,11,11,11,11,10,4,10,10,10,4,10,11,11,4,4,11,10,10,11,4,11,10,4,11,11,11,11,10,10,10,11,10,10,4,10,11,10,10,10,10,11,11,11,11,10,11,11,11,10,11,11,10,11,10,10,10,11,4,10,11,10,10,10,11,10,10,4,10,10,11,10,11,10,10,10,11,11,10,11,10,4,11,10,11,10,10,11,10,11,11,4,10,4,10,10,4,11,11,10,10,11,10,11,10,10,10,4,10,11,11,10,11,10,10,11,10,11,11,11,10,11,11,11,4,11,11,11,10,11,4,10,10,11,11,11,10,11,10,10,10,10,10,11,10,10,10,10,10,4,10,11,10,10,10,10,10,11,11,11,11,11,10,11,11,11,4,11,10,11,11,10,11,10,10,10,10,4,11,11,11,11,11,11,4,10,10,10,10,4,10,11,10,11,11,10,11,10,11,10,11,11,11,11,11,10,11,4,11,4,10,11,10,11,4,4,10,4,10,11,11,10,10,10,10,10,10,4,11,11,10,11,10,11,11,11,11,11,4,11,10,4,11,10,11,10,10,10,10,11,11,11,4,11,11,10,11,10,4,4,10,11,11,4,11,11,10,10,11,11,11,10,11,11,11,11,10,10,10,4,10,10,11,11,4,10,11,10,11,4,11,10,10,10,11,11,11,10,10,10,11,11,11,10,11,11,10,10,11,10,11,10,4,11,11,11,11,11,10,10,10,10,10,10,10,10,10,10,11,10,10,11,11,11,11,11,11,10,4,10,4,4,10,10,10,10,11,4,11,10,10,4,11,11,11,4,10,10,11,10,11,10,10,11,11,11,10,11,10,11,11,11,10,10,4,10,11,10,11,10,11,10,11,4,10,4,11,10,11,11,11,10,10,11,11,11,4,11,10,10,11,4,10,11,10,10,10,11,11,11,10,10,4,10,11,10,10,11,10,10,11,11,10,10,4,11,10,10,11,4,11,4,11,10,11,10,10,11,11,11,4,4,11,11,10,11,11,10,11,10,11,11,4,11,4,10,4,10,11,10,11,11,11,10,11,11,10,11,4,11,10,10,11,11,10,10,11,11,4,4,10,11,10,10,10,11,11,10,11,11,10,10,11,11,11,10,4,11,10,11,10,10,11,10,10,10,10,11,10,11,11,10,11,11,10,11,11,10,11,11,11,4,11,10,10,4,11,11,11,11,10,10,11,11,11,10,11,11,11,4,11,4,4,10,10,10,10,10,10,11,10,11,10,11,10,10,10,11,11,11,4,10,10,10,10,10,11,11,10,10,10,10,10,11,10,11,10,4,11,10,10,10,10,11,4,10,10,10,10,11,11,11,10,10,11,10,11,11,4,11,10,4,4,11,4,10,4,10,11,10,10,4,10,10,11,10,10,10,10,4,11,11,11,10,11,10,11,10,11,11,11,10,10,10,4,11,10,10,11,10,11,10,11,10,11,11,11,10,11,10,10,11,10,10,10,11,10,11,10,10,4,10,11,11,11,10,11,10,4,10,11,11,11,11,10,10,11,11,11,10,11,10,11,11,11,4,10,11,10,10,10,10,10,11,10,11,4,11,11,11,10,10,10,10,10,10,10,4,10,10,10,10,11,10,11,11,10,11,11,10,10,4,11,11,10,10,11,10,10,11,11,11,11,11,4,11,10,11,10,10,4,11,11,10,11,4,11,10,11,10,11,4,10,4,10,10,4,10,10,10,10,11,10,10,11,11,4,11,4,10,4,10,11,10,10,10,11,11,11,10,11,10,11,10,10,10,11,11,11,11,10,10,10,11,11,11,10,10,10,10,10,10,11,11,11,10,11,10,10,10,10,11,10,11,10,11,4,4,10,4,11,4,10,11,10,11,10,4,10,11,11,4,11,10,4,11,10,4,10,11,11,10,10,10,10,10,4,11,11,11,4,10,10,10,11,10,11,11,10,11,4,10,10,10,10,11,4,11,11,11,11,10,11,4,10,10,10,11,11,10,11,11,10,4,10,11,10,10,11,10,11,10,11,11,10,4,11,11,11,4,10,11,10,10,11,10,10,11,4,11,11,11,11,4,4,10,11,11,10,4,10,10,11,11,10,10,4,11,10,11,11,11,4,4,11,10,11,4,11,4,11,11,11,10,11,10,11,10,10,11,10,11,4,10,11,4,11,4,10,4,10,11,10,11,10,10,10,11,11,11,10,11,11,10,11,10,11,11,11,10,11,10,10,10,10,11,4,11,11,10,11,10,11,10,11,10,10,10,11,10,4,10,10,11,11,11,11,10,11,11,10,10,11,11,10,4,11,10,11,10,10,11,10,10,10,10,11,10,11,4,11,4,10,11,10,11,11,11,10,4,10,10,11,10,11,11,11,11,11,11,10,11,10,4,10,4,11,10,4,11,4,10,10,11,10,4,11,11,10,11,11,10,11,10,11,11,11,10,11,11,10,11,10,10,11,11,11,10,11,10,11,10,11,10,10,10,10,11,4,11,10,10,10,4,4,11,10,11,11,4,4,11,11,10,10,11,11,11,10,11,10,11,10,10,4,10,11,11,10,11,11,10,11,10,11,10,11,11,10,10,10,11,11,11,11,11,11,11,10,10,10,11,11,11,10,4,11,11,4,11,11,11,10,10,4,11,11,10,11,11,4,4,10,11,11,11,11,11,10,4,10,10,11,11,11,11,10,11,10,10,10,10,11,10,11,10,4,10,10,11,11,11,10,4,10,11,10,10,10,10,4,10,4,4,10,4,10,10,11,11,11,10,11,11,11,11,10,11,11,10,10,10,4,11,10,11,11,11,4,11,11,10,10,4,11,4,10,11,11,10,10,10,11,10,10,10,10,10,10,4,4,11,10,11,11,11,11,10,11,11,10,4,10,11,10,10,10,10,10,10,10,10,10,4,11,11,4,11,10,11,10,11,10,10,11,10,10,11,11,10,11,10,10,10,10,11,10,11,4,10,11,10,4,10,10,10,11,10,10,11,11,10,10,11,10,4,10,4,10,10,11,4,11,11,11,11,11,10,10,11,11,10,11,10,11,11,10,11,11,10,11,11,4,10,11,10,11,11,11,10,10,11,11,10,11,4,11,11,11,11,10,10,11,11,11,10,11,11,11,11,10,10,10,11,4,11,11,10,11,10,11,10,10,11,10,11,11,10,4,10,11,11,10,10,10,10,4,4,10,11,11,11,4,10,10,10,11,10,10,11,11,11,4,10,4,11,10,4,4,11,4,10,11,10,4,11,10,11,11,11,10,11,4,10,11,11,11,10,4,10,10,4,11,11,11,10,11,4,11,11,10,4,11,11,10,10,10,11,11,11,10,11,10,11,10,10,10,10,4,10,11,11,11,4,11,10,10,10,11,10,11,10,4,11,4,4,4,10,11,11,11,10,4,11,11,11,10,4,11,10,11,4,10,11,10,11,10,4,11,11,10,10,10,11,11,10,11,10,11,11,4,10,4,10,11,4,11,10,11,10,10,10,11,11,4,11,10,10,11,11,11,10,11,10,11,11,10,11,10,11,10,11,10,11,4,10,11,11,11,10,11,11,4,4,11,10,11,11,4,11,10,10,11,11,4,11,11,10,10,10,10,11,10,10,10,11,10,10,11,10,11,11,10,11,11,10,10,11,11,11,11,10,11,10,11,4,10,10,10,10,11,11,11,4,10,10,11,11,11,11,10,10,11,4,4,10,11,10,10,10,10,11,10,10,10,10,11,11,11,11,10,10,11,11,10,11,11,10,11,11,11,11,11,10,4,10,11,11,11,4,10,11,10,11,11,11,4,4,10,10,11,11,10,11,11,10,10,10,10,10,10,4,11,11,4,11,10,11,11,11,10,11,11,10,10,10,4,10,10,10,11,10,10,10,10,11,10,11,11,10,4,11,11,10,11,10,10,11,11,10,10,11,10,4,11,11,10,11,10,11,10,10,10,11,11,10,11,11,10,11,10,11,11,4,11,11,11,10,11,4,4,11,10,10,11,11,10,10,10,4,10,11,11,10,11,11,10,10,10,4,11,11,10,4,11,11,10,11,10,11,10,10,11,11,10,11,10,11,11,10,11,11,11,10,10,10,10,4,11,4,11,4,11,11,11,11,11,4,10,11,11,10,10,11,11,4,10,4,10,10,11,10,10,11,10,11,10,10,11,10,4,11,10,11,11,4,11,4,11,10,11,4,11,11,10,10,11,10,11,11,4,11,11,10,11,10,10,4,10,11,4,11,10,10,10,10,10,11,11,11,11,11,11,10,11,10,10,11,11,4,11,10,11,10,11,4,10,11,10,11,4,10,4,10,11,11,11,10,11,10,11,11,10,11,11,11,11,10,10,11,4,11,10,10,10,10,11,10,10,4,10,11,10,11,10,11,10,11,11,4,10,4,11,11,11,10,10,10,10,11,10,11,4,4,10,10,11,4,11,11,4,11,11,11,4,10,11,11,10,10,11,11,10,10,11,11,4,4,10,11,10,10,10,10,11,11,10,10,11,4,11,11,4,4,4,10,10,11,11,11,11,10,11,10,4,11,10,11,11,11,11,10,10,10,11,11,11,11,10,11,4,4,11,4,10,11,10,10,10,11,10,10,11,11,10,11,10,10,10,10,11,11,11,10,11,10,10,10,11,10,10,11,10,10,11,10,10,10,10,10,10,11,10,11,11,10,10,11,11,11,10,10,11,11,11,4,4,10,4,11,10,4,11,11,4,11,4,10,11,11,10,10,11,10,10,10,10,4,11,10,11,10,10,10,11,11,10,11,10,10,11,10,4,10,11,10,10,11,10,10,11,11,11,10,11,11,10,11,10,10,10,4,11,11,10,11,11,11,11,11,11,11,10,10,10,11,4,11,4,11,11,11,11,10,4,11,11,10,11,11,11,11,11,10,10,10,4,11,10,11,11,4,11,11,4,10,10,10,10,4,10,10,11,11,10,11,11,11,10,10,10,11,10,10,11,11,10,4,11,11,4,11,11,10,10,11,11,11,10,10,10,11,10,11,10,11,10,10,11,10,10,4,11,11,10,4,4,11,4,10,10,11,4,4,11,11,10,10,11,10,10,11,10,4,4,4,10,10,11,4,10,10,10,10,4,10,10,10,11,11,4,11,11,11,11,11,4,10,11,10,10,10,10,10,11,11,10,10,4,11,10,11,11,11,11,10,4,10,11,11,10,11,11,11,4,11,4,10,10,10,11,4,10,10,10,10,10,10,4,11,10,11,10,11,10,10,11,10,11,10,10,11,11,11,10,4,4,11,11,10,4,11,11,10,11,11,11,10,4,10,10,11,10,11,11,11,11,11,4,10,10,10,10,11,11,11,10,10,11,10,11,10,11,10,11,10,10,11,10,10,10,4,10,4,11,11,10,4,11,10,11,10,4,11,4,4,10,10,11,10,10,10,11,4,11,11,11,10,10,10,11,4,10,10,11,11,10,10,4,11,10,11,11,11,11,11,11,4,11,11,11,10,4,10,4,4,10,10,10,10,10,11,11,10,10,10,10,4,10,11,11,10,11,11,4,10,11,11,11,10,11,11,11,10,10,10,10,10,11,10,4,10,11,11,4,10,10,11,11,11,11,10,11,10,10,11,11,4,10,4,10,10,10,11,11,10,11,4,10,11,11,10,10,11,11,11,11,10,11,11,4,10,10,10,10,11,10,11,10,11,11,10,11,10,11,10,10,10,4,10,10,11,10,4,11,4,4,10,10,10,10,10,11,10,4,11,10,10,11,10,11,4,10,11,11,10,10,4,11,11,11,10,11,11,4,11,11,11,4,11,10,10,10,10,10,10,11,10,10,10,11,10,11,11,10,11,10,10,10,10,11,10,4,10,11,11,4,4,10,11,10,11,4,10,10,11,11,10,10,11,4,11,10,11,10,10,10,11,11,4,11,10,10,11,11,10,10,10,10,11,11,10,10,10,4,11,11,4,10,11,11,11,10,11,10,4,11,11,10,4,11,10,11,10,10,10,11,10,10,4,10,10,4,10,11,11,10,10,11,11,4,10,4,10,10,11,10,4,10,10,11,4,4,11,10,11,10,10,11,11,10,10,10,11,10,10,4,10,11,11,4,11,10,10,4,11,4,11,10,4,11,10,11,11,10,11,10,10,10,10,10,10,4,10,10,11,10,11,11,10,11,10,11,4,11,10,10,10,10,11,11,4,10,11,11,10,11,11,4,4,10,10,11,11,10,11,10,10,10,11,11,4,4,11,10,10,10,11,4,10,10,11,11,11,11,11,4,10,4,11,11,4,10,4,11,10,11,11,10,11,11,11,4,10,10,10,11,10,10,11,11,10,10,10,4,4,11,10,11,11,11,11,10,11,10,4,4,11,10,10,11,11,11,10,10,11,10,4,11,4,4,10,10,11,11,11,4,11,11,11,11,10,10,11,10,11,10,11,10,10,4,10,11,4,10,11,10,11,11,4,11,11,10,11,11,11,4,10,4,11,11,4,10,11,11,4,10,10,10,10,10,11,11,10,11,4,10,11,11,11,11,10,11,10,10,10,10,10,11,11,11,4,11,11,11,11,10,10,11,11,11,11,11,10,11,11,10,11,11,11,11,11,10,10,10,10,10,10,11,11,10,4,11,11,10,10,4,11,10,4,10,10,10,11,4,11,10,10,4,10,11,10,4,4,10,10,10,11,11,11,11,11,10,11,10,11,11,10,11,4,10,10,11,4,11,10,11,11,10,10,10,4,10,4,10,11,11,10,10,10,11,11,11,11,10,4,10,10,10,10,10,11,11,11,11,10,11,4,10,4,10,11,11,11,4,11,11,10,11,4,10,11,10,11,11,11,11,10,11,10,10,10,10,10,10,11,11,4,10,11,10,11,11,11,10,11,10,11,10,11,11,10,11,10,11,11,10,10,10,4,10,10,10,10,10,10,11,10,11,10,4,11,10,11,11,10,10,10,11,10,10,10,11,11,4,11,11,4,10,10,11,10,10,11,11,10,10,10,10,10,11,11,11,11,10,10,11,10,4,11,11,11,10,11,10,11,11,11,11,10,10,10,10,10,10,10,11,10,11,11,11,11,10,11,10,11,10,11,10,11,10,11,11,10,11,10,10,11,10,11,10,10,10,10,10,10,10,10,11,10,10,11,4,4,11,11,10,10,11,10,11,10,11,10,10,11,10,11,10,10,10,4,4,11,10,10,10,10,10,10,11,11,10,10,4,11,10,10,11,11,10,10,4,11,11,11,11,10,10,10,10,10,4,11,11,10,10,10,10,11,10,4,10,4,11,11,4,11,11,10,11,10,10,10,11,10,10,11,10,11,10,10,10,10,10,11,10,11,4,11,4,11,11,10,10,10,11,11,4,4,4,10,11,11,10,11,10,10,10,11,11,11,11,10,10,10,10,11,10,11,11,10,11,10,11,10,11,10,11,11,11,10,10,10,11,10,10,10,11,11,11,11,10,11,10,4,10,10,11,10,10,4,11,10,11,10,10,10,10,4,10,4,11,11,10,11,11,11,11,11,10,10,11,10,11,11,11,11,10,10,10,11,11,10,11,10,4,11,10,11,10,10,10,11,10,10,11,10,10,10,11,11,10,11,11,11,11,11,11,11,11,11,4,10,11,4,11,10,10,11,10,11,11,10,10,11,11,10,10,11,11,10,10,10,11,11,10,10,11,11,4,11,10,11,11,4,11,11,11,10,11,11,11,11,11,10,11,11,11,11,4,11,10,11,11,10,10,11,4,11,10,10,11,4,10,10,11,10,11,11,11,11,11,10,11,11,4,11,10,4,10,10,4,10,10,10,10,11,10,10,10,10,10,11,10,10,10,11,10,4,10,11,4,10,11,4,11,11,10,10,4,11,11,11,10,11,11,11,11,10,4,4,11,11,11,11,11,10,10,11,11,11,11,4,11,4,10,10,4,10,11,11,11,11,10,10,11,10,10,10,11,10,10,10,10,11,11,10,11,11,11,10,11,11,10,4,10,11,10,11,11,11,11,11,11,10,10,11,11,11,11,10,10,11,10,10,11,10,11,11,10,11,11,11,11,10,10,10,11,11,11,11,4,11,10,10,11,10,11,11,10,11,10,11,11,10,10,11,10,11,10,10,4,10,11,10,4,4,4,11,11,11,11,11,11,10,4,10,11,11,11,10,11,10,4,10,4,10,4,10,11,11,11,11,10,10,11,10,10,10,10,10,11,10,4,11,4,10,4,10,11,11,10,4,4,11,10,11,11,11,11,4,10,10,10,4,10,10,10,10,10,10,10,10,4,10,11,10,11,11,11,10,11,11,11,10,11,11,11,4,10,10,10,4,11,11,10,11,10,11,11,11,11,4,4,10,10,4,11,11,10,4,10,11,10,11,11,11,4,11,11,4,10,10,11,11,10,10,11,10,10,4,11,10,10,11,10,11,10,10,10,4,10,10,11,10,10,10,11,10,10,11,10,11,10,10,10,10,11,10,10,11,10,11,4,10,10,10,11,10,11,11,10,10,11,11,11,10,10,11,10,4,10,11,11,11,10,10,10,10,11,10,10,10,11,11,4,11,10,11,11,11,10,11,10,11,11,11,11,10,4,10,10,11,10,10,11,10,4,10,4,11,11,11,10,11,10,10,10,10,10,11,11,11,11,11,10,11,11,11,11,10,10,11,10,10,4,11,11,10,11,11,10,10,11,11,11,11,10,10,10,11,4,4,10,11,11,11,10,11,11,4,11,11,11,11,10,11,10,11,10,10,11,10,11,11,10,11,11,11,10,4,4,10,10,10,10,11,10,10,10,11,11,10,10,11,11,4,11,10,10,10,10,11,10,11,10,11,11,11,10,11,4,11,11,10,10,11,10,10,10,11,11,11,11,10,11,10,11,11,4,11,11,11,11,11,10,10,11,10,10,11,10,11,10,10,4,10,4,11,10,10,10,10,10,10,11,11,11,11,4,11,4,10,11,4,11,10,10,10,11,11,11,11,4,11,11,11,10,10,4,11,4,11,10,10,11,11,11,11,10,10,10,11,10,10,10,10,10,11,4,10,11,10,11,10,11,10,11,11,4,10,10,10,11,10,11,11,10,11,10,11,10,11,11,10,10,10,11,11,10,11,11,4,10,11,10,10,10,11,10,11,10,10,11,10,11,10,10,10,11,10,10,10,11,10,11,10,10,10,11,10,11,10,11,11,10,10,10,10,10,10,4,11,10,11,11,11,11,11,10,11,10,10,11,4,10,11,10,11,11,11,10,4,11,10,11,11,10,11,11,10,11,11,10,10,11,10,10,10,11,11,11,11,11,10,11,11,11,11,4,10,11,4,4,11,11,11,11,4,10,11,4,11,10,11,10,4,11,11,11,11,11,11,10,4,11,11,10,10,10,10,11,11,10,11,10,10,10,10,4,11,11,10,11,11,11,10,10,10,11,11,11,11,10,11,10,10,11,10,10,10,11,10,11,10,10,4,4,10,11,11,11,11,10,11,4,10,11,11,11,11,10,10,10,4,10,10,11,10,4,4,10,11,10,11,4,11,11,4,11,11,11,10,10,4,11,10,4,10,11,11,11,4,10,10,11,11,11,10,4,10,11,10,10,10,4,4,10,11,11,10,10,11,11,11,4,10,10,11,10,10,11,11,10,10,10,11,4,4,11,11,11,11,11,11,10,11,10,10,11,10,11,10,11,11,10,11,10,11,10,11,11,10,10,10,10,11,11,11,4,10,10,10,11,10,4,10,10,4,10,4,11,11,4,11,10,11,10,11,11,11,4,10,4,10,11,4,11,11,11,11,11,11,11,10,10,4,11,11,11,11,11,11,10,10,10,10,11,4,10,11,11,10,10,10,10,11,11,11,10,11,10,4,10,10,11,10,10,10,11,11,10,11,10,11,10,10,10,10,11,10,11,10,11,11,11,11,10,4,10,10,11,11,11,10,10,11,11,10,10,11,10,10,10,4,10,10,11,4,11,10,10,11,10,10,11,10,11,11,4,10,4,4,11,11,11,10,4,10,10,10,10,11,11,11,10,10,10,11,10,4,10,10,10,11,11,11,10,11,10,4,11,10,10,11,10,11,11,10,10,10,10,11,11,11,10,10,11,11,10,10,4,10,4,10,10,11,10,11,11,10,11,11,4,11,4,11,4,10,10,11,11,11,10,10,10,10,11,10,10,10,11,4,10,10,11,10,11,10,10,4,4,11,4,10,11,11,10,11,10,11,10,10,10,11,11,11,11,10,10,11,10,4,11,10,11,10,11,10,10,11,11,10,11,10,11,11,11,10,11,10,11,11,10,11,11,11,11,11,11,10,4,11,10,10,11,4,11,10,10,10,11,11,4,11,11,10,10,10,10,10,10,11,11,11,4,4,10,11,11,10,10,11,11,4,4,11,10,10,10,11,10,11,4,10,11,10,10,10,10,4,11,11,11,10,11,11,11,11,10,11,10,10,11,10,11,11,4,10,11,11,10,10,4,11,10,10,11,10,10,11,10,4,10,10,11,11,11,10,10,11,10,10,10,4,4,10,10,4,10,10,11,11,11,11,11,11,11,11,10,11,11,10,11,10,10,11,11,11,11,4,11,4,4,11,4,4,10,4,11,4,11,11,10,11,4,11,11,10,4,10,11,4,10,11,11,4,10,10,11,10,10,10,11,10,10,11,11,11,10,4,11,10,10,4,11,4,10,4,11,11,10,4,11,11,11,11,10,11,11,11,10,10,4,10,10,11,10,11,10,10,10,10,10,11,4,10,4,10,11,10,11,10,11,10,11,4,11,10,10,10,10,11,11,11,11,10,10,4,11,11,10,10,10,10,10,4,10,11,10,10,10,10,10,10,10,10,11,10,11,10,4,11,10,10,10,11,10,10,11,11,11,10,10,11,11,10,11,11,11,11,11,10,10,10,11,10,11,11,11,10,11,10,10,10,11,10,11,10,10,11,11,10,11,11,4,11,10,10,11,10,4,10,10,10,11,10,10,11,11,11,11,10,10,11,4,4,11,11,11,10,10,10,10,11,10,11,11,11,11,10,11,10,11,10,10,10,11,11,10,11,11,11,10,11,10,11,11,10,10,4,11,11,11,11,11,10,4,10,11,11,10,4,10,11,11,11,11,10,11,11,10,10,10,10,11,10,11,11,11,10,11,10,10,11,10,11,11,4,10,10,11,11,10,4,11,10,11,11,4,11,11,11,11,11,11,11,10,10,11,11,11,10,11,11,11,11,10,11,11,10,11,10,10,10,4,10,10,11,10,11,10,11,4,10,11,10,10,10,10,11,10,4,10,11,10,11,11,4,11,11,11,10,10,10,11,11,10,10,10,4,10,4,4,11,10,10,10,10,11,10,11,10,4,4,11,10,11,10,11,11,11,10,10,10,10,10,10,11,10,11,10,10,10,11,10,10,10,10,11,4,10,10,11,10,10,4,10,10,11,11,4,11,4,11,11,11,10,10,10,10,10,11,10,10,11,10,4,10,11,10,10,10,11,11,11,10,11,11,11,11,11,10,10,10,11,10,10,10,10,11,10,4,11,11,10,10,4,11,4,4,11,10,10,10,11,10,11,10,11,11,10,11,10,11,10,11,11,10,4,11,11,11,4,10,11,10,10,10,11,11,11,10,11,11,11,4,10,11,10,10,10,11,11,11,4,11,4,11,10,11,10,10,10,11,4,11,10,11,10,11,11,11,10,10,10,11,10,10,10,11,11,10,4,11,11,10,11,10,10,11,10,11,11,10,10,10,11,4,10,11,10,10,11,10,11,10,11,10,10,11,4,10,4,4,4,10,11,4,11,10,10,11,11,10,11,11,10,11,11,10,11,11,10,10,11,11,11,10,10,10,10,10,11,11,10,11,11,10,11,11,11,11,4,10,4,11,11,10,4,11,10,11,11,4,11,4,11,10,11,10,4,11,11,10,11,10,10,10,10,4,4,10,11,11,11,11,10,11,10,10,10,10,11,10,11,10,11,4,11,11,10,10,11,4,10,10,10,10,11,11,10,10,11,4,11,11,11,11,11,10,10,10,4,4,10,10,4,10,10,11,10,11,11,11,10,4,10,11,10,11,11,4,11,10,10,10,4,11,4,10,10,11,11,10,10,11,10,11,11,10,10,11,11,10,10,11,4,4,10,11,11,11,11,10,11,11,10,10,10,11,4,4,4,10,10,11,11,11,10,11,10,11,10,10,4,10,4,10,11,10,11,11,11,11,10,10,10,10,11,10,11,10,10,11,10,4,11,11,11,10,10,10,11,10,11,11,11,10,11,11,4,11,11,10,10,10,10,11,10,10,10,10,11,11,11,10,10,10,11,10,10,10,10,10,10,4,10,11,11,10,11,11,10,4,11,11,11,10,11,10,4,10,10,11,11,10,11,10,11,4,10,10,11,4,10,10,10,11,10,11,11,10,4,10,10,10,10,11,11,10,10,10,11,10,10,11,10,10,10,10,11,4,10,4,10,4,11,4,4,10,4,11,4,11,10,11,10,10,10,10,11,11,10,10,10,11,10,4,10,4,10,10,10,11,10,11,10,10,4,10,11,10,10,11,11,11,10,11,11,11,10,11,4,11,10,11,10,10,10,10,11,10,10,11,10,11,11,11,10,10,11,10,11,4,11,11,11,11,10,10,11,4,10,10,10,10,10,4,11,10,4,11,10,10,10,10,10,4,10,10,11,10,10,11,11,11,4,10,10,10,4,10,11,4,11,10,11,4,11,11,10,10,10,11,10,10,10,11,10,10,10,10,4,11,11,11,10,10,10,10,10,10,10,11,11,11,10,11,11,10,11,10,11,10,11,4,11,10,11,11,11,11,10,10,11,10,11,11,10,11,10,10,4,10,10,11,11,10,10,4,10,11,10,11,10,4,11,11,10,10,10,10,11,10,11,10,10,10,11,4,10,10,11,10,11,10,10,11,11,10,4,4,10,11,10,11,10,10,11,11,11,10,11,10,11,11,11,10,10,10,10,10,10,4,11,10,10,11,11,11,11,11,10,4,10,11,11,10,4,11,10,11,11,10,11,10,10,10,11,4,10,11,11,10,4,11,4,4,10,10,4,10,4,10,10,10,4,10,10,11,4,10,11,10,11,10,11,10,11,10,10,11,10,10,10,10,11,11,11,4,10,10,4,4,11,11,10,10,10,11,11,11,10,11,10,11,10,10,10,10,10,10,11,4,10,10,10,10,10,10,10,11,10,4,10,10,11,11,10,10,10,10,11,11,10,10,11,11,11,10,10,10,4,10,10,10,11,11,4,11,11,10,11,10,10,4,10,11,10,11,11,11,10,10,11,10,10,11,10,10,11,10,10,10,11,10,10,4,10,10,4,11,10,4,11,11,11,11,11,11,11,11,10,11,11,10,10,11,10,10,11,10,10,10,11,10,10,10,11,10,10,11,11,11,11,11,10,11,11,10,10,10,11,11,4,4,11,11,10,11,4,10,10,10,4,11,11,11,4,11,11,11,10,11,11,4,10,11,11,10,11,10,11,10,10,10,4,10,10,4,10,4,10,10,10,10,11,10,10,11,11,11,4,4,11,11,11,11,11,11,10,11,11,11,4,11,11,10,11,10,11,10,10,11,11,10,11,10,11,11,10,11,11,10,10,10,11,4,10,11,10,11,11,11,10,10,11,10,10,10,10,10,11,10,10,10,4,10,11,11,11,11,11,11,10,10,11,11,10,10,10,11,10,10,11,10,11,10,10,11,11,11,10,11,10,10,11,10,11,4,11,4,10,10,11,10,10,4,11,10,4,4,11,4,4,11,4,11,11,11,10,10,4,10,11,4,11,11,10,10,10,11,11,10,11,11,4,11,10,10,10,11,10,11,11,11,10,11,11,11,11,10,11,10,4,11,11,4,4,11,11,11,11,10,11,11,10,11,10,10,10,11,10,11,10,10,4,10,11,11,11,4,10,10,11,11,11,10,10,11,4,11,11,10,11,10,11,11,4,10,4,11,10,11,10,11,11,10,10,10,11,10,4,11,11,10,10,10,11,10,11,11,4,10,11,11,10,11,10,11,11,11,11,10,11,4,11,11,10,4,4,10,10,11,10,4,10,11,11,10,10,10,4,4,10,10,10,4,10,10,11,4,10,4,11,11,4,10,11,10,10,4,11,11,10,4,11,10,10,10,10,4,11,11,4,10,11,11,10,11,4,11,10,11,10,10,10,10,11,10,10,4,10,11,11,11,11,10,10,10,10,4,10,10,10,4,11,10,10,10,11,11,10,10,10,10,10,4,11,10,11,10,11,11,11,10,11,11,4,11,10,11,11,10,10,11,10,4,11,11,11,11,11,11,10,11,10,11,4,11,4,11,11,10,11,10,11,10,10,10,11,10,11,11,11,10,11,11,11,11,11,4,10,10,10,11,4,11,10,10,10,4,10,10,11,10,10,11,10,11,10,11,11,10,11,4,10,4,4,10,11,10,10,10,10,10,11,11,10,4,10,11,10,10,11,11,10,10,4,10,10,10,10,10,11,11,11,10,10,11,10,11,10,11,10,10,10,10,10,11,11,11,11,4,10,11,11,11,11,11,11,10,11,11,10,10,11,4,10,10,11,11,10,11,11,10,10,10,11,10,11,11,11,10,11,11,4,11,10,4,11,11,4,10,11,11,10,11,10,4,10,11,10,10,11,4,10,11,10,10,11,11,10,11,10,10,11,10,11,11,11,11,11,11,10,10,11,10,11,11,11,10,11,10,10,11,11,11,10,10,10,10,10,10,4,11,11,4,10,11,10,10,10,4,4,4,10,4,10,10,11,10,10,11,10,11,4,4,10,4,10,10,10,11,10,10,11,10,11,11,11,10,10,4,10,10,10,10,11,11,11,10,10,10,11,11,10,4,10,4,10,10,4,10,11,10,4,11,11,11,4,10,11,10,11,11,11,10,11,10,10,11,11,4
4,11,11,10,10,4,11,11,11,11,10,11,10,11,11,4,10,10,4,11,10,10,11,11,10,10,10,11,11,11,4,10,4,10,10,11,11,10,10,10,11,11,11,10,11,10,4,10,10,11,4,4,11,4,11,4,11,10,4,10,11,4,4,11,11,11,11,11,10,4,11,11,11,11,11,11,11,11,11,10,10,11,10,11,10,11,10,4,10,10,11,4,11,10,10,11,10,10,10,10,4,11,11,4,4,10,11,11,10,11,4,4,10,11,10,11,11,10,10,4,10,10,10,4,11,10,11,10,11,4,11,10,4,10,11,11,10,11,10,11,4,11,10,11,11,11,4,10,10,10,10,11,10,11,11,4,11,11,10,11,10,10,10,10,11,10,11,4,11,11,10,11,10,10,11,11,11,10,10,11,10,11,11,4,11,11,11,11,10,11,10,10,11,10,10,10,11,10,11,11,11,4,11,10,4,11,11,11,4,10,11,11,10,4,10,4,11,10,4,11,11,10,11,11,4,11,10,10,11,11,10,10,10,11,4,11,11,10,10,11,10,4,11,11,10,4,4,11,11,11,11,11,11,11,10,10,10,11,11,11,10,11,10,10,10,11,11,11,11,11,11,10,10,4,4,11,11,10,4,4,11,10,11,10,4,10,11,10,10,4,4,11,10,10,4,4,10,11,10,11,10,10,10,4,11,11,10,11,10,11,10,4,11,11,10,11,10,11,11,10,10,10,11,11,11,10,11,10,11,11,10,11,10,11,10,11,11,10,4,10,10,11,10,11,11,11,10,4,11,11,10,11,11,10,10,10,10,11,10,4,11,11,10,11,11,4,11,4,11,4,10,10,10,10,10,10,10,11,11,10,10,10,10,11,10,11,11,11,11,4,10,11,10,11,11,11,10,11,10,11,11,11,10,10,4,11,4,10,10,4,10,11,10,11,11,10,10,10,10,10,4,11,10,4,11,10,4,10,11,11,11,11,10,10,10,11,11,10,4,10,11,10,11,11,11,11,10,11,10,4,10,4,4,11,11,10,10,11,4,10,11,11,10,11,11,10,10,10,11,10,11,10,10,11,11,10,10,11,11,11,11,10,11,10,10,10,10,10,11,10,4,11,11,11,11,10,10,10,11,10,10,10,11,11,4,11,11,11,10,10,11,10,4,10,10,10,10,11,11,10,10,11,10,10,11,10,10,10,11,4,11,11,4,10,10,10,4,11,10,10,11,11,10,11,10,10,4,10,11,4,10,10,10,10,10,11,4,10,11,10,10,10,11,4,10,10,10,4,11,11,10,11,11,11,4,10,10,10,10,10,10,10,10,11,11,4,11,10,4,11,10,10,10,10,10,10,4,11,10,10,11,4,11,4,10,4,11,10,10,11,4,10,11,4,11,10,4,11,10,11,10,10,10,10,11,11,10,10,11,11,10,10,11,11,10,11,11,10,4,4,11,10,10,11,10,11,10,10,10,11,10,10,10,11,11,10,10,4,10,10,10,10,10,11,10,11,10,10,10,4,10,10,10,11,4,10,10,11,11,10,10,10,10,10,11,11,10,11,10,11,11,11,11,11,11,11,10,11,11,10,11,10,11,11,11,10,10,10,10,11,11,10,4,10,11,11,11,11,11,11,4,10,10,10,10,4,10,11,11,11,4,11,4,11,4,11,11,10,10,11,10,4,10,11,11,10,11,11,10,11,11,10,10,10,11,10,10,10,11,10,10,11,4,11,4,10,10,11,10,10,10,10,10,11,11,11,10,11,4,11,11,10,4,11,11,4,11,10,11,10,11,11,11,10,11,10,11,10,11,10,11,11,4,10,11,10,11,11,4,10,10,11,11,11,10,10,10,11,11,11,4,10,11,4,10,11,4,10,11,10,11,4,10,11,10,11,10,11,11,4,4,11,4,11,10,4,10,11,11,10,11,10,10,10,11,11,10,11,10,11,11,4,11,11,11,4,11,11,11,10,11,10,10,11,10,11,10,11,11,10,11,11,11,10,4,10,10,4,10,10,11,11,10,11,10,10,10,10,11,11,4,4,11,11,10,11,10,10,10,10,4,11,10,10,10,11,10,10,11,11,11,11,11,11,4,11,11,11,11,10,11,11,11,11,11,4,11,11,11,4,4,10,10,4,10,11,11,10,4,11,4,4,4,11,10,11,11,11,11,4,4,10,10,11,10,10,11,10,10,11,11,10,4,11,11,11,11,10,11,11,11,11,10,11,10,11,11,10,11,10,4,11,11,11,11,10,10,10,11,10,10,4,4,4,11,10,10,11,4,11,10,11,11,11,4,10,10,10,4,10,4,11,4,10,4,11,10,10,10,10,11,11,11,11,11,10,4,11,11,11,10,11,11,11,11,11,11,10,11,11,4,11,11,4,10,11,4,10,11,10,11,4,10,10,10,11,11,4,10,11,10,11,10,11,10,10,4,11,11,4,11,10,11,11,11,4,4,11,10,11,11,10,10,11,4,11,11,11,11,11,11,4,11,11,4,10,11,11,10,4,11,10,10,11,10,11,10,10,10,11,11,11,10,11,10,10,4,10,11,11,11,4,10,10,11,10,10,10,11,10,4,10,11,10,10,4,11,11,11,4,11,11,10,11,11,4,10,10,10,10,11,10,10,10,10,11,11,11,11,10,4,11,10,10,10,10,11,11,11,11,10,4,10,11,10,4,4,11,11,10,10,4,11,11,10,11,4,11,10,10,10,11,10,10,10,4,11,11,4,10,11,11,10,10,10,11,11,11,10,10,4,10,10,11,11,10,10,10,10,11,11,11,10,10,10,10,10,11,11,11,10,10,11,10,10,4,11,4,10,10,10,10,10,4,11,4,10,10,10,10,11,11,10,11,11,11,11,11,10,11,11,10,10,10,10,11,11,10,11,11,11,11,4,10,4,10,10,11,4,11,10,11,10,4,10,4,11,10,11,10,10,10,11,11,4,11,10,11,11,4,11,11,11,10,11,11,11,10,11,11,11,10,10,11,10,11,4,11,10,10,11,10,10,10,4,11,4,11,10,10,11,11,10,11,11,10,11,10,10,11,10,11,10,4,11,10,11,10,10,10,10,10,10,11,11,11,10,10,10,11,10,11,4,11,4,10,4,10,11,11,10,11,11,10,4,11,10,10,10,11,10,11,11,4,11,11,11,11,10,10,10,10,10,10,10,10,11,11,10,10,10,10,10,10,4,10,10,11,11,4,11,10,10,11,11,4,11,4,11,11,11,10,10,10,10,10,10,10,10,10,10,11,11,11,11,10,10,4,11,11,10,11,10,11,11,11,11,10,10,10,11,11,10,11,10,10,10,11,10,11,10,10,10,4,11,4,11,4,10,10,10,10,11,4,4,11,11,10,10,10,11,11,10,4,11,11,11,11,10,11,10,10,10,10,11,10,11,10,10,11,11,11,11,11,11,10,10,10,11,11,4,4,11,4,10,10,11,11,11,11,11,11,10,10,10,4,10,11,4,11,11,11,10,10,10,11,4,11,10,11,11,4,10,11,11,10,10,11,10,4,11,11,10,10,10,10,11,10,4,11,11,10,10,4,10,11,11,11,4,4,10,11,11,4,11,11,11,10,10,11,11,10,11,11,11,11,10,11,10,11,10,11,10,4,11,10,11,11,10,11,10,10,11,10,11,10,11,4,10,10,11,10,4,4,11,11,10,10,10,10,4,11,11,10,10,11,4,10,10,10,10,11,11,11,11,11,10,11,10,10,11,10,11,10,10,10,10,11,10,11,11,4,10,11,10,11,10,10,11,4,11,10,11,10,11,4,10,11,11,11,10,11,11,11,4,11,11,10,11,11,4,10,10,10,10,11,11,11,10,10,10,11,11,4,4,4,11,11,10,11,11,10,10,10,10,10,11,10,10,10,10,11,11,11,10,11,10,11,10,11,11,11,10,11,11,11,10,11,11,11,10,11,11,11,11,11,4,11,4,10,10,4,11,11,4,10,11,11,11,10,11,11,10,11,4,11,4,4,11,11,11,11,11,10,10,10,10,4,10,10,11,10,10,11,10,10,11,11,11,11,11,10,10,10,11,10,11,11,11,10,4,11,10,11,4,11,10,10,10,11,11,10,10,10,4,4,10,11,10,10,10,10,10,10,11,10,10,10,11,10,10,10,10,11,11,10,10,4,10,10,4,10,10,11,10,11,10,4,4,10,10,11,4,10,10,10,11,11,4,4,4,10,10,11,10,11,11,10,11,11,11,4,10,4,10,10,10,10,11,11,11,11,11,10,10,11,11,11,11,10,11,10,11,10,11,10,11,10,10,11,10,11,11,11,10,10,11,11,10,11,10,11,11,10,11,11,11,11,10,11,11,10,10,10,11,11,11,10,11,10,11,4,11,10,11,11,10,10,11,4,10,10,11,10,11,11,10,10,4,11,4,11,4,11,11,11,11,11,10,11,11,10,10,11,11,11,10,4,10,10,11,10,10,11,10,10,11,4,11,11,4,10,11,10,4,4,11,11,11,11,10,11,10,4,11,10,11,10,11,4,10,10,4,4,4,10,10,11,10,11,11,11,11,10,11,10,11,4,10,11,11,11,11,10,10,10,4,4,11,11,10,10,10,4,11,10,11,11,10,11,4,11,11,10,11,10,10,11,11,10,10,10,11,11,11,11,10,11,10,10,11,10,11,10,4,10,10,10,10,10,11,10,4,11,11,11,11,4,11,10,11,11,4,11,11,11,10,11,11,10,11,11,11,11,11,4,11,11,10,11,11,10,10,10,11,11,10,11,11,10,11,4,11,4,11,4,10,10,11,11,10,10,11,11,11,11,11,11,4,10,10,11,10,11,11,10,11,11,11,11,10,10,11,10,4,11,10,10,10,11,4,11,11,11,11,11,10,11,10,10,11,11,11,10,4,4,10,11,11,10,4,4,10,11,11,10,11,10,11,4,10,4,11,10,11,11,11,11,10,10,11,11,11,11,11,11,10,10,10,4,11,4,10,11,4,11,11,10,10,10,11,11,11,4,10,10,10,11,10,10,10,10,10,11,10,10,4,10,11,10,11,10,11,11,11,11,4,10,10,11,11,10,10,11,10,10,11,11,10,10,4,11,10,11,10,11,11,11,11,4,10,11,10,4,10,11,10,10,11,11,11,10,10,10,11,10,11,4,10,10,11,11,10,11,11,11,4,10,11,11,10,4,10,4,11,4,10,10,4,11,11,10,11,11,11,11,10,11,11,11,11,10,10,11,10,11,11,4,11,10,10,11,11,11,11,10,11,10,10,10,10,10,10,11,4,11,10,10,11,10,10,11,10,11,10,11,4,10,11,10,11,11,10,10,10,10,11,10,11,4,4,10,11,11,4,11,10,11,4,11,11,10,10,11,10,10,10,10,10,10,11,4,11,11,11,10,11,10,4,11,10,10,11,4,10,4,11,4,11,10,4,10,11,11,10,10,10,10,11,11,10,10,10,10,10,10,4,11,4,11,4,10,11,10,10,10,10,11,10,10,10,10,10,10,10,11,10,4,4,4,10,11,11,11,10,10,10,4,11,4,10,10,11,10,10,10,10,10,10,11,11,10,10,11,10,10,11,10,4,11,10,11,4,10,4,11,11,11,10,10,10,10,10,11,11,4,11,10,4,11,10,11,4,10,10,11,10,11,11,11,10,11,11,11,10,11,10,4,10,11,11,10,4,10,10,11,10,10,10,10,11,11,11,10,11,10,10,11,11,10,10,11,10,10,10,11,11,11,11,11,11,10,11,10,10,10,11,10,11,4,4,10,11,11,10,11,10,11,10,10,11,11,11,10,10,11,11,10,11,11,10,4,11,11,10,11,11,10,10,10,10,11,10,11,4,11,10,10,10,10,11,10,11,11,11,11,10,10,10,11,4,11,11,11,11,10,4,11,10,4,11,11,11,10,11,11,10,10,10,10,11,11,10,10,4,10,4,11,11,11,11,11,4,4,4,11,11,4,4,11,11,4,11,10,10,11,11,11,10,10,11,10,11,11,11,11,10,4,11,11,11,11,11,11,10,11,11,10,4,11,11,4,10,10,11,10,11,10,4,10,11,10,11,10,11,10,10,10,10,11,11,4,10,10,10,4,4,11,4,10,4,4,11,4,10,11,10,11,11,11,10,4,10,11,11,11,11,10,10,10,10,11,10,11,11,10,11,11,10,10,10,10,11,11,10,4,11,10,4,4,11,10,10,4,11,11,10,11,10,11,10,11,4,11,10,10,4,11,11,11,11,10,11,11,11,10,11,4,11,11,11,10,11,10,11,11,10,11,10,11,11,10,11,11,10,11,4,4,10,11,10,11,11,10,11,4,11,11,11,4,10,10,10,10,10,10,11,10,11,10,11,10,11,11,11,11,10,11,4,4,11,11,10,11,10,11,10,10,4,11,10,10,11,11,10,11,4,4,11,11,10,10,11,11,10,11,11,11,11,4,11,11,10,10,10,4,11,10,11,4,4,11,10,11,11,11,4,10,11,11,10,11,11,11,10,10,11,4,11,11,4,10,10,4,11,11,11,11,11,11,11,11,10,10,11,10,10,10,10,11,11,11,10,11,11,11,4,4,10,10,10,10,10,4,10,10,11,11,11,10,10,11,4,11,11,10,10,10,4,11,4,10,11,10,10,11,11,11,10,10,11,11,10,4,10,11,10,11,10,11,11,11,10,10,11,10,11,10,11,11,10,11,10,10,10,10,11,11,10,11,11,11,10,10,4,10,11,10,10,10,10,11,10,10,11,11,10,11,11,4,10,11,4,10,11,10,4,11,10,10,10,10,11,10,11,10,11,10,10,10,11,11,11,10,10,4,10,11,10,11,11,11,4,11,11,11,10,11,11,11,10,10,10,11,10,4,10,10,11,4,10,10,10,11,11,10,10,10,10,4,4,10,11,10,11,11,10,10,10,11,10,10,4,11,11,11,10,4,11,11,11,11,4,11,4,10,10,10,11,11,11,10,10,10,11,11,11,4,4,10,4,10,11,10,11,10,11,10,10,11,11,11,10,10,4,4,11,10,11,10,10,11,11,10,11,11,10,4,10,11,11,11,4,10,4,10,11,11,11,10,11,11,11,11,10,11,11,10,11,11,11,10,10,10,10,10,11,11,11,10,10,11,4,11,11,11,11,10,11,10,4,10,11,11,10,10,10,10,11,10,10,11,11,10,11,11,4,10,11,11,10,10,10,10,11,11,10,11,11,4,10,10,10,4,10,11,4,10,11,11,11,11,10,10,10,10,11,10,11,11,11,10,11,11,10,10,10,10,10,10,10,11,10,11,10,11,10,4,11,10,11,10,4,4,10,10,10,11,4,10,10,11,10,11,11,10,11,11,10,10,11,10,10,10,11,10,10,10,10,11,11,10,11,11,11,11,10,10,10,11,10,10,11,10,10,10,11,11,11,4,10,10,10,10,11,11,10,11,11,11,10,11,11,10,11,11,11,11,11,10,10,11,10,11,10,10,11,4,10,10,4,11,10,11,10,10,4,11,11,10,10,4,11,10,10,11,10,10,11,10,10,10,11,10,10,10,10,11,10,10,10,10,10,11,10,11,4,11,10,10,10,10,4,10,11,11,11,11,10,4,10,10,10,4,11,11,11,10,11,11,11,11,10,11,11,11,4,11,11,11,4,10,11,10,10,11,10,10,10,11,10,11,10,11,11,4,10,11,4,11,4,10,10,11,11,11,10,10,11,10,11,10,10,10,10,11,11,10,11,11,11,11,11,4,10,4,11,10,11,4,11,11,10,11,10,11,10,10,11,10,11,4,11,11,11,11,10,11,11,11,10,10,10,4,10,4,10,11,4,10,11,11,10,11,11,10,10,10,11,10,11,4,11,11,10,10,10,4,11,11,11,10,4,10,11,11,11,11,10,4,11,11,10,11,10,11,10,11,10,11,10,10,11,11,10,10,11,4,11,10,4,11,11,10,4,10,4,4,10,10,11,10,11,10,11,11,11,11,11,11,10,11,11,4,11,10,10,10,4,4,11,10,4,11,4,10,4,10,11,11,11,10,11,10,11,11,11,11,11,10,11,11,4,4,11,10,10,11,11,11,10,10,11,11,11,11,10,10,11,10,11,10,11,10,10,11,11,11,10,10,11,10,10,4,11,11,11,11,10,11,4,10,11,11,11,11,11,11,10,10,4,10,11,11,11,11,11,10,11,11,10,10,11,11,11,11,10,11,10,10,10,4,11,11,4,10,11,11,11,4,11,11,10,11,11,11,10,11,10,11,11,10,11,11,10,4,4,11,4,10,10,10,10,11,10,11,10,10,10,11,11,10,10,11,4,10,10,11,4,10,11,10,11,11,10,10,11,4,11,11,10,10,4,10,11,11,11,4,11,11,11,11,10,11,10,11,10,10,10,4,11,4,10,10,11,10,10,10,11,4,11,10,11,10,11,10,11,10,11,4,10,10,10,11,10,11,10,11,4,10,11,4,10,4,10,11,11,11,10,11,4,11,10,11,4,10,4,10,10,11,10,10,11,10,10,4,10,10,10,11,10,11,11,11,10,11,11,11,11,10,10,11,10,10,10,11,11,4,11,11,11,11,4,4,11,11,4,11,4,11,11,11,10,4,10,11,10,10,11,11,11,4,11,11,10,11,10,10,10,11,11,11,4,4,10,10,11,10,4,10,4,10,10,11,4,10,10,10,10,11,11,4,11,11,10,10,10,10,11,10,10,11,10,11,10,11,11,10,10,11,10,10,10,11,10,10,11,10,10,11,10,11,11,10,11,10,11,10,11,10,11,10,11,10,11,10,11,11,10,11,10,10,11,10,10,4,10,4,10,11,10,11,4,11,10,4,10,10,11,11,11,11,10,10,11,11,11,10,10,4,10,4,11,10,10,11,11,4,11,10,11,10,10,11,10,10,11,11,11,10,11,11,11,11,11,11,10,10,10,4,11,11,10,10,10,11,11,11,11,10,10,4,10,11,10,10,10,10,10,10,10,10,10,11,10,11,11,11,11,11,10,11,11,10,11,10,10,10,10,10,11,10,11,10,10,10,11,10,10,10,11,10,11,10,10,10,10,11,11,10,10,4,11,10,10,10,10,10,10,11,10,10,4,11,11,11,11,11,10,11,4,4,10,4,11,11,10,10,10,4,4,10,11,4,11,10,10,10,10,10,11,11,11,10,10,10,11,10,10,10,11,11,4,11,4,11,11,11,10,11,11,10,10,11,11,11,10,10,10,10,11,10,10,11,11,11,10,11,11,11,11,11,4,10,11,11,10,4,11,10,10,11,10,11,10,4,11,10,11,10,10,10,11,11,10,10,11,10,10,4,10,4,11,10,10,11,10,10,10,11,11,11,4,11,11,11,11,11,10,10,4,10,10,11,10,11,10,11,11,11,10,11,11,11,11,11,11,10,11,10,10,11,11,10,4,10,10,10,4,11,11,10,10,11,11,4,10,11,11,10,10,4,4,11,10,11,4,11,10,10,10,11,10,11,11,10,11,10,10,10,11,11,10,11,11,11,10,11,10,4,10,11,10,10,10,11,10,10,10,11,10,11,4,11,10,10,11,11,10,10,10,11,11,11,10,10,4,11,11,10,11,11,10,11,10,10,11,11,10,10,4,11,10,11,10,11,10,10,10,11,11,10,11,10,11,11,11,10,10,10,4,11,10,10,10,10,4,4,10,11,4,11,10,4,10,4,4,10,10,10,10,10,10,10,10,11,10,10,10,11,11,11,10,11,10,4,10,10,11,10,11,10,4,10,11,10,4,4,11,10,11,10,11,10,11,11,11,11,4,10,10,11,4,10,11,11,11,11,11,10,4,10,10,10,10,11,10,11,4,10,10,4,10,11,10,11,4,10,11,10,10,11,11,10,4,10,11,10,11,4,10,11,11,11,4,11,4,10,10,10,11,11,10,10,4,10,10,10,10,11,11,10,10,11,10,11,11,10,10,11,10,11,4,11,11,11,10,10,11,4,4,11,11,11,11,11,10,10,11,10,11,11,4,11,10,11,10,11,10,11,11,11,4,10,10,11,11,10,10,11,11,10,10,11,11,10,10,11,11,11,11,11,10,10,4,10,11,11,11,11,4,11,10,10,10,10,10,4,11,11,4,11,10,4,10,11,10,4,10,11,4,10,10,10,10,4,10,10,4,11,4,4,11,10,10,10,10,11,10,11,11,4,11,4,4,11,10,10,10,10,11,10,11,10,10,10,11,11,11,10,11,11,10,10,11,10,11,10,11,11,10,10,10,11,11,10,11,10,10,4,11,10,4,10,11,4,11,10,11,11,11,11,11,10,10,11,10,10,11,11,11,10,10,11,11,11,11,10,10,11,10,11,4,10,11,11,11,11,11,11,11,11,11,10,11,10,11,4,11,4,10,4,10,11,11,11,11,4,11,11,11,10,10,11,11,10,10,4,10,11,11,11,10,11,10,10,11,4,10,11,11,10,11,11,10,11,10,10,11,10,11,11,10,10,11,10,11,11,10,10,11,11,11,4,4,11,11,10,10,4,11,11,11,11,4,11,11,10,11,4,10,11,11,10,10,11,11,10,10,11,4,10,11,11,10,11,11,10,11,10,11,4,10,11,11,10,10,10,11,4,11,4,10,11,11,10,11,11,10,11,11,11,10,10,11,11,11,11,10,11,10,4,10,11,11,10,11,10,10,11,11,10,4,10,11,11,11,10,10,10,10,10,11,10,10,10,10,11,10,10,10,10,4,10,10,10,4,11,4,11,10,11,10,10,11,10,11,11,4,10,10,10,11,11,10,11,11,11,10,11,11,11,10,10,11,10,4,4,11,11,11,10,10,11,10,10,11,11,11,11,11,10,11,11,11,10,10,10,10,11,10,10,10,10,11,11,11,4,10,11,4,10,10,10,10,10,11,11,10,11,10,10,10,4,11,4,11,10,11,10,11,4,4,11,11,11,11,11,4,11,11,11,10,10,4,11,11,11,11,11,10,11,10,11,11,10,11,10,11,11,4,11,10,11,10,10,4,11,11,10,11,10,10,11,11,11,11,10,11,10,11,11,11,10,11,10,11,10,11,11,10,10,10,4,11,10,10,11,11,10,4,11,11,11,10,11,10,11,11,10,10,10,11,11,10,11,10,10,10,11,11,10,10,11,4,11,10,11,11,10,4,10,11,11,10,10,11,11,10,4,4,11,11,4,11,11,11,11,10,4,10,11,4,11,10,4,4,11,10,10,11,10,11,10,10,11,10,11,10,11,10,4,10,10,11,10,10,10,11,11,11,11,10,11,11,11,4,11,4,10,11,4,11,11,4,10,10,4,10,10,11,11,11,10,11,4,11,10,11,11,10,11,11,10,10,10,10,10,11,11,11,11,11,11,11,4,11,10,4,10,11,11,11,10,10,11,4,11,11,10,10,10,4,10,10,11,11,11,4,10,11,4,10,4,10,11,4,4,10,10,11,11,4,4,10,11,10,11,11,4,10,10,10,11,10,10,10,10,10,10,11,11,11,10,10,11,11,4,11,10,11,10,11,11,10,10,11,11,10,11,11,11,10,10,10,10,10,4,11,10,11,11,10,11,11,11,11,11,10,10,11,11,11,10,10,11,10,11,11,11,10,10,10,11,10,10,11,11,11,11,10,10,10,11,4,11,4,11,11,11,4,4,4,10,4,4,11,11,10,11,11,4,10,11,10,10,10,11,11,11,11,11,10,10,11,11,4,11,10,11,10,4,11,11,11,4,10,11,10,10,11,4,11,11,4,10,4,11,11,10,10,4,4,4,10,10,10,10,11,11,11,10,11,10,10,10,11,10,11,11,11,11,10,10,11,4,4,11,4,10,10,11,11,11,10,10,10,10,11,11,10,10,4,10,11,10,11,10,10,10,10,10,10,10,11,10,10,10,10,10,11,10,11,11,10,10,11,10,10,11,4,10,11,10,4,10,11,11,11,11,4,11,10,10,10,11,10,11,11,10,11,10,10,11,10,11,11,10,10,10,10,11,4,11,4,11,11,10,11,4,10,11,4,11,4,11,11,10,11,10,4,10,10,10,10,10,10,10,11,11,10,10,10,4,11,11,11,10,11,10,11,10,10,10,4,10,11,10,11,11,10,10,11,11,11,10,11,11,4,10,11,10,11,11,11,10,10,11,10,11,11,4,10,11,10,11,4,11,11,11,11,11,4,10,11,11,11,10,10,11,11,10,10,10,10,11,10,11,11,10,11,10,10,10,11,10,10,10,10,11,11,10,11,10,11,11,11,11,11,11,10,10,10,11,10,10,11,10,10,11,11,10,10,10,10,4,10,10,11,11,11,10,11,11,11,4,10,10,10,10,4,11,10,10,10,10,10,10,10,11,11,10,10,10,10,4,11,10,10,10,11,10,11,10,10,11,10,10,10,10,11,11,11,4,11,11,10,11,11,11,10,11,11,11,10,10,10,10,11,10,11,11,10,11,11,4,10,11,11,11,11,11,4,11,11,11,11,10,11,11,11,10,11,10,10,11,11,10,11,10,10,10,11,10,11,11,11,10,10,10,11,10,10,11,10,10,4,10,10,10,10,4,11,11,11,10,10,10,10,10,4,10,11,11,10,4,11,11,10,10,11,10,4,11,10,4,4,11,10,4,11,11,10,11,11,11,11,10,11,10,10,10,11,10,10,10,4,10,10,11,4,11,11,11,10,4,11,10,11,11,10,10,4,11,11,11,4,10,11,11,11,10,11,11,10,11,11,11,10,10,11,11,10,11,11,11,11,10,11,10,4,11,11,11,11,10,10,10,10,11,4,10,10,10,10,4,11,10,11,4,11,11,11,11,11,10,4,11,11,4,10,4,10,11,10,11,10,10,11,10,11,11,11,4,4,10,10,4,11,10,11,11,10,10,10,11,4,11,11,11,10,11,10,10,11,10,11,10,10,11,10,11,4,11,10,10,11,11,11,11,4,11,11,11,10,10,10,10,10,10,4,11,10,10,4,10,10,4,10,4,4,11,11,10,10,4,11,11,11,10,4,10,11,11,11,11,4,10,10,10,10,10,11,10,10,10,11,4,11,11,4,4,4,4,11,11,4,11,11,11,11,4,10,11,10,4,10,10,10,11,11,4,10,11,4,11,10,11,10,10,4,10,11,10,10,10,11,11,4,10,11,11,10,10,10,10,10,11,10,10,11,4,11,10,4,10,11,10,10,11,11,4,11,11,4,10,10,4,10,11,10,11,11,11,11,10,10,10,10,11,11,4,10,11,11,10,10,11,11,11,11,10,10,4,11,11,10,11,4,4,4,10,10,10,10,11,10,11,11,10,10,10,10,10,11,4,11,10,10,11,11,10,11,10,10,11,10,10,11,11,10,10,11,10,11,10,11,11,10,10,10,4,11,10,10,4,11,4,10,11,11,10,11,10,11,10,10,10,11,11,11,10,11,10,11,11,10,11,10,10,11,4,4,10,10,11,4,4,11,10,4,11,10,11,11,10,4,10,10,11,10,11,10,10,11,11,10,11,4,10,4,10,11,11,11,11,11,10,11,11,10,10,10,10,10,11,11,10,11,11,10,11,10,11,11,10,10,11,11,10,10,11,11,10,11,4,10,10,4,10,11,11,4,10,4,10,10,4,11,10,10,10,11,11,4,4,11,10,10,10,4,11,10,11,11,11,11,4,10,11,11,11,10,10,11,11,10,11,10,11,4,10,10,11,10,10,10,11,10,11,10,10,10,11,11,11,11,11,4,4,11,10,11,11,4,11,11,11,11,10,10,11,10,10,11,10,10,11,11,10,10,11,11,11,10,11,11,10,10,4,10,10,10,11,11,10,10,11,11,11,10,11,10,11,10,11,10,4,11,11,10,4,10,11,10,10,11,10,11,10,11,10,11,10,10,11,11,4,10,11,4,11,11,11,11,10,4,11,10,11,10,11,4,10,10,11,11,10,10,4,11,11,11,10,10,11,10,11,11,10,10,10,10,10,10,11,10,11,11,4,10,11,10,10,11,10,11,4,10,4,10,10,4,11,10,11,10,10,11,10,11,10,11,4,11,10,10,11,11,10,11,4,11,10,11,4,4,4,11,10,11,10,10,10,10,10,10,11,4,11,11,10,10,11,11,4,10,4,11,11,4,10,11,10,11,4,11,10,4,10,10,10,4,11,10,11,11,10,10,10,11,10,10,10,11,10,10,11,11,11,11,10,11,11,10,10,10,10,11,10,10,4,10,11,10,11,4,11,10,10,11,10,10,10,10,11,11,4,10,11,4,11,10,10,10,11,11,11,11,10,11,10,10,10,11,11,10,10,10,11,10,10,10,10,11,11,11,10,10,11,4,10,11,10,10,11,10,11,11,4,10,11,10,11,10,10,11,11,4,11,11,11,11,11,4,11,10,11,11,11,11,10,11,4,11,10,10,10,10,11,10,10,10,10,10,10,10,11,10,10,10,4,11,11,11,4,10,10,11,11,10,10,4,11,10,10,11,10,4,10,11,11,11,11,11,11,11,11,11,11,10,11,11,10,11,10,11,4,10,4,10,4,11,11,10,10,11,11,11,11,11,11,4,10,10,11,4,10,11,11,10,11,10,4,10,11,10,10,10,10,10,4,11,10,4,10,10,11,11,11,11,11,11,10,10,11,4,11,10,10,11,11,10,4,11,11,4,10,4,10,10,4,11,10,11,10,11,10,10,11,4,11,11,11,4,11,11,11,11,10,11,11,10,11,11,10,4,11,10,11,11,11,11,11,10,11,11,11,11,11,11,10,4,11,10,10,10,10,4,11,4,11,11,11,10,4,4,10,11,10,4,10,11,4,11,11,11,10,11,11,11,10,10,11,10,10,4,4,10,10,10,4,11,10,10,11,11,10,11,4,10,10,10,4,11,11,11,11,11,4,11,11,10,11,10,11,10,4,4,10,11,11,11,11,11,11,4,10,11,11,4,10,11,11,11,11,11,10,10,11,11,4,10,11,10,4,11,11,11,11,11,11,10,11,4,11,11,11,10,11,11,10,11,4,11,11,10,10,11,11,11,10,10,11,10,10,11,11,11,10,11,11,11,10,11,10,10,10,11,10,10,10,10,4,10,11,10,11,10,10,4,10,10,10,4,10,10,10,4,10,10,4,10,11,10,11,11,10,11,11,10,10,11,4,10,10,4,11,10,10,11,10,10,10,11,11,11,10,10,11,10,10,10,11,11,10,10,4,10,4,11,10,11,4,10,4,10,10,11,11,11,10,10,11,4,11,11,4,11,11,10,10,4,10,10,11,10,10,10,11,4,10,4,10,11,10,11,11,10,10,11,11,10,11,10,11,11,11,10,10,10,11,11,4,10,10,10,10,10,10,4,11,11,11,10,10,11,11,4,11,10,11,11,11,11,4,11,11,11,4,11,10,10,10,10,11,11,11,11,11,11,11,11,11,4,10,10,10,11,11,10,10,11,10,10,11,11,11,11,11,11,11,11,10,11,4,10,11,10,11,10,10,4,11,11,10,4,11,10,11,11,10,4,11,10,10,11,11,11,10,11,10,10,11,10,11,10,10,11,11,11,11,10,11,4,10,11,10,11,10,11,10,10,11,10,4,11,10,11,4,11,10,11,4,4,10,10,10,10,11,11,10,10,10,10,10,11,11,11,10,10,10,10,10,10,11,10,4,11,10,10,11,4,11,10,11,10,10,10,11,11,10,11,10,10,11,11,10,4,11,10,10,11,11,11,4,4,11,11,10,11,10,10,10,10,4,10,10,10,11,11,10,10,11,4,10,11,11,10,10,4,10,11,11,11,11,4,11,11,11,11,10,10,10,10,10,11,11,11,11,10,10,10,10,10,11,11,10,10,11,4,11,10,11,11,11,11,10,10,11,10,11,11,10,11,10,4,11,11,11,4,10,11,11,10,11,11,11,11,10,11,11,4,10,10,10,11,11,11,10,11,10,10,11,11,11,10,10,10,10,11,11,11,4,10,4,10,10,11,10,10,11,11,11,4,11,11,4,11,10,10,10,11,11,10,11,10,11,10,11,10,10,10,4,11,10,11,10,11,11,10,10,11,11,11,11,4,11,10,10,4,11,10,4,11,10,10,4,10,10,11,10,4,10,10,11,11,10,11,10,4,11,11,10,10,10,10,10,10,11,11,10,4,4,10,4,4,10,11,4,4,11,4,10,4,10,10,11,11,11,4,10,4,10,4,11,11,11,10,11,10,11,4,11,10,10,11,10,10,4,10,10,10,11,10,10,10,4,11,10,10,10,10,10,11,10,10,11,10,10,11,10,10,11,11,11,11,10,11,11,11,11,4,11,11,10,11,10,10,10,10,11,11,11,10,10,11,10,4,4,4,11,10,11,11,11,10,11,4,11,4,11,11,11,4,10,11,11,11,11,11,11,11,11,10,10,11,10,10,4,10,11,10,11,10,10,11,11,10,11,11,10,11,11,4,10,11,10,10,10,11,4,11,11,11,10,11,10,4,10,11,11,11,10,11,10,10,4,10,10,11,11,11,10,11,11,11,11,10,10,4,11,11,10,10,4,10,11,4,10,11,11,10,10,11,10,4,11,10,10,4,4,10,11,4,10,11,11,11,10,11,10,10,11,11,10,10,4,10,11,11,10,4,11,4,11,11,10,11,10,10,11,10,10,10,11,11,11,11,10,4,11,10,10,10,10,11,11,11,10,4,10,10,4,11,4,10,4,10,11,10,10,10,11,11,4,4,11,11,11,10,4,11,11,11,11,10,11,11,10,4,4,4,4,10,10,11,10,10,10,4,4,11,11,10,11,10,10,11,10,10,11,11,4,11,10,10,11,11,11,4,4,10,11,4,11,10,4,4,4,10,11,10,4,11,11,11,10,11,10,4,11,10,10,11,11,11,10,10,11,11,11,10,10,11,11,10,11,10,11,11,11,10,10,11,10,10,10,4,4,10,10,11,11,11,11,11,11,11,4,11,11,4,10,10,11,11,4,11,4,10,11,10,4,10,11,10,10,11,4,10,10,11,10,11,10,10,10,11,4,10,11,10,10,11,10,10,10,11,11,10,11,11,10,4,11,10,4,11,11,10,11,10,10,4,4,10,10,11,11,10,4,11,10,10,10,11,11,10,4,11,10,11,11,11,11,10,10,4,10,10,4,4,11,11,10,10,11,11,10,4,11,4,11,4,11,11,10,10,10,10,11,4,11,11,10,10,11,11,10,11,11,4,10,10,10,4,4,10,11,11,10,4,10,10,10,10,10,4,10,10,10,11,10,10,10,10,11,10,10,4,10,10,10,10,11,11,11,10,10,4,11,11,11,11,10,11,11,4,11,11,11,4,10,4,11,11,4,10,4,11,4,4,11,11,11,4,10,10,10,10,11,11,11,11,11,11,11,10,10,4,11,11,11,10,10,4,11,11,10,11,11,11,11,11,11,11,10,11,11,11,10,10,4,10,10,10,10,11,10,10,10,10,10,10,10,10,10,11,4,10,10,10,10,10,11,4,11,11,10,10,10,4,10,10,4,11,10,4,11,4,4,11,10,11,11,11,10,10,10,11,10,10,10,10,11,11,11,10,10,11,10,10,4,11,10,11,11,10,4,10,11,10,11,11,11,11,11,10,11,10,4,10,11,10,11,4,10,10,11,11,10,11,4,10,10,10,10,10,11,10,10,4,11,4,10,10,4,11,11,10,4,11,4,11,10,10,10,10,10,11,11,11,4,11,10,11,10,10,11,10,11,10,11,10,4,4,11,10,10,4,10,11,11,10,10,10,11,10,10,11,11,10,11,11,11,10,10,10,10,10,4,10,11,4,10,10,11,10,10,4,11,10,11,4,10,10,10,4,11,10,10,11,11,11,10,4,11,10,11,4,10,4,4,10,10,11,4,10,10,10,11,10,11,11,11,10,11,10,11,4,10,10,11,11,11,11,11,10,10,4,10,11,10,11,11,10,4,4,10,10,11,10,10,11,11,4,10,11,11,4,10,11,11,10,11,11,11,11,10,11,11,10,10,11,11,11,11,10,11,10,11,11,11,10,4,11,11,4,10,10,10,11,10,10,11,11,10,10,10,11,4,11,10,10,4,11,10,11,10,11,10,11,11,11,10,11,11,10,10,11,11,10,11,11,11,11,10,11,11,10,11,10,10,10,11,4,10,11,11,10,11,10,11,11,11,10,10,10,10,11,11,10,10,11,10,4,11,11,11,11,10,11,11,10,10,11,11,11,4,10,4,10,11,11,10,10,11,11,10,11,11,11,11,11,10,10,10,11,10,10,10,10,4,10,10,10,4,10,10,10,4,10,11,10,4,10,10,4,10,11,11,4,10,10,10,10,4,11,11,11,11,11,10,10,11,11,10,11,10,11,10,11,11,10,4,4,10,11,10,11,4,10,4,10,10,11,11,10,11,11,4,10,11,10,11,11,11,11,11,11,4,10,11,10,11,11,4,4,4,11,4,4,10,4,10,10,10,10,4,11,4,4,10,11,11,10,10,11,11,11,11,4,10,10,11,10,10,11,4,10,10,10,4,10,11,4,11,11,10,11,10,10,10,10,11,10,11,4,11,10,11,10,11,10,11,10,10,11,11,10,4,10,11,11,11,11,10,10,11,11,4,10,10,11,11,4,4,11,11,10,4,10,11,10,10,11,10,11,10,10,11,4,11,11,10,11,10,10,11,11,11,10,11,10,10,11,10,11,11,4,11,11,11,11,10,10,4,11,11,10,10,11,11,11,4,11,10,10,11,11,10,11,4,10,10,10,4,11,10,10,4,10,10,11,10,10,11,10,10,4,11,10,11,10,10,11,11,4,4,10,11,10,10,10,10,11,10,11,10,10,11,11,11,10,11,4,4,10,11,11,10,4,10,11,11,10,10,11,11,11,11,10,10,11,10,10,10,11,4,10,10,11,10,11,10,4,10,11,11,10,10,10,11,10,11,4,10,10,10,10,11,10,10,11,10,10,4,10,10,4,11,10,10,11,11,11,11,11,10,10,4,11,11,4,11,10,10,11,11,11,10,11,11,10,10,10,10,11,11,4,4,10,11,4,10,10,10,11,10,10,10,10,10,10,11,10,10,10,10,11,11,10,4,10,10,10,4,10,10,10,11,11,10,11,11,10,10,10,10,10,11,11,10,11,11,11,10,10,11,11,11,4,10,10,10,4,11,11,11,10,10,4,11,11,11,10,11,4,4,11,11,11,11,10,10,11,10,10,11,10,11,10,11,10,11,10,4,11,11,11,4,10,11,11,11,11,11,10,11,11,11,10,11,11,11,10,11,11,10,11,11,10,11,10,10,11,10,10,11,10,10,4,11,11,11,4,11,11,4,11,11,11,11,11,11,10,10,10,11,4,10,10,10,11,11,10,10,11,4,10,11,10,10,10,4,10,10,11,11,11,10,10,11,11,11,10,10,10,11,11,10,10,10,4,11,11,10,10,4,10,10,10,4,10,4,10,10,10,10,11,11,10,11,11,11,11,10,11,10,11,11,11,10,11,10,11,11,10,11,10,10,11,4,11,4,10,4,4,10,11,10,4,10,11,11,11,11,11,10,10,11,4,11,11,11,10,10,10,11,11,10,10,10,11,11,11,10,10,10,10,10,11,11,10,4,11,10,10,10,4,11,11,11,4,10,11,11,11,11,11,11,10,11,11,10,10,10,4,10,11,11,10,10,10,11,10,10,11,10,11,4,10,4,10,11,10,11,11,11,4,4,10,11,11,10,10,10,11,10,10,11,10,10,4,11,10,11,10,10,10,10,10,11,11,11,10,10,4,10,11,11,4,11,11,11,11,10,10,10,10,10,11,11,4,10,10,10,11,10,11,10,11,10,11,11,4,4,11,10,11,10,11,11,10,11,10,10,10,11,10,10,10,11,10,4,10,11,11,4,10,10,11,10,11,11,10,10,10,11,10,10,10,11,10,11,10,11,11,4,11,11,11,11,10,11,10,10,11,11,11,10,11,10,11,11,4,11,11,11,11,10,10,11,4,10,10,10,11,10,10,11,11,11,11,10,10,10,11,11,11,10,11,10,10,11,10,11,11,10,11,11,4,10,11,10,11,10,11,10,11,4,10,10,4,4,10,11,10,11,10,11,11,11,10,10,10,11,10,10,11,10,11,11,10,11,10,10,4,11,11,4,10,11,10,11,10,4,10,11,10,11,4,4,10,11,10,10,11,11,10,4,10,10,4,11,10,11,10,11,11,11,10,4,11,11,4,11,11,10,10,10,10,11,10,10,10,4,10,11,10,10,11,11,11,10,11,4,11,4,11,10,4,4,4,11,10,11,11,11,10,10,11,11,11,11,10,11,4,10,11,4,11,11,10,4,11,4,4,10,11,10,10,10,10,10,11,4,10,10,4,11,10,10,10,10,10,10,10,11,11,10,11,11,10,11,10,10,10,11,10,11,10,11,11,11,11,11,10,10,11,10,10,10,11,11,11,10,11,10,10,10,11,11,11,4,11,10,10,11,10,11,10,11,10,10,11,10,11,4,4,4,4,11,10,11,10,11,4,10,4,11,11,11,11,11,4,11,10,4,11,11,10,11,4,11,11,10,11,11,4,10,11,11,11,10,11,10,11,10,10,4,11,11,11,10,10,11,10,10,11,11,10,10,10,10,11,11,10,10,10,11,10,11,10,10,11,10,11,11,11,10,10,10,4,11,10,10,4,10,10,11,10,10,10,10,10,11,10,11,4,11,11,10,4,10,10,10,11,11,10,11,11,4,10,10,11,11,11,10,11,11,10,10,10,10,10,11,10,11,10,11,11,10,10,11,11,4,10,11,10,10,10,11,11,4,10,11,11,10,10,4,4,11,10,11,11,11,11,11,4,11,11,11,11,10,11,11,10,10,10,10,11,10,10,4,4,11,10,11,10,11,11,11,11,10,10,11,4,11,4,10,10,11,10,10,10,11,10,11,10,10,10,10,10,11,10,11,10,10,10,11,10,10,11,10,11,4,4,11,10,11,10,10,10,10,4,11,11,11,11,10,11,11,11,11,11,11,10,11,11,10,10,11,10,11,10,11,11,10,11,10,11,10,11,10,10,11,10,11,11,11,4,4,11,11,10,11,11,10,11,11,10,10,11,11,11,11,11,11,10,11,11,11,4,4,10,10,10,11,10,10,11,10,10,10,10,10,10,10,11,11,10,11,11,11,10,11,11,10,11,10,10,11,11,10,10,10,10,4,10,11,10,10,11,4,4,11,10,4,11,10,10,11,4,11,10,11,10,11,11,11,11,4,11,10,10,10,10,11,10,10,11,11,10,4,11,10,10,11,10,11,10,10,10,4,11,11,11,4,10,10,11,11,10,11,10,11,10,10,10,4,11,11,11,4,11,11,4,4,11,10,10,10,4,11,10,10,11,10,4,10,11,11,11,11,11,4,10,11,4,4,10,11,10,10,11,10,11,11,11,11,11,11,4,11,11,10,11,4,10,4,11,11,10,11,10,10,10,11,10,11,11,4,10,11,10,4,4,10,10,11,11,10,11,11,10,11,11,10,4,4,4,11,11,11,11,10,11,4,11,11,10,10,11,11,11,11,10,11,10,11,10,10,10,11,11,10,10,11,11,4,11,11,11,10,10,10,10,11,11,10,10,10,10,10,10,11,10,4,10,10,10,10,10,10,4,10,10,11,10,10,11,4,11,10,11,4,11,10,4,10,11,10,10,11,4,4,10,10,10,11,10,11,10,11,10,4,11,10,11,10,4,11,10,11,10,10,11,11,11,4,10,10,10,10,11,10,10,11,4,4,10,11,11,10,10,4,11,10,10,4,4,10,4,11,10,11,10,4,11,4,11,11,10,10,11,10,10,10,10,10,11,4,10,10,10,10,11,10,10,10,11,10,11,11,10,10,10,10,10,10,10,11,11,10,10,4,4,11,4,10,10,11,11,11,10,11,10,10,10,11,10,11,10,11,11,4,10,10,10,10,11,10,10,10,10,10,10,11,11,4,11,11,11,4,10,11,11,11,10,11,4,10,11,10,11,10,10,11,11,10,10,11,11,11,11,10,11,10,10,11,11,11,11,10,10,10,10,11,11,11,11,4,11,4,4,4,11,10,10,4,4,11,11,11,11,10,11,11,11,10,11,4,10,11,10,11,10,10,11,11,11,10,11,11,10,10,4,11,11,4,10,11,10,10,10,4,10,4,4,4,11,10,11,11,10,10,10,11,11,10,11,11,11,10,11,4,10,10,10,10,11,10,10,11,10,4,4,4,11,10,11,10,4,11,11,4,10,10,10,11,10,10,4,4,11,11,4,11,4,4,11,11,11,11,10,11,10,4,4,10,4,10,4,10,11,11,10,10,11,4,10,11,10,11,11,10,11,11,11,11,11,10,10,11,4,11,11,11,11,10,11,4,11,10,10,11,10,10,4,11,11,11,10,10,4,11,11,10,4,4,11,10,10,10,11,11,11,10,10,10,4,10,10,11,10,10,4,11,10,11,4,11,11,4,11,11,11,4,11,10,10,11,11,11,11,10,4,11,11,4,10,11,10,10,11,11,4,11,11,10,10,10,11,10,10,11,10,10,10,11,10,11,11,4,10,11,11,10,11,10,11,11,10,11,10,11,10,10,11,10,11,10,4,11,10,10,4,11
11,10,4,10,10,11,4,4,10,10,11,11,11,10,11,4,11,4,10,10,11,11,4,10,4,10,10,4,11,10,11,11,10,10,10,10,10,11,4,10,11,11,10,10,10,10,11,11,4,11,10,10,4,4,10,4,11,11,11,10,10,4,10,11,10,11,10,4,11,11,10,4,11,10,10,11,10,4,11,10,10,11,11,10,10,10,11,11,11,11,10,11,10,11,10,11,10,11,10,11,10,11,4,4,10,4,10,4,10,4,11,4,10,11,11,4,11,10,11,11,10,11,11,11,10,11,11,10,10,11,10,4,11,4,10,11,10,10,10,11,4,11,11,10,10,11,10,11,10,4,11,11,11,11,10,10,11,10,11,10,11,11,10,11,4,11,11,10,11,10,11,11,11,10,11,10,10,10,10,10,11,11,11,10,11,11,11,11,11,11,11,11,10,11,10,11,10,10,10,11,11,10,11,10,10,10,11,10,10,11,11,11,11,10,11,10,11,11,10,11,4,10,10,11,11,11,10,4,11,11,11,11,11,4,11,11,10,10,10,10,4,11,11,10,10,4,11,11,4,11,10,4,10,10,10,10,11,11,10,11,10,10,11,10,10,10,4,11,11,10,10,11,4,11,11,10,11,11,11,10,11,11,10,11,10,11,11,11,10,4,11,10,11,4,11,11,11,11,4,10,11,11,11,4,11,11,10,4,10,11,11,11,11,10,10,10,10,10,11,4,4,10,10,11,4,10,11,11,11,4,11,10,11,10,11,10,11,10,11,11,10,4,10,10,10,11,10,10,11,10,10,4,11,11,11,10,10,10,11,11,4,10,11,10,10,11,11,4,10,10,11,11,11,10,11,11,11,10,11,11,10,11,10,11,10,10,10,10,10,10,10,10,10,11,11,10,11,11,10,10,10,11,4,10,11,10,10,10,11,11,10,11,10,11,11,11,4,11,10,10,4,10,11,10,10,10,10,4,11,11,10,10,11,10,11,4,4,11,4,11,10,10,10,11,11,11,11,11,10,4,10,11,4,11,10,10,10,10,10,11,11,11,10,4,10,10,11,4,11,11,10,11,11,11,10,11,4,11,11,11,11,10,10,10,10,10,11,11,11,10,11,10,11,10,10,11,11,11,10,11,10,4,11,10,11,10,11,10,10,11,10,11,11,4,11,10,10,10,11,11,11,11,11,10,11,4,10,10,4,11,11,10,10,11,11,4,10,10,4,11,11,11,10,11,10,4,11,10,11,10,11,10,4,10,10,11,11,11,11,11,10,4,11,10,11,10,11,10,11,10,4,10,10,10,11,10,10,10,4,10,11,11,11,4,11,10,11,4,11,10,10,4,10,11,10,10,11,11,11,4,10,4,11,11,11,11,10,4,10,11,4,4,10,4,11,10,11,11,11,11,11,10,11,11,11,10,4,11,11,4,11,10,11,10,10,11,11,10,11,10,4,11,10,11,10,10,10,11,11,10,11,10,10,4,11,11,11,10,10,10,10,11,4,10,10,10,10,11,11,11,10,11,11,10,11,10,11,10,10,10,10,10,11,10,10,4,11,4,11,10,11,11,11,10,11,11,11,10,10,11,10,10,4,10,10,11,10,4,4,11,4,10,11,11,10,10,10,10,11,10,10,11,10,10,11,10,10,10,11,10,10,11,11,11,11,11,11,10,11,10,4,4,10,11,11,4,11,10,10,11,11,11,11,10,10,11,10,11,10,11,11,4,11,11,4,11,10,10,10,10,10,10,4,10,11,11,11,11,10,11,11,10,11,11,11,11,10,10,11,11,11,11,10,10,11,10,11,10,11,11,10,10,4,11,11,11,10,4,10,11,4,10,11,11,10,11,11,10,10,10,10,4,11,11,4,10,10,11,10,10,10,10,4,4,10,4,11,11,10,10,10,11,11,11,10,11,10,10,10,4,11,4,11,11,10,10,11,11,11,11,11,10,11,10,10,11,10,10,11,10,4,11,10,10,4,10,11,11,11,11,11,11,10,11,11,11,10,11,11,11,10,10,11,10,10,11,11,11,4,10,11,10,4,11,10,10,11,11,10,11,11,4,10,11,10,10,10,10,4,10,10,4,11,10,10,10,11,11,11,4,11,10,11,10,4,10,11,10,10,11,10,11,11,11,11,10,11,4,4,10,11,10,10,11,10,10,11,11,10,11,10,10,4,10,10,11,11,10,11,11,10,11,10,10,11,10,10,10,10,10,11,4,4,11,11,11,10,10,11,10,11,11,11,4,10,10,11,10,4,11,11,10,10,11,11,10,10,10,11,11,11,11,4,10,11,11,11,11,4,10,10,4,11,11,11,10,11,10,4,10,4,11,4,4,11,11,10,4,10,11,11,4,10,4,11,10,10,10,11,11,10,4,11,11,11,11,11,11,10,10,4,10,11,11,10,10,10,4,11,10,11,11,10,11,10,11,10,11,11,11,10,11,10,10,11,10,11,11,4,11,10,10,4,11,4,10,10,11,10,11,10,10,11,10,11,11,10,11,10,11,10,10,10,10,11,11,11,11,11,10,10,4,10,11,11,11,10,10,10,11,10,11,10,10,10,11,10,10,10,11,4,4,10,4,4,10,10,11,10,10,10,10,10,11,11,10,11,4,11,11,11,4,4,11,10,10,10,11,10,11,11,11,4,4,10,10,4,11,11,11,11,11,11,4,10,10,10,11,11,11,10,11,11,11,11,4,10,10,11,4,10,11,10,11,11,10,10,11,11,10,11,10,11,11,4,4,11,11,11,4,4,11,11,11,10,11,11,11,11,10,10,11,10,11,11,10,10,10,11,11,11,10,10,10,11,10,11,10,10,4,11,10,10,11,11,4,11,10,4,10,10,10,10,11,4,10,4,10,10,11,4,4,11,4,11,10,11,11,10,10,10,11,4,10,11,4,11,11,11,10,10,11,11,11,10,10,11,11,10,4,10,10,11,10,11,11,10,11,11,11,11,10,10,11,11,10,10,11,10,11,4,10,11,11,4,11,10,11,11,11,11,10,4,10,10,10,11,10,11,10,10,11,11,4,10,4,10,4,11,10,11,11,11,4,11,11,4,11,10,10,10,4,10,4,10,11,10,10,11,11,10,4,10,10,4,10,11,10,11,10,4,11,10,11,10,10,4,10,11,4,11,10,10,10,11,11,11,11,10,10,4,11,10,10,10,11,11,4,10,10,10,10,4,11,11,11,11,4,10,4,10,11,11,11,11,10,10,11,11,11,11,11,4,11,10,10,11,10,11,11,11,11,11,10,11,10,10,4,4,4,11,11,11,10,10,10,10,10,10,10,10,11,10,10,11,4,11,10,10,11,11,10,10,11,11,11,4,10,11,4,10,10,11,11,10,10,10,10,10,10,4,11,10,11,11,11,4,11,10,11,11,11,11,4,10,10,10,11,11,10,4,4,10,10,11,10,11,10,10,10,10,11,11,11,10,11,11,11,11,11,11,10,10,10,11,10,11,4,10,10,11,11,10,11,10,10,4,11,10,10,4,11,11,10,11,10,10,10,10,4,10,11,4,4,11,10,11,10,10,10,10,10,10,11,11,4,11,11,11,10,11,11,4,10,11,4,10,11,11,11,10,11,11,10,11,11,10,11,10,4,11,10,10,10,11,10,10,4,11,11,10,4,10,4,10,4,4,11,4,11,11,10,11,10,11,11,11,11,10,11,10,10,10,4,11,11,11,11,11,11,11,11,11,11,4,11,11,10,10,11,11,10,10,11,11,10,11,11,11,11,10,4,4,11,11,11,11,4,11,10,10,11,10,10,10,10,11,11,10,10,10,10,10,10,10,11,10,10,11,10,11,10,11,11,10,11,10,10,11,10,10,11,10,4,10,11,11,10,10,11,4,10,10,11,10,10,10,10,10,11,10,4,11,10,11,10,4,4,11,11,10,10,11,11,11,4,4,11,11,10,10,4,11,10,11,10,10,10,11,11,11,4,10,11,11,11,4,10,11,11,10,11,11,4,10,11,10,11,11,4,11,4,11,11,10,4,11,10,10,10,10,10,10,11,11,11,10,4,4,11,10,10,4,11,10,11,11,10,4,10,11,10,10,4,11,10,11,11,10,10,11,10,10,10,11,10,10,10,4,4,4,10,11,10,10,11,11,10,4,10,11,11,10,11,4,10,11,11,11,11,11,10,11,4,4,10,11,10,11,10,11,4,4,10,11,10,11,11,11,10,10,4,11,10,11,10,10,4,11,10,11,11,10,11,11,10,11,10,11,10,10,10,10,11,10,11,11,4,10,11,4,11,11,11,10,10,4,10,11,10,4,11,11,11,4,10,11,11,11,10,10,10,10,4,10,11,4,10,11,10,11,10,11,10,11,11,11,10,11,11,11,11,11,4,10,11,10,11,10,11,11,11,11,10,10,11,10,10,4,4,11,10,11,11,4,11,10,10,11,11,11,10,10,11,11,11,10,10,11,11,11,10,11,11,10,11,10,10,10,10,11,10,11,10,4,10,11,4,11,10,10,10,10,11,4,10,11,10,10,11,11,11,11,10,10,10,11,10,11,11,11,10,10,11,11,4,11,11,10,11,10,10,10,10,4,4,11,11,10,10,10,11,10,10,11,10,11,10,10,11,10,10,11,10,4,4,11,10,10,11,10,11,11,11,11,11,10,11,10,10,11,11,10,4,11,10,11,11,10,10,10,10,10,11,11,4,10,11,10,11,11,10,10,11,10,10,11,4,11,10,10,11,10,11,11,4,11,10,10,4,10,4,4,11,10,10,10,10,10,11,11,11,10,11,4,11,11,11,10,10,11,10,10,11,10,4,11,11,10,11,10,10,10,4,10,11,10,10,11,10,11,10,4,11,11,11,11,11,10,11,11,11,10,10,10,11,11,10,10,10,10,11,10,10,10,10,4,10,10,10,4,11,10,10,11,11,11,11,11,11,11,11,10,11,11,10,11,11,10,10,11,10,10,11,11,10,11,4,10,10,11,10,11,11,10,11,11,10,4,11,10,11,11,11,4,10,10,10,11,10,11,4,10,11,11,11,10,10,11,10,11,10,11,4,11,4,10,10,11,4,4,10,10,11,4,10,11,11,4,11,10,11,4,11,11,10,10,10,11,4,4,11,11,10,4,10,10,11,10,11,11,10,11,11,10,11,11,11,4,11,11,10,11,4,10,11,10,11,11,10,10,10,11,10,10,11,10,10,11,11,10,10,11,10,11,10,10,11,10,10,11,11,11,11,11,10,11,11,10,11,10,4,4,11,11,4,10,10,10,4,11,11,11,10,10,4,11,10,10,10,11,10,4,10,11,10,11,11,11,10,11,10,4,11,11,11,11,11,10,10,10,10,10,11,10,10,10,11,11,10,11,10,11,11,11,10,10,10,11,10,10,10,10,10,11,10,11,10,10,10,10,11,11,11,10,10,10,10,10,11,10,11,10,11,11,10,11,11,10,10,10,10,4,10,10,11,11,11,11,4,11,10,11,10,11,4,4,11,10,4,10,10,11,10,4,4,10,11,4,11,10,11,11,11,10,10,10,10,11,10,10,10,11,10,10,11,4,4,11,4,11,11,4,10,11,11,11,10,11,11,11,11,11,11,11,4,11,11,4,10,4,10,11,11,11,4,10,10,11,10,10,11,10,10,10,10,11,11,10,10,11,11,10,10,10,11,11,10,11,11,10,10,10,10,10,10,10,10,4,10,10,11,11,10,11,11,10,10,10,10,11,10,11,10,10,4,10,11,4,4,10,11,11,11,11,10,10,11,11,10,10,11,11,11,10,10,10,10,10,4,11,10,11,10,11,10,10,11,10,4,10,10,10,11,4,4,10,4,4,11,11,10,10,10,4,11,4,10,10,10,11,10,10,10,10,4,11,10,4,10,10,10,11,11,11,10,10,11,11,11,11,11,4,4,4,10,10,11,11,11,11,4,10,4,11,11,11,10,10,4,11,11,11,10,10,11,10,11,10,10,10,11,10,4,11,10,10,10,10,10,11,11,11,10,4,11,11,10,10,10,11,11,4,11,11,11,11,11,10,11,11,11,11,10,11,11,4,11,10,11,11,11,11,11,4,11,11,4,10,11,10,10,11,11,11,10,10,4,11,11,11,10,11,10,10,10,10,10,11,11,11,10,11,4,10,4,11,11,11,11,10,10,10,11,11,10,11,11,11,10,10,11,11,10,11,10,4,10,11,10,11,11,10,4,10,10,10,11,4,10,10,10,11,11,11,4,10,10,11,11,11,11,10,4,10,11,11,10,11,11,10,10,11,11,11,11,11,11,10,4,11,11,11,11,11,10,10,10,4,4,4,11,11,10,4,11,11,10,10,11,11,4,11,11,11,4,11,11,11,10,11,10,10,11,11,11,11,11,11,11,11,10,10,11,10,4,4,11,4,10,11,10,10,11,10,10,11,10,10,4,11,4,11,10,11,10,4,10,10,4,11,10,10,11,10,10,10,11,10,11,10,10,11,11,4,4,11,11,10,11,11,11,10,11,11,10,4,10,4,11,11,10,11,11,10,10,10,11,4,10,11,11,11,11,4,11,10,11,10,10,11,11,11,11,10,11,10,10,10,10,11,10,11,4,11,10,11,4,11,10,11,10,10,11,4,11,11,11,10,10,4,10,10,11,10,11,11,11,10,11,4,10,11,4,11,10,4,10,11,11,4,10,10,11,4,11,11,4,11,10,10,4,10,10,10,10,10,11,11,10,4,11,10,11,10,11,10,10,11,4,11,10,11,11,11,10,10,11,4,11,10,10,11,11,10,10,11,11,4,11,11,11,11,10,10,4,11,11,10,10,10,10,11,11,11,10,11,4,11,10,10,10,10,10,10,10,10,11,4,10,10,4,4,4,10,10,11,11,11,10,10,10,11,11,11,11,10,10,4,11,4,10,10,11,10,11,10,10,10,11,10,11,11,10,10,11,10,4,10,11,10,10,11,4,10,10,4,10,10,10,4,11,11,11,10,10,10,11,10,10,4,10,11,10,4,10,11,10,10,10,10,11,10,11,4,10,11,10,10,10,11,10,10,11,11,4,4,11,10,10,4,10,11,10,10,11,10,11,11,10,11,4,4,4,10,10,10,10,10,11,4,11,10,11,10,11,11,11,10,11,4,11,10,10,10,11,11,10,10,10,11,11,10,4,11,11,4,11,10,10,11,11,10,11,10,10,11,11,4,10,10,11,11,4,10,10,11,10,4,11,4,4,11,11,10,11,11,11,10,10,11,10,11,11,10,4,11,11,10,11,10,11,10,10,10,11,10,11,10,11,11,11,4,10,11,4,4,10,10,10,11,10,4,4,4,11,10,11,11,11,11,10,4,11,10,10,11,11,4,10,10,11,11,10,11,10,10,11,10,11,10,10,10,4,11,11,11,10,11,11,11,11,11,10,10,10,11,11,11,11,11,10,11,11,11,11,10,11,11,10,11,11,10,11,10,11,11,10,11,11,4,11,11,11,11,11,11,10,10,11,11,4,11,10,10,4,10,10,11,11,4,4,10,4,11,11,11,10,10,10,10,11,10,11,10,10,10,11,11,11,11,10,11,11,11,4,11,10,10,11,10,11,10,10,11,11,10,10,11,11,4,10,10,11,10,11,4,11,10,10,4,11,10,11,10,10,10,10,11,11,11,11,10,11,10,11,10,4,10,11,10,10,10,10,10,10,10,11,11,11,10,10,10,10,10,11,11,11,10,11,10,10,10,10,11,4,11,10,4,11,4,11,4,11,11,11,11,10,11,10,10,11,11,10,4,11,10,11,10,10,10,4,10,10,10,4,10,10,11,11,10,11,10,10,10,11,10,11,11,11,10,11,10,11,10,11,11,10,4,10,10,4,11,11,11,11,11,10,11,11,11,11,11,10,10,11,11,4,10,4,10,11,4,10,11,11,11,10,10,11,11,11,11,10,11,11,10,11,11,10,11,11,10,10,10,11,11,10,11,10,10,10,11,10,11,11,11,10,10,11,10,4,10,11,11,10,11,10,11,10,4,11,11,11,10,10,11,11,10,10,4,10,10,11,11,11,10,10,11,11,11,10,10,4,11,11,10,11,11,10,10,4,11,11,10,11,10,10,11,11,11,10,4,11,11,10,10,10,10,10,4,10,10,10,4,11,4,10,4,10,11,4,10,11,11,4,10,11,11,11,10,10,4,11,4,11,10,11,11,10,11,11,4,10,10,4,10,10,10,10,10,10,11,10,4,10,10,11,11,11,11,10,11,10,11,10,11,10,11,10,11,10,11,10,10,11,11,10,11,11,4,11,10,10,11,10,11,11,11,10,11,11,11,11,11,11,11,10,10,11,4,4,11,10,11,11,4,11,10,4,11,11,10,11,10,4,4,4,10,10,10,11,10,11,4,10,11,11,4,11,11,10,11,11,11,10,11,10,11,10,11,10,11,10,11,10,11,11,10,4,11,11,11,11,11,11,10,10,11,10,11,10,10,10,4,11,10,11,10,11,10,4,11,11,11,10,10,4,10,10,11,10,10,4,11,4,11,4,10,10,10,11,10,10,4,10,11,10,11,10,10,11,10,4,11,4,10,10,10,4,10,10,11,4,11,10,11,4,11,11,10,10,10,11,10,4,4,10,4,10,11,10,11,11,11,11,11,11,11,4,11,11,4,10,4,10,10,10,11,10,11,4,10,4,11,4,10,11,10,4,10,11,10,11,11,11,11,11,11,10,10,10,10,10,10,10,10,10,11,11,11,11,11,10,10,11,10,11,10,4,10,11,11,11,10,11,4,11,10,11,10,10,11,11,10,10,10,10,10,10,10,4,11,4,4,4,10,11,11,11,11,10,10,11,11,10,10,10,4,11,11,10,11,11,11,10,11,11,10,10,10,11,10,10,10,10,11,11,10,4,10,10,11,11,11,11,11,11,11,10,11,11,11,10,11,10,4,10,11,10,11,10,10,11,10,10,11,11,11,10,10,10,4,11,11,11,11,10,10,10,11,11,11,10,10,11,10,11,11,11,10,11,11,10,11,11,10,10,11,4,10,4,11,11,11,10,10,10,11,11,10,10,11,11,10,4,4,4,10,11,11,10,10,11,10,10,10,4,10,4,10,10,11,10,4,11,11,10,11,10,11,10,10,10,10,11,11,10,10,11,10,4,4,10,4,11,10,11,10,10,11,10,4,11,11,4,10,10,4,10,10,10,11,10,10,10,11,4,10,10,10,4,11,4,11,10,11,11,10,10,4,11,11,10,10,10,10,10,10,10,10,11,11,10,10,10,11,10,10,11,10,11,10,11,10,10,11,11,4,4,11,10,10,11,11,10,11,4,10,11,10,4,4,4,10,10,11,10,10,4,11,11,10,4,11,10,10,10,11,10,11,10,11,10,11,10,10,11,10,10,4,4,10,11,10,11,10,11,10,11,10,10,11,11,4,11,11,11,10,11,10,11,11,10,11,4,11,10,10,10,4,11,10,10,11,11,11,11,11,10,11,11,10,4,11,11,11,10,11,4,11,11,10,4,4,11,10,10,11,10,4,10,10,11,11,11,11,10,10,11,11,11,10,11,10,10,10,10,10,10,10,11,11,4,11,11,11,10,10,11,11,11,4,11,10,11,10,11,10,11,10,11,4,11,10,11,11,11,10,10,11,10,11,11,10,10,11,10,11,4,10,4,11,11,11,10,4,4,11,10,10,4,10,11,11,11,11,10,10,11,10,11,11,4,11,10,10,11,10,11,4,10,10,11,10,11,4,4,10,10,10,10,11,4,11,11,11,10,11,11,11,11,10,4,11,10,10,11,11,10,10,4,10,11,4,4,10,10,11,11,10,11,11,11,4,11,10,11,10,11,11,11,11,10,10,10,11,10,10,11,11,11,11,11,11,11,11,10,11,11,10,10,4,4,11,10,4,10,11,11,10,10,11,10,4,10,10,11,11,4,10,11,10,10,11,11,11,10,10,4,11,11,11,10,10,10,10,4,11,11,10,10,11,11,11,11,10,4,10,11,11,10,11,11,10,11,10,11,11,10,11,10,10,11,4,10,11,10,11,11,11,10,10,10,4,11,11,10,11,11,10,11,11,4,10,11,10,4,11,10,10,4,4,10,10,4,11,10,10,11,4,11,11,11,4,11,11,11,4,11,11,11,11,4,10,10,11,10,11,10,10,11,11,11,10,11,4,10,10,11,11,10,10,11,10,11,11,10,10,11,11,4,10,4,11,4,10,10,10,10,11,11,10,10,11,11,11,10,10,11,11,10,4,10,11,11,10,11,11,11,4,11,10,11,11,4,4,10,11,11,11,10,11,10,11,11,11,11,10,4,10,10,11,4,11,10,11,11,11,10,10,4,10,4,11,10,11,11,4,10,11,10,4,11,11,11,10,10,10,10,11,4,11,11,4,10,10,10,10,10,10,11,4,11,11,11,11,10,10,11,11,10,11,11,11,10,10,4,10,4,11,11,11,11,10,10,11,11,10,10,11,11,10,11,11,10,10,11,10,10,11,11,11,10,10,10,10,10,11,10,11,11,10,11,10,10,4,11,10,10,10,11,10,10,10,11,10,10,11,11,10,11,4,11,11,10,10,11,10,11,10,10,11,10,11,11,10,11,11,11,11,4,11,11,10,11,4,10,11,10,10,4,10,11,4,10,10,11,10,11,11,10,10,4,10,10,11,10,10,10,11,10,4,10,10,10,11,4,11,10,11,10,11,11,4,11,11,11,11,11,10,10,11,10,10,11,10,11,11,11,10,4,4,10,4,11,4,11,11,10,11,4,10,11,11,11,11,10,11,10,10,10,10,4,11,11,11,4,4,10,10,11,11,4,11,10,11,10,11,11,10,11,10,11,10,10,10,10,4,4,10,11,11,10,4,4,10,11,10,10,10,11,10,4,4,10,10,11,10,10,10,10,10,11,11,11,11,10,10,11,10,10,10,11,10,10,11,11,10,4,4,11,10,4,11,11,11,11,11,11,4,10,4,11,10,11,11,10,10,11,10,11,11,11,10,10,11,10,10,10,10,10,11,10,11,11,11,11,10,10,10,11,11,4,10,11,11,11,11,11,4,10,10,11,11,10,10,10,11,11,10,10,11,11,10,11,10,10,4,10,10,11,10,11,10,11,10,10,10,10,10,4,11,10,4,10,4,11,10,11,11,10,10,11,11,10,11,10,10,4,11,4,10,10,11,10,11,11,10,10,10,4,11,11,10,10,11,11,4,10,11,11,10,11,11,11,10,11,11,11,10,11,4,10,4,10,11,10,11,11,10,11,11,10,11,4,11,10,11,10,4,11,11,10,10,10,10,11,11,11,10,11,10,11,10,11,4,11,11,10,10,10,11,10,4,11,11,4,11,10,11,10,10,11,10,11,11,10,11,10,11,11,4,10,10,11,10,11,10,11,10,10,11,11,11,10,11,11,10,11,11,10,11,11,11,10,11,11,11,10,11,10,10,10,10,10,11,11,11,10,10,11,10,10,10,10,11,11,10,10,10,11,11,10,10,4,10,10,4,10,4,10,11,11,11,4,11,11,11,11,10,10,10,10,10,10,11,11,10,11,10,10,10,10,11,10,11,10,10,11,11,10,10,10,4,10,10,10,11,11,11,11,10,11,11,10,11,11,11,10,10,10,11,10,4,11,10,10,4,10,10,11,11,4,10,11,10,11,10,11,10,10,11,11,10,10,4,10,11,11,11,11,10,10,11,11,10,11,11,10,11,4,10,11,10,11,10,10,10,10,10,10,11,11,10,11,11,11,11,10,10,10,11,11,11,11,4,11,11,10,4,10,10,11,11,10,10,10,11,11,11,10,10,10,10,10,10,10,11,10,11,11,10,11,11,11,11,11,10,11,10,11,11,11,10,11,10,4,10,10,10,10,10,4,10,10,11,11,11,10,11,11,11,11,11,11,4,11,10,11,11,11,10,11,10,10,11,11,11,10,10,11,4,10,4,11,10,4,10,11,11,10,11,11,11,10,11,11,11,11,11,11,11,11,11,11,4,10,10,10,11,11,10,10,10,11,11,11,10,11,10,10,10,10,10,11,11,10,11,11,11,10,11,10,10,10,4,11,11,11,11,11,11,4,10,10,10,11,11,10,11,10,11,4,10,10,10,10,11,10,4,11,11,10,10,11,10,11,4,4,10,11,11,10,4,4,10,10,10,10,11,10,11,11,10,10,11,10,10,10,10,4,11,4,11,10,11,11,10,11,10,10,11,10,10,11,10,11,10,11,10,4,4,11,10,10,10,11,10,11,10,11,11,11,11,4,11,4,11,4,10,4,4,11,10,10,11,11,11,10,11,11,11,11,11,11,11,11,10,4,11,10,11,11,11,10,11,11,11,10,11,10,4,11,10,10,11,10,11,11,11,11,10,10,10,11,11,4,11,11,10,10,10,11,11,10,10,11,10,11,4,11,11,10,11,10,4,11,10,10,11,10,11,10,11,4,11,11,11,10,10,11,11,10,11,10,10,11,11,11,11,11,11,4,10,10,10,4,10,11,11,10,4,11,10,11,10,10,10,4,11,11,10,10,11,10,4,11,10,11,4,4,11,10,11,11,11,4,11,10,11,10,11,11,11,11,10,11,11,11,10,11,4,10,11,11,10,11,10,10,10,11,10,10,10,11,11,11,10,10,4,11,10,10,11,10,11,4,4,11,10,10,11,11,10,4,10,10,10,11,11,10,10,11,11,11,11,11,11,10,11,11,10,11,11,10,11,11,10,10,10,11,11,10,10,10,11,10,10,10,11,11,4,11,4,11,4,11,10,11,10,4,11,11,11,4,10,11,11,11,11,10,11,10,10,11,11,10,10,11,11,10,4,10,11,4,4,11,11,10,11,11,10,11,11,11,11,11,10,11,10,11,11,11,11,10,11,10,10,4,11,4,11,4,11,10,10,11,10,11,10,10,10,10,10,11,10,10,11,4,11,10,10,11,11,10,11,10,11,11,11,11,4,10,11,4,10,10,11,10,10,10,10,10,11,4,10,10,10,10,11,10,10,10,11,11,11,4,11,10,11,11,11,11,11,10,11,10,4,10,4,11,10,10,10,4,10,10,10,11,11,11,10,10,11,11,11,11,11,4,10,11,11,10,10,10,10,11,11,10,10,10,11,10,11,11,10,10,11,10,11,11,10,11,10,4,10,4,11,4,11,11,4,11,11,11,11,11,11,11,10,4,4,10,11,4,10,11,11,11,11,10,10,10,4,11,10,10,10,10,11,11,10,11,11,10,10,11,11,10,10,4,11,11,10,10,10,10,11,10,4,11,11,11,11,11,11,10,11,11,10,4,10,10,11,10,11,10,11,11,11,11,11,4,11,10,11,11,11,11,11,11,11,10,11,10,10,10,11,10,10,11,10,10,11,10,10,11,11,10,10,11,11,11,10,10,4,10,10,11,4,11,11,11,11,11,11,10,11,11,11,11,11,10,10,11,10,4,11,10,11,4,11,4,4,11,10,10,11,11,4,4,11,11,10,10,10,10,10,10,11,10,11,10,10,4,10,10,4,10,11,10,11,11,11,11,10,11,11,10,11,10,11,10,10,11,4,11,4,11,10,11,11,10,11,11,11,10,10,10,11,11,11,11,11,10,10,11,4,10,11,10,10,11,4,10,10,10,11,11,4,4,10,11,11,11,10,10,11,10,11,4,11,11,10,10,4,10,10,11,10,11,4,11,11,10,10,10,10,10,10,11,11,11,11,11,11,11,10,10,10,10,11,10,10,11,10,11,11,10,11,11,10,4,10,10,10,4,10,10,11,11,10,11,10,10,4,11,11,10,10,10,11,4,10,4,11,10,11,10,10,11,11,10,11,10,10,10,10,11,11,11,11,11,11,10,10,10,10,10,11,11,10,10,11,11,11,10,11,10,11,4,11,4,4,11,10,11,10,4,10,11,11,4,11,10,11,11,10,11,10,10,4,11,10,10,10,10,10,11,10,10,11,10,10,11,4,10,10,11,11,10,11,10,10,11,10,10,11,4,11,10,11,11,10,10,10,11,11,11,11,10,10,10,4,10,10,11,11,4,11,10,4,4,11,11,11,10,11,11,4,4,11,11,10,10,10,11,4,11,4,11,10,11,11,10,11,10,11,11,10,10,11,10,10,10,11,10,10,11,10,10,10,10,10,10,11,10,11,10,11,11,4,11,11,11,10,11,4,10,11,10,11,11,10,11,11,11,10,4,10,10,11,10,4,11,10,10,10,10,4,10,11,11,10,11,10,4,10,11,11,11,11,11,10,10,10,10,4,11,11,11,10,11,10,10,11,11,10,10,11,10,10,11,10,4,10,10,11,10,10,10,11,11,10,4,11,11,11,10,4,10,4,10,11,10,11,10,11,4,4,10,11,11,10,11,11,10,11,4,11,10,10,10,4,10,4,11,10,10,4,11,11,11,11,11,10,10,11,11,4,11,10,4,10,10,11,11,4,11,11,11,10,11,10,11,11,10,4,4,11,11,4,11,4,11,11,10,10,11,11,11,11,11,11,11,10,10,4,10,10,10,10,11,10,4,11,10,11,4,11,10,11,4,10,10,10,10,10,11,4,10,11,10,11,11,11,10,10,10,10,11,10,11,11,4,10,4,10,10,10,4,10,11,11,11,10,4,4,10,10,10,11,10,10,11,4,11,4,10,11,11,10,10,10,11,11,11,4,10,11,10,11,11,10,4,4,10,10,11,10,10,10,11,4,10,4,11,4,11,10,10,11,10,4,10,11,10,11,4,10,11,11,10,10,10,11,10,10,11,11,10,10,11,10,10,10,10,11,10,11,11,11,4,11,11,10,10,10,11,4,10,11,10,11,11,11,4,10,11,10,10,11,4,4,11,11,11,10,11,11,10,10,11,10,4,10,4,11,10,11,10,10,11,10,11,11,11,11,4,10,11,4,11,10,11,10,10,10,11,11,10,10,11,4,10,11,11,11,10,10,11,10,10,10,4,11,11,11,10,10,10,10,11,10,4,4,10,10,10,10,10,10,10,10,10,11,11,10,11,10,11,4,11,10,10,11,11,11,10,4,10,11,10,11,11,10,10,10,11,10,11,4,10,4,10,4,11,4,11,11,10,11,10,11,11,10,4,11,11,11,11,10,11,10,11,11,11,10,11,11,11,10,11,11,10,11,10,11,11,10,11,11,11,11,10,10,11,10,11,11,10,11,10,11,10,11,11,10,10,10,4,10,11,10,10,11,11,11,11,11,10,10,11,10,11,11,11,10,10,10,10,11,11,11,10,10,4,11,11,11,10,11,11,10,11,11,10,11,11,11,10,4,4,11,11,11,11,10,10,11,11,10,11,11,10,11,10,4,10,4,11,11,11,11,11,4,11,10,10,10,11,10,11,4,10,11,11,10,11,4,11,10,4,11,11,10,10,10,11,11,10,10,10,10,11,11,10,10,11,11,10,10,10,10,11,4,4,10,10,11,11,11,11,10,10,11,10,10,11,11,11,10,11,11,10,10,10,10,11,10,10,11,10,4,11,11,10,10,11,11,11,10,4,10,10,11,11,4,10,11,4,10,11,10,4,4,10,10,4,10,11,4,11,10,10,11,10,10,11,11,10,10,11,10,4,10,10,4,11,10,11,10,10,10,10,11,10,4,10,11,10,11,10,11,10,10,10,4,11,11,11,10,4,10,10,10,11,11,4,10,11,11,11,10,10,11,10,10,10,10,11,11,10,11,4,10,4,11,10,11,11,10,10,10,11,11,10,10,10,10,10,10,10,10,11,10,10,10,11,10,10,10,4,10,11,10,10,10,10,4,10,11,10,11,11,4,11,11,11,10,10,10,10,10,10,11,10,4,10,11,11,11,10,4,11,11,11,11,11,10,11,4,4,11,10,11,10,11,11,10,11,11,10,4,11,11,10,11,11,10,10,11,10,11,10,10,11,10,10,4,4,10,10,10,10,11,11,11,10,11,10,11,11,11,10,10,10,10,10,4,11,4,11,11,4,10,11,10,4,4,11,11,10,11,10,10,10,10,10,11,10,11,10,10,11,10,10,10,11,4,11,11,10,11,11,10,10,10,10,4,4,11,11,10,11,11,10,11,10,10,11,11,10,11,11,10,11,10,4,4,10,10,10,11,11,11,11,10,11,11,11,4,10,10,11,11,10,11,11,10,10,4,10,10,11,11,10,10,10,11,11,11,4,4,10,10,10,10,11,11,4,11,10,11,10,10,10,11,11,11,11,11,10,11,10,11,11,11,11,11,11,11,10,10,10,10,10,11,10,10,11,10,11,4,11,11,4,11,11,11,11,11,10,4,4,4,10,4,11,4,4,11,4,11,11,11,10,11,11,11,4,10,10,10,11,4,11,4,10,11,4,11,10,4,10,11,10,10,10,11,10,11,10,10,11,11,11,4,11,4,10,10,10,10,11,11,10,10,10,11,4,10,4,10,10,4,4,11,10,10,10,11,10,11,10,4,10,10,4,11,11,4,10,10,4,10,10,11,4,11,11,10,11,10,10,11,11,11,10,10,4,10,11,10,4,10,11,11,11,11,10,10,11,11,10,11,11,10,10,10,10,10,11,4,4,10,11,10,11,11,4,10,10,11,10,11,11,10,10,4,10,11,11,11,11,10,4,11,11,4,10,11,10,10,11,11,10,4,10,4,10,10,11,11,11,11,10,10,11,10,10,4,11,11,10,11,11,11,10,11,11,4,11,11,11,10,10,11,10,4,11,11,11,10,11,11,10,10,11,10,11,10,10,11,11,11,10,4,4,11,11,11,10,11,10,4,10,11,11,11,10,10,10,4,11,10,11,11,11,4,11,10,10,11,11,10,11,10,11,10,10,4,11,11,11,10,11,10,10,10,11,11,11,11,10,11,11,11,10,11,11,11,4,10,11,11,10,10,11,11,11,11,11,11,11,10,4,11,10,10,10,10,11,10,10,11,11,10,10,11,11,11,11,10,10,11,10,11,11,11,4,11,10,11,4,11,11,4,11,4,4,11,10,10,10,10,11,11,10,11,10,11,10,10,11,10,10,11,10,11,10,11,10,10,10,11,11,10,4,10,11,4,10,11,11,10,10,11,10,11,4,11,10,11,11,11,10,4,10,10,11,10,11,10,11,11,4,11,10,10,10,11,11,10,11,11,10,11,11,11,4,11,11,11,10,10,11,10,11,10,11,10,10,4,4,11,11,11,10,11,10,10,11,10,10,10,10,10,4,11,10,11,10,10,11,11,10,10,10,11,4,10,11,11,11,10,10,4,10,11,11,11,10,10,10,11,11,4,11,11,10,10,10,10,11,11,11,10,10,11,11,4,11,11,10,10,11,10,10,11,11,11,10,10,11,10,11,4,4,10,11,11,11,11,10,11,11,11,11,11,11,10,11,10,11,11,10,11,10,4,10,11,10,11,4,10,4,10,10,10,11,11,4,11,10,10,11,11,11,10,11,11,10,11,10,10,10,10,11,10,10,4,11,10,10,10,4,10,10,11,11,11,11,10,11,10,10,11,10,10,11,10,11,11,10,10,10,10,10,10,10,4,11,10,11,10,4,4,10,11,4,10,10,10,10,10,11,11,11,10,11,10,10,11,11,10,11,10,4,11,10,11,11,10,10,11,11,11,4,10,11,10,11,4,10,10,11,11,11,11,10,11,11,11,4,10,11,10,10,4,11,11,10,10,11,11,11,10,11,4,11,11,11,10,11,11,11,11,11,11,11,10,10,10,11,10,4,10,10,10,10,10,10,4,10,11,10,11,11,11,4,11,10,11,11,4,10,10,10,11,10,4,11,11,10,11,10,4,10,11,11,11,11,10,11,10,11,11,4,11,10,10,4,10,10,10,10,10,11,10,10,11,10,4,10,10,10,10,11,11,11,11,10,11,11,10,11,11,4,10,10,4,11,11,11,10,10,11,10,11,10,4,10,11,11,10,11,11,10,4,4,4,4,11,11,11,10,10,11,4,11,11,11,11,4,4,10,11,4,11,4,10,10,11,10,11,10,11,11,4,10,10,11,4,10,10,4,11,11,11,10,11,10,10,11,10,11,11,10,10,10,11,11,11,11,10,11,4,4,4,10,10,10,11,11,10,10,11,10,11,10,10,4,11,11,11,4,10,10,10,10,11,4,11,11,10,10,4,10,10,10,4,10,10,10,4,4,10,11,11,4,10,11,10,10,11,4,4,11,11,10,10,10,10,11,11,11,4,4,11,11,11,11,11,4,11,10,11,10,11,11,10,10,10,11,11,4,10,11,11,11,11,11,10,4,10,11,11,10,11,10,10,4,11,11,11,10,10,11,10,11,11,11,4,10,10,10,11,10,10,11,11,10,10,10,10,4,11,10,10,10,10,4,11,11,4,10,11,10,10,4,10,11,11,11,10,10,10,10,11,11,11,11,10,11,10,11,4,11,11,11,11,11,11,10,10,10,11,10,11,10,11,4,10,11,11,10,10,11,4,11,11,11,10,4,10,4,10,11,10,10,11,11,4,11,10,11,11,11,11,11,4,10,11,10,11,4,10,11,10,11,10,11,11,10,11,11,11,10,4,10,10,10,11,11,11,10,10,10,11,11,11,10,11,11,11,11,11,11,11,10,10,11,10,11,10,10,10,11,4,10,10,11,4,11,11,10,10,10,11,11,11,11,10,10,10,10,10,4,11,10,10,10,4,4,10,11,11,10,11,10,11,10,11,11,10,11,11,10,11,10,11,4,10,11,11,10,11,4,10,11,10,4,10,11,11,11,10,10,10,11,10,11,11,10,10,11,11,10,10,4,10,11,10,11,10,11,11,10,11,11,10,10,11,4,10,11,11,10,11,10,10,10,10,10,4,10,10,10,10,10,11,4,11,10,11,10,4,11,10,11,10,11,4,11,10,4,10,10,11,4,10,10,11,10,10,10,10,10,10,11,11,11,11,10,10,11,10,10,4,10,11,11,10,10,10,11,10,11,10,4,11,11,11,4,11,4,11,11,4,4,10,10,11,4,10,10,10,11,11,11,11,10,11,11,10,11,11,4,11,10,4,10,11,10,4,10,10,10,11,11,10,10,11,4,11,10,10,10,10,11,10,11,11,11,4,10,11,11,4,11,4,11,11,11,10,10,11,4,10,10,11,11,11,10,10,10,10,10,10,4,10,10,10,10,10,11,11,10,4,4,10,10,10,4,11,10,10,10,11,10,10,11,11,10,11,4,10,11,11,10,11,11,10,10,11,10,10,11,10,10,4,10,4,11,11,10,10,4,10,4,11,4,11,4,11,11,11,4,11,11,10,11,10,10,10,10,10,11,11,11,4,11,4,10,10,11,10,4,11,10,4,10,4,4,11,4,10,11,11,11,10,10,11,10,10,4,10,10,10,10,10,11,10,4,10,10,10,4,4,11,11,4,10,11,11,11,10,10,11,11,4,10,11,11,11,4,10,4,4,11,11,10,10,11,10,10,4,11,10,10,10,11,11,10,11,11,10,10,10,10,11,10,10,11,11,11,11,11,10,11,4,10,11,11,11,11,10,11,4,4,10,10,4,11,11,11,4,10,4,11,11,10,10,11,10,11,11,4,10,11,11,11,11,10,11,11,11,11,11,11,10,10,10,11,11,4,11,11,10,10,10,10,10,10,10,11,11,10,11,4,10,10,10,10,4,10,10,11,11,11,11,11,4,11,11,11,11,10,11,11,11,11,11,10,10,11,11,11,10,10,11,10,10,10,10,11,11,11,4,10,10,10,11,10,11,10,11,10,11,10,11,11,10,10,4,11,11,11,10,11,10,10,11,10,11,10,10,11,11,10,10,11,10,10,11,11,11,10,10,4,10,11,10,11,10,11,10,4,10,10,10,11,11,11,10,11,11,10,11,11,10,11,10,11,10,11,10,10,10,4,4,11,10,11,11,11,10,10,11,10,11,10,10,11,10,10,10,4,10,11,11,10,4,10,10,11,11,11,10,10,10,10,11,10,11,11,4,4,11,10,10,11,10,11,10,11,4,10,10,4,10,11,10,10,10,11,11,10,11,11,4,11,10,10,10,10,11,11,10,4,10,11,4,11,4,10,11,10,10,11,4,11,11,11,4,4,11,11,11,11,10,11,11,10,11,11,10,10,11,11,11,11,10,11,11,4,10,4,11,4,11,10,10,10,11,4,10,11,10,11,4,10,11,10,11,10,4,10,11,4,10,11,11,10,10,10,11,4,11,11,10,4,10,11,10,10,11,11,10,11,11,10,11,11,11,10,4,10,10,10,10,10,4,10,11,11,4,11,4,4,11,10,10,4,10,11,11,10,10,4,4,10,11,10,11,4,11,4,10,11,11,11,10,11,11,10,10,11,11,10,11,11,10,10,11,11,10,11,11,4,10,4,11,11,10,11,11,11,11,10,11,11,11,10,11,10,10,11,11,11,4,11,10,11,11,11,4,4,11,11,11,11,11,10,4,10,10,10,4,10,10,10,11,10,10,11,10,10,10,10,10,10,11,10,11,11,11,10,11,10,10,11,10,10,10,11,10,11,4,10,10,10,11,11,11,10,11,11,11,10,10,10,4,4,11,10,11,10,10,4,4,10,10,11,10,10,10,10,11,10,10,11,10,11,10,11,10,11,11,11,11,11,11,10,10,10,11,10,11,11,10,10,10,4,11,10,10,10,10,10,11,11,11,11,11,11,10,11,10,11,11,11,11,4,10,11,11,4,10,11,11,10,11,10,11,10,10,11,10,11,10,10,10,4,11,10,4,10,11,4,11,10,11,4,11,11,10,11,10,11,10,10,10,11,10,10,11,11,10,11,11,4,11,10,10,4,11,11,11,10,11,10,11,10,10,4,11,10,10,10,10,10,11,10,11,11,11,11,10,10,11,10,11,10,11,10,10,11,10,11,11,11,10,10,10,10,10,4,11,11,11,11,10,10,4,10,10,11,4,11,4,11,11,4,10,10,11,10,10,11,10,10,10,11,10,10,11,11,4,10,10,10,4,10,10,11,10,4,10,10,10,11,10,10,11,11,11,11,10,11,10,10,11,10,11,10,10,11,10,11,11,10,11,10,11,11,10,10,10,4,4,11,10,10,11,11,11,10,4,10,11,11,10,10,10,11,10,11,10,10,11,10,11,10,11,10,11,10,10,11,4,10,11,11,11,11,11,11,11,10,4,10,11,11,11,11,10,10,10,10,11,11,10,10,11,10,11,10,11,11,11,10,10,10,10,11,10,11,10,11,11,11,11,4,10,10,11,11,4,4,11,11,10,4,11,4,10,11,11,10,4,11,4,11,10,4,11,10,4,11,11,10,10,4,10,11,10,10,11,10,10,10,10,11,11,4,11,11,11,10,10,10,11,11,4,11,10,10,11,10,10,11,4,10,10,10,10,10,10,11,11,11,11,4,11,10,4,11,4,11,10,4,10,10,4,10,10,10,10,11,10,10,10,10,11,10,10,10,10,11,4,11,11,11,10,10,11,4,11,4,11,10,10,4,4,11,11,11,10,10,10,10,11,10,11,11,10,11,10,4,4,10,11,10,10,11,11,10,11,10,11,11,11,10,11,10,10,10,11,11,10,11,11,4,10,11,4,10,10,10,10,11,11,4,10,10,10,11,10,11,10,11,11,11,11,11,11,11,11,10,10,10,10,11,11,10,4,11,11,10,10,4,10,10,11,10,11,4,10,10,11,10,11,10,11,11,4,11,10,10,10,10,4,11,11,10,11,11,4,10,11,4,10,11,4,11,10,10,10,10,10,10,11,4,11,10,4,10,10,11,10,4,11,10,10,11,10,11,10,11,10,11,10,11,10,11,4,11,4,10,10,11,10,10,11,10,11,11,10,4,4,10,10,11,11,11,4,10,4,4,11,11,4,11,10,10,4,10,10,10,10,11,11,10,4,10,11,11,10,10,4,4,11,10,10,11,11,11,11,11,11,10,4,10,4,11,11,10,10,11,10,10,11,11,11,4,10,11,11,4,4,10,11,4,10,11,10,11,11,10,11,10,10,10,11,11,11,11,11,10,11,11,10,4,10,4,10,10,4,11,10,10,10,4,11,10,11,10,10,10,11,10,11,11,11,11,11,10,11,10,11,11,11,10,10,10,10,11,10,10,10,4,10,11,10,4,11,11,11,11,11,10,10,10,11,11,10,10,10,11,11,11,11,10,11,10,11,10,10,10,10,4,4,10,11,10,10,11,10,11,4,10,11,10,10,11,11,11,10,10,10,10,10,10,4,11,10,10,10,10,10,11,11,11,10,10,10,11,10,10,11,10,11,11,11,4,11,10,10,4,11,10,10,10,11,10,10,11,11,11,11,11,4,11,11,10,4,10,11,10,11,10,11,4,4,10,11,11,10,10,4,10,10,10,10,10,4,10,10,11,11,11,11,11,4,10,11,4,11,11,11,11,4,10,10,11,10,10,11,11,10,10,10,11,10,11,10,4,11,10,11,11,4,11,11,11,11,4,10,11,11,11,10,4,11,11,11,10,10,10,4,10,10,11,10,11,11,11,10,11,4,10,11,10,10,11,10,10,11,10,10,10,11,10,4,10,10,10,10,10,10,11,10,4,11,4,4,11,10,11,11,11,11,10,10,11,4,11,10,11,4,10,10,11,10,11,11,11
4,10,10,11,10,10,11,4,4,10,10,10,10,10,11,10,4,10,10,4,11,10,11,11,11,10,10,10,10,4,11,11,11,11,10,10,4,11,10,10,10,10,10,11,10,4,11,11,11,10,11,4,4,4,11,11,11,11,11,11,10,10,10,10,11,10,11,10,11,11,11,11,10,4,10,11,4,4,11,11,4,11,10,10,11,10,4,10,11,10,11,11,10,11,11,11,11,10,11,11,4,11,10,11,11,11,11,11,10,11,11,10,10,11,10,11,11,11,10,4,11,11,4,10,10,11,10,10,4,10,10,11,11,10,11,10,10,4,4,10,10,10,11,10,4,11,11,10,11,11,4,10,11,11,11,11,11,10,11,10,10,10,11,11,10,4,10,10,10,4,10,11,4,11,10,10,11,11,11,11,10,10,10,11,11,4,10,10,11,11,10,10,10,4,4,4,4,11,11,11,11,10,11,10,11,4,11,11,11,11,10,11,11,4,11,10,4,11,4,11,4,11,11,11,11,4,10,11,10,11,4,10,4,11,11,4,4,10,11,10,10,10,10,10,11,11,10,10,10,11,11,11,10,11,11,10,10,10,11,11,10,10,11,11,4,10,10,11,10,10,10,11,11,10,10,10,11,4,4,10,11,11,10,10,10,11,10,11,10,10,11,10,11,11,11,4,10,4,10,4,11,11,10,11,11,11,10,11,10,11,11,10,10,11,10,11,11,10,10,11,10,10,11,11,10,10,10,10,10,11,10,11,10,11,4,11,11,11,11,11,11,10,11,11,11,10,11,4,10,11,11,11,11,10,11,4,10,11,11,11,11,10,11,10,10,10,11,10,10,11,11,4,10,11,11,11,11,4,10,11,11,10,11,11,11,11,11,4,11,4,10,11,4,10,11,11,10,11,11,10,11,10,10,10,11,10,11,11,11,10,10,4,10,11,11,11,10,10,11,11,4,11,4,4,10,10,10,11,10,10,4,10,4,11,11,4,10,11,11,11,10,11,4,11,10,11,10,10,11,4,11,11,4,10,11,11,11,11,10,11,10,10,10,10,4,11,10,10,11,10,10,4,10,10,10,10,11,4,10,10,11,11,11,10,10,11,10,10,10,11,10,11,11,11,10,11,11,10,10,10,10,11,10,11,10,10,11,11,10,11,4,11,11,11,10,10,4,11,11,10,4,11,4,10,11,11,10,11,11,4,11,11,10,4,10,11,11,4,11,11,10,10,10,10,10,11,11,11,4,10,10,10,10,4,11,11,10,10,4,4,4,10,10,11,11,11,11,10,4,10,10,11,10,4,11,11,10,11,11,4,4,10,10,11,10,11,10,11,11,4,11,4,10,10,10,10,11,10,11,11,11,11,11,11,11,10,10,11,10,10,10,10,4,4,11,4,11,11,10,10,4,11,11,4,11,11,11,4,10,10,10,10,10,4,10,10,10,11,10,10,4,10,10,11,11,11,10,10,10,10,10,11,11,11,10,11,11,11,4,10,10,11,10,10,4,11,4,10,11,11,11,10,10,10,11,10,10,10,11,10,10,10,11,10,11,10,11,11,10,11,11,4,11,11,10,11,11,4,10,11,10,4,10,11,11,11,10,10,11,11,10,11,10,11,10,10,11,10,11,10,10,4,11,10,11,10,10,11,4,4,10,11,11,10,4,11,10,10,10,11,10,4,11,11,11,11,10,11,10,11,11,11,11,10,11,11,11,10,10,11,11,10,10,10,4,11,11,11,10,10,11,11,11,4,10,10,11,4,10,10,11,11,10,4,11,4,11,11,11,10,11,10,11,11,10,4,11,11,10,11,10,10,11,10,11,4,10,10,11,11,10,10,11,11,10,11,11,10,11,11,10,10,10,11,10,10,11,10,10,11,11,11,11,10,11,11,11,11,11,10,11,11,11,11,11,10,11,10,11,10,11,11,11,11,10,11,11,11,10,11,4,11,10,4,11,11,10,10,11,10,11,10,10,11,10,11,10,4,11,11,11,11,11,10,11,10,4,10,10,10,10,10,10,11,11,4,10,11,11,10,4,11,11,10,10,11,10,11,10,10,4,10,10,10,11,4,10,10,11,11,10,11,11,4,11,11,11,11,10,11,11,11,11,4,10,10,11,11,10,10,11,10,11,10,4,10,10,10,10,10,10,11,11,10,10,4,11,11,11,10,11,11,10,10,11,10,10,10,11,11,10,10,11,11,11,10,10,11,11,11,11,10,10,10,10,10,10,11,4,10,10,11,11,11,11,11,11,11,11,10,4,10,10,4,11,4,11,11,11,4,11,11,10,11,10,10,11,10,11,11,10,4,11,11,11,11,10,10,10,10,11,4,10,10,11,11,4,11,4,10,11,10,4,11,10,10,11,10,10,10,11,11,11,10,10,11,11,11,10,11,11,11,11,11,10,10,11,10,4,11,11,10,4,11,4,11,4,10,10,10,10,10,11,11,11,11,11,4,4,11,11,10,10,11,11,4,11,10,10,11,11,4,10,10,10,11,10,11,10,4,11,4,4,4,10,10,10,4,4,4,10,11,11,4,11,11,10,11,10,11,11,4,10,11,10,4,11,10,11,11,10,11,11,10,11,11,11,10,11,10,11,11,11,10,11,11,11,11,10,11,10,11,10,10,10,10,11,11,10,10,10,10,10,11,11,10,10,4,10,10,4,11,10,4,10,10,11,10,11,10,11,11,4,11,11,10,10,10,10,10,4,10,10,11,10,10,10,11,10,10,4,4,11,11,10,11,4,11,10,11,10,10,4,11,10,10,10,11,10,10,11,11,10,11,10,4,10,11,11,11,4,11,11,11,11,10,10,10,11,10,11,10,10,11,4,10,11,10,11,11,10,10,10,4,11,10,11,11,10,11,10,10,11,10,11,10,11,11,11,10,4,11,11,11,10,10,11,11,11,11,11,10,10,4,10,11,10,10,4,10,11,4,10,11,10,4,11,10,10,11,11,4,10,10,11,11,11,11,10,4,11,4,11,10,11,11,10,11,11,10,11,11,11,10,10,10,4,11,10,11,11,10,11,10,10,10,10,11,10,10,11,10,11,10,10,11,10,11,11,11,11,11,10,11,10,10,10,11,11,10,11,11,10,10,10,11,10,10,4,10,10,4,11,11,10,10,4,4,11,11,10,11,10,10,10,10,10,10,11,11,11,11,11,10,10,10,11,10,11,11,11,11,10,4,11,11,10,10,4,11,11,10,10,11,11,11,10,11,11,4,10,10,10,10,10,10,10,11,11,10,11,10,4,10,11,11,10,4,10,11,10,11,10,10,11,11,11,10,11,4,11,11,4,11,10,11,11,10,10,11,10,10,10,11,4,4,11,10,11,11,11,10,10,10,11,10,4,11,11,10,11,11,10,11,4,11,10,11,11,10,11,11,11,10,11,10,10,10,10,11,4,10,11,4,4,10,11,11,4,11,10,4,10,11,11,10,11,10,11,4,10,11,4,10,11,4,11,4,10,11,11,11,11,11,11,11,11,10,11,11,10,4,10,11,10,10,4,11,10,10,10,10,10,11,4,10,11,10,10,10,10,10,11,11,10,10,10,10,11,10,11,11,10,11,4,4,10,10,10,4,10,10,4,11,4,11,11,11,11,11,11,10,11,11,10,11,10,11,10,11,11,10,10,4,11,4,10,11,11,11,11,10,11,10,10,10,10,4,11,4,11,11,11,11,11,10,11,10,11,11,11,11,4,10,11,10,10,4,11,10,11,11,4,10,11,11,11,10,4,10,4,10,10,10,10,10,11,11,11,11,10,10,4,4,10,10,11,10,10,10,10,11,10,11,11,4,11,4,10,10,10,11,11,11,10,10,11,10,10,11,10,10,11,11,11,11,10,10,10,4,11,10,11,10,11,4,10,4,11,4,11,11,11,11,10,11,4,10,10,11,11,10,11,11,11,10,10,10,10,10,11,11,10,10,10,11,11,11,10,11,11,11,11,11,10,10,4,11,10,11,11,10,11,11,11,10,11,10,11,11,10,10,10,11,10,11,4,11,10,11,10,11,10,4,10,11,10,10,11,10,11,11,10,11,10,10,10,4,11,10,11,11,11,10,10,10,11,11,11,10,11,10,10,10,10,10,11,4,11,11,4,11,11,10,10,10,11,10,11,10,11,10,10,11,11,11,10,11,10,11,11,11,11,4,11,10,4,10,10,11,10,10,11,11,11,10,11,10,10,10,10,10,11,11,11,11,11,10,10,10,10,11,4,4,11,11,11,11,11,10,10,11,4,10,10,4,11,4,10,11,10,10,10,4,11,10,10,4,11,11,11,10,11,10,10,4,10,10,10,11,4,11,10,11,11,11,4,11,10,11,10,10,10,10,10,4,10,4,11,11,11,11,10,11,10,10,10,11,10,11,10,10,4,4,4,4,11,10,10,11,10,11,11,10,10,4,10,11,11,10,10,11,11,11,10,10,11,11,10,11,11,11,11,4,11,11,11,11,11,11,11,4,11,10,10,11,11,10,10,11,11,10,10,10,10,4,10,11,10,10,10,11,10,10,10,10,4,10,11,10,11,10,11,11,10,11,10,11,11,11,11,10,11,10,11,11,11,11,10,11,11,11,11,10,11,11,11,10,10,10,11,10,10,10,11,11,10,11,10,11,4,10,11,10,11,10,4,11,4,10,11,11,4,11,11,10,11,10,10,11,11,11,11,11,10,10,10,10,11,10,11,11,10,10,4,11,11,10,11,4,11,11,11,11,10,11,11,4,10,10,11,10,11,10,10,4,10,11,10,11,10,10,10,10,10,10,10,10,11,11,10,10,11,4,10,11,10,10,10,4,11,10,10,10,4,10,4,11,10,4,10,10,4,11,4,4,11,11,11,10,10,11,11,10,10,10,4,11,4,4,4,10,10,10,10,11,10,11,4,10,10,11,11,10,11,10,10,10,10,10,4,10,11,10,11,4,11,4,11,4,11,11,11,11,11,10,10,11,10,10,4,11,11,11,11,10,11,11,10,4,11,10,10,11,10,11,11,11,4,11,10,10,11,10,10,10,11,11,10,10,10,11,10,11,10,10,11,11,10,10,11,4,4,10,11,10,11,11,10,10,10,11,10,11,10,11,11,4,11,10,10,11,11,10,11,4,11,10,11,10,11,10,10,10,11,10,11,10,10,10,11,11,11,10,10,11,10,10,11,11,11,4,4,10,11,10,11,11,11,4,11,11,10,11,11,11,10,10,10,10,11,11,11,10,10,10,11,10,11,11,10,4,11,11,11,11,11,11,10,4,11,11,10,11,11,10,10,10,10,10,4,4,10,11,10,10,11,10,4,11,10,11,11,11,10,10,10,11,10,10,10,10,10,11,11,4,10,10,11,11,10,11,4,11,10,11,10,11,10,11,11,11,10,10,10,4,10,10,10,10,10,11,10,10,10,11,10,11,10,4,11,11,11,11,4,11,10,10,11,10,10,11,10,10,4,11,4,11,10,11,10,11,10,10,10,11,4,11,11,4,10,10,10,11,4,11,11,11,11,10,11,4,10,10,11,11,10,11,10,10,10,11,11,11,10,10,10,11,10,11,10,4,10,10,4,11,4,11,10,4,10,10,11,4,4,11,10,11,11,4,4,11,4,11,10,10,10,11,11,10,11,10,11,10,4,11,11,10,11,10,10,10,11,11,11,11,11,11,4,10,10,11,10,10,11,11,10,11,11,10,11,10,4,4,10,10,11,11,10,11,10,11,4,10,4,10,10,10,10,11,11,10,4,11,11,10,11,4,10,11,11,10,11,11,10,11,11,4,11,4,10,10,10,10,11,10,10,11,11,10,4,4,4,4,11,10,11,11,4,10,10,11,10,11,10,10,11,11,11,10,4,11,11,10,4,4,10,10,10,11,10,11,11,11,11,10,10,10,11,10,4,10,4,4,10,10,11,11,10,11,11,10,11,10,11,10,10,11,11,10,10,11,11,10,11,11,10,11,4,10,10,4,10,10,10,11,10,10,11,11,10,10,10,10,11,10,10,4,11,11,4,11,10,10,10,11,11,10,11,10,10,4,11,10,10,11,11,11,4,11,10,11,11,10,11,11,11,4,4,4,11,4,4,10,4,10,10,11,10,11,10,10,10,10,10,11,10,4,10,11,11,11,10,11,10,11,10,11,4,10,11,11,11,10,11,11,11,11,11,10,11,11,11,11,10,11,11,11,10,11,10,10,10,11,11,10,10,10,4,10,10,11,10,10,11,10,11,10,11,11,4,11,10,10,10,10,11,10,10,10,11,11,10,11,11,11,11,4,10,10,11,11,10,11,10,4,10,4,11,11,10,11,4,10,11,11,10,10,11,11,11,4,10,11,10,10,10,10,11,4,10,10,10,10,11,11,11,10,11,10,4,10,10,10,10,11,10,11,11,11,10,11,4,11,4,11,10,4,4,11,10,10,10,10,4,10,10,10,11,11,10,10,4,11,10,11,10,10,11,11,4,4,10,11,10,10,11,10,4,11,10,10,10,4,10,11,10,10,11,10,4,10,11,4,4,4,4,10,10,4,10,10,11,10,10,10,11,11,10,11,10,11,4,11,4,11,11,4,11,10,11,11,11,10,10,11,11,10,10,10,11,10,11,4,10,10,10,10,11,10,11,10,4,4,10,10,10,11,11,11,10,10,11,11,10,11,11,4,10,10,11,11,11,11,10,11,11,11,10,11,10,10,11,10,11,10,10,4,10,11,4,11,11,10,10,4,11,11,4,10,11,10,10,11,10,10,10,11,10,11,11,10,10,11,11,11,10,10,11,11,10,10,11,10,4,11,10,10,10,4,11,11,10,4,10,10,11,10,11,10,11,10,10,11,11,4,11,10,10,10,10,10,10,10,10,11,10,10,10,10,11,11,11,11,11,10,10,4,11,10,10,10,10,4,4,10,11,4,11,10,10,10,10,10,10,11,10,10,11,11,11,11,10,11,10,10,11,11,10,10,11,11,11,11,11,11,10,11,10,11,10,11,11,10,11,11,10,11,4,10,10,11,10,11,10,11,10,11,11,11,4,10,4,4,11,11,10,10,10,4,4,11,11,10,10,10,11,11,11,10,11,10,11,11,11,10,11,10,10,11,11,10,11,11,11,10,11,11,11,11,11,11,11,4,11,10,10,11,10,11,11,4,11,4,11,10,10,11,10,11,11,10,4,10,11,10,11,11,10,10,11,11,10,11,11,10,11,11,10,10,11,11,10,11,10,11,10,11,11,10,10,11,11,11,10,11,11,10,10,10,4,10,10,11,11,10,10,10,10,10,10,11,11,10,10,10,11,11,4,10,11,10,10,11,10,11,11,10,4,10,11,11,11,4,11,10,11,11,10,4,11,10,11,11,10,11,4,10,11,4,11,11,4,4,10,11,11,11,10,11,11,4,10,10,11,11,11,11,10,10,10,11,10,10,11,11,10,11,10,4,11,10,11,11,11,10,10,10,11,11,4,10,10,11,10,4,10,10,10,10,11,11,11,10,10,11,11,10,4,10,11,4,11,4,11,10,11,10,11,10,11,10,10,4,11,4,4,10,10,4,11,10,10,11,4,11,11,10,11,10,10,10,4,10,10,10,11,11,10,4,10,4,10,4,4,10,11,10,10,11,10,10,10,10,4,10,11,11,10,11,10,11,10,10,10,11,4,11,11,11,10,11,10,10,11,11,10,10,10,11,11,10,10,10,4,4,11,11,10,11,10,11,10,11,10,11,11,11,11,10,10,11,11,11,11,11,10,11,10,11,11,10,10,10,4,11,11,10,10,11,11,10,11,4,11,11,10,11,10,10,11,10,4,4,11,11,10,11,10,4,11,10,11,11,10,10,10,11,11,11,10,4,10,10,10,11,11,11,4,11,10,4,11,11,10,10,4,10,10,10,11,11,4,10,11,4,10,11,10,11,10,10,4,11,10,4,4,11,11,11,4,10,11,11,11,11,10,11,11,11,10,4,10,11,11,10,10,10,11,11,4,10,10,4,10,11,11,11,10,11,11,10,11,11,11,11,10,11,11,11,11,11,10,11,4,11,4,11,11,11,11,10,4,10,10,11,4,10,10,10,11,10,11,11,11,10,11,10,10,10,10,10,10,10,10,10,11,11,11,11,11,11,11,10,11,10,11,11,10,11,10,10,11,4,10,10,11,10,4,11,11,11,11,11,11,10,11,11,10,10,10,10,10,10,4,10,11,10,11,11,10,11,10,11,11,10,10,10,11,11,10,11,10,11,10,11,10,11,11,10,10,10,4,10,11,11,4,11,10,11,11,10,4,11,11,10,4,11,11,11,11,11,10,11,4,11,4,11,11,11,10,10,10,10,10,11,11,11,10,11,10,11,11,11,10,11,11,10,11,11,4,11,10,11,11,11,10,11,11,4,4,11,10,10,11,10,11,11,11,10,4,11,10,11,10,10,10,11,11,4,4,10,10,10,10,11,11,11,4,10,10,4,10,11,11,11,11,10,11,10,11,11,11,11,10,11,11,11,10,10,11,10,11,11,10,11,10,10,4,10,10,11,11,10,10,11,10,11,10,10,10,11,11,11,11,10,11,4,11,11,10,4,11,10,10,11,11,10,11,11,11,11,11,11,11,10,11,11,11,10,10,11,4,11,4,10,11,11,10,10,10,11,10,10,11,11,11,10,11,11,11,4,10,11,10,10,11,10,11,11,11,10,10,10,4,11,11,10,11,10,11,11,10,11,11,10,11,11,10,10,11,10,4,11,10,10,11,4,10,11,4,10,11,11,4,10,11,4,10,11,11,11,4,11,11,10,10,4,11,11,10,11,11,11,10,11,4,11,11,11,4,11,11,11,10,11,11,10,11,11,4,10,11,4,11,10,10,10,10,10,10,10,11,10,11,10,10,10,10,10,4,10,4,10,11,10,11,11,11,10,11,10,10,10,10,10,11,11,11,10,10,11,10,4,11,10,10,11,10,10,11,11,11,4,11,10,10,11,11,10,10,10,4,10,11,10,11,11,4,10,10,4,11,4,10,10,10,10,11,4,10,11,11,4,10,11,4,4,10,11,10,10,11,4,10,11,10,10,4,11,11,10,4,10,10,4,10,11,10,11,11,4,10,11,11,11,11,11,11,4,10,10,10,10,11,4,4,10,11,4,11,10,10,10,11,4,11,11,10,10,11,10,10,10,10,10,10,11,10,11,10,10,10,10,11,11,11,4,11,4,11,10,11,11,10,11,10,10,10,11,10,10,10,10,10,10,11,10,11,11,4,10,10,4,11,11,11,10,11,10,10,4,11,10,11,11,11,11,10,11,10,10,10,11,11,10,10,11,10,10,10,4,11,11,4,10,11,10,11,4,11,11,4,11,10,11,11,10,4,10,10,4,11,11,10,11,11,11,11,4,10,11,10,11,10,10,4,10,11,11,10,10,4,10,11,10,11,4,11,11,10,10,10,4,4,10,10,11,11,4,11,4,11,10,10,10,10,11,4,10,4,4,11,10,4,10,4,10,10,11,11,10,11,10,11,11,11,11,10,11,4,11,11,11,10,10,11,11,11,11,11,10,10,11,10,10,10,11,11,10,10,11,10,4,4,11,11,10,10,4,11,11,10,11,10,11,10,10,11,10,10,10,10,10,10,10,11,10,11,11,11,10,10,4,11,11,11,4,10,11,10,10,11,10,11,10,10,11,11,11,10,11,4,10,10,11,11,4,11,11,11,4,10,4,11,10,11,4,11,4,11,11,11,11,10,4,11,11,4,11,11,11,10,11,10,11,10,10,10,11,11,4,11,11,10,11,11,11,11,4,4,10,11,11,11,11,4,10,10,11,10,10,11,11,10,11,10,10,10,10,10,4,10,11,10,10,4,11,10,11,10,11,11,10,4,10,10,10,10,11,11,10,11,10,11,11,10,10,10,10,11,11,11,4,10,11,10,11,10,10,10,11,10,11,10,10,11,4,4,10,11,10,11,10,11,4,11,11,11,10,11,11,11,4,10,10,10,10,10,10,10,11,11,10,11,11,10,10,11,11,10,10,10,11,11,4,10,11,10,11,10,10,10,10,11,11,4,11,10,11,10,10,10,11,10,10,11,10,10,4,10,10,11,4,10,10,10,10,4,4,10,11,11,10,10,10,11,11,11,10,10,10,10,10,11,4,10,10,10,10,10,11,11,11,11,11,10,11,10,11,11,11,11,10,4,4,10,10,10,11,11,10,10,10,10,11,11,11,10,10,11,11,10,4,10,11,11,10,10,11,11,10,11,11,4,11,10,10,10,10,10,4,10,11,11,4,10,11,10,11,11,10,11,11,11,10,11,10,10,4,11,10,11,11,11,11,10,4,11,4,10,11,11,10,10,10,10,10,10,11,11,10,10,10,11,11,4,10,11,10,4,11,10,10,10,10,10,10,4,4,11,4,4,10,11,10,10,11,11,10,11,10,4,11,10,11,10,11,11,11,10,10,4,10,11,11,4,11,10,10,10,11,10,11,10,11,10,11,11,11,11,10,10,11,10,11,10,10,11,11,11,10,10,10,10,10,4,11,11,11,11,11,11,10,11,11,11,10,11,10,11,10,11,10,10,4,10,10,10,10,10,11,10,10,10,10,10,11,11,10,4,10,11,11,10,10,10,10,11,11,11,4,11,10,11,11,11,4,11,11,10,4,11,11,11,10,11,10,10,11,11,11,10,10,11,10,10,11,11,10,11,11,10,11,10,11,10,10,10,11,10,10,4,10,11,10,11,11,11,11,10,11,11,10,10,10,4,10,4,11,10,11,4,4,4,10,11,11,11,4,11,10,11,10,10,11,11,11,4,11,11,10,11,11,11,10,10,11,11,11,11,10,11,11,11,11,11,11,11,11,10,10,10,11,11,10,10,11,10,4,11,10,11,11,11,11,10,11,11,11,10,11,4,11,10,4,4,11,11,10,11,10,10,10,11,11,10,10,11,11,11,10,11,10,4,11,11,11,11,10,4,4,11,11,10,11,11,10,10,11,10,10,4,11,10,10,10,11,10,10,11,10,4,10,11,11,10,11,10,4,10,10,10,10,10,10,11,11,4,4,10,10,11,10,10,10,11,11,10,11,4,11,11,10,11,11,4,11,10,11,10,11,11,10,11,10,11,10,11,11,10,10,11,11,10,10,10,11,10,10,10,10,10,11,11,10,10,10,11,11,11,10,11,11,4,11,10,11,11,10,10,11,11,11,10,11,10,11,10,4,4,10,11,11,10,11,11,10,10,11,11,11,10,10,10,10,10,11,11,10,10,10,10,10,11,11,4,4,10,10,10,10,11,11,10,4,11,10,10,11,10,10,4,10,4,11,10,10,11,10,10,10,4,11,11,4,10,10,10,10,10,11,11,10,10,11,10,10,11,11,11,11,4,4,11,10,10,10,11,11,10,11,10,11,10,10,4,11,11,11,10,10,11,11,10,11,11,4,10,11,11,11,11,10,10,10,11,11,11,11,10,11,10,11,10,11,10,10,10,11,11,10,11,10,10,10,11,10,4,10,4,11,11,11,11,11,11,10,11,11,10,10,4,10,4,4,10,4,11,11,11,11,11,10,11,11,11,10,10,11,11,10,11,11,4,10,10,10,10,10,11,11,10,10,11,11,11,10,11,4,10,11,10,10,11,4,11,10,11,4,10,10,10,4,10,11,10,10,10,10,11,10,10,10,10,11,10,11,10,10,10,10,11,11,10,11,10,10,4,11,11,11,4,10,11,4,10,4,10,11,10,11,10,4,10,10,4,11,11,10,11,11,11,4,4,10,4,11,10,11,11,11,11,10,11,10,11,10,10,10,10,11,11,4,11,10,10,4,4,11,4,11,11,11,10,10,11,11,4,11,11,10,11,10,4,10,10,11,11,10,11,10,10,4,11,10,11,11,10,11,11,11,11,4,11,11,10,11,10,10,10,11,11,11,11,11,11,11,11,11,11,11,10,10,4,10,11,11,11,11,10,10,10,11,10,11,4,10,10,10,11,4,11,4,10,10,10,10,4,11,10,11,11,10,10,10,10,11,4,4,11,10,11,4,10,4,11,11,10,10,10,11,11,10,10,10,10,11,4,11,10,11,11,11,11,11,11,11,10,10,11,10,10,10,10,11,11,11,10,10,11,11,10,10,11,10,10,11,11,4,10,10,10,10,11,10,11,11,11,10,11,11,10,10,11,11,11,11,10,10,11,10,11,11,10,10,10,10,10,11,10,11,10,10,11,10,10,10,10,4,4,4,10,11,10,10,10,10,11,10,10,11,10,11,11,11,10,10,4,4,4,11,11,11,11,11,11,11,10,4,10,10,10,11,10,10,11,11,11,4,10,11,10,11,11,11,11,10,10,11,10,11,11,10,10,11,10,10,10,11,10,10,10,10,10,10,10,10,10,11,11,11,11,10,11,11,10,10,11,11,11,11,10,10,11,11,11,4,11,10,10,10,11,11,4,10,11,11,10,10,11,11,10,10,10,10,10,11,11,10,10,11,11,11,11,10,10,11,11,11,11,11,10,11,10,10,10,11,11,4,10,11,4,4,10,11,11,11,10,11,11,11,10,11,11,4,10,10,10,10,10,11,4,11,11,10,11,11,4,11,11,10,10,10,11,11,11,11,10,10,10,11,11,10,10,11,4,10,11,11,10,11,4,4,10,11,11,11,11,4,11,11,4,4,10,11,11,10,11,11,11,10,10,4,11,11,11,11,11,11,10,11,10,10,10,10,10,11,10,11,11,10,10,10,10,11,10,10,4,11,10,4,10,10,10,10,10,11,11,11,10,11,10,10,11,4,4,4,11,10,4,11,10,10,11,11,4,10,10,4,11,10,10,10,10,11,10,10,10,11,11,4,10,11,11,4,10,4,4,11,4,4,11,10,11,10,10,10,11,11,11,11,4,11,4,4,10,11,10,11,4,11,4,11,11,10,11,4,11,10,10,10,11,10,10,10,11,10,11,10,10,11,4,11,11,11,11,11,10,11,4,10,11,4,11,4,11,10,11,10,11,11,10,10,10,11,4,11,4,4,11,4,11,11,11,10,10,10,11,11,10,11,10,10,10,11,11,4,11,11,11,10,11,11,10,10,10,11,10,11,10,11,11,11,10,10,10,11,10,11,4,10,10,4,11,11,10,11,10,11,11,4,10,11,11,11,11,11,10,10,11,11,10,11,10,10,11,11,10,10,11,10,11,10,11,10,11,11,11,11,10,10,10,11,4,4,11,11,10,11,11,11,10,10,11,10,11,4,10,11,11,4,4,11,4,10,10,10,11,10,4,4,11,11,11,4,11,10,10,10,10,10,11,11,10,10,11,11,10,10,4,10,4,11,4,10,4,11,10,10,11,11,4,4,10,11,11,10,11,11,10,11,11,11,11,4,10,11,4,11,11,10,10,11,10,10,4,11,10,10,4,10,4,4,10,11,10,4,11,10,11,10,11,10,11,10,10,11,11,4,10,10,10,4,10,10,11,10,10,10,4,10,10,4,4,11,11,4,11,11,4,10,10,11,4,10,11,11,11,10,10,11,11,10,10,10,11,10,10,11,10,10,10,10,4,10,10,10,11,4,11,11,10,4,11,10,10,11,11,10,11,11,11,4,10,4,10,10,11,10,11,10,10,10,10,10,10,11,11,11,11,11,11,11,4,4,10,11,10,11,10,11,4,11,11,10,4,11,10,10,10,4,10,10,10,4,4,11,10,11,11,10,10,10,11,11,10,10,11,11,10,4,4,10,11,11,10,10,10,11,10,10,10,11,11,4,11,11,10,10,10,10,10,11,10,11,10,10,10,10,11,4,10,11,10,11,4,10,10,10,10,11,10,11,11,4,11,4,10,11,4,11,4,11,4,11,10,10,10,10,10,10,10,4,10,4,10,4,11,10,11,10,4,4,4,11,4,11,10,10,11,10,11,11,10,11,11,4,10,10,10,4,10,10,10,11,10,11,11,11,11,11,10,11,10,11,10,11,11,10,10,11,10,10,4,10,11,10,11,11,10,10,4,11,11,11,10,11,10,10,10,4,10,4,10,11,10,11,10,10,10,11,11,11,10,11,10,10,4,11,10,10,10,10,10,10,11,11,10,10,11,10,10,10,10,11,11,11,11,4,10,11,10,10,11,10,11,11,10,11,11,10,10,11,11,11,11,10,10,11,10,4,11,11,11,11,4,11,10,10,11,4,10,10,11,10,10,10,11,11,4,10,10,11,11,11,10,11,10,10,10,11,10,11,10,4,11,10,4,11,11,11,10,4,11,10,11,10,10,11,11,11,11,10,11,11,10,11,10,11,10,10,11,10,11,10,4,10,11,10,10,11,10,10,10,10,11,10,11,10,10,10,4,11,10,10,11,10,4,11,10,11,11,11,11,10,11,4,11,11,10,11,11,11,11,11,11,11,11,10,10,11,4,11,11,10,11,10,11,11,10,11,11,10,11,11,11,10,10,11,10,11,11,11,4,10,10,4,11,10,10,11,10,11,10,10,11,10,10,11,10,10,11,11,10,10,11,11,10,11,11,11,10,11,10,11,11,11,11,10,10,10,11,4,11,10,10,10,10,11,10,4,11,10,10,11,11,10,10,11,10,11,11,4,10,10,11,11,11,11,10,10,10,11,11,10,4,10,10,4,10,11,11,11,4,10,11,4,11,10,10,11,11,10,4,11,11,11,10,4,11,11,10,11,11,11,11,11,4,10,10,4,10,11,11,11,11,10,11,11,11,11,11,11,11,10,10,11,11,10,11,10,4,10,10,10,10,4,11,10,10,10,10,10,11,11,11,10,11,10,10,11,10,11,10,10,10,11,11,4,4,10,11,10,10,10,4,10,10,4,10,11,10,11,11,10,11,10,10,11,10,10,11,10,10,11,10,10,10,10,10,11,10,11,10,11,10,11,10,11,10,4,10,11,10,4,11,11,4,11,10,11,11,11,11,4,10,10,10,11,4,11,10,11,11,10,11,10,11,11,10,11,4,10,10,11,10,10,11,11,10,11,10,11,10,10,11,11,10,11,10,10,10,10,4,11,10,11,10,11,11,11,11,10,10,10,4,11,10,11,11,11,10,10,10,11,4,4,11,10,11,10,11,11,10,10,11,11,10,4,11,11,4,11,4,10,11,4,11,11,11,11,10,10,10,10,11,10,10,10,11,10,10,10,11,10,4,10,11,11,10,4,10,11,11,11,4,11,4,10,11,10,10,11,10,11,4,10,10,10,11,10,11,10,11,11,11,10,10,11,4,11,11,4,4,11,10,11,11,11,11,11,4,11,10,10,10,11,10,4,10,11,11,4,11,11,10,10,10,10,11,10,10,11,11,11,10,11,10,10,11,11,11,10,10,10,11,10,11,10,11,10,11,11,11,10,10,10,10,4,11,11,11,4,11,11,10,4,10,4,4,11,11,10,11,11,10,10,11,11,11,10,11,4,10,11,10,10,11,10,11,11,11,11,10,10,11,4,11,11,11,11,11,11,11,11,11,10,10,10,10,11,10,10,11,11,10,10,10,10,11,10,11,10,11,4,10,11,11,10,11,11,11,10,11,11,11,11,10,10,11,11,4,10,10,4,11,10,11,10,10,11,11,11,10,11,10,10,4,11,11,4,11,11,11,10,11,10,11,10,10,10,4,10,4,11,11,11,10,11,11,10,10,10,11,10,10,10,4,11,10,11,10,10,11,4,10,11,10,11,11,11,11,11,4,11,10,10,11,11,10,11,11,11,11,11,10,11,10,10,11,4,11,10,11,10,10,10,4,10,10,4,11,10,11,10,10,4,4,10,11,10,10,11,10,4,10,11,11,10,11,11,10,10,10,11,11,4,10,11,11,10,10,11,10,10,11,11,11,10,11,11,4,4,4,11,11,10,4,10,11,10,10,10,10,11,10,11,11,4,11,10,11,11,4,10,10,11,4,4,4,11,11,10,10,11,10,10,10,10,4,10,10,11,10,11,10,10,11,10,11,11,10,10,11,10,10,11,10,10,11,11,4,10,11,4,10,4,11,11,10,11,10,10,10,10,11,11,10,10,11,10,10,10,10,10,10,10,11,11,11,10,11,10,11,10,10,10,11,10,11,10,10,11,10,11,11,10,10,11,10,10,10,11,11,10,10,10,10,11,10,11,10,4,11,4,10,10,11,10,10,10,10,11,10,4,11,10,4,11,10,11,10,11,4,11,10,10,4,10,11,10,10,11,11,11,11,4,10,11,10,11,10,11,10,10,10,10,11,10,10,10,10,10,10,11,11,4,10,10,10,10,4,11,11,11,11,11,10,10,4,11,11,10,11,11,4,11,11,10,10,10,10,10,10,4,10,11,4,4,10,10,11,11,11,10,11,11,10,4,10,10,10,11,11,11,10,10,4,11,10,10,10,11,11,10,11,11,11,10,11,10,10,11,11,4,4,4,10,10,11,11,10,11,10,10,11,4,11,10,10,10,10,11,4,11,10,10,11,11,10,11,10,10,10,10,4,11,10,4,11,10,11,11,11,11,11,11,11,10,11,10,11,11,10,11,11,11,10,4,10,11,4,11,11,10,11,11,11,11,10,11,10,11,10,4,11,10,10,11,4,11,11,10,11,11,11,11,10,11,10,4,10,4,10,4,10,10,11,10,10,10,4,10,10,11,10,11,4,10,10,4,11,11,10,11,11,10,10,10,10,11,10,11,11,10,10,11,11,11,10,10,4,10,11,11,10,10,4,11,10,11,4,10,11,10,11,10,11,11,10,11,11,4,4,10,11,11,10,11,11,10,10,11,10,4,4,11,10,11,4,11,11,10,10,10,11,10,11,11,10,11,10,11,4,10,10,4,11,11,10,10,11,10,10,4,11,11,10,11,10,10,10,11,4,4,10,11,10,11,11,10,10,4,10,11,11,10,10,11,11,11,10,11,4,10,10,10,10,11,4,11,10,11,11,4,10,4,11,10,11,11,11,11,11,10,11,10,11,11,10,10,11,10,11,4,11,4,10,11,4,10,10,10,11,10,10,4,4,11,10,10,11,11,10,4,11,10,11,10,10,11,11,10,10,4,4,10,10,11,10,11,11,10,11,10,10,11,11,4,11,11,11,10,11,11,10,10,11,11,4,11,10,11,10,10,10,10,10,11,10,11,10,4,10,11,10,10,10,10,4,11,4,11,10,4,10,11,11,11,10,4,11,10,10,11,11,11,10,11,10,11,10,10,11,10,11,11,10,11,10,11,11,10,10,10,11,10,11,10,11,11,10,10,4,4,10,10,4,11,10,11,10,10,4,10,10,4,10,10,11,11,10,10,10,11,4,11,4,4,11,11,10,10,10,11,11,10,10,10,11,11,11,4,11,10,11,11,10,10,4,11,4,11,11,11,11,11,11,10,11,10,11,11,4,10,11,10,11,10,10,4,11,11,10,11,10,10,10,11,11,10,10,11,11,10,11,11,10,10,11,10,11,10,10,10,10,11,10,11,11,10,10,10,11,10,11,11,10,11,11,11,10,11,10,11,4,4,10,10,10,10,11,11,11,11,11,11,11,4,11,11,11,10,11,11,10,11,11,11,10,11,11,10,11,10,10,11,11,11,10,10,4,11,10,11,10,11,4,11,11,10,11,10,10,10,10,10,11,11,11,11,10,10,11,11,11,4,10,4,11,11,10,10,11,11,10,11,11,10,11,11,11,11,11,4,10,10,10,11,11,11,10,10,11,10,4,4,4,11,10,11,10,11,11,10,10,10,4,11,11,11,10,10,10,11,10,11,11,11,11,11,11,10,11,10,10,10,10,10,10,11,11,10,11,11,4,10,11,11,11,10,10,10,4,11,11,10,10,11,11,11,11,11,10,11,10,11,11,10,11,11,11,10,11,10,10,11,11,11,11,11,4,11,10,11,11,4,11,11,10,11,10,10,4,10,11,11,11,11,10,10,11,11,10,10,11,10,10,10,10,11,4,10,11,10,10,4,11,4,11,10,11,11,10,4,10,4,11,11,11,4,11,11,11,4,11,11,10,11,11,11,11,11,10,4,10,11,4,4,11,11,11,11,4,11,10,11,10,11,10,11,4,10,10,10,11,10,4,10,11,10,11,10,10,11,10,10,10,10,4,10,10,11,10,11,4,11,11,11,4,11,10,11,10,10,10,4,4,4,10,11,10,11,10,11,10,10,11,4,10,11,11,10,10,11,10,10,10,11,11,10,11,10,11,11,4,10,10,4,10,4,11,11,10,10,10,10,10,10,10,11,10,11,4,11,10,4,11,11,10,11,11,10,10,11,10,10,4,4,10,10,10,11,10,10,4,10,10,11,10,10,11,11,11,11,10,11,11,10,11,10,11,11,11,4,10,11,10,10,11,11,10,10,10,11,10,11,10,10,4,10,10,4,4,10,10,10,10,11,4,4,4,10,10,10,11,11,10,10,10,4,11,11,10,10,11,10,11,10,11,10,10,10,11,4,10,10,11,11,10,10,11,4,4,10,11,10,11,4,11,10,11,11,11,11,10,10,4,10,10,10,11,10,11,11,11,11,11,11,11,10,10,11,4,11,10,10,10,10,10,11,11,10,10,10,10,4,11,11,11,10,11,10,11,11,4,11,11,11,10,4,11,4,11,10,11,11,11,10,10,11,11,11,10,11,10,11,11,11,10,10,4,10,11,10,11,10,11,10,4,4,10,10,11,4,10,11,10,11,11,10,4,11,11,4,11,10,10,10,4,11,11,10,10,11,11,11,11,10,11,11,10,10,11,10,10,11,10,11,11,4,10,11,10,4,4,10,11,4,11,4,11,11,10,11,4,10,4,11,4,10,10,10,11,11,10,4,11,11,11,11,10,11,11,10,10,11,10,10,11,10,10,10,10,10,4,4,11,11,11,11,11,11,11,10,4,4,4,11,4,11,11,11,11,11,11,10,11,11,11,11,10,4,10,11,11,10,11,10,11,11,11,4,10,11,10,11,10,10,10,11,4,11,10,10,10,11,10,11,10,11,10,10,10,11,11,11,11,4,10,10,10,11,10,10,11,4,10,10,10,4,11,11,11,10,11,11,11,10,10,10,11,10,10,11,10,11,10,11,10,10,11,11,10,10,11,10,11,10,10,10,11,10,10,10,10,11,10,11,11,10,10,10,10,11,10,11,11,10,11,4,10,11,11,10,11,11,10,11,10,10,10,11,11,10,11,10,10,11,11,11,11,4,10,10,10,11,11,11,10,11,4,11,11,10,10,10,11,10,10,11,11,10,10,11,11,10,11,11,10,10,10,10,10,11,10,11,10,11,11,10,11,11,10,10,11,11,11,10,4,11,4,11,10,10,10,11,10,11,4,11,10,11,10,11,4,10,11,10,11,11,11,10,11,10,11,10,11,11,11,4,11,10,11,10,10,4,11,10,11,10,11,10,10,10,10,11,11,11,4,11,11,10,10,10,10,11,11,10,11,11,4,10,10,10,11,11,11,4,11,10,11,10,10,11,11,10,10,10,11,4,11,11,4,11,10,10,10,10,4,11,11,10,10,10,11,10,11,4,11,10,11,10,4,11,10,4,10,11,10,11,10,10,11,11,11,4,10,11,10,11,11,11,11,11,11,10,11,4,10,4,11,10,11,10,11,11,4,11,11,4,11,11,11,10,11,11,10,11,10,11,11,10,11,4,11,11,11,10,10,11,10,11,10,11,4,11,11,11,11,4,11,10,11,11,11,11,11,10,11,10,10,10,11,11,10,10,10,10,11,11,10,10,11,11,10,11,4,11,10,10,11,10,4,10,11,11,11,4,10,11,10,10,11,11,11,4,10,4,10,10,11,10,10,10,11,10,10,4,4,10,11,11,10,10,10,10,4,11,11,10,10,10,11,11,11,11,10,11,10,11,11,10,11,11,11,10,11,10,4,10,10,11,11,11,11,11,11,10,10,10,10,11,11,10,11,10,10,11,4,4,11,11,11,4,10,10,11,10,10,10,10,10,10,11,10,11,10,10,11,4,11,11,10,10,11,11,10,10,10,10,10,11,11,4,10,11,11,4,11,10,11,10,10,4,10,10,10,10,10,10,10,10,11,11,10,10,11,11,10,10,10,11,10,11,11,11,10,4,11,10,10,10,11,4,11,11,11,11,4,4,11,10,11,10,10,10,11,11,10,10,4,11,11,10,11,10,11,11,11,10,11,10,10,11,10,10,11,11,11,10,10,10,4,4,11,11,11,10,10,11,10,11,11,4,11,4,11,11,11,11,10,10,10,11,10,10,11,10,11,11,10,10,11,10,10,4,11,10,10,4,11,10,4,11,10,4,10,11,11,10,10,11,10,4,10,11,11,11,10,11,4,4,11,10,11,10,10,10,11,4,11,11,10,11,10,4,10,10,10,11,10,11,4,11,10,10,10,11,10,10,10,10,10,4,11,11,10,10,10,4,11,10,10,4,10,10,11,11,11,10,11,4,11,10,11,10,11,11,10,10,10,11,11,11,10,10,10,10,11,11,10,10,11,11,10,11,10,10,10,4,10,11,11,11,10,11,10,11,11,11,11,10,11,10,11,11,11,10,11,10,11,10,10,11,11,11,10,4,10,10,10,10,10,10,11,4,11,11,11,11,10,10,11,11,11,4,10,4,10,4,11,11,11,11,11,10,10,11,11,10,10,11,10,10,11,4,11,10,11,11,10,11,11,11,4,10,11,4,10,4,11,11,11,10,11,11,10,10,11,11,11,10,10,10,11,10,4,4,11,11,11,11,11,10,4,11,11,11,4,11,10,11,11,10,11,10,11,11,10,10,11,11,4,11,4,10,11,11,11,11,11,11,10,10,10,4,10,11,11,11,11,11,11,11,10,10,10,10,11,10,11,10,11,10,11,11,11,11,11,10,10,11,4,4,11,10,11,10,4,11,11,11,10,11,11,4,10,10,11,11,11,11,11,11,11,4,4,10,10,11,11,10,11,10,10,4,10,11,11,11,10,11,11,4,10,10,10,11,11,10,10,10,11,11,11,11,10,10,10,10,11,10,4,11,11,11,10,11,11,10,11,10,10,11,4,10,10,10,10,11,10,10,4,10,11,11,10,10,11,11,10,11,10,10,10,4,4,4,11,10,11,11,10,10,11,10,10,10,11,4,4,10,4,11,10,10,10,11,10,11,10,10,11,11,10,4,11,10,4,11,11,10,11,10,10,11,11,11,11,4,10,11,11,4,11,11,10,11,11,10,11,11,10,10,10,11,11,10,11,4,11,10,11,10,11,10,11,10,4,11,11,10,11,11,11,4,10,11,4,10,11,10,10,4,10,10,11,4,4,11,11,10,10,10,11,10,4,10,10,11,11,10,11,10,11,10,11,10,11,10,10,11,4,10,10,10,11,4,10,10,10,11,10,4,10,10,11,10,10,10,4,10,10,11,10,4,10,11,11,11,10,10,11,10,10,11,11,11,4,11,11,10,10,11,11,11,11,4,11,10,10,11,10,10,10,10,11,11,11,11,10,10,11,10,11,10,10,4,10,11,11,11,11,10,10,4,11,10,11,11,11,4,11,11,4,11,10,11,10,11,11,4,10,10,10,11,4,10,10,10,4,11,11,11,11,11,11,10,10,11,10,10,11,10,11,10,11,11,10,10,10,10,10,4,10,10,10,11,10,11,11,10,10,10,11,11,11,11,11,11,10,11,10,10,11,11,11,10,11,10,11,4,10,10,10,11,10,10,4,10,10,10,10,10,11,10,10,11,10,4,10,10,11,10,4,11,10,11,10,11,11,11,11,11,4,10,10,11,4,11,10,10,10,10,11,11,11,10,11,4,10,11,10,10,10,10,10,10,10,11,11,10,10,4,10,10,11,10,10,4,10,11,10,10,10,11,10,4,4,11,11,4,11,11,4,11,10,11,10,10,11,10,10,10,10,10,11,4,11,11,11,10,11,10,11,11,10,11,11,10,10,10,11,10,10,11,10,11,11,10,11,10,4,11,10,10,11,11,11,11,10,11,10,10,10,11,11,11,11,10,11,10,11,10,11,4,11,11,10,11,11,11,4,11,11,10,11,10,11,11,10,10,10,10,11,4,11,10,11,10,11,11,10,10,11,10,4,11,11,11,11,11,10,11,11,4,11,4,11,10,10,4,11,11,4,10,10,4,4,11,11,11,11,10,10,10,11,10,10,10,11,10,11,10,11,11,11,10,11,4,11,10,11,11,11,11,4,11,10,11,10,11,10,10,11,10,11,10,10,4,11,11,4,11,10,11,11,10,11,11,4,4,11,11,11,11,10,11,11,11,11,11,11,10,10,11,10,10,11,11,10,10,10,11,10,11,4,11,10,4,11,10,10,11,11,11,10,4,11,10,11,10,4,11,11,10,10,4,11,10,10,10,11,10,11,4,11,10,10,10,10,10,11,11,10,4,10,10,11,10,11,11,11,10,11,10,10,10,11,11,10,10,10,11,11,10,11,11,10,11,10,11,11,10,11,11,10,10,4,10,10,11,10,11,10,11,10,4,11,11,4,10,11,10,11,11,10,4,10,10,10,10,10,11,11,10,10,10,11,11,11,4,4,10,11,11,10,11,11,10,10,10,11,10,10,11,11,10,11,10,10,11,10,11,11,4,10,11,4,10,4,11,11,11,11,10,10,11
4,11,10,10,11,10,10,11,11,10,10,4,10,10,11,4,10,11,11,10,11,11,11,10,10,11,10,11,11,10,11,10,10,11,11,11,11,11,11,11,11,10,10,10,4,11,10,11,10,10,11,11,11,10,10,4,10,11,10,11,11,10,10,11,10,11,10,10,11,10,11,11,11,11,10,10,11,11,11,11,11,10,11,11,10,11,4,10,11,11,10,11,11,10,11,10,10,11,4,11,11,10,11,11,10,11,10,10,11,10,10,10,10,11,11,10,10,10,10,10,4,11,10,10,11,11,11,11,10,10,11,11,10,10,10,10,10,11,11,10,11,11,10,10,11,11,10,11,10,11,10,10,11,10,11,11,10,4,11,11,10,10,10,4,11,11,10,10,11,11,11,11,10,11,4,4,11,10,4,4,10,10,10,11,4,10,11,4,11,11,4,11,11,11,4,11,10,4,11,10,10,11,10,11,11,11,11,11,10,11,4,11,10,10,11,4,4,11,10,11,10,11,11,10,4,10,11,10,11,11,10,10,11,10,11,4,10,10,10,10,11,10,11,10,11,10,4,4,11,10,11,11,10,4,10,10,4,4,11,10,11,11,11,10,10,11,11,11,4,10,11,10,10,11,11,10,10,10,11,11,11,11,10,11,10,10,10,11,4,10,11,10,11,10,11,10,10,10,4,10,10,11,11,10,10,11,11,10,11,10,10,11,10,4,11,11,10,10,10,11,11,11,4,10,10,10,10,10,11,11,10,11,4,10,10,11,11,11,11,11,10,11,11,11,11,11,10,11,4,11,10,10,10,10,10,10,4,10,11,11,4,10,11,10,11,10,4,10,10,11,10,11,11,10,11,10,10,11,10,4,11,10,10,10,4,11,11,10,10,11,10,4,11,11,11,11,11,10,11,11,11,10,11,10,10,10,11,10,4,4,10,10,11,10,11,10,10,4,11,10,11,10,11,4,11,11,10,11,4,4,10,11,4,4,10,11,11,10,11,10,11,11,10,11,11,10,11,10,4,10,10,11,10,11,4,11,10,4,10,10,11,11,10,11,10,11,11,11,11,4,10,11,4,10,10,11,10,10,11,11,4,10,11,4,4,10,4,11,4,10,10,11,11,11,10,10,11,11,11,11,11,11,11,10,11,4,11,11,4,10,11,11,11,11,11,10,10,10,11,10,11,10,10,10,10,10,11,11,10,11,10,4,10,11,10,10,10,11,11,10,11,10,4,10,11,10,10,4,11,11,10,11,4,10,11,10,11,4,4,10,11,11,10,10,10,11,11,11,11,10,10,10,11,11,10,11,10,4,11,11,11,10,11,4,4,10,11,10,11,10,11,11,10,10,10,11,11,11,11,11,11,4,4,10,11,11,11,11,10,10,10,10,10,10,10,10,10,10,11,10,11,10,10,10,11,11,10,11,10,10,4,10,10,11,10,11,11,10,11,10,4,11,11,4,10,10,11,11,10,4,11,10,10,10,10,10,10,4,11,10,10,4,10,10,10,11,10,10,11,10,11,11,10,10,11,10,11,10,11,10,11,10,11,10,10,11,11,10,11,10,10,10,11,11,10,11,10,11,11,11,11,11,10,11,11,10,4,11,4,11,10,4,10,10,11,11,11,11,4,11,11,4,10,11,10,10,11,10,10,11,10,10,4,10,10,10,11,11,11,10,10,10,11,10,10,11,11,11,11,11,11,11,11,11,10,10,10,10,10,10,11,10,11,11,10,11,11,10,11,11,4,10,11,11,4,11,10,11,10,10,11,10,11,11,4,10,4,10,10,11,10,11,11,11,10,10,11,10,10,10,10,11,11,11,11,11,11,4,11,11,11,10,10,11,4,4,11,10,10,10,10,11,10,10,4,11,11,10,11,10,10,10,11,10,11,10,10,11,10,10,11,10,10,11,10,10,4,10,11,10,10,11,10,10,11,10,4,10,4,4,10,10,11,11,4,10,11,11,10,10,10,10,11,10,10,10,4,11,10,10,11,10,10,4,11,10,10,10,10,4,11,10,4,10,11,10,10,10,10,4,11,4,11,4,11,10,11,11,10,11,11,11,11,10,10,11,11,11,10,10,10,4,11,11,10,11,11,4,10,11,11,10,10,10,4,11,10,10,10,11,11,11,11,11,10,11,10,10,11,11,11,10,11,11,10,11,10,10,10,11,4,11,11,11,10,10,10,10,11,10,11,10,11,11,4,11,11,10,10,11,4,11,11,10,4,10,11,10,11,10,10,11,4,11,11,10,4,4,11,10,10,11,11,11,11,11,11,10,10,11,11,10,11,10,11,4,10,10,10,10,11,10,11,4,11,11,10,10,11,10,11,10,10,11,11,11,10,4,10,11,10,4,11,11,11,10,11,10,11,11,11,11,10,10,11,11,4,10,10,4,11,10,10,10,10,10,11,11,11,11,11,10,10,11,11,11,10,10,11,10,11,10,4,10,10,10,10,11,10,10,11,10,10,11,10,11,11,11,10,4,10,10,10,11,11,11,10,11,10,11,10,10,4,10,11,10,10,10,10,4,11,4,11,10,11,10,11,10,10,10,11,4,10,10,10,10,10,4,11,10,10,10,10,4,10,10,11,10,10,10,10,11,10,11,10,4,11,10,11,10,10,4,11,11,11,11,10,10,10,10,10,10,10,4,10,10,10,10,11,11,11,10,11,10,11,4,4,10,10,4,11,10,10,4,10,10,11,10,10,10,10,11,10,10,11,11,10,11,11,4,11,11,11,4,11,10,11,10,10,11,11,11,4,10,11,10,11,11,10,10,10,10,11,10,4,10,10,4,4,10,11,11,10,10,10,4,11,10,10,11,10,10,4,11,10,10,10,11,11,10,10,10,11,10,11,11,10,11,10,10,4,11,11,10,10,10,11,11,11,11,10,10,10,10,11,10,10,10,10,11,11,4,10,11,11,10,10,4,4,4,4,10,4,11,11,10,10,11,4,10,4,11,10,11,11,11,4,11,10,11,10,11,10,10,4,4,4,10,11,10,10,10,10,11,10,4,11,11,10,11,11,10,11,10,10,11,4,4,4,10,10,11,11,11,10,10,4,10,11,10,10,11,11,4,11,11,10,11,11,10,11,11,4,11,10,11,10,10,4,10,11,11,4,11,10,11,11,4,10,11,4,11,10,11,11,10,11,10,11,11,4,11,4,11,11,11,10,11,10,10,10,10,10,11,10,4,11,11,11,4,11,11,11,11,11,10,11,11,11,11,11,11,10,11,10,11,11,11,11,10,11,10,11,11,10,4,10,10,10,11,11,4,10,11,10,10,10,10,10,4,10,4,10,10,11,11,4,10,11,11,10,10,11,10,11,10,10,11,10,11,11,10,11,10,11,11,11,10,10,11,10,4,11,10,11,10,11,10,11,4,11,10,11,11,11,10,10,11,11,4,11,10,10,10,11,10,10,10,10,11,11,11,11,11,11,10,10,11,11,10,11,11,11,10,10,10,11,10,10,11,11,10,11,11,10,11,10,10,4,11,11,11,10,11,11,11,10,11,11,10,10,10,11,11,4,11,10,11,11,11,10,10,11,10,10,11,10,10,10,10,11,11,4,11,4,10,11,11,10,4,11,11,11,11,11,10,11,10,11,11,10,11,11,10,10,10,10,11,10,10,10,4,10,11,11,10,10,11,10,11,10,10,11,10,11,11,4,10,4,10,11,10,10,10,10,10,11,10,11,11,11,11,10,11,10,11,11,11,10,10,11,11,10,11,11,11,11,11,4,11,4,11,10,11,10,11,11,10,10,11,11,11,11,11,11,10,10,10,10,10,11,4,11,4,10,11,10,11,11,10,11,11,11,10,11,10,10,10,11,11,11,11,10,4,10,11,10,11,11,10,10,4,11,11,11,10,10,11,10,10,4,11,10,10,11,4,10,11,10,11,10,10,4,4,10,10,11,11,10,11,11,4,10,11,11,11,4,11,10,4,11,11,11,11,11,10,10,11,11,10,11,11,10,11,11,4,10,11,11,11,11,11,11,10,10,4,11,10,10,4,11,10,10,11,10,10,11,11,11,4,11,11,10,10,11,11,11,11,10,4,11,10,10,11,11,4,10,4,4,10,10,4,11,11,11,11,10,10,11,11,10,11,11,10,10,10,11,11,10,11,10,10,10,11,11,11,10,4,10,4,10,11,4,10,11,11,10,11,11,11,11,10,11,11,10,10,11,10,10,11,10,11,10,11,11,4,10,10,11,11,11,10,4,11,10,11,4,11,10,10,11,4,11,10,11,10,11,10,11,10,11,10,11,11,11,4,11,11,11,11,10,11,10,4,10,11,10,11,11,10,11,11,10,10,10,4,11,10,11,11,4,10,11,4,4,10,11,11,10,11,11,10,11,4,10,10,11,10,11,4,10,11,10,11,11,10,10,10,10,10,11,10,11,11,4,10,11,10,4,10,11,10,11,4,11,10,10,10,11,10,11,10,4,10,4,10,10,11,10,11,11,4,10,10,10,10,11,10,10,11,10,10,11,10,11,11,10,11,11,10,10,11,10,11,4,4,11,11,4,11,10,10,11,11,11,11,10,10,11,11,11,4,10,10,10,11,4,10,11,10,11,11,4,10,10,4,4,11,4,10,10,10,10,10,11,4,11,11,10,11,10,11,10,11,11,11,11,11,10,11,11,11,10,11,11,11,4,4,11,10,10,11,10,11,11,10,10,10,11,10,10,10,11,11,10,11,11,11,11,11,11,4,10,10,11,11,10,4,10,11,10,10,10,4,10,11,10,11,11,10,10,11,11,10,10,4,10,10,11,10,11,10,11,10,10,10,10,11,10,10,11,10,11,10,11,11,4,10,11,4,10,4,10,10,10,4,10,10,11,11,11,11,10,10,11,11,10,10,10,11,11,11,10,10,10,11,4,11,10,4,10,11,4,10,11,11,10,11,4,11,11,10,10,10,10,10,11,11,11,10,11,11,11,10,4,10,10,4,11,11,4,4,10,10,11,11,11,11,10,10,10,10,11,4,11,10,11,10,11,10,11,10,11,11,10,10,10,4,10,10,11,10,10,10,10,11,10,10,10,11,10,11,10,11,11,10,11,4,11,10,11,10,11,10,11,11,11,10,4,10,10,10,10,4,10,10,10,11,10,11,10,10,10,11,11,10,11,10,11,4,10,11,10,10,10,10,10,10,4,11,10,10,11,11,11,11,10,11,10,11,11,10,10,10,4,11,10,10,4,11,10,11,11,11,11,11,11,10,11,11,10,10,11,10,10,11,11,10,11,11,4,11,4,10,4,10,11,11,11,10,11,10,11,10,10,10,11,10,11,10,11,10,11,11,11,10,4,10,10,11,10,11,10,11,10,11,11,10,4,11,11,10,11,10,10,10,11,10,11,4,10,4,4,11,10,11,11,11,11,11,10,10,10,10,10,11,11,11,11,10,10,10,11,10,10,11,11,10,11,11,11,10,10,10,10,10,11,10,10,10,11,10,10,11,10,11,10,10,10,10,11,10,10,10,10,10,10,11,11,10,10,11,11,10,10,11,4,11,11,11,11,10,10,4,10,10,11,11,4,4,11,10,11,4,10,11,10,4,11,11,11,11,11,11,10,10,10,10,11,10,10,11,4,4,11,10,4,10,10,10,11,10,11,11,11,4,11,11,10,10,11,11,10,4,11,11,4,10,4,10,10,11,11,10,10,4,11,10,4,10,10,11,11,10,4,4,11,11,11,11,10,11,11,11,10,11,10,4,10,4,11,10,11,11,11,11,10,10,10,10,11,10,10,4,11,4,11,10,10,10,11,10,10,4,11,10,10,10,11,11,11,11,10,10,10,11,4,11,4,11,11,11,11,11,10,10,11,4,11,10,11,4,10,11,11,11,10,10,11,11,4,11,11,10,11,11,11,11,10,11,11,11,11,11,10,10,10,11,10,10,11,10,10,10,10,11,4,11,4,10,11,11,10,10,11,11,11,10,10,11,11,11,11,10,4,10,10,11,4,11,10,10,10,11,10,11,4,11,11,11,11,10,11,11,10,4,10,10,10,11,4,10,11,11,10,11,10,10,11,10,10,10,10,10,10,11,11,4,11,11,11,11,11,10,10,10,10,10,11,11,10,11,10,10,11,11,10,4,10,11,10,10,11,11,11,11,11,4,4,11,11,11,11,11,11,11,10,10,11,10,10,4,10,10,11,10,10,10,11,10,11,10,10,11,11,11,11,4,11,4,10,11,10,10,11,11,10,4,11,10,11,11,4,10,11,4,11,4,10,11,11,11,10,10,10,11,10,11,11,10,11,11,11,10,11,11,4,10,11,10,11,10,10,11,11,11,4,11,11,4,10,10,10,4,10,11,11,10,11,11,11,11,10,10,4,10,11,11,10,10,11,11,11,4,11,11,11,4,10,11,4,10,11,11,11,11,10,11,10,10,11,10,11,11,11,10,4,11,11,10,11,10,10,4,10,11,10,11,10,11,11,10,10,10,10,11,4,11,11,10,4,11,10,4,11,10,10,10,10,10,10,10,11,10,11,10,10,4,11,10,4,11,4,11,11,4,10,10,10,4,10,11,10,10,4,11,11,4,10,11,11,4,10,4,4,11,10,4,11,10,11,11,10,11,4,10,10,11,11,4,10,11,11,11,11,10,10,10,4,10,11,11,11,11,10,4,10,10,10,4,11,11,11,10,11,4,10,10,4,11,10,10,11,10,11,10,10,10,10,11,10,11,10,10,11,10,11,11,11,4,4,10,11,10,4,11,10,10,10,11,11,10,11,10,10,10,10,10,10,11,4,11,11,10,10,11,11,11,10,11,10,11,4,11,11,10,10,10,10,10,4,10,11,11,10,10,11,11,11,11,11,4,11,10,11,11,10,10,10,11,11,10,11,11,11,11,11,10,10,10,11,4,11,4,10,4,4,10,10,11,10,11,4,4,11,11,10,4,4,11,4,11,10,10,11,10,10,11,4,4,10,10,10,10,10,10,4,10,4,4,10,11,4,10,10,10,11,11,10,4,10,10,11,11,11,11,11,11,11,10,10,10,11,11,11,4,11,10,4,11,10,11,10,11,4,10,4,10,10,10,4,10,4,11,11,10,11,10,10,11,10,11,11,4,10,11,11,11,11,10,11,11,10,10,10,10,10,10,11,10,11,11,11,10,10,10,10,10,11,10,11,10,4,4,11,4,10,10,11,4,10,11,10,10,11,10,10,10,10,11,10,11,10,10,11,10,11,11,4,11,10,10,10,11,11,11,11,10,10,11,11,4,4,10,10,11,11,10,10,10,10,10,11,11,11,11,11,11,11,10,11,10,10,10,10,11,10,11,11,10,11,11,10,11,11,10,10,11,11,10,11,11,4,10,10,10,11,11,10,4,10,10,11,10,11,4,10,11,11,10,4,10,11,10,11,10,4,10,10,4,11,11,11,10,10,11,11,11,10,4,4,10,10,10,11,10,10,11,11,4,4,11,10,11,10,10,10,10,11,11,11,4,11,10,10,11,4,10,10,10,11,11,11,10,11,11,4,11,11,10,11,11,10,10,4,10,11,4,11,10,11,11,11,10,10,10,10,4,4,4,10,10,11,10,10,10,10,10,10,10,10,11,11,4,11,10,11,10,11,11,11,10,10,10,10,11,10,10,11,11,11,10,10,10,4,10,11,10,4,10,11,10,10,10,11,4,11,11,11,10,11,10,10,10,10,10,4,10,4,11,11,11,10,11,11,10,11,10,11,10,4,4,10,11,11,11,11,11,11,10,10,4,10,11,10,10,10,4,11,4,10,10,11,11,10,11,10,11,11,4,4,10,11,11,10,4,11,4,10,10,4,10,10,11,11,10,11,11,10,11,10,10,11,10,11,11,4,10,10,10,10,10,11,11,10,11,10,10,10,10,10,10,10,11,11,11,10,10,10,10,11,11,10,4,10,11,11,11,11,11,11,11,11,11,11,10,11,11,11,10,11,10,11,10,11,10,11,4,10,11,11,11,11,10,11,10,10,11,4,11,4,10,11,11,10,11,11,10,4,11,11,10,10,11,11,10,11,11,11,4,11,10,11,4,4,10,11,11,10,10,11,10,11,10,11,11,11,10,11,10,11,10,10,10,10,11,11,10,10,4,10,11,10,4,10,10,10,10,11,11,10,10,10,11,11,11,10,11,10,11,10,10,10,11,11,10,11,11,10,10,11,10,11,11,4,10,11,10,11,10,11,4,10,11,10,11,11,4,10,10,11,11,4,10,4,10,11,10,10,11,11,11,10,10,10,11,10,10,10,11,11,11,10,11,10,10,11,11,11,11,11,10,11,11,11,4,11,10,4,10,10,10,4,11,11,11,10,10,10,10,4,11,10,11,4,10,10,4,11,10,10,10,11,10,10,11,11,10,10,4,10,10,11,10,11,10,11,10,10,11,10,11,10,10,10,11,11,4,10,11,11,10,11,10,11,11,11,4,11,4,11,11,11,11,10,10,10,11,11,10,11,11,10,11,4,11,11,10,10,11,11,4,10,10,11,11,4,10,10,10,11,11,10,11,10,11,10,10,11,10,10,11,11,4,4,4,11,4,11,11,11,4,4,10,4,10,10,10,4,4,11,11,10,10,11,10,10,10,11,11,10,11,11,10,11,10,10,4,11,10,10,11,10,10,11,11,11,4,10,11,11,10,10,11,11,11,10,11,10,4,11,11,11,10,11,10,10,10,4,11,11,10,4,10,10,11,11,11,11,11,11,10,11,11,10,10,10,10,10,10,11,11,10,11,11,11,11,10,4,11,11,11,10,10,10,11,10,10,10,11,10,11,10,10,10,10,11,11,11,10,10,4,10,11,11,10,4,11,4,10,10,11,10,11,10,11,10,11,10,10,4,11,4,10,11,10,11,11,11,10,10,10,4,11,10,10,11,4,10,10,10,11,11,11,4,11,10,10,11,11,11,11,10,10,4,10,10,10,10,10,11,4,11,11,11,11,10,11,10,10,11,10,11,10,11,10,11,4,10,11,10,11,10,4,4,11,11,10,10,11,11,10,10,11,11,10,11,10,11,11,11,10,11,10,10,10,11,11,10,11,11,11,11,11,11,10,10,10,11,11,10,4,11,11,11,10,10,10,10,11,10,11,4,11,10,11,10,10,4,10,11,10,10,11,11,4,11,10,11,10,11,10,4,11,11,10,10,10,11,10,11,10,10,10,10,4,11,11,10,10,4,10,11,10,11,11,10,11,11,10,10,10,11,10,11,11,11,11,10,11,11,11,10,4,10,11,10,11,11,4,10,10,11,10,11,10,4,4,10,10,10,10,4,10,10,10,10,10,10,11,10,10,11,10,11,10,11,4,10,11,10,10,4,10,11,10,11,11,10,10,11,11,10,11,11,11,11,11,10,11,4,10,10,10,11,11,11,10,11,10,10,10,10,11,11,11,10,11,11,11,11,11,11,4,4,11,10,10,11,11,10,10,11,10,10,11,10,10,11,10,4,11,11,10,10,4,4,4,4,11,11,11,10,4,10,10,10,4,10,10,10,11,11,4,11,10,11,11,10,11,10,10,11,11,11,10,10,10,11,11,11,11,11,10,10,11,10,10,11,11,11,11,11,4,4,11,4,4,10,10,4,10,4,10,10,11,10,11,11,4,11,11,11,11,10,10,11,10,4,10,11,4,11,11,11,4,11,11,11,10,4,10,11,10,11,11,4,10,11,11,11,4,10,11,11,11,10,11,11,11,10,4,11,10,10,11,11,10,11,10,11,11,11,11,4,10,11,10,10,11,10,4,11,11,10,11,4,11,4,11,10,10,10,11,11,11,10,4,11,10,4,10,10,4,11,11,11,10,11,10,11,11,11,11,10,11,10,11,11,11,11,4,11,11,11,10,10,11,11,11,11,10,11,10,11,11,10,11,10,11,10,11,11,10,10,4,10,10,10,10,10,10,11,11,10,10,11,10,10,10,10,10,4,11,11,10,4,11,11,10,10,10,10,10,4,11,11,4,10,11,11,11,10,10,11,10,11,10,4,11,10,11,11,10,4,11,10,11,11,11,10,11,11,10,4,11,4,11,11,11,10,11,10,10,11,10,10,4,10,11,11,10,11,11,11,11,4,10,10,11,11,10,10,11,10,10,4,11,11,4,11,11,4,4,11,10,11,10,10,11,11,11,10,10,10,10,10,10,10,11,4,4,10,10,10,10,11,10,10,4,10,11,11,10,11,11,10,11,10,11,10,11,4,10,10,10,4,10,11,11,10,10,10,11,11,11,11,11,11,11,10,10,10,4,10,10,11,10,4,11,10,11,10,11,10,11,11,11,11,4,11,10,11,11,11,10,11,10,11,4,10,10,10,10,10,10,10,10,10,10,10,11,10,10,11,4,11,11,10,11,11,10,4,11,11,11,11,10,11,10,10,11,10,11,10,11,10,11,10,10,4,11,11,10,11,10,10,11,11,10,11,11,11,11,11,10,11,11,10,11,11,11,10,10,10,11,10,11,11,10,4,10,10,10,11,10,11,10,11,11,11,4,11,10,10,10,10,4,4,11,10,4,10,10,10,11,11,11,11,11,11,10,11,4,4,11,10,4,10,10,10,10,11,10,10,4,10,10,11,10,10,10,10,11,4,4,4,11,11,10,11,11,11,10,10,4,10,11,10,4,11,11,10,11,11,11,11,11,11,4,10,10,10,10,11,10,11,11,10,10,11,10,10,10,11,10,11,11,11,10,10,11,11,11,10,4,10,10,10,10,10,11,10,11,11,11,10,10,11,10,4,11,11,11,4,10,11,10,4,10,11,10,10,4,10,10,11,10,10,4,10,10,4,10,10,11,10,10,11,11,4,10,11,10,11,11,4,10,10,10,10,10,11,10,10,11,11,10,10,11,11,11,11,11,10,11,10,11,11,11,10,11,10,10,10,11,11,10,10,10,10,10,11,11,11,10,11,10,11,10,10,10,4,10,10,4,10,10,4,11,11,11,11,10,4,10,11,4,11,10,10,11,10,11,10,10,11,11,10,11,10,11,10,10,10,10,11,4,11,11,11,10,4,11,10,11,4,11,10,4,11,10,11,11,11,10,10,11,10,11,10,11,11,11,10,10,4,11,11,4,10,11,11,11,11,10,10,11,11,11,10,10,11,11,4,11,11,11,10,11,10,4,11,11,10,10,4,10,11,10,11,10,10,10,4,10,11,11,10,10,10,4,10,11,11,10,11,11,11,10,11,10,4,11,11,10,11,10,11,10,10,10,10,10,11,10,11,11,4,10,11,11,11,10,10,10,11,11,11,10,11,4,10,11,11,11,11,10,10,11,11,11,10,10,4,11,4,11,11,10,10,11,10,11,11,10,10,10,11,11,11,10,4,4,11,11,10,10,11,11,11,4,10,4,10,10,11,11,11,10,10,11,10,11,11,11,10,10,10,11,10,10,11,11,11,10,10,4,4,4,11,10,10,11,11,11,10,10,11,11,4,11,11,11,11,10,11,4,11,11,11,4,10,11,4,10,10,11,11,11,10,4,11,11,10,4,10,4,10,4,10,10,10,10,11,11,10,11,4,10,11,11,11,11,4,10,11,4,11,11,11,10,11,10,10,10,4,11,4,10,10,10,10,11,4,10,10,10,10,10,11,10,11,10,10,11,10,10,10,10,10,10,10,10,11,11,10,10,10,11,10,10,10,11,11,10,11,11,10,10,11,11,10,11,10,11,10,4,10,11,10,4,10,4,11,10,10,4,4,4,11,10,11,11,10,10,10,10,10,11,11,11,10,11,10,11,10,11,11,11,11,10,10,4,11,10,4,10,11,10,10,10,11,11,11,10,11,11,11,10,11,10,11,11,10,4,10,10,11,10,10,10,11,4,4,10,11,11,11,4,10,10,10,4,11,4,10,4,10,11,11,10,4,10,11,10,11,10,11,11,10,11,11,10,10,10,10,11,10,10,10,10,10,11,10,11,4,4,11,10,11,10,11,11,10,10,11,4,10,11,10,4,4,11,11,11,11,11,4,10,11,11,10,4,11,11,11,11,11,4,11,11,10,11,11,10,4,4,10,10,11,11,11,11,10,4,10,4,11,11,11,10,11,11,11,10,11,4,11,11,11,10,11,10,11,10,10,10,11,11,10,11,10,11,11,10,11,4,11,11,10,11,10,10,11,4,11,10,11,11,10,11,10,4,10,4,11,11,10,10,10,11,11,4,11,11,11,11,10,11,11,10,10,10,11,11,4,11,11,10,11,10,10,11,4,10,10,11,10,11,11,10,10,4,4,11,11,10,10,10,10,10,10,10,10,4,11,11,11,10,10,4,10,11,11,4,10,10,4,11,10,11,11,11,11,11,11,11,10,11,11,10,4,10,11,11,10,10,10,10,10,11,10,11,10,10,4,10,10,11,10,10,11,11,11,11,10,11,10,10,11,11,11,11,11,4,11,10,10,11,10,11,10,10,11,10,11,11,4,11,11,11,11,10,10,10,11,10,4,4,11,4,10,10,11,10,10,10,10,4,11,10,4,11,11,11,11,4,11,4,11,10,11,11,11,10,10,11,11,10,11,10,10,10,11,11,10,4,4,10,4,10,10,10,10,11,4,4,10,10,4,11,11,10,11,10,11,10,4,10,10,10,10,11,11,4,10,11,11,11,11,10,10,10,4,4,11,11,10,4,4,4,10,11,4,10,4,11,4,10,11,11,11,11,10,11,4,11,10,11,11,4,11,10,10,4,10,11,11,11,10,10,11,11,10,11,10,10,11,11,4,11,11,10,11,10,11,10,4,10,11,4,10,11,11,11,11,11,10,10,11,11,4,11,10,11,11,10,11,11,11,11,11,11,11,10,10,10,10,11,11,11,11,11,10,11,11,10,10,11,10,11,10,11,11,11,11,10,10,10,11,11,10,11,11,10,11,10,10,4,10,10,11,11,11,10,11,10,10,11,11,11,10,11,10,10,10,10,10,11,10,11,10,10,11,10,10,11,11,10,11,10,10,10,11,10,11,4,11,10,11,10,11,10,11,4,11,11,11,10,10,10,11,10,10,10,11,10,4,11,11,10,10,11,10,11,11,10,10,11,10,10,10,11,11,10,10,10,11,11,11,10,10,10,11,4,11,11,4,11,10,10,10,10,10,4,11,11,4,11,10,10,11,11,11,4,11,10,11,11,11,11,10,10,10,11,10,11,11,10,11,10,4,10,10,11,10,11,4,10,10,4,11,11,10,10,10,11,4,10,10,10,11,10,11,10,10,10,10,11,4,10,11,11,10,4,11,10,11,10,4,11,11,10,4,10,10,10,11,11,10,10,11,11,10,10,10,11,11,10,11,11,10,10,10,11,10,10,10,11,11,10,10,11,11,11,11,4,11,11,10,4,11,10,11,11,10,10,11,10,10,11,11,11,11,4,10,4,10,10,10,4,10,11,11,11,11,11,11,11,10,11,11,11,11,11,10,4,11,11,11,10,11,10,11,10,10,4,11,4,10,11,11,10,10,10,11,11,10,10,10,10,10,11,11,10,11,10,10,10,10,10,11,11,10,11,4,10,10,10,10,11,11,10,4,10,11,10,10,10,11,10,11,10,4,11,4,10,10,11,11,10,10,11,10,11,10,4,11,11,10,10,11,11,10,10,11,10,10,10,10,10,10,10,11,11,11,11,11,4,11,10,11,10,10,11,10,11,10,11,10,11,11,11,4,10,11,11,10,11,10,10,4,11,10,10,10,11,10,11,4,10,11,11,10,11,10,10,11,4,11,11,4,4,11,10,11,11,11,4,11,11,11,4,4,11,11,11,11,11,11,11,11,10,10,11,11,10,10,4,11,10,11,10,11,10,10,10,11,11,11,10,4,10,4,10,11,11,11,11,10,10,10,11,10,10,11,10,11,10,10,10,4,11,11,10,10,10,10,10,11,4,4,10,4,10,11,10,4,10,10,4,11,10,10,10,10,10,10,10,10,10,4,10,11,4,10,11,10,10,10,10,11,10,11,11,10,11,4,10,11,10,10,10,11,11,11,4,10,10,10,11,4,10,11,10,10,11,10,10,11,10,11,11,10,11,10,11,11,10,10,10,4,10,10,11,10,10,4,10,10,11,4,10,10,4,4,10,11,11,11,10,11,11,11,11,10,11,11,4,10,11,10,10,11,10,10,4,4,11,10,10,4,10,10,10,11,10,11,10,10,10,11,11,4,4,10,11,10,10,10,11,11,4,4,10,11,4,10,10,10,10,4,10,11,11,11,4,10,11,10,10,11,4,10,10,11,10,11,10,10,11,11,11,10,11,10,10,10,11,4,4,10,10,11,10,11,11,10,10,10,10,11,4,10,11,11,10,11,10,11,11,11,11,4,11,4,11,10,10,10,10,10,10,11,11,10,10,10,10,11,11,11,11,10,10,4,4,10,10,11,10,10,11,4,4,11,10,11,11,10,11,11,10,10,11,10,10,10,11,10,10,11,10,11,10,4,10,11,4,11,10,11,10,10,11,4,4,4,10,4,4,10,10,11,10,10,10,10,4,10,10,10,11,10,10,4,10,4,10,11,4,10,10,11,10,11,10,10,10,4,11,10,10,10,10,10,11,11,11,10,11,11,11,11,10,11,10,10,11,11,11,11,4,10,11,11,11,10,11,11,11,10,11,11,11,11,10,4,4,10,10,10,10,4,4,4,10,11,4,10,11,11,11,11,10,11,4,11,10,11,10,11,4,11,10,11,4,4,11,10,10,11,10,11,4,11,10,10,4,10,11,10,11,10,10,11,10,11,4,11,10,11,11,10,11,4,4,11,11,11,4,11,11,11,10,10,10,10,11,10,10,10,10,11,11,11,10,11,11,11,11,10,4,4,11,11,4,11,10,10,11,10,11,11,10,11,11,11,11,10,11,10,10,11,11,4,11,10,10,10,10,11,11,10,11,11,11,11,10,10,11,11,10,11,11,4,10,10,10,4,10,11,10,10,11,11,11,11,4,11,11,4,10,11,10,11,10,11,10,11,10,10,10,11,10,4,10,10,11,11,11,10,11,11,10,11,10,4,10,10,10,10,11,10,10,10,11,10,10,11,11,11,4,10,11,11,11,11,10,10,10,10,4,10,10,10,11,11,11,11,10,11,11,10,10,11,11,10,10,10,11,10,11,10,11,11,4,10,10,4,11,11,10,10,10,10,11,4,10,10,10,11,11,11,4,11,10,11,11,4,10,10,10,4,11,11,10,11,11,11,11,10,10,10,10,4,11,11,11,4,10,11,11,10,11,4,10,4,11,10,11,10,11,10,10,10,11,10,4,4,11,10,10,10,11,11,4,11,11,11,10,11,4,10,11,4,10,10,10,10,11,10,4,11,11,10,10,10,11,11,4,10,10,10,10,10,10,10,4,11,10,10,10,10,4,4,4,10,11,10,10,11,11,4,11,11,11,4,11,4,11,11,11,10,10,10,11,10,4,11,11,10,11,10,10,10,10,10,10,10,11,11,10,10,10,10,10,10,10,10,10,10,11,11,11,10,4,11,10,4,10,11,10,4,11,10,11,10,11,11,11,11,11,4,10,10,11,4,10,10,11,11,11,10,4,4,10,11,10,11,11,11,11,4,11,10,10,11,10,4,4,10,10,11,11,11,11,4,4,11,11,11,11,4,10,11,10,10,10,11,11,11,10,10,10,4,10,10,10,4,10,10,10,11,10,11,11,11,10,11,10,11,10,11,11,10,10,4,4,11,10,10,11,10,4,10,10,11,11,4,10,10,11,10,11,11,10,10,4,11,10,11,11,4,10,10,10,4,10,10,10,10,10,10,11,11,4,10,4,10,11,11,4,11,10,10,11,10,11,11,10,10,11,11,10,10,4,11,10,11,11,10,11,11,11,10,10,11,4,10,10,11,10,10,11,10,10,11,10,11,10,10,11,11,11,10,11,10,4,10,10,10,4,4,11,10,11,11,11,4,10,4,11,10,11,10,10,11,10,11,4,10,10,11,11,4,11,11,11,11,10,10,11,11,11,10,11,11,10,11,11,10,4,10,10,11,4,10,4,11,11,11,4,10,10,11,11,4,10,11,10,10,10,11,11,10,11,4,11,11,11,11,11,11,10,10,11,11,10,10,11,10,10,10,4,10,10,11,11,10,4,11,10,4,4,4,11,11,10,4,10,10,10,10,4,10,4,11,10,4,11,11,4,10,10,10,10,10,11,11,11,11,11,11,4,11,10,11,11,10,4,11,10,10,11,10,11,10,10,11,11,11,11,11,11,10,10,11,11,10,10,11,11,11,11,11,10,10,4,10,10,10,11,10,11,11,11,10,4,11,11,11,11,10,11,10,11,10,11,11,11,10,10,10,4,11,4,10,11,10,11,11,10,11,10,10,10,10,11,11,4,11,4,10,10,11,11,10,11,10,11,10,10,11,10,11,10,10,4,10,11,10,10,10,10,4,10,11,11,10,10,11,4,10,11,11,11,11,11,11,4,10,10,10,11,10,11,10,11,10,4,11,11,11,10,11,10,10,10,11,11,11,10,4,4,11,10,10,10,4,10,11,4,10,11,11,10,10,11,4,11,11,11,11,4,11,10,10,11,11,11,11,10,11,4,4,11,10,11,10,4,11,10,11,10,10,11,10,11,11,4,11,10,10,10,4,10,10,4,10,4,10,11,11,4,11,11,4,11,10,11,10,10,10,10,10,11,10,10,11,11,11,11,11,10,10,4,11,4,10,4,10,11,4,10,11,11,11,11,11,10,11,11,10,11,11,10,10,11,11,10,11,11,10,11,11,11,11,4,11,10,10,10,10,10,4,10,11,11,10,4,11,10,11,10,4,11,10,4,10,11,10,10,10,11,11,11,11,11,10,10,4,10,11,10,11,11,11,11,11,11,11,10,11,10,10,4,11,10,11,10,10,11,11,11,11,10,11,11,11,11,4,11,11,10,11,10,11,10,10,11,11,10,11,11,11,10,11,10,11,11,11,10,4,10,4,10,4,11,11,4,11,10,10,11,11,11,10,11,10,10,11,11,11,11,11,11,10,11,11,11,10,11,4,4,4,11,11,11,11,11,10,10,11,11,4,11,10,10,4,11,11,11,10,11,11,10,10,10,11,4,11,11,11,11,10,4,10,11,4,11,10,10,4,10,10,11,10,10,11,11,11,10,11,11,4,10,4,10,4,11,11,11,4,4,11,10,11,10,11,11,10,10,11,11,11,11,11,4,11,11,11,4,10,4,11,10,10,11,4,10,10,10,10,10,11,11,4,11,10,4,10,4,11,11,11,4,11,11,10,11,10,10,10,10,10,4,4,10,10,10,10,11,10,11,11,10,10,11,10,11,11,10,11,10,10,10,11,10,10,10,11,10,10,11,10,11,4,4,11,4,11,11,11,11,4,10,11,11,4,11,11,11,10,11,10,11,10,4,10,10,10,11,11,11,10,11,4,11,11,11,10,10,10,11,10,11,11,10,11,10,11,10,11,10,11,11,10,11,11,10,10,11,11,11,11,10,10,4,11,10,10,4,11,10,11,11,4,10,11,11,11,10,10,11,10,11,10,10,10,11,11,11,11,10,11,11,10,11,11,11,4,10,11,11,4,10,11,11,10,4,10,10,11,11,10,10,10,10,10,10,4,10,10,10,11,11,10,10,10,10,10,11,11,10,10,10,11,4,10,10,11,11,11,10,10,4,11,4,10,10,11,4,10,10,10,4,10,10,4,10,11,11,11,11,4,11,11,4,10,11,11,10,4,11,10,4,11,4,10,11,11,10,10,11,11,10,11,11,4,11,4,10,11,10,10,11,11,11,10,10,11,10,4,10,10,10,11,11,11,10,11,10,10,11,11,11,11,11,4,11,10,10,11,10,4,11,11,4,11,10,10,11,10,10,10,11,10,10,10,10,4,10,10,4,11,4,10,11,11,10,11,10,10,10,11,11,11,10,11,11,10,11,11,10,11,11,10,11,11,10,11,10,10,11,10,11,4,10,10,10,10,4,10,4,10,4,11,10,10,10,10,10,10,10,11,10,10,11,4,4,11,11,10,11,4,10,11,11,11,11,11,10,4,11,11,11,4,11,11,10,11,10,10,11,11,10,10,11,10,11,10,10,11,11,10,10,10,11,10,10,11,10,10,11,11,10,4,10,11,11,4,4,11,10,11,11,10,11,11,11,4,10,11,10,10,10,10,10,11,10,10,11,11,4,11,10,10,11,10,4,4,10,10,10,4,11,11,11,10,10,10,10,11,10,11,10,11,10,10,4,4,11,10,11,4,11,10,4,10,10,4,4,10,11,4,10,11,11,4,11,10,4,11,4,11,4,10,10,11,10,10,10,11,11,11,4,11,11,10,10,4,10,11,10,10,11,11,10,11,4,10,11,11,11,10,10,10,11,10,10,10,10,10,11,10,10,11,10,10,10,11,4,4,10,4,4,11,10,4,11,10,11,10,10,10,10,10,11,4,10,11,11,10,11,10,11,11,11,10,10,11,11,11,10,10,11,11,10,11,11,4,10,10,10,10,10,11,11,10,10,10,11,10,10,4,10,11,10,10,10,10,10,10,10,4,11,4,11,11,11,11,11,11,4,10,10,10,10,11,11,11,10,11,4,10,11,10,11,11,10,11,10,11,11,11,11,11,10,10,11,10,10,10,10,10,10,10,10,10,10,11,10,10,11,11,11,10,10,10,11,4,10,11,11,10,10,11,11,10,11,10,11,10,10,10,10,10,4,10,11,11,11,10,11,4,10,10,10,10,4,4,4,11,11,10,11,11,11,11,10,10,4,10,11,10,4,11,11,11,11,10,10,11,10,10,10,10,10,11,4,10,10,11,11,10,10,10,10,4,10,4,10,4,10,4,10,10,10,11,11,10,11,11,11,11,10,10,11,11,10,10,10,10,11,10,4,4,4,11,10,11,10,10,11,4,10,11,4,10,11,10,11,10,10,11,11,10,10,11,10,10,4,10,10,10,11,11,10,11,4,10,11,10,10,11,11,10,4,11,10,11,4,10,10,4,11,11,4,10,10,11,4,10,10,11,10,11,10,11,10,4,10,11,11,11,11,10,11,11,11,11,10,10,10,11,10,10,10,11,10,10,10,11,11,11,11,4,10,10,10,11,10,11,10,4,11,11,10,11,11,11,10,11,11,10,10,11,4,10,11,10,4,10,4,10,10,10,10,10,11,11,11,10,10,11,11,11,11,10,10,11,10,11,11,4,11,10,10,11,10,11,10,10,11,11,10,11,10,10,10,10,10,11,10,4,10,11,4,10,10,4,11,11,10,11,11,11,11,10,10,11,10,10,10,10,10,11,11,10,11,11,10,10,11,11,4,10,11,11,11,11,4,10,10,4,10,10,11,10,10,4,11,11,11,11,10,10,10,11,11,11,10,4,11,10,11,11,10,4,11,10,10,10,10,4,11,11,10,10,10,4,11,10,10,10,10,4,10,10,11,10,10,11,11,10,11,11,10,11,10,4,10,11,10,10,4,4,10,11,11,11,11,11,10,11,11,10,10,11,10,10,10,11,10,11,10,11,11,11,11,11,11,10,10,10,11,4,11,10,11,11,10,4,10,4,4,11,10,11,11,11,10,4,11,11,11,10,11,11,4,10,4,10,4,10,10,4,4,10,11,4,10,10,11,10,4,10,10,10,4,11,10,11,4,10,4,10,10,10,10,10,4,11,11,11,4,10,4,11,11,10,4,11,10,10,11,11,11,11,4,10,11,11,10,4,11,10,10,11,10,11,10,10,4,11,11,10,11,4,10,11,11,11,4,10,11,4,10,4,10,11,10,11,11,11,10,10,11,10,10,11,11,11,11,11,10,10,11,11,11,10,11,11,4,4,11,10,10,11,10,11,10,11,11,10,10,10,11,11,10,11,10,10,10,11,11,11,11,10,11,10,10,10,10,11,10,4,10,4,10,11,4,10,4,10,11,4,11,11,11,4,10,10,10,10,10,10,10,10,10,11,11,11,11,10,11,11,4,11,4,10,11,11,11,11,10,11,11,10,11,4,11,10,11,10,10,11,4,10,11,11,10,11,10,11,11,10,11,10,4,10,11,11,10,10,11,10,10,10,10,10,10,10,4,11,10,11,4,10,10,10,11,11,11,10,10,4,10,11,10,10,11,11,11,10,11,10,10,10,11,10,11,4,11,4,10,4,11,10,10,11,11,11,10,11,4,11,10,11,11,10,10,10,11,11,10,10,10,11,11,10,10,10,10,11,10,10,10,11,11,11,10,11,11,11,10,11,11,11,11,10,10,4,10,11,11,11,11,10,11,4,10,11,4,10,10,4,11,11,10,11,10,11,4,10,4,11,4,10,10,10,11,10,10,10,10,10,11,10,10,4,10,11,4,11,10,4,11,10,10,11,10,11,10,4,11,11,11,11,4,11,11,10,10,10,10,10,11,11,11,11,11,11,10,11,10,11,10,11,4,10,11,11,11,10,11,10,10,4,10,10,11,10,4,10,11,11,11,10,10,10,11,10,11,11,11,10,11,11,10,11,10,10,11,11,11,10,4,4,11,10,10,10,11,11,4,4,11,11,10,11,10,10,11,11,10,11,10,10,11,11,10,4,10,10,11,10,11,11,11,11,10,10,10,10,4,11,11,10,10,11,11,10,11,10,11,4,10,11,10,4,10,11,10,11,4,4,10,11,4,10,11,11,10,11,11,11,10,11,10,11,11,11,10,4,10,11,11,10,4,11,10,11,10,11,10,10,11,10,4,11,11,11,11,10,11,11,11,10,11,10,11,10,10,10,10,11,10,10,11,11,10,11,10,10,11,11,10,11,10,11,10,10,4,10,11,4,11,4,10,11,4,11,4,11,10,11,10,11,4,11,11,10,4,11,10,11,10,4,11,10,10,10,10,4,4,10,11,10,11,10,10,11,10,11,11,11,10,10,11,4,11,11,11,4,10,10,4,4,11,10,10,11,10,10,10,11,4,10,10,10,4,10,11,10,11,11,10,10,11,11,10,10,10,10,11,11,10,11,11,10,11,11,11,11,11,10,10,10,11,11,11,10,4,11,10,10,4,10,10,4,10,10,11,10,11,11,11,10,10,10,10,11,11,10,10,10,10,11,11,11,11,11,11,11,10,10,10,11,11,11,11,11,11,10,10,11,11,11,10,10,11,10,11,4,10,10,11,10,10,11,10,11,10,10,11,11,11,10,11,11,11,11,10,10,10,10,11,10,4,10,11,10,11,11,11,11,10,10,10,11,4,4,11,11,11,11,11,11,10,4,10,10,11,11,4,11,11,10,11,4,11,10,11,10,10,11,10,11,10,10,11,10,11,11,11,11,11,10,10,11,11,10,11,4,11,10,10,11,11,10,11,11,4,10,4,11,11,11,10,11,10,10,4,10,11,11,11,10,11,10,10,11,11,4,11,11,10,4,11,10,4,10,11,11,11,11,10,10,11,10,11,10,11,11,10,11,4,10,11,11,4,10,11,11,11,4,10,10,10,10,11,11,4,10,4,11,11,10,4,10,11,11,4,10,10,11,10,11,10,11,11,11,11,10,10,11,11,10,4,4,10,4,11,4,11,10,10,10,10,10,11,11,11,10,11,11,4,10,11,10,11,10,10,4,10,11,10,10,10,10,11,10,4,10,11,11,11,10,11,10,4,10,10,10,11,11,4,10,11,10,10,11,10,11,11,11,11,10,10,4,11,4,4,10,4,10,11,11,10,10,11,4,10,10,11,10,10,11,11,10,10,10,10,10,11,10,10,11,11,11,10,10,4,10,10,11,11,11,11,11,11,10,11,11,10,10,10,11,10,11,10,11,10,10,11,11,11,4,4,11,10,11,11,10,11,11,10,10,10,10,4,10,4,10,11,10,10,11,10,10,11,11,11,11,10,11,10,11,10,10,10,11,4,11,11,10,11,11,10,11,10,11,11,4,11,11,10,11,11,11,11,10,11,4,10,10,11,11,11,10,4,11,10,11,10,10,10,11,11,11,11,10,11,4,11,4,10,11,10,11,10,11,10,10,10,10,10,11,11,11,11,11,4,10,11,4,11,4,4,4,10,10,10,11,4,11,11,11,10,11,11,11,10,11,10,10,11,11,11,10,11,11,10,10,11,4,11,10,11,10,11,10,4,10,11,11,11,10,10,11,11,10,10,10,4,11,10,11,4,11,10,10,11,11,10,10,11,10,10,10,10,11,10,4,11,11,10,10,11,11,4,10,10,10,10,10,11,4,11,10,10,11,11,11,4,10,11,4,10,11,11,4,10,4,10,11,10,4,11,10,11,10,10,10,11,10,11,10,10,10,11,10,11,4,11,11,11,4,10,11,10,11,11,10,10,10,10,11,11,11,4,10,11,10,11,11,11,11,11,10,10,11,11,10,11,4,10,4,11,4,10,11,11,10,11,10,10,10,11,11,11,11,10,4,10,10,11,11,10,11,10,10,11,10,11,11,11,10,11,11,11,10,11,4,4,10,10,10,10,11,11,10,11,11,11,11,11,10,4,10,10,11,11,11,11,10,11,11,10,11,11,10,10,11,10,11,10,10,10,10,10,11,11,10,11,10,10,11,11,4,10,10,4,11,4,11,10,11,11,10,11,11,11,11,10,11,11
[truncated: 26,926,369 more chars]
