# Supplementary material for: Structural insights into the mechanism of GTP initiation of microtubule assembly
Source: Nat Commun. 2023 Sep 25;14:5980. doi: 10.1038/s41467-023-41615-w (PMC10519996; doi:10.1038/s41467-023-41615-w)
Supplement: Supplementary file 11 — Source Data [file 41467_2023_41615_MOESM11_ESM.zip › Source file/BootStrap_generate_data/txt_bs_TI_GDP.txt]

5	6	6	-4	5	5	5	6	6	6	6	-4	5	6	5	5	5	6	5	5	5	5	6	5	6	5	5	-4	5	5	5	5	6	6	6	6	5	5	6	5	5	5	5	5	6	5	-4	6	5	6
-4	5	5	5	-4	5	-4	5	5	6	5	-4	6	6	-4	6	5	5	6	6	6	-4	5	6	5	6	6	-4	5	5	5	5	5	6	-4	6	5	5	5	6	5	5	6	5	6	-4	6	5	5	5
6	-4	6	6	5	6	5	-4	5	-4	6	6	6	5	6	6	5	6	6	5	5	5	6	5	6	6	6	6	6	6	6	6	5	6	5	5	6	6	5	5	6	6	6	6	5	6	-4	6	5	-4
-4	5	6	6	5	5	5	5	6	6	6	5	6	6	5	6	6	6	-4	6	6	5	5	6	5	6	5	6	5	5	-4	6	5	5	5	5	5	5	5	6	6	-4	5	6	5	5	6	6	6	5
5	5	6	6	-4	6	5	-4	5	6	6	6	5	5	5	5	5	6	-4	5	5	5	5	-4	6	-4	5	5	6	6	6	6	6	6	6	5	6	5	5	6	6	5	-4	6	6	-4	6	5	6	5
6	6	5	5	5	-4	5	-4	6	5	-4	6	6	5	5	-4	-4	5	6	-4	6	5	-4	-4	6	6	-4	5	6	6	6	6	6	-4	6	-4	6	6	6	5	5	-4	-4	6	5	6	5	5	6	5
6	-4	5	5	6	-4	6	6	5	5	6	6	5	6	-4	6	-4	5	6	5	6	6	5	5	5	6	-4	6	5	5	6	6	6	5	-4	6	6	-4	-4	5	6	6	5	6	-4	6	5	5	5	5
5	5	5	5	-4	5	5	6	6	-4	5	6	5	6	5	6	-4	-4	5	-4	6	6	6	6	6	5	5	5	5	-4	6	6	6	6	5	6	6	6	5	6	5	6	6	5	5	-4	5	6	6	6
-4	5	5	5	6	5	6	5	5	-4	5	6	6	5	-4	5	-4	-4	6	6	5	6	6	5	5	6	6	6	5	6	6	5	5	6	6	5	5	6	6	5	6	5	5	6	6	5	6	6	5	6
-4	6	6	5	5	-4	6	6	6	6	5	6	5	6	6	-4	5	5	-4	6	5	5	6	6	5	5	5	6	6	6	-4	5	-4	5	5	6	6	5	5	5	6	6	6	5	6	5	-4	5	5	6
6	5	-4	5	5	6	-4	-4	5	5	6	6	6	5	6	-4	6	-4	5	5	6	6	-4	5	-4	5	5	-4	6	5	6	6	5	5	5	5	5	6	-4	5	6	6	5	5	5	5	6	6	-4	6
-4	5	5	6	5	5	6	-4	-4	5	5	5	5	5	6	5	-4	5	5	-4	6	5	6	6	6	5	5	5	5	-4	6	6	6	6	5	5	-4	6	5	5	5	5	5	6	5	-4	6	6	6	5
-4	6	5	5	6	5	5	6	6	5	5	-4	5	5	6	-4	5	6	6	5	6	6	6	5	5	6	5	6	6	5	6	5	5	6	6	6	6	6	6	6	6	5	5	5	-4	6	5	6	5	5
5	5	5	6	6	5	6	6	6	6	6	6	5	6	5	6	5	6	6	6	-4	6	6	6	6	6	5	5	6	6	6	6	6	6	6	5	5	5	5	6	6	5	5	5	5	5	6	-4	6	5
5	6	5	6	6	6	5	5	5	6	5	6	6	-4	6	6	6	5	5	5	6	-4	-4	5	-4	6	-4	6	6	5	-4	5	5	-4	6	5	6	-4	6	5	5	6	6	5	5	5	5	5	6	5
6	5	6	5	5	6	-4	5	6	6	5	5	6	6	-4	5	5	5	5	5	5	5	6	6	5	5	6	6	5	5	5	5	6	5	5	6	6	6	6	6	6	6	5	5	5	6	6	6	5	6
6	6	5	5	5	6	6	5	5	5	5	5	6	5	5	5	5	6	5	6	5	-4	5	5	-4	6	5	6	6	6	5	6	6	-4	6	6	5	6	-4	5	6	5	5	6	5	5	5	6	6	6
-4	6	5	6	5	6	-4	5	-4	6	5	5	5	6	5	6	5	5	6	6	5	5	6	5	6	6	6	5	6	6	5	-4	6	6	-4	6	-4	5	5	6	-4	-4	6	6	5	6	6	5	5	5
5	6	-4	6	6	6	6	6	5	5	5	5	5	5	6	5	5	6	5	6	6	5	5	5	6	6	5	6	-4	-4	6	5	6	-4	5	6	6	6	6	5	6	6	6	6	6	5	5	5	6	5
-4	6	5	5	5	5	6	5	6	6	5	6	5	6	6	5	5	6	6	6	5	5	5	5	6	5	6	-4	5	5	5	6	5	5	6	6	5	6	5	5	5	6	5	5	6	5	6	6	5	6
5	6	-4	5	5	5	5	6	5	5	-4	5	6	6	6	5	5	6	6	6	5	5	6	5	6	5	6	5	-4	5	6	6	6	6	5	5	6	6	6	-4	6	6	6	5	5	6	5	6	-4	6
6	-4	5	6	5	5	6	5	-4	6	5	5	6	6	5	5	6	6	-4	5	5	6	6	6	-4	6	6	-4	5	6	5	-4	5	5	6	5	6	-4	5	6	5	6	6	6	5	-4	5	5	6	-4
5	5	5	6	6	6	6	5	-4	5	6	6	6	6	5	6	6	5	5	5	5	6	6	6	5	5	6	6	5	6	5	6	6	6	-4	6	-4	6	5	6	5	5	-4	6	5	5	5	6	-4	6
-4	-4	5	6	6	5	5	5	5	5	6	6	5	5	6	6	6	-4	5	5	5	-4	5	6	5	6	5	6	6	5	5	6	6	5	6	5	5	5	5	5	5	6	5	5	5	6	6	5	5	5
5	6	6	6	5	-4	6	6	5	-4	-4	6	6	5	6	6	5	6	-4	6	5	-4	-4	5	5	6	6	6	-4	6	5	6	-4	6	6	6	5	6	5	-4	5	-4	5	6	6	6	5	6	5	6
5	-4	-4	5	6	-4	-4	5	5	6	6	6	5	5	6	5	6	6	5	5	-4	5	-4	5	6	6	5	6	6	5	6	5	-4	5	5	5	5	-4	6	6	6	6	6	5	5	6	5	5	6	6
5	5	6	6	5	5	5	5	5	-4	5	6	-4	5	5	6	5	-4	5	-4	5	6	5	6	5	6	6	6	6	6	-4	5	6	5	-4	6	5	5	-4	5	6	-4	5	5	6	5	6	-4	6	5
6	5	6	5	6	-4	6	6	6	6	5	-4	-4	6	5	5	5	5	6	5	6	5	5	5	6	6	6	-4	6	-4	6	6	5	6	-4	5	6	6	5	-4	5	6	5	5	6	-4	6	5	5	5
5	6	5	6	5	6	5	6	6	6	5	6	5	6	5	5	6	-4	6	6	6	5	6	6	5	6	6	6	6	5	6	6	5	6	5	-4	6	6	5	-4	5	-4	5	-4	6	5	5	5	6	5
6	6	6	6	6	5	-4	5	6	-4	5	6	5	-4	-4	5	5	-4	6	5	5	6	6	6	5	6	5	5	5	6	6	6	5	5	6	6	-4	5	6	5	6	6	5	5	5	5	-4	6	6	5
5	5	6	-4	5	6	6	5	6	5	6	-4	5	-4	5	5	5	-4	5	6	6	5	6	5	5	6	5	6	6	5	5	5	5	5	6	5	6	5	6	6	6	6	6	6	5	5	5	6	5	6
6	6	5	-4	5	6	5	5	-4	6	5	5	5	-4	5	6	5	-4	-4	5	-4	5	-4	5	5	5	5	6	6	6	6	5	5	5	-4	-4	6	6	5	6	6	6	6	5	5	5	5	5	5	6
6	6	6	6	5	5	5	5	6	5	5	6	5	6	6	6	6	6	6	6	5	5	6	6	5	5	6	5	6	6	6	5	-4	5	6	5	6	6	6	6	6	6	6	5	6	6	6	6	6	6
6	5	6	5	-4	6	5	5	6	6	5	6	6	-4	6	5	5	5	5	-4	-4	5	5	5	-4	6	5	-4	5	6	6	6	6	5	6	5	6	5	5	5	6	5	5	6	5	6	6	5	6	5
6	5	6	5	5	6	5	6	6	6	5	5	5	5	5	-4	6	5	5	6	6	5	6	6	6	6	6	5	6	6	-4	5	6	6	5	5	5	-4	5	6	6	5	-4	-4	6	5	-4	6	6	6
5	5	6	6	-4	6	6	-4	6	6	6	5	5	5	6	5	6	5	-4	5	5	5	5	5	6	6	6	6	6	5	6	-4	5	-4	-4	6	6	6	5	-4	-4	5	-4	6	5	-4	-4	5	6	5
5	5	6	5	6	-4	5	5	5	6	6	5	5	5	6	6	6	5	5	5	5	6	6	5	6	5	6	6	5	6	-4	5	5	6	5	5	6	6	-4	6	6	5	6	6	5	6	-4	5	6	5
6	6	5	5	5	5	6	6	6	6	6	-4	6	5	5	5	6	5	5	6	6	-4	6	6	6	-4	5	6	-4	5	5	5	5	5	5	5	5	6	5	5	6	5	5	6	6	5	5	5	6	6
-4	6	6	5	6	5	5	6	6	-4	-4	6	6	5	5	5	5	5	5	5	5	5	5	5	5	5	6	6	6	5	6	-4	-4	5	6	6	-4	6	5	6	6	6	5	6	5	5	5	5	5	6
6	5	6	6	5	-4	-4	-4	6	6	-4	6	-4	6	5	5	-4	5	6	6	5	5	-4	-4	6	6	5	5	5	6	6	5	-4	6	5	6	-4	6	5	6	-4	5	5	5	5	5	6	6	-4	6
6	6	6	6	6	5	6	6	6	5	5	6	5	6	6	6	6	6	6	5	5	5	5	-4	5	5	5	5	5	5	6	5	5	-4	5	6	5	5	-4	6	5	5	6	-4	-4	6	6	5	6	6
6	5	6	-4	5	-4	5	6	5	6	5	5	5	6	6	-4	5	-4	6	6	5	5	5	-4	5	6	5	6	6	5	5	6	5	5	5	6	5	5	6	6	-4	5	-4	5	6	6	6	5	5	6
5	5	5	5	6	6	5	-4	6	5	5	5	5	6	5	6	6	5	5	5	6	6	6	5	5	5	5	5	6	6	6	5	6	-4	-4	6	6	5	-4	6	-4	-4	5	5	-4	5	5	5	5	6
5	5	6	6	6	-4	6	5	5	5	6	5	5	6	5	-4	6	5	6	5	5	5	5	5	5	6	5	6	5	5	6	5	5	5	6	6	5	5	6	5	6	5	6	-4	-4	5	6	6	6	-4
6	5	5	5	6	-4	5	-4	-4	6	5	6	6	6	-4	5	6	5	-4	6	5	5	6	5	5	5	6	6	6	6	6	6	6	5	6	5	5	5	6	6	5	6	6	6	6	5	5	5	6	6
5	5	5	6	5	6	-4	6	6	6	6	6	5	-4	6	6	-4	6	6	5	6	6	6	6	6	-4	6	5	-4	5	6	6	5	6	5	-4	6	6	-4	6	6	6	5	5	-4	6	5	5	-4	5
5	-4	5	5	6	6	-4	5	5	5	6	-4	6	6	6	6	5	6	6	5	5	5	6	5	6	6	5	6	6	-4	5	5	6	-4	5	-4	5	6	-4	5	5	-4	-4	5	5	6	6	-4	-4	5
5	5	5	-4	6	5	5	5	-4	6	6	6	5	-4	6	6	6	5	5	5	6	6	6	5	5	5	6	5	5	-4	5	6	6	5	6	-4	6	6	5	6	-4	-4	5	5	6	6	6	5	5	5
5	6	6	5	5	6	6	5	6	6	-4	5	5	6	5	5	-4	-4	5	-4	6	6	6	6	6	5	5	6	6	5	-4	6	6	5	5	5	6	5	5	-4	-4	6	6	5	6	6	5	-4	6	-4
5	5	6	6	5	5	6	6	5	5	5	6	5	6	6	6	-4	5	5	5	5	5	-4	6	5	5	6	6	6	6	6	5	5	6	6	5	5	6	6	5	5	6	5	6	5	5	5	-4	6	6
6	5	5	5	-4	5	5	5	6	5	6	5	6	6	5	6	5	6	5	-4	6	6	-4	5	5	6	6	6	5	6	5	6	-4	-4	6	5	6	5	5	-4	5	6	5	6	-4	6	6	5	5	5
5	6	6	6	6	5	5	5	-4	-4	5	6	-4	6	6	5	6	6	5	5	6	6	5	5	6	6	5	6	6	6	6	5	5	6	6	6	5	-4	6	-4	5	-4	6	6	6	5	6	6	5	5
5	-4	5	-4	6	6	6	5	6	5	5	5	-4	5	5	6	5	5	5	6	5	6	6	5	6	5	-4	5	5	5	6	5	-4	5	-4	6	5	5	5	5	6	6	6	5	6	5	5	-4	5	6
6	6	5	6	5	5	-4	6	6	5	6	5	6	5	6	5	6	5	5	6	5	6	6	-4	5	6	6	5	5	6	6	6	5	6	6	-4	5	6	-4	6	6	6	6	5	6	6	5	-4	6	5
6	5	5	6	5	5	5	5	-4	5	5	6	5	6	6	6	5	5	5	5	5	5	5	5	-4	6	5	6	6	6	6	5	6	6	5	6	5	6	6	-4	6	5	6	5	5	5	5	5	-4	5
5	5	6	5	5	6	5	6	5	-4	6	6	5	6	5	5	-4	-4	6	6	-4	5	5	6	5	6	6	5	-4	-4	5	6	6	5	5	5	5	6	5	5	6	6	5	6	6	5	6	6	6	-4
-4	6	5	6	6	5	6	5	6	5	6	5	5	5	5	6	6	6	6	6	5	6	6	6	6	6	6	6	6	6	6	5	-4	5	6	5	5	5	6	6	5	5	5	6	6	-4	5	6	5	6
6	6	6	5	6	-4	6	5	6	6	6	6	6	5	5	5	5	5	-4	6	5	6	5	5	-4	6	5	5	5	6	5	5	6	5	-4	5	6	-4	5	-4	5	6	6	5	6	6	6	6	6	6
5	6	5	5	6	6	6	5	6	-4	6	5	6	5	5	6	5	5	5	6	5	-4	5	6	5	6	5	6	5	6	5	5	6	6	5	-4	6	5	6	5	6	5	6	6	6	-4	6	-4	6	-4
6	6	6	5	-4	5	6	5	6	-4	6	5	6	-4	5	-4	5	6	5	6	6	5	6	6	6	6	6	5	-4	5	6	-4	6	6	5	6	6	5	6	6	5	6	5	5	5	5	5	-4	5	6
5	6	5	6	5	5	6	5	-4	-4	6	6	6	5	6	6	-4	6	6	5	6	6	5	5	6	6	6	5	5	5	-4	5	5	6	6	6	-4	6	6	5	5	5	-4	6	6	6	6	5	6	-4
6	5	-4	6	5	6	5	-4	5	5	5	6	6	5	6	6	6	6	5	5	6	6	-4	5	5	-4	6	6	6	6	-4	5	-4	6	6	5	5	6	6	6	6	5	-4	5	6	6	5	6	-4	-4
5	6	5	6	6	-4	6	6	5	5	5	5	5	6	6	5	6	6	-4	-4	6	6	6	6	6	6	-4	5	5	6	5	5	5	5	6	6	6	6	6	5	5	6	6	6	5	5	5	5	5	5
5	5	-4	5	6	5	6	5	5	5	6	5	5	5	6	-4	5	6	5	5	6	5	5	5	6	5	5	6	5	6	6	6	5	5	6	6	6	5	5	6	6	6	5	6	6	6	6	5	6	6
-4	5	6	5	6	6	5	5	6	6	5	5	6	5	5	6	6	6	5	6	5	5	6	6	6	5	5	5	6	5	-4	-4	6	-4	5	5	6	5	6	-4	6	6	5	6	5	-4	6	5	6	5
-4	5	5	6	5	5	5	5	5	6	5	5	5	5	5	5	6	5	6	5	6	6	5	6	6	6	5	6	5	5	5	5	5	5	6	6	-4	6	6	5	5	5	5	6	6	6	6	6	5	-4
5	6	6	-4	5	-4	6	5	5	6	5	6	-4	5	6	6	5	5	5	5	5	6	6	5	6	6	5	5	6	6	5	6	5	-4	6	5	6	6	6	-4	5	6	6	6	5	5	5	5	5	6
6	-4	5	5	5	5	5	6	5	-4	5	-4	5	6	5	6	6	6	6	-4	6	5	6	5	5	6	5	6	6	5	6	5	5	5	-4	6	5	6	-4	5	6	5	5	6	5	6	6	6	5	6
6	6	5	6	5	5	5	5	6	-4	6	6	5	-4	6	5	5	6	6	6	5	6	5	6	6	6	-4	6	6	5	-4	5	-4	6	6	6	6	5	6	5	5	6	-4	6	6	5	6	5	6	5
6	-4	5	5	5	-4	5	-4	5	-4	-4	6	5	6	5	5	5	-4	6	6	5	-4	6	5	-4	5	5	5	6	6	6	-4	5	6	5	5	5	6	5	6	6	5	5	6	5	5	5	6	5	5
5	6	-4	-4	5	5	6	6	6	6	5	5	5	6	6	5	5	-4	5	6	6	6	6	6	6	5	5	5	6	5	6	6	5	6	-4	-4	6	6	-4	-4	6	5	6	5	6	6	6	5	5	5
6	6	-4	5	5	6	6	6	-4	6	-4	5	6	-4	6	6	5	6	5	6	-4	6	5	6	6	-4	5	5	5	5	6	6	5	5	6	5	5	6	5	6	6	5	-4	-4	6	-4	-4	5	6	6
5	6	6	5	5	6	6	6	6	6	5	-4	6	5	5	6	6	5	6	5	5	6	6	-4	5	6	6	5	-4	6	6	-4	6	6	6	6	6	6	5	6	5	6	6	6	-4	6	5	6	-4	6
6	5	6	5	6	6	5	6	6	5	6	5	-4	5	5	6	5	6	6	5	-4	-4	5	6	5	6	-4	5	-4	5	6	5	5	5	6	5	6	5	6	5	5	6	6	6	5	5	5	6	6	-4
-4	6	5	6	5	6	6	5	6	6	6	-4	6	6	-4	5	5	6	-4	6	5	-4	6	5	-4	6	6	6	6	5	6	6	5	5	5	6	-4	6	5	-4	6	5	5	6	6	5	5	5	5	5
6	6	6	5	6	6	6	5	5	6	6	5	5	5	6	6	5	6	6	5	6	6	6	5	6	5	6	6	5	5	6	6	5	5	6	6	6	5	5	6	5	6	5	6	-4	5	5	5	6	5
6	5	6	6	-4	5	-4	6	-4	6	6	-4	6	5	5	5	5	6	-4	5	5	6	5	5	6	6	5	-4	-4	5	5	-4	5	6	5	6	6	6	5	6	6	5	6	5	6	5	6	6	5	-4
6	6	6	6	6	5	6	6	6	5	5	-4	5	6	6	5	6	5	6	6	6	5	6	5	5	6	5	6	5	5	-4	5	-4	6	5	6	5	5	6	5	5	5	6	5	6	5	6	5	6	6
5	5	6	-4	6	-4	6	-4	5	6	6	5	-4	6	6	6	6	6	-4	-4	6	6	5	5	5	6	5	6	6	6	6	5	6	-4	5	5	6	5	5	5	5	5	5	5	5	6	5	6	5	5
5	6	5	-4	5	5	5	5	6	5	6	5	-4	6	-4	6	6	6	6	-4	-4	6	6	5	6	5	6	5	5	6	6	6	5	5	6	6	-4	5	5	-4	6	-4	-4	6	5	5	5	6	6	6
6	5	5	5	5	6	6	-4	5	5	5	-4	6	6	6	-4	5	5	5	5	6	6	6	6	5	5	6	5	-4	6	6	5	-4	5	6	6	6	6	6	5	6	5	6	-4	6	6	5	5	6	-4
5	6	5	-4	5	5	6	6	6	6	-4	-4	5	6	-4	5	-4	6	6	5	6	6	5	6	5	-4	-4	6	6	5	5	6	5	6	5	5	5	6	5	5	6	6	5	5	5	-4	5	5	6	6
5	-4	6	6	5	6	5	5	6	6	6	5	5	5	5	-4	6	5	6	6	-4	-4	-4	6	5	6	6	5	6	6	6	6	5	6	6	5	6	6	-4	5	6	6	5	-4	6	6	6	6	5	5
5	5	5	5	6	5	5	6	5	6	6	5	6	5	6	5	6	5	5	5	6	6	6	6	6	5	6	6	5	5	6	-4	5	-4	6	6	-4	5	5	5	6	-4	6	5	5	5	6	5	5	-4
-4	5	5	5	5	6	6	5	5	6	6	-4	5	5	5	-4	6	5	6	6	5	6	5	5	5	6	5	6	5	5	-4	5	6	5	5	6	5	6	6	5	6	5	6	5	6	6	5	6	5	5
6	5	-4	-4	6	5	5	6	-4	5	6	5	-4	6	5	5	5	6	5	5	-4	-4	6	-4	5	6	5	5	5	6	-4	6	5	5	6	5	6	6	6	5	5	6	6	5	5	6	6	5	6	6
5	6	-4	5	5	5	6	6	-4	5	5	-4	-4	6	6	6	-4	6	5	5	5	5	6	5	6	5	5	-4	6	6	5	5	6	-4	5	-4	6	5	6	6	5	5	5	5	6	5	5	6	6	5
5	5	6	6	5	5	5	-4	5	6	5	5	6	-4	6	6	5	5	-4	5	5	5	6	5	6	-4	5	6	6	5	6	5	5	5	5	6	5	6	6	5	6	6	5	6	6	6	-4	5	6	6
6	5	5	5	6	6	5	5	-4	5	5	5	5	6	5	6	-4	6	6	5	5	6	6	5	5	6	5	5	6	5	6	5	-4	5	6	6	6	6	5	-4	5	-4	5	6	5	6	6	6	6	-4
5	5	6	5	6	5	6	6	5	-4	5	-4	6	6	-4	5	5	5	6	5	5	6	-4	5	5	6	6	6	6	6	6	-4	6	6	6	5	6	5	-4	5	-4	6	5	-4	5	5	6	5	6	5
6	6	5	5	6	5	6	5	-4	6	-4	6	6	5	-4	6	5	6	6	5	6	5	6	5	-4	-4	-4	5	5	5	5	6	-4	6	6	6	5	6	6	6	5	6	6	6	-4	5	6	5	5	6
6	6	5	6	6	6	5	6	6	5	6	6	5	-4	-4	6	5	6	5	5	6	6	-4	6	6	5	6	-4	5	6	-4	6	5	-4	6	6	5	5	5	6	6	-4	5	5	6	6	6	5	5	5
5	5	5	-4	6	5	6	5	6	6	6	5	6	5	5	6	-4	-4	6	-4	-4	-4	5	6	5	5	6	6	5	6	5	5	6	5	6	5	5	5	6	5	6	-4	5	6	6	5	6	5	5	5
5	6	6	6	-4	5	6	-4	5	6	6	5	6	5	5	6	-4	5	5	5	6	5	5	5	5	5	6	5	6	6	6	6	5	6	6	6	6	5	-4	-4	6	5	5	6	6	5	5	5	6	6
-4	5	5	5	6	6	5	5	6	5	6	-4	6	6	5	5	6	6	5	5	5	6	5	6	6	-4	-4	6	5	6	6	5	6	5	5	6	5	6	6	5	6	6	5	-4	6	5	6	5	5	6
6	-4	6	6	-4	-4	5	6	6	-4	6	5	5	6	5	6	5	5	-4	5	-4	6	6	5	5	6	6	6	6	5	6	5	6	6	5	6	6	6	5	5	6	5	5	6	6	6	6	-4	5	5
5	6	6	6	6	6	6	5	5	5	6	6	5	5	5	6	5	6	5	5	5	6	5	5	5	6	5	5	6	5	5	5	6	6	6	6	5	5	5	6	6	5	6	5	6	6	5	5	5	-4
5	5	5	5	-4	6	5	5	6	6	5	5	6	5	6	5	6	5	6	-4	5	5	-4	6	5	6	6	-4	5	6	6	5	5	5	5	5	-4	6	5	5	-4	6	-4	5	6	5	5	6	5	5
6	6	5	6	6	6	6	6	6	5	-4	-4	6	5	6	5	6	5	5	6	5	5	5	5	6	5	-4	5	5	6	5	5	6	5	6	5	5	6	6	5	6	6	5	5	5	5	6	6	6	5
6	5	6	-4	5	6	5	6	6	5	5	5	5	5	5	6	5	6	5	5	5	5	6	-4	-4	6	5	6	5	5	5	6	5	6	6	6	5	6	6	-4	6	6	6	6	6	-4	5	5	6	5
6	-4	5	5	5	6	5	6	5	6	5	6	-4	5	6	6	6	5	-4	6	6	6	6	5	6	-4	6	-4	-4	-4	6	5	-4	6	5	-4	5	5	6	6	6	5	6	5	6	-4	6	6	6	5
5	6	-4	6	-4	5	5	6	5	-4	6	5	5	6	6	-4	5	5	6	5	6	6	5	6	6	6	-4	6	5	6	6	5	5	-4	6	6	5	5	-4	-4	5	-4	-4	5	6	5	6	6	5	6
6	-4	6	6	6	6	6	5	6	5	6	6	6	5	6	5	6	6	-4	6	6	5	6	6	5	6	6	5	6	5	5	6	-4	5	5	6	5	6	6	5	5	6	5	6	-4	6	5	5	-4	6
5	6	6	6	5	5	5	6	6	5	6	6	5	6	6	6	5	-4	-4	6	5	6	6	5	6	6	6	5	5	5	5	-4	6	5	6	5	6	6	5	6	5	6	5	6	5	-4	5	5	6	5
6	5	6	5	-4	6	6	5	6	5	5	5	5	5	-4	6	5	5	-4	6	6	5	6	5	6	-4	5	5	6	6	5	6	5	5	6	5	6	5	6	6	6	5	5	5	6	6	6	5	5	6
5	5	6	6	-4	5	6	5	5	6	-4	-4	5	5	5	6	6	-4	5	6	6	6	6	5	5	5	6	6	5	6	5	-4	6	5	6	5	5	5	6	5	6	6	6	5	6	6	6	6	-4	6
6	5	6	5	6	-4	6	6	6	5	6	5	6	6	-4	-4	5	5	5	6	6	5	5	6	5	6	6	5	6	5	6	5	6	6	6	6	6	5	6	5	6	5	-4	6	-4	6	5	5	5	5
5	-4	-4	5	6	6	5	5	6	6	5	6	6	-4	6	6	6	5	6	6	5	6	5	6	6	6	5	6	6	5	5	6	5	5	5	5	6	6	6	6	6	5	6	5	6	5	6	5	5	6
5	-4	6	5	5	6	6	6	5	6	5	-4	-4	5	6	5	5	5	6	-4	5	-4	-4	6	5	5	6	6	5	5	5	5	-4	5	6	6	6	6	6	6	5	5	-4	5	-4	-4	5	-4	5	-4
5	5	5	-4	6	-4	6	5	5	5	5	5	5	5	5	5	5	6	5	5	6	6	5	6	6	-4	-4	-4	6	5	6	5	5	6	6	5	5	5	5	5	6	6	5	6	-4	5	-4	6	-4	-4
5	6	6	6	6	5	6	6	5	5	-4	5	-4	6	5	-4	5	6	5	5	5	5	6	6	5	6	5	-4	6	6	6	6	6	5	-4	5	5	5	-4	5	6	-4	5	6	6	6	5	6	6	5
6	6	5	6	5	5	5	5	-4	6	6	5	6	5	5	6	-4	6	6	6	-4	6	5	-4	6	6	6	6	5	5	5	5	6	6	5	-4	5	6	5	5	5	5	5	5	6	5	6	5	5	6
6	6	6	-4	5	5	5	6	6	5	-4	5	6	5	6	6	6	5	5	-4	5	5	6	5	6	5	-4	6	5	6	6	5	-4	6	-4	5	-4	5	5	5	6	5	6	-4	-4	5	6	5	6	5
-4	6	5	5	-4	6	-4	5	6	6	6	6	5	6	5	6	6	6	6	5	5	5	6	6	6	5	5	5	5	6	-4	5	6	-4	5	-4	-4	6	5	-4	5	5	6	6	5	5	5	6	6	5
6	6	-4	5	6	-4	-4	6	6	5	5	5	6	-4	6	6	6	5	6	5	5	6	6	5	6	6	6	6	6	5	5	5	5	5	6	5	6	6	5	5	6	5	6	5	6	5	6	5	6	5
5	5	6	6	5	6	6	6	5	6	-4	-4	6	5	6	5	5	5	5	6	6	5	-4	6	-4	6	-4	-4	6	6	-4	6	-4	5	6	-4	5	5	-4	5	-4	6	5	6	5	5	5	6	6	6
5	-4	6	5	5	5	6	6	5	6	6	5	-4	6	6	5	5	5	6	5	-4	6	6	-4	6	6	6	6	6	5	5	5	6	6	5	6	5	-4	5	6	6	5	5	5	5	6	6	6	5	5
-4	6	6	6	-4	6	-4	5	-4	-4	6	5	5	5	6	-4	-4	-4	5	5	6	6	6	6	5	6	-4	5	-4	-4	6	6	6	6	6	6	6	5	6	6	5	6	6	5	6	5	5	6	6	6
6	6	6	5	5	6	6	5	5	6	6	5	6	6	-4	6	6	6	6	6	5	5	-4	5	5	6	-4	6	6	-4	6	5	5	-4	5	5	5	6	-4	5	6	6	6	-4	5	5	6	-4	6	-4
5	-4	6	6	-4	5	5	-4	5	6	5	5	5	6	5	5	6	6	5	5	6	-4	-4	5	6	5	5	6	6	6	6	5	5	5	5	6	6	5	6	5	5	6	5	5	5	5	5	5	5	5
6	-4	6	6	5	5	-4	5	6	6	5	6	6	6	6	5	5	6	-4	5	6	6	5	6	5	5	5	5	6	5	6	-4	5	-4	6	5	6	5	6	-4	5	5	6	6	-4	6	6	6	6	6
-4	5	-4	5	6	6	6	6	5	5	6	6	6	5	6	-4	5	6	6	6	5	6	-4	-4	5	5	-4	6	6	5	-4	-4	6	5	6	-4	6	6	6	5	-4	5	6	6	5	6	6	5	5	6
6	-4	5	5	5	6	6	5	-4	5	5	6	6	5	5	5	6	5	5	6	5	6	6	-4	5	-4	6	6	6	-4	6	6	5	5	6	6	6	6	-4	5	5	5	6	6	6	6	6	5	6	5
5	5	-4	5	6	5	6	6	-4	5	-4	5	6	6	5	6	5	-4	5	6	5	6	-4	5	6	6	-4	5	5	5	5	5	5	-4	5	5	6	6	6	5	6	6	6	-4	6	5	6	6	5	5
5	6	6	6	5	6	5	6	6	6	5	5	-4	6	6	5	6	5	6	5	5	5	6	6	6	6	6	6	6	6	6	6	6	6	6	6	-4	6	5	5	5	6	5	-4	-4	5	5	6	5	5
5	5	-4	5	-4	6	-4	5	6	6	5	5	5	5	6	5	-4	5	-4	-4	6	5	5	5	6	5	6	5	5	-4	-4	5	-4	5	-4	6	6	6	5	5	5	5	6	5	5	-4	5	5	6	5
6	6	6	6	6	5	6	6	6	5	-4	5	6	6	6	5	6	6	6	6	5	5	5	-4	6	5	5	5	5	5	5	6	6	6	6	5	5	6	6	5	5	5	6	5	6	5	5	5	-4	6
6	6	5	5	-4	-4	-4	-4	5	6	6	6	5	6	5	-4	5	6	5	6	5	6	6	5	5	6	5	5	6	6	-4	5	6	5	6	5	5	5	6	5	6	5	6	5	5	5	-4	5	5	5
6	5	5	5	6	5	6	6	6	5	5	5	5	6	-4	5	5	-4	5	6	5	6	5	6	6	6	6	5	5	5	6	6	-4	5	5	6	5	6	5	5	5	6	6	6	-4	6	6	6	6	-4
5	5	6	-4	6	5	5	5	5	5	5	5	6	6	6	6	5	6	5	5	5	5	5	5	6	5	6	6	6	5	5	6	5	5	5	6	6	-4	6	5	5	6	6	5	6	5	6	6	5	5
6	6	-4	6	6	5	5	5	-4	5	5	5	6	5	5	5	5	6	5	5	5	6	-4	6	-4	6	5	5	6	5	6	6	5	5	5	6	5	6	6	5	5	5	6	5	5	5	5	5	6	6
-4	5	5	-4	5	5	6	6	5	6	5	6	5	6	6	5	5	6	6	5	6	5	6	-4	5	5	5	5	6	6	6	6	5	5	5	5	5	5	5	6	5	5	6	6	6	5	5	5	6	5
6	5	5	5	5	5	6	6	6	5	6	6	5	6	6	6	6	6	5	6	5	-4	6	5	5	6	5	5	6	-4	5	5	6	6	6	5	-4	6	5	-4	6	-4	6	-4	-4	5	5	6	5	6
6	5	5	5	5	-4	5	-4	5	5	6	6	5	6	5	6	5	6	6	-4	-4	5	5	6	6	-4	5	6	6	5	6	6	5	6	5	5	-4	5	5	6	6	6	5	6	-4	5	5	6	5	-4
6	5	5	6	5	5	-4	6	5	-4	6	5	5	6	5	6	-4	5	-4	5	6	6	5	6	6	-4	6	6	5	6	5	6	-4	6	-4	6	5	6	-4	5	6	5	5	6	5	6	5	6	6	5
6	5	6	6	-4	6	-4	6	5	6	6	5	5	6	5	5	-4	-4	5	6	6	5	5	-4	6	5	6	6	5	6	5	-4	5	6	5	-4	5	6	5	5	5	6	6	6	6	5	6	5	5	5
5	5	6	5	6	5	6	6	6	6	5	6	5	5	5	5	-4	-4	5	6	6	6	6	5	6	5	5	-4	5	5	5	5	5	5	-4	-4	6	6	5	5	6	6	5	6	5	6	-4	5	5	-4
5	6	6	6	6	6	6	6	5	6	-4	6	6	6	6	5	5	6	-4	5	5	5	-4	5	5	5	6	5	6	6	6	6	5	6	5	-4	5	5	6	5	6	6	5	5	6	6	6	5	6	5
5	5	5	6	5	6	-4	6	-4	6	5	6	6	5	5	5	6	-4	5	-4	5	6	-4	6	-4	-4	6	5	5	5	6	6	6	5	5	6	5	6	6	-4	6	6	6	6	5	5	5	5	6	6
6	-4	5	5	5	6	5	-4	6	6	-4	5	5	6	6	6	6	6	5	6	5	5	6	6	5	6	6	5	5	5	6	-4	6	5	-4	5	6	6	6	-4	5	-4	6	-4	5	5	5	5	6	5
5	6	6	-4	5	5	6	5	-4	6	6	5	6	6	-4	6	6	-4	5	-4	6	6	6	5	5	6	6	6	6	5	5	6	6	6	5	5	5	5	6	6	6	5	5	6	6	5	5	5	6	-4
5	-4	6	5	6	6	5	5	6	5	5	5	6	5	5	5	5	6	6	-4	5	5	-4	5	-4	6	6	5	5	5	5	6	6	5	6	5	-4	5	5	6	5	5	6	6	6	-4	5	6	5	-4
6	6	5	-4	6	6	-4	6	6	-4	5	6	6	6	5	5	5	6	-4	5	5	6	6	6	5	5	6	5	6	6	5	5	5	6	5	6	6	6	5	6	-4	5	6	6	6	5	5	6	6	5
5	-4	5	6	6	5	6	5	6	6	-4	5	5	5	5	6	5	-4	-4	5	-4	6	6	5	-4	5	5	5	6	5	5	6	5	5	-4	6	6	5	-4	5	6	6	5	6	6	6	5	6	5	5
6	5	-4	6	6	5	6	-4	6	6	-4	5	6	5	5	6	6	5	-4	5	5	6	6	5	-4	6	5	6	5	5	5	5	5	-4	5	-4	5	5	-4	5	5	6	5	6	5	-4	6	6	6	5
6	6	6	5	5	5	6	6	5	-4	6	6	5	-4	6	5	6	-4	6	6	5	6	-4	6	6	6	5	-4	5	5	5	6	6	6	-4	5	5	-4	6	6	6	6	6	6	6	-4	5	6	6	6
6	6	5	6	6	6	6	6	5	-4	6	6	6	6	6	5	6	5	5	6	6	-4	-4	6	-4	5	6	5	6	-4	6	5	5	6	5	6	6	-4	6	6	-4	6	5	5	5	5	6	6	-4	5
6	6	5	5	5	6	6	5	6	6	6	6	5	5	6	6	5	-4	6	5	5	5	6	6	5	6	5	6	-4	5	6	5	6	5	5	5	5	5	6	5	5	-4	6	5	6	5	6	6	5	5
6	6	6	6	5	5	5	-4	6	6	5	-4	6	5	5	6	6	5	6	5	6	5	-4	6	5	5	5	6	5	6	6	5	5	6	5	5	6	-4	5	5	6	6	5	6	6	6	-4	5	6	6
6	5	5	5	6	5	6	6	6	5	6	5	5	5	6	5	-4	6	-4	5	6	6	5	5	5	5	5	5	-4	5	5	5	5	5	-4	5	-4	5	5	5	5	6	5	6	5	5	5	5	5	5
6	5	6	6	5	5	5	5	6	6	6	5	5	5	5	-4	-4	6	5	5	6	5	5	6	5	-4	-4	5	6	6	6	6	6	6	5	5	6	5	5	6	5	6	6	5	-4	5	5	5	6	5
6	5	5	6	-4	-4	5	6	5	5	-4	5	6	5	5	6	6	5	6	5	5	5	-4	6	-4	6	6	5	5	5	5	6	6	5	5	5	5	6	6	6	5	5	6	5	5	5	6	5	6	6
-4	6	5	-4	5	-4	6	5	6	6	5	5	6	6	-4	6	-4	5	5	5	5	-4	6	5	5	5	5	6	5	5	5	6	-4	6	6	5	6	5	-4	-4	5	6	5	5	-4	6	5	6	6	-4
-4	5	6	5	5	6	5	5	5	5	5	-4	6	5	5	6	5	6	6	6	5	6	-4	6	5	5	5	5	6	6	6	5	5	5	5	5	6	6	6	5	6	5	5	-4	6	6	-4	5	6	6
5	-4	5	6	6	-4	5	6	-4	6	5	5	6	5	6	6	5	-4	-4	5	5	6	6	5	6	6	6	5	6	5	6	5	5	5	6	5	6	6	-4	5	-4	6	6	6	6	5	-4	6	6	6
5	5	5	6	5	6	5	5	5	5	5	5	6	-4	5	5	5	-4	6	5	6	6	6	6	5	5	-4	5	5	5	-4	6	6	5	6	5	5	6	5	5	5	5	5	6	5	6	5	5	6	5
6	6	6	5	-4	-4	-4	-4	5	6	6	5	6	6	6	5	6	6	5	-4	-4	-4	6	5	6	-4	-4	5	6	-4	6	6	5	6	5	5	6	5	5	6	6	-4	6	-4	6	5	6	-4	5	6
-4	6	6	5	5	5	6	6	5	6	5	6	6	5	6	6	5	6	5	-4	6	5	5	5	5	6	5	6	-4	5	5	5	6	-4	5	6	6	5	-4	5	5	6	5	6	6	6	5	5	5	6
6	5	5	6	6	6	5	6	5	6	6	-4	5	5	-4	6	6	6	6	6	6	5	6	5	5	6	5	5	5	5	6	6	5	5	5	-4	5	6	5	5	6	-4	5	6	6	-4	5	5	5	5
6	5	5	6	6	6	6	6	6	6	6	-4	5	6	6	6	-4	5	-4	-4	6	5	5	6	6	-4	6	-4	5	5	5	6	5	6	-4	5	6	6	-4	5	5	6	6	6	6	5	6	5	6	5
5	6	5	-4	5	6	6	6	5	-4	5	5	6	5	5	6	-4	6	6	5	6	-4	6	-4	5	-4	5	-4	6	-4	6	5	-4	6	5	5	5	5	-4	5	6	-4	5	6	5	5	5	5	6	-4
6	6	5	5	6	5	5	5	5	5	-4	6	5	6	6	5	5	5	5	6	5	-4	5	6	-4	5	5	6	6	6	6	5	5	6	6	6	5	5	6	5	6	5	5	6	6	5	6	-4	5	6
6	5	6	6	5	6	5	5	6	5	6	6	5	5	5	6	6	6	-4	6	5	5	5	5	5	6	6	-4	5	6	5	-4	5	5	5	5	5	6	5	6	5	-4	5	6	6	-4	5	5	-4	5
6	5	6	6	-4	6	5	6	5	6	5	6	6	6	6	6	6	-4	5	6	6	-4	6	6	6	6	5	5	6	5	6	5	6	-4	5	5	5	6	5	6	5	6	6	6	5	5	-4	6	5	6
6	5	-4	6	5	6	5	5	5	5	5	5	6	-4	6	5	5	5	6	6	5	5	5	5	6	6	6	6	6	6	-4	-4	5	6	6	-4	5	5	5	6	6	-4	5	6	5	5	5	6	5	5
6	6	5	-4	-4	6	6	6	6	5	6	5	-4	5	5	6	6	5	6	5	6	5	6	5	5	-4	5	5	6	5	6	-4	5	5	6	6	6	6	6	5	6	6	6	5	6	5	6	-4	5	5
-4	6	5	5	5	6	5	-4	6	6	6	5	5	6	6	5	5	5	-4	-4	5	5	5	5	6	-4	6	6	5	5	-4	5	6	-4	-4	5	-4	5	-4	5	5	6	6	5	5	-4	5	6	5	6
-4	5	6	5	6	5	6	6	5	6	6	6	5	5	-4	5	6	6	6	5	6	6	5	6	6	6	5	5	6	5	5	6	5	-4	6	6	-4	-4	5	5	5	5	5	6	6	6	6	6	6	6
5	5	5	5	5	6	6	6	5	5	6	6	5	6	6	-4	6	6	5	5	5	6	5	5	5	5	5	6	5	5	5	6	6	5	6	6	5	5	-4	6	6	6	6	5	5	6	-4	5	6	5
6	-4	5	6	5	5	6	5	5	5	-4	5	6	6	6	5	6	5	5	5	6	5	6	6	6	-4	5	6	5	6	6	6	6	5	5	6	6	5	6	5	6	6	5	6	-4	-4	6	5	5	6
6	6	-4	-4	5	6	5	5	5	6	-4	6	5	6	6	5	-4	5	6	6	6	6	-4	5	5	6	5	-4	6	6	6	5	-4	-4	6	5	6	5	5	5	6	5	-4	5	5	5	5	5	5	5
6	6	6	6	6	5	-4	5	5	-4	-4	-4	6	5	6	5	6	5	-4	5	5	6	5	5	6	6	6	5	5	5	5	5	5	-4	5	5	6	6	5	5	5	5	5	5	-4	6	6	5	5	6
5	6	5	6	6	5	5	6	6	5	-4	-4	5	6	5	5	5	5	6	6	6	-4	-4	6	-4	6	6	-4	5	6	6	-4	5	6	-4	-4	5	6	5	5	6	5	5	6	5	6	5	5	5	6
6	5	5	5	5	6	5	5	6	-4	5	-4	5	6	6	6	6	5	5	5	6	6	6	5	5	5	5	-4	6	5	6	6	5	5	6	6	5	5	-4	6	5	5	-4	6	6	6	5	5	5	6
6	6	6	5	5	5	5	6	5	5	5	6	6	5	5	6	5	-4	6	6	6	5	5	6	5	6	-4	-4	5	5	5	5	6	6	6	6	6	5	5	-4	5	5	5	6	6	6	5	-4	6	6
6	-4	-4	6	6	5	6	5	-4	-4	6	6	6	6	5	5	6	5	5	5	6	6	6	6	5	6	6	6	5	5	5	5	5	5	6	5	6	5	-4	6	6	6	5	5	5	-4	5	-4	6	5
5	6	-4	5	5	-4	6	-4	6	5	6	5	-4	5	5	5	6	6	6	5	5	5	5	5	5	6	5	-4	-4	5	5	6	6	6	5	5	5	5	6	6	5	6	5	6	-4	5	-4	5	5	5
5	6	6	-4	5	6	6	6	5	5	5	5	5	-4	5	6	5	-4	-4	6	5	6	6	5	5	5	5	5	6	5	6	-4	6	6	6	5	6	5	6	5	5	5	-4	5	5	6	5	6	5	5
5	5	5	5	6	5	-4	5	6	6	5	5	5	5	5	6	5	6	5	6	5	6	-4	6	5	5	5	6	5	5	6	6	5	6	6	5	6	6	6	5	6	5	6	6	6	5	5	-4	5	5
5	5	6	6	6	6	6	5	6	5	5	6	5	5	6	6	5	6	6	6	6	6	6	6	5	6	6	6	6	5	5	6	-4	6	5	-4	5	5	6	6	5	6	6	6	5	6	-4	6	6	6
5	6	5	6	5	6	5	6	5	6	5	6	5	-4	6	6	-4	5	5	5	5	6	6	6	6	6	6	-4	6	5	5	5	-4	6	6	6	5	5	6	6	-4	5	6	5	-4	6	6	-4	5	5
6	6	6	6	6	6	6	6	5	5	5	6	6	6	6	6	5	5	6	5	6	5	5	6	6	6	5	5	5	5	5	5	-4	6	5	6	-4	5	5	6	6	6	5	6	5	5	6	-4	6	5
5	6	5	6	-4	6	6	6	6	5	-4	6	6	6	6	6	-4	6	6	6	5	-4	5	6	6	5	6	5	6	-4	5	6	6	5	5	6	5	5	5	6	5	6	5	5	6	5	-4	6	5	6
6	6	5	-4	-4	6	6	5	6	6	5	6	5	6	5	-4	5	5	5	5	-4	6	6	6	5	5	5	6	5	6	5	-4	6	6	-4	6	-4	6	6	-4	5	5	5	5	6	6	5	6	6	-4
5	5	6	5	6	6	6	5	5	5	-4	5	-4	6	6	5	5	5	5	6	5	5	6	5	6	6	-4	5	5	6	5	5	5	-4	5	6	5	6	5	6	5	-4	5	6	5	-4	5	5	5	6
6	-4	6	6	6	6	5	5	6	5	6	6	6	6	6	6	6	-4	5	6	-4	6	6	5	5	6	-4	6	-4	5	5	6	5	5	6	6	-4	6	6	5	6	6	-4	5	6	5	6	5	6	6
6	5	5	5	6	6	5	6	5	6	5	-4	5	-4	6	5	6	5	5	6	6	5	-4	-4	6	6	6	6	5	6	6	5	5	6	6	-4	6	6	5	5	6	-4	5	5	6	5	6	-4	5	6
5	6	6	6	5	6	-4	6	5	6	-4	5	-4	6	6	5	6	5	-4	6	5	5	6	5	6	-4	-4	6	5	5	5	6	5	-4	6	5	5	6	5	6	6	6	6	5	6	5	-4	5	-4	6
5	6	5	5	6	5	5	5	5	5	6	5	5	5	-4	-4	6	5	5	6	5	5	6	-4	5	6	6	5	5	5	5	6	5	5	5	-4	5	6	6	6	5	-4	6	6	5	5	6	5	5	5
6	6	-4	5	6	5	5	5	5	6	-4	5	5	5	6	5	5	-4	6	6	5	6	6	6	6	6	6	-4	5	5	5	6	-4	6	6	6	6	6	5	6	6	6	5	5	5	6	5	6	6	5
-4	5	6	5	-4	6	5	5	5	6	5	-4	5	5	5	5	-4	6	-4	5	5	-4	6	5	6	6	5	6	5	5	5	6	5	6	6	-4	5	5	-4	5	6	5	6	-4	6	5	5	5	6	-4
5	6	6	5	-4	5	6	-4	5	6	5	6	6	-4	6	-4	-4	6	6	5	-4	5	5	5	-4	5	6	6	5	5	6	5	5	6	6	5	-4	5	5	6	6	-4	5	6	5	6	5	5	6	5
5	-4	5	5	6	5	6	-4	6	-4	5	-4	6	6	5	6	5	5	5	5	6	5	6	6	6	5	6	5	6	5	6	6	6	5	6	6	6	6	6	5	5	5	5	5	6	6	6	6	-4	6
6	5	6	6	5	5	6	6	5	5	5	-4	6	6	5	5	5	5	6	6	5	6	5	5	6	6	5	6	5	6	6	6	6	5	6	5	-4	6	5	6	5	-4	6	5	5	5	6	5	5	6
5	5	-4	6	6	6	6	5	5	6	5	5	5	6	-4	-4	6	6	-4	5	6	6	5	6	6	5	6	-4	-4	6	6	5	5	5	6	6	5	6	-4	6	6	6	-4	-4	5	5	6	6	5	6
6	-4	-4	5	6	6	6	5	5	6	5	6	-4	5	5	5	6	6	5	5	6	6	6	5	-4	-4	5	5	5	6	5	5	5	6	5	6	6	5	-4	-4	-4	5	5	6	-4	5	5	6	5	6
5	6	5	6	6	5	6	5	6	6	5	6	5	5	5	6	-4	6	5	6	5	5	5	6	-4	-4	5	6	5	5	5	6	5	5	5	6	5	-4	5	6	6	5	5	5	6	-4	6	5	5	6
5	6	5	5	5	5	6	5	5	6	-4	6	-4	5	6	5	6	6	-4	6	5	5	5	6	6	5	5	5	5	5	-4	5	6	-4	-4	5	6	5	6	5	-4	-4	5	5	5	6	6	6	-4	5
5	-4	6	6	6	6	-4	5	6	6	6	5	6	5	6	6	6	5	5	5	6	6	-4	5	6	6	5	5	-4	6	6	6	-4	5	5	6	6	6	6	5	5	6	6	5	6	-4	-4	6	5	-4
5	-4	5	-4	-4	6	6	5	5	5	5	6	6	5	6	6	6	6	5	6	6	6	6	5	-4	5	5	6	6	5	5	6	5	6	6	5	6	5	6	5	5	6	6	6	6	6	-4	6	6	5
5	5	-4	5	6	5	6	6	6	5	6	6	-4	6	5	6	5	6	6	-4	6	5	5	6	6	5	6	5	5	-4	6	6	5	5	6	5	5	6	6	6	5	5	6	5	6	6	6	5	6	6
6	5	5	-4	-4	5	6	5	6	5	5	5	6	5	5	6	6	5	6	5	5	5	5	6	6	6	5	5	6	6	6	5	5	6	-4	5	6	5	5	6	5	6	5	-4	5	-4	6	5	-4	6
5	6	-4	5	5	5	6	6	5	5	5	6	6	-4	5	5	6	6	6	6	5	5	-4	5	5	6	6	6	6	6	6	5	5	5	5	5	5	-4	5	6	5	6	5	6	5	5	5	6	5	5
5	-4	5	6	5	6	5	6	6	5	5	6	5	6	6	6	6	6	5	-4	6	5	5	6	6	6	5	-4	6	6	6	5	6	5	6	5	6	6	-4	5	5	5	6	6	6	6	5	6	5	6
6	6	5	6	5	5	6	5	5	6	6	-4	5	5	5	5	-4	5	6	5	5	5	5	5	6	-4	6	6	6	6	5	5	-4	6	6	6	6	5	5	5	6	5	6	5	-4	-4	5	6	5	6
-4	5	5	5	5	-4	6	5	-4	6	6	5	5	-4	6	5	5	6	6	-4	-4	6	6	6	5	-4	6	-4	6	5	5	5	6	6	6	5	5	5	-4	-4	-4	6	5	5	5	-4	-4	6	6	6
-4	5	-4	-4	6	5	5	6	5	6	5	6	5	6	6	6	6	5	6	-4	5	6	6	-4	-4	5	5	6	6	6	6	6	6	6	6	5	5	6	5	6	-4	6	5	5	6	6	5	6	5	5
5	5	6	6	5	6	6	5	6	6	-4	6	-4	5	5	-4	6	6	6	6	6	-4	6	5	6	6	6	5	5	6	6	6	5	5	6	5	5	6	6	6	5	5	6	6	5	5	5	6	5	6
5	6	6	5	-4	6	6	6	5	6	-4	5	5	5	6	5	6	6	6	5	5	6	6	6	6	5	6	-4	6	6	5	6	5	6	5	5	6	6	6	5	6	6	-4	5	5	6	6	5	-4	6
5	5	-4	6	6	5	6	6	6	6	5	5	5	5	6	-4	-4	5	5	6	5	6	5	5	6	6	-4	5	5	5	6	6	6	5	6	5	5	-4	6	5	6	6	5	5	5	6	6	6	6	5
6	5	6	5	5	6	5	6	5	6	-4	6	5	5	6	5	6	5	-4	6	6	-4	5	5	5	-4	5	6	5	6	-4	5	6	5	-4	6	5	5	5	5	6	6	6	6	5	5	5	5	6	6
6	6	5	6	5	6	5	5	6	5	5	5	-4	5	5	-4	6	6	6	6	6	6	5	6	5	5	5	6	6	5	5	6	-4	6	-4	5	6	6	5	6	5	-4	-4	-4	5	6	6	6	-4	6
5	5	-4	5	-4	5	6	6	5	6	5	6	-4	5	6	6	5	5	6	5	5	5	6	6	5	6	6	6	5	6	6	6	6	6	6	5	5	5	5	-4	5	5	5	5	5	-4	6	6	5	5
6	-4	-4	6	6	-4	-4	6	6	5	-4	5	-4	6	6	6	6	-4	-4	6	5	5	6	6	6	6	6	6	6	6	5	5	6	5	6	-4	5	5	5	5	5	6	6	5	5	5	6	5	5	6
5	5	5	6	-4	6	6	-4	-4	6	6	5	-4	5	6	6	6	6	5	5	6	6	5	6	5	6	6	5	5	6	-4	5	5	6	6	6	6	6	6	6	6	6	5	6	5	5	5	6	5	-4
6	6	6	5	5	6	5	5	6	5	6	5	6	6	-4	6	5	6	-4	6	6	-4	-4	5	6	5	6	5	5	-4	-4	5	5	6	-4	6	5	6	6	6	6	6	-4	5	5	6	5	5	6	5
6	5	6	5	6	5	5	-4	6	5	5	5	6	5	5	6	5	6	5	5	5	6	5	5	6	5	5	6	5	6	5	5	5	6	5	6	-4	5	6	5	5	6	-4	6	5	6	-4	5	-4	6
6	6	5	6	6	6	6	5	6	6	6	6	5	5	6	5	6	6	-4	-4	5	6	6	5	6	5	6	-4	5	6	-4	6	-4	5	-4	5	6	5	6	5	5	6	5	6	-4	5	-4	6	5	-4
6	5	5	5	5	-4	-4	6	5	6	5	5	6	5	5	5	6	6	5	5	5	5	6	5	5	-4	6	6	5	6	5	6	5	6	5	5	6	6	6	-4	6	5	6	6	5	5	5	6	6	6
6	6	-4	5	5	6	5	6	-4	6	-4	6	6	6	6	-4	5	6	6	6	5	6	6	6	6	5	6	5	5	5	-4	6	5	5	6	5	5	6	6	5	5	6	5	6	5	6	5	-4	5	5
6	5	5	5	6	5	5	5	6	6	6	5	5	-4	5	6	5	6	6	6	6	5	6	-4	5	6	6	6	5	6	6	-4	6	5	5	5	6	5	-4	5	5	6	5	6	5	6	5	5	6	5
-4	5	5	6	5	5	5	5	5	5	6	5	5	6	6	6	5	6	5	6	5	5	6	6	5	6	6	6	6	5	6	6	5	5	5	6	-4	5	5	5	5	6	5	5	6	6	6	6	5	-4
6	-4	5	6	6	5	5	5	6	5	5	6	6	5	6	-4	5	5	6	6	6	5	6	6	5	6	6	6	-4	-4	-4	5	5	5	5	6	6	6	6	6	5	6	5	6	6	6	6	5	5	5
6	6	6	-4	-4	5	6	5	6	6	5	6	5	5	5	5	6	6	-4	-4	5	6	-4	5	-4	5	6	6	-4	6	-4	-4	5	5	6	-4	-4	5	5	6	5	5	5	5	5	-4	6	6	6	5
-4	5	-4	5	6	5	5	6	5	6	5	6	5	6	6	5	5	5	6	5	5	6	6	6	6	6	6	6	6	-4	5	5	5	6	6	6	5	-4	5	5	5	5	6	-4	5	-4	6	6	6	6
-4	5	5	6	5	-4	5	5	6	6	5	5	5	6	6	6	5	-4	6	5	6	-4	5	6	5	6	6	-4	5	5	6	5	5	6	6	5	5	6	-4	5	5	6	6	5	-4	6	6	6	6	5
6	-4	6	5	6	-4	5	6	-4	-4	6	5	6	5	6	6	6	5	5	6	5	-4	5	-4	5	5	6	5	5	-4	6	5	6	-4	5	6	5	6	5	5	6	6	6	6	5	6	6	6	5	5
6	6	5	6	-4	6	5	-4	6	6	6	6	5	5	5	5	5	6	5	6	5	5	5	5	6	5	6	5	-4	6	5	6	6	6	5	6	6	-4	6	5	5	6	6	6	6	5	6	-4	5	5
6	6	5	6	6	5	6	5	5	5	6	-4	6	6	6	6	6	5	5	5	6	5	5	5	6	5	5	5	6	-4	6	6	6	6	6	5	6	5	5	6	6	5	6	6	6	6	5	6	5	6
6	5	6	6	5	5	5	6	5	6	6	6	6	6	6	-4	5	6	6	5	-4	5	5	5	6	5	6	5	-4	6	-4	6	6	5	5	6	5	5	6	6	5	6	5	-4	6	5	5	6	6	5
5	6	-4	6	6	6	5	6	5	6	6	6	6	6	-4	6	6	5	-4	-4	5	5	-4	5	6	-4	6	6	5	5	6	5	6	6	6	-4	5	5	6	6	5	6	6	6	6	6	6	6	6	5
6	6	6	6	5	5	5	-4	5	5	-4	6	6	5	6	6	-4	5	6	5	6	6	6	6	6	5	6	6	6	5	-4	6	6	6	6	5	6	5	6	6	5	6	6	6	5	6	6	5	6	6
5	5	6	6	5	5	5	5	6	6	-4	-4	-4	5	5	6	6	6	-4	6	5	5	5	6	6	5	6	6	6	6	6	5	6	5	6	6	5	6	6	5	6	6	6	5	6	5	6	-4	6	6
5	5	6	6	6	5	5	5	6	5	5	6	5	5	6	-4	-4	-4	6	-4	5	5	6	5	6	5	5	5	6	5	6	5	5	5	6	6	5	6	5	5	6	5	6	5	5	5	6	6	6	5
6	5	6	6	6	6	6	5	5	6	6	-4	5	5	5	5	6	5	6	5	6	5	-4	6	5	5	-4	6	6	-4	5	5	5	6	5	5	6	5	5	5	6	6	5	6	6	5	5	5	6	5
6	5	6	-4	5	6	5	5	6	-4	5	5	6	5	6	6	6	5	6	-4	6	6	-4	6	5	5	-4	6	6	5	-4	6	6	5	-4	5	5	6	6	6	5	6	6	6	5	6	6	-4	6	6
6	6	5	5	6	6	5	5	5	5	6	6	6	-4	6	5	5	6	5	5	5	6	-4	6	6	6	-4	6	6	5	5	6	5	5	6	-4	5	5	5	5	5	5	5	5	5	5	6	-4	6	-4
6	6	6	6	5	-4	6	5	6	6	5	-4	5	6	-4	6	5	5	6	6	-4	6	6	6	6	5	6	5	-4	5	-4	5	5	6	6	5	5	5	6	5	5	6	6	5	5	5	5	6	6	6
6	5	6	5	6	5	6	-4	5	5	5	5	5	5	5	5	6	-4	5	6	6	6	6	-4	6	5	5	5	-4	6	6	6	5	-4	5	5	6	5	5	6	5	5	6	6	-4	6	6	6	5	6
5	6	6	5	6	6	6	6	-4	6	-4	5	6	5	-4	-4	5	6	-4	6	6	-4	5	5	5	-4	6	5	5	6	5	5	-4	5	6	5	6	6	6	5	6	6	5	5	5	-4	-4	5	6	6
6	5	-4	5	5	5	5	6	6	5	6	5	6	6	-4	5	6	6	5	6	5	-4	5	6	6	6	5	5	5	-4	5	6	6	5	5	6	5	5	5	5	6	5	5	6	6	-4	-4	5	-4	6
6	5	5	6	5	5	5	6	6	-4	6	6	-4	6	6	6	6	6	6	5	-4	5	5	6	6	5	6	-4	5	6	6	5	-4	5	5	5	6	5	5	6	5	6	5	-4	5	6	5	6	6	5
5	6	5	-4	6	6	6	-4	5	5	5	-4	-4	5	6	5	6	-4	-4	5	-4	5	-4	5	5	6	5	5	-4	6	5	5	5	6	6	6	6	6	6	6	5	-4	6	-4	5	6	5	6	6	5
6	5	5	6	5	-4	-4	5	5	5	5	5	6	5	5	6	5	5	6	5	6	-4	-4	5	5	5	6	6	-4	6	6	-4	6	6	5	-4	6	6	5	5	6	6	6	5	6	5	6	6	6	6
-4	6	5	5	5	5	6	5	5	5	5	5	-4	6	5	6	5	5	6	5	5	6	-4	6	6	6	6	-4	6	5	5	5	6	6	6	6	5	5	5	6	6	5	5	6	6	6	6	5	5	6
5	5	6	6	6	6	6	6	5	5	-4	5	6	6	5	6	5	5	5	5	5	6	6	5	6	5	-4	-4	-4	6	6	6	6	5	5	6	5	6	6	6	5	6	6	5	-4	6	5	6	6	-4
5	6	-4	6	5	5	6	5	6	6	-4	6	6	5	6	5	5	5	6	6	-4	5	6	-4	5	6	5	6	6	5	-4	5	-4	6	5	6	5	5	6	6	6	6	6	6	6	5	6	6	-4	6
5	5	5	5	-4	6	6	6	5	6	6	5	6	-4	6	5	-4	6	5	5	-4	-4	6	6	-4	6	6	5	6	5	5	6	5	5	6	5	6	6	5	6	5	6	6	6	6	-4	-4	6	6	-4
6	6	6	5	6	-4	5	-4	6	6	6	5	6	-4	6	5	-4	5	6	5	6	6	6	5	6	5	-4	6	-4	6	5	6	5	-4	6	-4	5	5	5	5	5	6	6	5	5	5	5	5	5	6
5	5	5	6	5	6	6	5	-4	6	5	6	5	6	6	6	5	5	6	5	6	-4	6	5	5	6	6	5	-4	5	6	6	5	5	5	5	6	5	5	6	5	6	5	-4	6	5	5	6	-4	5
-4	5	6	-4	5	6	6	5	6	-4	5	5	6	6	5	6	5	5	6	5	6	6	5	-4	6	5	5	5	6	6	6	6	6	6	6	6	5	5	6	5	5	6	5	6	-4	6	6	5	5	5
5	5	5	5	5	5	-4	5	5	5	-4	6	5	6	6	-4	6	5	6	6	6	6	5	6	6	-4	5	6	5	5	5	6	5	-4	6	5	6	5	6	5	5	6	5	5	5	6	6	6	5	6
5	-4	6	6	5	5	-4	6	5	6	5	5	6	5	6	6	5	-4	6	5	-4	5	6	6	5	5	-4	6	6	-4	-4	5	6	5	6	6	5	5	5	5	6	-4	6	6	5	6	5	6	5	-4
6	6	5	5	5	5	6	5	6	5	6	5	5	5	6	6	6	5	5	6	-4	5	-4	-4	5	5	-4	6	5	6	6	6	5	5	6	5	6	-4	6	-4	6	5	5	5	-4	5	6	6	6	6
5	5	5	-4	6	-4	5	6	6	6	-4	5	6	5	6	-4	6	5	6	5	5	6	5	5	6	5	5	-4	6	6	6	-4	-4	5	6	6	-4	6	-4	5	5	-4	-4	5	-4	5	6	5	5	6
5	-4	5	-4	6	6	6	6	-4	6	-4	5	-4	-4	6	6	6	6	5	-4	5	6	6	6	6	5	6	6	5	6	-4	5	6	6	5	5	5	-4	6	5	5	5	5	6	6	5	6	5	5	-4
5	6	5	5	6	6	5	5	6	6	5	5	6	6	5	5	6	-4	6	5	5	6	5	-4	6	5	6	5	5	5	6	5	6	5	6	5	-4	5	5	5	6	-4	6	5	5	5	-4	6	5	6
6	-4	6	5	5	5	5	6	6	5	5	6	6	6	6	6	-4	5	6	6	5	5	-4	6	5	5	5	6	6	6	6	5	-4	5	6	5	5	6	5	5	5	6	6	6	5	6	-4	6	-4	5
6	6	5	6	5	6	6	6	5	5	5	6	5	5	5	6	6	6	5	5	6	6	6	6	5	6	6	5	5	5	5	6	5	5	5	5	6	5	5	5	6	6	6	6	6	6	5	5	6	6
-4	5	6	6	-4	5	5	6	5	5	-4	6	6	6	6	5	6	6	5	6	6	6	5	5	6	5	6	5	6	6	-4	6	6	5	5	-4	6	-4	5	6	6	5	5	5	6	6	5	-4	5	6
6	5	6	5	-4	6	5	-4	5	5	6	5	6	6	5	5	5	6	6	6	5	6	5	6	-4	6	5	5	6	6	5	5	5	5	6	5	6	6	5	5	6	6	-4	5	6	-4	-4	-4	6	5
-4	5	5	6	6	6	5	5	5	5	-4	-4	6	5	6	5	6	6	6	6	6	-4	6	-4	6	5	5	5	5	6	5	5	6	-4	-4	6	6	6	6	5	6	6	5	5	5	5	5	-4	6	6
-4	6	5	6	5	6	6	5	5	6	-4	5	6	6	6	5	5	-4	-4	6	6	6	5	-4	6	6	5	5	6	5	5	-4	6	6	5	5	5	5	-4	5	6	-4	5	5	6	6	6	5	6	6
5	5	5	6	5	5	6	6	5	-4	6	-4	5	6	5	5	5	-4	6	6	5	6	5	6	6	5	6	6	6	5	5	5	-4	5	6	5	-4	6	5	5	5	6	-4	5	5	-4	6	-4	5	5
6	5	5	-4	5	6	6	6	5	-4	5	-4	5	5	5	6	6	-4	6	-4	6	6	5	6	-4	6	6	-4	6	5	6	6	6	6	5	-4	5	6	-4	6	5	6	5	6	6	5	6	6	-4	5
6	6	5	6	6	6	5	5	5	6	-4	5	6	6	-4	6	6	-4	5	5	-4	-4	5	5	5	5	6	5	5	6	5	-4	6	5	5	-4	5	-4	6	5	6	-4	5	6	6	5	-4	-4	5	5
6	6	5	5	5	5	5	6	5	6	-4	5	-4	6	6	5	-4	-4	6	6	6	5	6	-4	5	5	5	6	6	5	5	5	6	5	5	6	5	6	5	6	6	6	6	5	6	6	5	6	6	5
5	-4	6	6	5	5	5	6	-4	6	6	6	6	5	6	6	5	6	-4	-4	6	6	5	5	5	5	6	6	6	6	5	5	6	5	6	6	6	5	5	5	6	-4	5	5	5	6	5	6	5	6
6	5	6	6	-4	5	6	6	5	6	6	5	5	6	5	-4	-4	6	6	-4	-4	6	6	6	6	5	5	5	5	6	6	5	6	5	6	5	5	5	6	-4	6	5	5	6	6	5	6	6	6	5
5	6	5	5	6	6	6	5	6	5	5	6	5	5	-4	6	-4	5	5	6	-4	-4	6	-4	6	5	6	5	6	6	-4	5	-4	6	6	5	6	6	5	-4	6	-4	5	5	5	-4	5	5	6	6
6	6	-4	5	5	6	-4	5	6	6	6	5	6	6	5	5	5	5	5	6	6	6	-4	6	6	6	6	5	-4	-4	6	6	6	6	5	6	5	6	6	5	5	6	6	5	-4	5	5	6	6	6
5	6	5	6	5	5	6	5	6	6	6	6	6	5	6	-4	5	6	5	5	5	6	6	6	6	6	6	5	6	5	6	6	6	5	5	5	6	5	6	5	5	5	6	-4	5	6	5	6	-4	6
5	6	5	6	-4	6	5	6	5	6	6	5	5	6	6	5	5	6	5	6	6	5	5	6	5	5	5	6	-4	5	-4	6	6	5	5	5	5	6	5	5	6	6	5	6	5	5	6	5	6	-4
5	6	6	-4	6	6	5	6	6	-4	5	-4	5	5	6	5	6	6	6	6	5	6	6	6	6	5	5	5	-4	5	6	6	6	5	5	5	6	6	-4	6	6	5	6	-4	-4	6	-4	-4	5	5
5	6	6	5	6	5	5	6	5	-4	6	5	6	6	6	6	5	6	6	6	5	5	5	6	6	-4	6	-4	6	5	5	6	-4	5	5	5	5	5	6	-4	5	6	5	5	6	5	6	5	5	6
-4	6	5	6	6	5	6	6	-4	5	-4	6	5	6	5	-4	6	6	5	5	5	6	6	6	5	5	6	6	6	6	6	6	-4	-4	5	6	6	-4	-4	5	5	5	6	5	5	5	-4	6	6	-4
-4	6	5	-4	5	6	6	5	5	6	5	6	5	6	6	5	6	-4	-4	5	5	5	5	6	5	5	5	6	5	6	6	5	5	6	6	5	6	5	5	6	6	6	6	6	5	5	5	6	6	5
6	6	6	-4	5	-4	-4	6	5	6	5	-4	6	5	-4	5	6	6	5	6	5	5	5	5	5	5	6	6	5	6	-4	-4	6	5	6	6	-4	6	-4	6	5	6	6	-4	6	6	5	6	6	5
5	-4	6	6	6	6	-4	-4	5	6	6	5	5	6	5	6	5	6	5	6	6	-4	6	5	-4	6	5	5	5	6	5	6	-4	6	6	-4	5	6	-4	6	5	5	-4	-4	6	5	6	6	6	5
6	6	6	6	6	5	5	6	6	-4	6	6	6	6	5	6	6	5	5	6	6	6	5	6	6	6	5	5	5	5	5	6	5	5	6	6	6	5	5	5	5	6	5	6	6	6	5	6	5	5
6	-4	5	5	6	6	6	6	6	6	5	-4	6	6	-4	5	5	5	-4	6	5	5	5	-4	6	5	6	5	6	6	-4	5	5	6	-4	5	6	5	-4	6	5	6	5	6	5	6	6	6	5	6
5	6	6	5	5	6	5	5	-4	-4	5	5	6	6	6	5	5	6	6	-4	6	5	-4	-4	5	5	5	5	5	6	5	6	-4	6	6	6	5	6	6	-4	6	5	5	6	5	6	-4	5	6	5
5	6	-4	6	5	5	5	5	5	-4	5	5	5	6	5	5	6	6	5	6	6	6	5	6	-4	5	5	6	-4	6	6	-4	6	-4	5	6	6	5	5	-4	6	5	5	5	6	5	-4	5	6	5
5	6	6	6	5	6	-4	6	-4	5	-4	5	-4	6	5	5	6	6	6	6	6	-4	6	6	5	6	5	5	-4	5	5	-4	5	6	5	-4	5	5	5	5	-4	6	-4	5	-4	6	-4	5	6	5
-4	5	5	5	6	6	6	5	5	-4	5	-4	5	5	6	5	6	6	6	6	6	6	5	5	5	6	6	-4	6	6	6	-4	-4	5	5	6	6	5	5	6	5	5	5	6	-4	6	6	6	5	5
5	5	5	5	-4	5	5	5	6	6	5	6	6	5	5	6	6	6	5	-4	-4	6	5	5	-4	5	6	5	6	6	5	6	5	5	5	6	6	6	6	5	6	5	5	-4	-4	5	6	6	5	5
5	5	5	5	-4	6	6	5	6	-4	5	5	6	5	6	5	5	5	5	5	6	6	6	-4	5	6	-4	5	5	6	6	5	5	5	5	6	5	6	5	6	6	-4	6	6	5	6	6	6	6	5
5	5	5	6	5	6	5	6	6	6	6	6	6	-4	5	6	5	5	5	6	5	6	5	5	6	6	5	5	6	5	5	5	5	5	5	6	5	5	6	6	6	5	5	5	6	5	6	6	-4	-4
5	-4	5	5	6	5	5	6	6	6	5	6	-4	5	-4	5	6	5	5	6	6	6	-4	6	6	6	6	5	5	6	5	6	-4	5	5	6	5	6	5	-4	5	6	6	6	6	6	-4	5	6	6
5	6	6	-4	5	5	6	6	6	5	5	6	5	5	5	6	6	5	6	5	5	5	6	6	-4	6	5	6	5	5	5	5	6	6	6	5	5	6	5	5	5	6	-4	5	6	6	6	5	5	5
6	6	-4	5	6	6	6	6	6	-4	6	-4	6	6	6	5	6	5	5	5	5	-4	6	-4	6	6	6	6	6	5	6	6	6	6	6	6	6	5	6	6	5	5	5	5	5	5	6	5	5	6
6	6	6	6	-4	6	6	6	5	5	6	6	-4	6	-4	5	5	5	6	6	-4	6	-4	5	6	-4	6	5	6	-4	5	6	-4	5	6	5	5	5	5	5	6	6	6	6	6	5	5	5	-4	5
-4	6	6	6	6	6	6	5	-4	6	6	-4	6	-4	6	5	-4	6	6	6	6	6	6	6	5	5	6	6	5	5	6	5	5	6	5	5	6	5	6	-4	5	5	5	5	-4	6	5	5	5	5
6	5	6	6	5	6	6	6	6	6	5	5	5	5	6	5	5	5	6	6	5	6	6	5	5	5	6	5	6	6	5	6	5	5	5	6	5	5	5	5	6	5	6	5	6	6	6	5	5	6
5	5	-4	5	5	6	5	5	6	6	6	6	6	5	6	6	6	5	6	5	5	5	5	-4	5	6	5	6	5	5	5	6	5	6	6	5	6	6	6	6	-4	5	5	6	5	5	6	5	6	5
6	-4	6	5	6	-4	6	6	5	6	6	6	5	6	6	6	5	6	6	5	6	6	6	5	-4	5	6	5	6	6	6	5	5	6	6	6	5	5	5	-4	6	5	6	5	6	5	5	5	6	6
-4	5	5	6	5	5	5	5	5	6	6	5	6	-4	6	-4	6	5	6	6	5	6	5	5	6	-4	5	5	6	-4	5	5	5	6	5	5	5	5	6	6	5	-4	5	5	5	6	-4	6	5	6
5	6	5	5	6	6	-4	5	5	6	6	5	6	5	-4	-4	6	6	6	5	6	5	5	-4	5	5	5	6	6	5	-4	6	6	5	5	5	-4	-4	6	5	5	6	6	6	-4	5	5	-4	6	6
5	-4	5	5	6	6	5	6	5	6	6	5	6	-4	6	5	6	5	6	6	6	5	6	6	6	-4	6	6	5	6	6	6	6	5	6	-4	5	6	5	-4	-4	6	5	6	6	6	6	5	6	5
5	5	5	5	6	5	5	-4	6	5	5	6	6	5	5	5	5	6	5	6	5	6	5	6	-4	6	5	-4	6	5	-4	5	6	5	6	6	6	6	5	5	5	5	6	5	5	5	6	5	6	5
6	6	6	6	-4	5	6	-4	5	5	5	5	-4	6	5	5	6	5	6	5	5	5	6	5	5	6	5	5	-4	6	6	-4	5	5	5	6	5	5	6	5	5	6	5	6	6	6	6	5	-4	5
5	5	5	6	5	5	5	-4	5	6	6	6	6	6	6	6	5	6	5	6	5	5	6	5	6	5	5	5	6	6	6	5	5	6	5	6	5	6	6	6	-4	6	-4	6	6	5	6	6	5	6
6	-4	5	5	6	5	-4	6	5	6	6	-4	-4	6	6	5	5	6	-4	6	5	5	-4	6	6	5	5	5	-4	5	5	6	5	5	6	6	-4	5	5	5	5	-4	5	5	6	6	5	6	5	6
6	5	5	-4	6	6	5	6	6	6	6	-4	6	6	-4	5	6	6	5	6	6	6	6	6	5	-4	6	-4	6	5	5	5	6	-4	5	6	-4	5	6	5	5	5	6	5	5	5	6	6	6	5
5	5	6	6	6	5	5	6	5	-4	5	5	5	5	5	6	6	6	6	5	5	5	6	-4	6	6	5	6	6	5	5	6	6	5	5	6	5	6	6	5	-4	5	6	5	5	6	5	6	5	-4
6	6	5	6	5	6	5	6	5	5	5	-4	-4	-4	6	5	-4	5	6	6	5	6	5	6	6	6	5	6	6	6	5	5	-4	6	6	6	6	5	6	-4	6	6	6	6	6	6	5	5	5	5
5	5	5	-4	-4	6	-4	6	6	-4	5	5	6	6	6	6	-4	6	-4	6	5	6	6	6	6	5	5	5	6	5	6	5	-4	5	6	5	-4	5	5	5	5	6	6	5	6	5	5	5	5	6
5	5	-4	5	6	6	6	5	5	6	6	5	5	6	5	5	6	6	5	-4	6	5	5	5	6	5	6	-4	6	6	6	6	5	-4	6	6	-4	5	6	6	-4	5	5	6	5	5	6	5	5	6
5	6	5	5	-4	5	6	6	5	6	6	5	6	-4	5	6	6	5	6	5	6	5	5	5	5	5	6	6	6	6	6	6	5	5	6	5	5	6	6	6	6	5	-4	-4	5	5	-4	5	5	6
6	5	6	5	6	6	5	5	-4	-4	6	6	6	6	-4	6	5	6	6	6	6	-4	-4	5	5	6	6	5	6	-4	5	-4	5	6	6	6	-4	5	6	6	-4	5	5	6	6	5	6	5	5	5
5	5	6	6	6	-4	6	6	6	5	5	-4	5	6	-4	-4	5	5	6	-4	5	6	5	5	5	6	5	5	6	6	-4	5	6	5	-4	6	5	6	6	6	5	5	6	5	5	-4	-4	-4	6	6
5	5	5	6	5	5	5	6	6	6	6	5	5	6	5	6	6	6	6	6	5	5	6	6	5	6	6	5	6	-4	5	6	-4	6	5	5	-4	6	6	6	6	5	6	6	6	6	-4	5	5	6
-4	6	5	6	-4	6	6	-4	6	-4	5	-4	-4	5	5	5	6	5	6	5	5	6	6	6	6	-4	6	5	5	5	6	5	6	5	6	-4	6	5	5	5	5	5	6	6	-4	5	-4	6	6	5
5	6	5	5	5	-4	-4	6	6	6	6	6	5	6	5	6	6	6	5	6	6	5	5	5	-4	5	5	6	5	6	5	6	6	5	-4	6	5	5	5	6	6	5	6	6	5	5	6	6	5	-4
5	5	6	5	6	-4	6	6	5	5	5	6	6	6	6	5	6	6	6	-4	5	6	6	5	6	5	6	6	6	6	6	6	5	6	5	6	5	6	6	5	5	6	5	6	5	6	6	5	6	6
5	6	-4	5	6	5	5	6	5	6	6	5	5	-4	-4	6	-4	6	5	-4	5	6	6	5	5	6	6	6	6	5	6	6	6	6	5	5	5	-4	6	5	6	6	5	5	6	6	5	6	5	6
6	5	5	6	6	6	6	5	6	5	6	6	5	5	5	5	6	-4	6	5	6	6	5	5	5	5	6	5	-4	6	5	-4	6	6	6	6	5	6	6	6	6	6	6	6	6	5	5	-4	5	-4
5	5	-4	-4	6	6	5	6	6	5	5	6	-4	6	-4	5	5	5	5	6	6	6	6	6	6	6	5	5	-4	5	6	5	6	6	-4	6	5	6	-4	6	5	6	5	6	5	6	6	5	6	6
6	5	6	5	6	5	6	-4	5	6	5	-4	-4	5	6	5	5	6	6	5	6	5	6	5	-4	6	6	6	5	6	6	5	-4	6	5	5	6	6	6	5	5	6	6	5	-4	5	6	6	6	5
6	6	6	6	-4	5	6	-4	6	5	5	5	6	6	6	6	6	5	5	5	5	5	6	6	5	5	-4	-4	5	6	-4	6	5	6	6	6	5	6	-4	-4	5	6	5	-4	5	6	5	-4	6	6
6	6	5	6	5	5	-4	6	6	6	6	-4	6	6	-4	5	5	6	6	5	5	-4	5	6	-4	-4	5	5	6	5	-4	-4	5	6	-4	6	5	6	6	5	5	6	5	-4	5	-4	5	6	5	-4
6	5	-4	5	6	-4	6	-4	6	5	5	6	5	5	5	5	5	6	6	5	6	5	6	6	5	6	-4	6	6	5	6	6	6	5	-4	-4	5	5	6	-4	5	6	5	5	6	6	5	5	6	5
5	6	5	5	5	5	6	6	6	6	5	5	-4	6	5	5	-4	5	6	5	6	5	6	5	5	5	5	5	5	5	6	6	6	6	5	6	6	6	6	6	6	6	5	6	6	5	5	-4	6	5
5	-4	6	5	5	-4	5	5	-4	5	6	5	5	6	5	6	5	6	-4	5	-4	6	6	5	-4	6	6	6	5	6	6	6	6	5	6	6	6	6	6	6	6	5	5	-4	6	-4	5	6	5	5
6	-4	6	6	5	5	6	5	5	6	5	6	5	6	-4	6	-4	5	-4	5	5	6	5	6	5	-4	6	5	6	6	6	6	6	6	5	5	5	6	5	5	5	6	6	6	6	5	-4	6	-4	5
6	6	5	6	6	5	5	5	5	-4	6	-4	5	6	6	6	-4	5	-4	5	6	5	-4	6	5	5	6	6	6	5	6	5	6	5	6	-4	6	5	5	6	5	6	6	6	-4	6	6	5	5	-4
5	5	5	6	6	5	5	5	6	6	6	6	-4	5	5	6	5	5	5	5	5	5	-4	-4	6	5	5	6	-4	6	5	5	5	5	6	6	5	5	6	6	6	6	5	6	5	5	5	5	5	-4
6	-4	6	5	6	6	5	6	6	6	5	6	6	-4	6	6	6	6	6	-4	5	6	6	6	5	5	-4	5	-4	6	5	6	5	5	5	5	6	6	5	6	6	6	6	6	6	5	-4	6	6	6
5	5	6	6	6	5	-4	6	5	5	5	5	6	5	6	6	6	5	6	-4	5	-4	5	5	6	5	5	6	5	5	5	6	5	5	6	5	5	5	6	6	-4	6	6	5	6	6	5	5	-4	5
5	-4	6	6	5	6	6	5	6	6	5	6	6	6	5	5	5	5	5	6	5	5	6	5	6	-4	5	5	6	5	5	5	5	5	6	5	-4	-4	-4	5	6	6	5	5	5	6	6	6	6	6
6	-4	5	6	5	5	6	5	5	6	5	6	5	-4	5	6	6	6	-4	5	6	5	5	6	5	5	5	6	6	-4	6	6	5	-4	5	6	6	6	-4	-4	5	6	5	-4	6	6	5	5	5	6
6	5	5	5	5	5	6	5	5	6	6	5	6	5	5	6	5	6	5	5	6	5	6	-4	6	6	5	-4	6	6	6	5	6	5	5	6	5	6	6	5	-4	-4	6	6	-4	6	6	5	6	5
6	5	5	5	5	5	5	5	6	-4	-4	5	6	5	6	5	5	-4	-4	6	-4	6	6	6	6	6	6	6	6	5	5	-4	5	5	6	-4	5	6	5	5	6	6	5	5	6	5	6	5	5	6
-4	5	5	5	5	5	6	-4	5	6	5	5	5	5	6	6	5	-4	6	5	5	6	6	5	6	6	6	5	6	5	6	5	5	6	-4	6	-4	5	5	6	-4	5	6	-4	-4	6	-4	6	5	-4
6	6	6	5	6	6	6	5	5	6	6	5	5	6	5	6	6	5	6	6	6	6	5	5	5	5	5	5	6	5	6	5	6	5	6	5	-4	6	5	-4	6	6	-4	5	-4	6	5	5	5	5
6	5	5	5	5	5	6	6	5	5	5	5	6	-4	5	5	6	5	6	6	5	6	6	5	5	-4	6	5	6	5	-4	6	5	5	6	6	5	5	-4	-4	5	6	5	5	-4	5	5	-4	6	5
6	5	5	5	5	-4	6	5	5	6	5	6	6	5	6	5	6	-4	6	5	-4	5	6	-4	5	5	6	5	6	6	6	-4	5	6	6	6	5	6	6	6	6	5	5	5	5	5	6	6	-4	6
6	5	6	6	6	6	6	6	-4	6	6	5	6	6	5	-4	5	5	5	6	5	-4	-4	6	6	5	5	6	6	5	5	6	6	-4	6	6	6	6	5	5	6	5	6	5	6	6	-4	5	6	-4
5	6	5	5	5	5	6	5	6	6	6	5	6	-4	5	5	6	5	6	5	5	5	6	5	6	6	5	5	-4	5	6	6	6	6	5	5	6	6	6	6	5	6	5	5	6	5	5	6	6	5
6	-4	5	-4	6	6	6	-4	5	6	5	5	6	6	5	6	5	5	5	5	6	6	5	5	5	5	6	5	6	5	-4	6	5	5	6	5	5	5	6	5	5	5	6	6	6	6	6	5	5	5
-4	5	6	5	5	6	5	6	5	5	6	-4	6	-4	6	6	6	6	6	-4	6	6	6	6	6	6	6	-4	6	5	5	6	5	-4	5	5	6	5	6	6	6	-4	5	6	5	5	-4	-4	6	5
-4	5	5	5	5	6	5	-4	6	5	6	6	5	6	6	6	5	6	5	5	6	6	5	6	5	5	5	6	-4	6	6	-4	-4	5	6	5	6	6	5	5	5	5	6	5	6	5	6	5	5	6
6	6	-4	-4	5	5	6	5	5	5	6	6	5	6	6	5	6	6	5	6	6	5	5	-4	6	5	5	5	6	6	6	-4	5	6	-4	6	-4	-4	5	5	6	6	6	5	6	6	5	6	6	6
5	5	-4	-4	6	5	6	6	5	5	5	6	5	-4	5	5	6	5	-4	5	5	5	5	-4	6	5	6	-4	-4	6	5	6	5	5	5	6	6	5	5	6	5	6	6	-4	5	-4	6	5	6	6
6	5	5	6	6	5	6	6	6	5	6	5	5	5	5	5	6	5	6	5	-4	5	6	-4	5	-4	6	6	6	6	5	-4	5	-4	6	-4	5	6	6	5	-4	6	6	6	5	6	5	5	6	5
6	-4	6	6	6	6	5	-4	6	5	5	5	6	6	-4	5	5	5	6	-4	6	6	6	5	6	5	-4	6	6	5	6	5	-4	6	5	6	5	6	6	5	5	-4	-4	6	5	5	5	-4	5	5
5	5	5	5	5	6	6	5	6	5	5	6	6	6	6	6	5	6	6	6	6	6	6	6	6	6	6	5	5	6	5	-4	6	-4	5	5	6	5	-4	6	5	6	5	6	5	6	5	6	6	-4
-4	6	6	6	5	6	5	-4	5	5	5	6	6	5	5	6	5	-4	6	5	6	5	5	5	-4	6	6	6	6	-4	6	5	6	5	6	-4	6	6	6	-4	5	-4	5	5	-4	6	6	5	6	5
6	5	6	5	6	5	5	5	5	6	6	6	6	6	5	6	6	6	-4	6	6	6	-4	5	5	6	5	6	6	6	5	6	5	-4	5	-4	-4	5	6	6	5	5	6	6	-4	6	6	5	-4	6
-4	6	6	-4	6	5	6	6	6	5	6	5	6	-4	5	-4	6	5	6	5	5	6	5	6	5	6	5	-4	5	6	5	6	5	5	5	6	5	6	6	5	6	6	5	5	6	6	5	6	6	5
6	6	6	6	6	6	-4	5	6	6	5	5	5	-4	6	5	-4	5	5	6	5	5	5	5	5	5	6	6	5	6	-4	5	5	5	5	6	6	-4	5	-4	5	6	5	-4	6	6	5	6	6	5
5	5	5	6	5	6	5	5	6	6	5	5	5	5	6	6	6	5	6	5	6	5	6	5	6	6	5	5	6	5	6	5	5	6	5	6	6	5	5	-4	6	5	6	-4	6	6	6	6	-4	6
5	-4	6	6	5	5	6	5	5	6	5	5	5	-4	6	6	6	6	5	5	5	-4	5	-4	5	5	6	6	-4	5	6	5	6	5	6	6	5	-4	6	5	5	-4	5	6	5	6	5	5	-4	5
5	5	5	5	5	6	6	5	5	6	5	-4	5	6	5	6	5	5	6	5	6	6	-4	6	5	6	5	-4	6	6	6	5	6	5	6	5	6	5	-4	5	6	-4	6	6	5	5	-4	5	6	5
5	5	5	5	-4	6	-4	5	5	5	5	5	6	6	5	6	6	-4	5	6	6	5	5	5	6	6	6	5	5	6	5	6	-4	6	-4	5	5	5	6	6	6	6	5	5	6	6	5	6	6	6
5	5	-4	5	-4	5	5	6	5	5	5	5	5	6	5	6	6	6	6	6	5	-4	6	6	6	6	5	-4	5	6	-4	6	6	5	5	5	6	6	5	5	6	6	6	6	-4	5	5	6	6	-4
6	6	5	6	6	5	5	6	6	6	5	6	6	6	5	6	6	6	6	5	6	6	6	6	6	5	5	-4	6	5	6	6	-4	5	-4	5	5	5	5	-4	5	6	-4	6	5	5	-4	6	5	6
6	-4	5	-4	5	5	6	6	5	5	5	5	6	5	5	6	5	6	5	-4	5	-4	-4	6	5	5	-4	6	-4	-4	5	6	6	5	-4	6	6	6	5	6	6	6	6	5	6	6	6	6	5	6
-4	-4	-4	5	5	5	6	5	5	6	5	6	6	6	5	6	5	5	5	6	6	5	5	5	5	5	6	5	5	6	6	5	6	5	5	5	5	5	5	5	6	6	5	6	5	-4	6	6	5	-4
6	5	5	5	6	5	5	6	5	5	5	6	5	5	-4	5	6	6	5	5	6	5	5	6	6	6	-4	6	6	5	5	6	6	-4	5	6	-4	6	6	6	5	6	6	6	5	6	6	5	5	6
6	6	6	-4	-4	5	6	6	6	6	-4	5	6	5	6	5	5	6	5	6	6	5	-4	5	5	5	6	-4	-4	5	5	5	5	6	5	5	-4	6	5	6	6	5	5	6	6	5	6	6	6	6
5	5	-4	5	5	6	5	5	5	5	5	5	5	6	5	6	5	6	6	5	5	5	5	5	5	6	6	5	6	6	6	-4	5	5	5	6	6	6	5	5	6	5	6	5	5	6	5	6	5	6
-4	6	6	5	5	6	6	6	5	5	5	-4	6	6	5	6	6	5	5	6	6	6	6	6	6	5	5	6	-4	5	5	6	5	5	6	-4	6	6	6	5	6	5	6	-4	6	5	6	6	5	6
5	5	6	5	6	-4	5	-4	-4	6	6	5	6	6	6	6	6	6	6	5	5	5	5	-4	5	-4	6	5	5	5	6	5	5	6	6	-4	5	5	-4	6	5	-4	-4	6	6	6	5	5	5	6
6	-4	-4	5	6	-4	5	-4	5	6	5	5	6	5	5	-4	6	6	5	5	-4	6	6	6	6	6	6	6	6	6	5	5	5	6	5	-4	5	6	6	5	-4	6	6	5	6	6	6	-4	5	-4
6	-4	6	6	5	-4	6	5	6	5	6	5	6	6	5	6	5	5	6	6	6	6	6	6	5	5	6	5	5	5	5	6	-4	5	6	5	-4	6	6	6	6	5	5	6	6	6	-4	-4	6	6
5	5	6	5	6	5	6	6	-4	5	6	6	6	5	5	6	6	5	5	5	6	5	5	-4	-4	5	6	5	5	6	5	5	5	6	5	5	6	6	5	6	5	-4	-4	6	-4	5	6	6	5	5
-4	5	6	-4	5	6	6	-4	6	5	5	6	6	6	5	5	5	6	-4	-4	5	-4	6	5	5	5	6	5	6	-4	5	5	-4	5	6	6	5	5	5	5	5	5	6	5	6	6	-4	6	6	5
6	6	-4	5	6	6	5	5	6	5	6	5	-4	5	5	5	6	6	5	6	5	6	5	-4	5	5	-4	5	6	6	6	5	6	5	5	6	6	5	6	6	6	5	5	5	5	6	6	6	6	5
5	-4	6	6	5	6	5	6	6	-4	6	-4	6	6	-4	5	5	6	-4	6	-4	-4	5	6	-4	5	5	6	6	5	5	5	6	6	5	5	5	6	6	6	6	5	5	-4	5	5	5	5	5	-4
5	5	6	6	5	6	6	-4	6	6	6	5	6	5	5	5	6	6	5	5	5	5	5	5	6	5	6	5	-4	-4	5	6	5	5	5	6	-4	6	5	5	-4	5	6	6	6	5	6	-4	5	6
6	6	-4	6	6	5	-4	6	6	6	6	-4	5	6	6	6	6	5	6	6	5	6	5	5	-4	6	5	5	5	-4	-4	6	5	5	6	-4	5	5	6	6	5	5	5	-4	5	5	5	6	5	-4
6	-4	5	6	6	6	5	5	5	-4	5	6	5	5	-4	5	5	6	5	5	5	5	5	5	6	6	5	6	-4	6	6	6	5	5	5	-4	6	6	6	6	5	5	5	-4	-4	6	6	5	6	6
6	5	5	6	6	5	5	5	6	5	6	5	5	6	6	6	5	5	5	6	6	6	5	6	6	6	-4	6	6	6	6	5	5	6	5	6	6	5	6	6	-4	6	6	6	6	5	5	5	6	5
5	-4	5	6	-4	5	-4	5	6	6	6	6	6	-4	5	-4	5	5	6	5	5	5	5	-4	6	5	6	5	5	6	6	-4	6	-4	6	5	5	6	6	6	6	6	5	5	6	6	-4	6	5	-4
6	6	5	6	5	5	5	5	6	5	6	6	5	5	5	5	5	-4	6	6	6	5	6	5	5	5	6	6	5	6	6	5	-4	-4	5	5	-4	6	5	6	6	5	6	5	5	6	6	6	6	6
5	5	6	5	5	6	6	5	6	-4	-4	5	6	5	6	5	5	6	6	6	6	6	5	5	5	5	5	6	6	5	-4	6	5	6	6	5	6	5	6	5	-4	-4	-4	6	6	6	5	5	6	5
6	5	5	5	5	5	5	6	5	5	6	6	6	6	6	5	5	6	5	5	6	6	5	6	6	-4	6	6	5	5	6	6	6	5	-4	5	-4	5	6	6	6	5	5	5	6	6	5	5	5	6
6	6	6	5	-4	6	5	5	6	5	6	6	6	6	5	-4	-4	5	6	-4	-4	6	6	5	5	6	5	6	6	6	6	-4	6	5	5	6	5	6	6	6	6	5	5	6	6	6	6	5	6	-4
5	6	5	5	6	6	6	6	5	5	5	-4	6	5	6	-4	5	5	6	5	6	5	6	6	6	5	6	-4	6	-4	5	-4	6	-4	6	6	5	5	5	5	5	6	6	5	-4	6	6	6	6	-4
6	6	6	6	-4	5	-4	5	5	6	6	6	5	5	6	6	5	6	6	6	5	5	6	6	-4	5	6	-4	6	6	6	-4	6	5	6	5	-4	6	5	6	5	6	5	5	5	6	5	6	5	6
6	5	5	5	6	5	6	5	6	5	6	5	5	5	6	5	5	5	6	6	6	5	6	-4	5	-4	5	6	6	5	5	-4	6	6	6	5	-4	5	5	-4	5	5	6	5	6	5	6	5	6	5
5	6	6	6	6	6	5	5	6	5	5	6	6	6	6	5	5	5	5	5	6	-4	5	6	6	6	5	5	5	5	5	6	6	5	6	5	6	5	6	6	-4	6	-4	5	6	6	6	6	5	-4
6	-4	5	6	5	5	-4	5	6	6	-4	5	6	6	5	5	-4	5	6	6	6	5	5	5	6	6	6	6	5	5	6	5	-4	5	-4	5	5	5	-4	6	6	6	5	5	5	-4	-4	6	5	-4
5	5	-4	5	6	6	5	-4	5	5	5	6	6	5	6	5	-4	6	5	-4	5	6	6	6	5	6	6	5	-4	5	6	5	5	5	-4	6	5	5	-4	6	5	-4	5	6	5	5	-4	5	6	5
-4	6	6	5	5	-4	5	-4	6	5	5	5	-4	5	6	5	6	5	6	5	6	-4	5	6	5	5	6	5	-4	-4	-4	5	5	-4	5	5	6	6	6	6	6	5	6	6	6	5	5	6	5	6
5	5	6	6	5	6	5	5	5	5	5	6	5	6	5	5	6	6	5	5	5	6	6	6	6	6	5	5	-4	5	6	6	6	5	-4	5	6	6	-4	5	-4	5	6	6	-4	6	6	5	5	5
6	5	6	5	6	6	5	6	5	5	-4	6	6	5	5	5	5	5	5	-4	6	6	6	-4	6	-4	6	6	5	6	5	-4	5	5	5	5	6	6	5	6	-4	5	5	-4	6	5	6	6	6	6
5	5	5	-4	5	6	-4	6	5	-4	6	6	5	5	5	6	5	6	6	5	5	6	-4	6	-4	6	6	6	5	-4	5	5	5	-4	5	5	6	5	6	5	5	6	6	-4	6	-4	5	5	5	5
6	5	5	6	5	5	6	6	6	5	-4	5	5	-4	-4	6	6	5	6	6	5	6	-4	6	5	5	5	5	-4	6	5	5	6	6	5	6	5	-4	6	-4	6	6	5	5	6	5	-4	5	6	5
-4	5	6	6	5	5	6	5	6	5	6	6	5	6	-4	6	5	5	6	5	6	6	6	6	5	6	5	5	5	6	6	5	6	6	-4	6	6	6	6	5	-4	6	6	6	-4	5	-4	5	-4	6
-4	6	5	5	6	5	6	5	6	6	5	-4	-4	-4	5	5	-4	5	6	5	6	5	6	5	-4	5	5	6	5	6	6	-4	6	5	5	6	5	5	6	5	6	6	5	6	6	-4	6	-4	6	5
5	5	5	-4	5	5	6	6	5	6	6	-4	5	5	-4	5	6	6	5	5	6	-4	-4	6	5	6	6	5	6	6	6	5	5	5	6	5	-4	6	5	6	5	5	-4	6	5	6	5	5	6	6
6	5	6	5	5	-4	5	5	5	6	6	6	5	5	-4	-4	5	6	6	5	-4	6	5	6	5	6	5	5	6	5	5	5	6	-4	6	6	5	6	6	6	6	6	6	6	6	5	5	6	-4	6
5	-4	6	6	-4	5	5	-4	5	5	5	6	6	6	6	5	6	5	5	-4	6	6	6	6	6	6	5	5	5	-4	6	5	5	5	5	5	5	5	-4	5	6	5	-4	5	6	5	5	5	6	5
6	5	6	5	6	5	5	6	5	6	6	6	-4	5	-4	5	5	6	6	-4	5	-4	6	6	6	6	-4	6	5	6	6	-4	6	-4	5	6	6	6	6	5	6	6	5	6	6	5	5	-4	6	6
6	6	5	5	6	6	6	6	6	5	5	6	6	-4	-4	-4	5	6	6	5	5	6	5	-4	6	5	6	6	6	5	5	6	-4	6	5	6	5	5	5	6	5	5	6	-4	-4	6	6	5	6	5
6	5	6	6	5	-4	5	6	-4	6	6	6	5	5	6	5	6	6	5	6	5	6	5	6	6	6	6	6	5	6	5	-4	5	5	5	6	5	5	5	-4	5	6	5	6	6	6	5	6	5	6
6	6	6	6	5	6	6	5	5	6	6	6	6	5	5	5	5	6	5	6	5	6	6	5	6	5	5	5	5	6	5	6	5	5	5	6	5	6	5	5	5	5	6	5	6	5	6	5	6	6
6	6	6	5	-4	-4	6	5	6	-4	5	5	5	5	6	6	5	6	6	6	6	6	6	5	5	6	5	5	5	6	5	6	6	5	-4	5	5	6	5	6	5	5	5	6	5	6	5	6	6	6
6	6	6	5	6	5	5	6	5	5	-4	5	5	5	6	6	5	6	5	6	6	5	5	-4	6	6	6	5	5	6	6	6	5	5	5	6	6	6	6	6	5	6	6	5	-4	6	5	6	5	5
6	5	5	6	6	6	6	5	5	6	5	6	5	5	5	6	5	6	5	5	5	6	6	5	6	6	6	6	6	5	5	5	6	-4	6	6	5	6	-4	6	6	6	5	5	6	6	6	6	5	6
5	6	5	6	5	5	6	6	6	5	6	5	-4	5	5	5	6	-4	6	6	6	5	6	5	6	-4	5	6	6	5	6	-4	5	6	6	-4	5	5	6	5	5	-4	6	6	6	5	6	5	5	6
5	6	5	6	6	6	6	5	6	5	-4	-4	6	5	5	6	5	5	-4	5	6	6	-4	5	5	6	5	5	-4	5	6	5	6	6	5	5	6	5	6	6	5	6	6	6	-4	5	6	5	6	5
5	6	5	6	5	6	6	-4	6	5	6	6	5	5	6	5	5	6	6	5	5	6	6	5	-4	5	6	5	5	5	6	6	6	5	-4	6	5	6	5	5	6	5	5	5	6	5	5	6	5	6
5	6	5	6	6	5	-4	5	5	5	6	5	5	6	6	6	-4	6	-4	6	6	-4	5	-4	6	6	6	6	6	5	5	5	6	6	-4	6	6	5	5	6	5	5	5	6	5	6	5	6	6	6
5	5	6	5	6	5	6	-4	6	5	6	6	6	6	5	6	-4	5	5	5	5	6	5	-4	5	6	6	5	6	-4	5	6	6	5	5	6	5	5	6	6	5	6	-4	6	5	5	5	6	6	6
6	5	5	6	5	5	5	6	6	5	-4	6	5	-4	5	-4	5	5	5	5	5	6	6	6	5	5	5	6	6	-4	5	5	5	5	6	-4	6	6	-4	6	5	6	5	6	5	6	5	6	5	6
6	6	6	6	6	6	5	-4	5	5	5	6	6	5	6	6	5	5	5	5	5	6	5	6	-4	5	5	5	5	5	6	5	5	-4	6	6	5	6	5	6	6	6	6	-4	6	5	-4	5	5	5
6	6	6	6	5	6	6	6	-4	6	5	6	6	5	6	-4	6	5	5	6	6	5	6	-4	6	5	6	5	-4	5	6	5	-4	5	5	5	5	5	-4	5	6	-4	6	6	6	5	5	5	6	5
5	5	6	5	5	6	5	6	5	-4	5	6	6	-4	6	6	6	6	6	-4	-4	5	6	-4	5	5	6	6	6	6	6	5	6	5	6	6	5	5	6	5	6	6	5	6	5	5	5	5	5	5
5	5	-4	6	6	6	5	5	5	6	6	6	6	6	5	6	5	5	6	5	6	6	5	6	6	5	6	5	5	6	6	6	6	5	5	6	-4	6	6	-4	5	5	6	-4	-4	-4	5	5	-4	6
6	-4	-4	-4	6	-4	6	6	6	6	6	5	6	-4	5	5	-4	6	6	5	5	5	5	6	5	5	6	5	5	5	6	-4	6	6	6	5	5	5	6	5	5	6	6	5	5	-4	5	5	6	6
5	5	6	6	6	5	-4	6	6	6	6	6	6	5	6	6	5	6	6	5	6	6	-4	6	5	5	5	5	-4	6	6	5	6	5	6	6	5	5	6	5	5	5	6	6	5	5	6	5	6	5
5	6	5	6	6	6	5	5	6	5	5	6	5	5	6	6	5	5	6	5	5	6	-4	6	6	6	5	6	5	6	6	5	5	6	5	-4	5	5	-4	6	6	5	5	5	5	-4	6	5	5	5
-4	5	5	6	5	5	5	6	5	-4	6	5	6	5	5	5	-4	-4	-4	6	5	6	5	5	6	5	5	5	6	6	6	6	6	5	6	6	5	6	6	6	-4	6	6	6	6	5	5	6	5	6
5	6	6	5	5	5	5	5	5	6	6	6	6	6	5	6	6	5	5	6	6	6	-4	6	6	5	-4	6	5	5	5	6	-4	5	6	6	6	5	5	5	5	5	-4	6	5	6	6	-4	6	6
6	6	5	6	6	5	6	5	5	5	6	6	6	-4	5	6	6	6	5	5	5	6	6	6	5	5	6	5	5	6	5	6	5	6	-4	5	6	6	-4	6	6	6	5	5	5	6	6	5	5	5
6	6	5	-4	6	-4	5	6	5	6	6	5	5	6	6	6	6	5	5	-4	5	6	5	6	5	5	5	-4	5	6	-4	6	5	6	5	5	6	6	5	5	5	5	6	6	6	-4	5	5	6	5
5	6	6	6	6	5	6	5	-4	5	6	6	5	6	6	6	5	5	5	5	6	-4	6	5	5	5	5	5	6	5	-4	5	5	6	5	5	6	5	6	5	5	5	6	5	5	5	5	5	5	6
5	6	6	6	-4	6	-4	5	5	5	6	-4	6	6	6	5	5	6	6	6	5	5	5	6	5	6	5	6	6	5	6	5	6	6	6	5	6	6	6	5	6	-4	5	6	5	6	6	5	5	-4
6	6	5	5	-4	6	6	6	6	5	5	5	5	-4	5	5	6	5	-4	5	5	5	-4	6	6	-4	-4	5	5	6	6	-4	5	6	6	6	6	5	5	6	6	6	5	6	5	6	6	6	6	6
6	6	-4	6	5	5	-4	6	5	6	5	6	6	5	5	5	5	5	6	6	6	6	-4	5	5	6	-4	5	6	5	-4	5	6	5	5	6	-4	5	6	5	6	5	5	-4	6	6	5	6	5	5
6	5	5	5	5	6	5	6	5	-4	5	6	6	5	5	5	6	5	5	6	6	6	6	5	5	5	5	5	5	6	5	5	6	-4	5	5	5	5	5	5	5	6	6	6	-4	6	5	6	-4	6
6	6	6	5	5	5	5	5	5	6	6	6	5	5	5	6	6	5	6	6	-4	5	6	6	6	5	6	6	6	6	6	6	6	6	5	-4	6	6	6	5	6	-4	5	-4	6	6	5	-4	6	-4
6	6	-4	-4	6	5	-4	6	5	6	-4	5	6	6	-4	6	-4	5	6	5	5	6	6	6	5	5	5	5	5	5	5	5	6	-4	-4	6	6	5	5	-4	6	6	6	-4	6	5	5	5	5	5
6	5	6	5	5	6	5	5	-4	5	6	5	6	5	5	5	6	6	6	5	6	6	5	6	6	5	6	6	6	5	6	6	5	-4	5	5	6	6	5	5	5	6	6	6	6	6	6	5	5	5
5	5	5	5	6	5	6	5	5	5	5	5	6	6	6	6	5	6	6	5	5	5	6	6	6	6	6	6	5	5	-4	6	5	5	5	-4	5	5	6	-4	5	5	5	-4	-4	5	6	6	5	6
5	-4	-4	6	6	6	6	-4	6	5	6	6	6	5	6	6	5	6	6	5	-4	6	5	5	5	5	6	5	6	6	-4	5	-4	6	5	5	6	5	5	5	5	6	5	5	5	5	6	5	-4	6
-4	5	6	6	5	6	6	5	6	5	5	-4	6	-4	6	5	5	6	5	6	6	5	5	5	6	-4	-4	5	5	-4	5	-4	5	5	5	5	6	6	5	-4	5	-4	5	5	5	5	6	5	-4	6
5	-4	6	5	6	5	5	6	6	5	6	5	6	5	6	6	6	5	6	-4	6	6	6	-4	6	5	5	-4	6	6	6	5	6	6	5	5	6	6	6	5	-4	6	6	5	6	6	6	6	5	5
-4	5	-4	6	6	6	6	-4	-4	6	5	6	6	-4	5	6	6	5	5	5	-4	5	5	-4	6	6	-4	6	6	5	-4	5	-4	5	6	6	5	6	6	5	6	5	-4	6	5	6	6	5	-4	6
5	5	6	5	-4	6	6	-4	5	5	6	6	6	5	-4	6	6	6	5	5	-4	6	5	6	6	5	-4	6	6	5	5	-4	-4	6	-4	6	5	5	6	5	6	5	6	6	5	6	6	6	-4	6
-4	6	6	5	5	6	5	5	5	6	-4	6	5	5	6	6	5	-4	5	5	6	5	6	6	6	5	5	6	5	6	6	6	6	6	-4	6	5	5	-4	6	6	5	6	-4	5	6	-4	5	6	-4
6	6	5	5	6	6	-4	-4	5	6	5	-4	6	5	6	6	-4	5	5	6	5	6	5	6	5	5	6	5	6	5	6	6	6	6	5	5	6	6	6	6	5	6	6	5	5	6	6	5	-4	-4
5	5	6	5	6	5	6	6	5	6	6	6	-4	5	5	6	6	5	-4	-4	6	6	6	5	6	5	5	6	6	-4	5	6	6	6	6	6	6	6	6	-4	6	5	6	6	5	5	-4	6	6	6
6	6	5	5	6	-4	5	-4	6	5	6	6	6	6	6	6	-4	6	6	5	6	6	5	5	5	-4	6	6	6	5	6	6	6	6	6	6	5	6	5	5	5	5	5	5	-4	5	5	6	5	6
5	-4	5	6	6	6	6	6	-4	6	6	5	6	5	6	5	6	6	6	6	6	5	5	6	5	6	5	6	5	5	6	5	5	5	6	5	6	5	5	6	5	6	5	6	-4	5	5	6	6	6
5	6	5	5	6	5	6	5	-4	6	5	5	5	5	6	5	6	5	-4	5	6	6	6	6	6	5	5	5	6	5	6	5	5	-4	5	5	6	6	6	5	5	6	6	6	6	6	6	5	6	5
6	6	5	-4	6	5	6	6	5	6	6	6	5	5	5	5	5	5	-4	5	5	5	5	-4	6	5	5	5	5	6	6	5	5	6	6	6	6	5	-4	-4	5	6	6	6	5	6	6	6	6	6
6	5	5	5	5	-4	6	6	6	5	6	5	6	6	6	6	5	6	6	-4	6	6	6	6	5	-4	5	5	6	6	5	6	6	-4	6	-4	6	6	5	5	5	5	5	6	5	5	5	5	6	5
6	6	6	5	5	-4	6	6	6	5	6	6	5	5	5	5	5	6	6	5	6	6	-4	6	5	6	6	-4	5	6	6	5	6	5	-4	5	-4	-4	5	6	5	5	6	-4	5	5	6	-4	5	6
5	5	5	5	5	6	6	5	6	5	5	6	6	5	5	5	6	6	6	6	5	6	5	5	5	5	6	6	6	5	5	5	6	6	-4	6	6	6	6	6	5	-4	6	6	5	5	6	5	6	5
5	5	6	5	6	5	6	5	5	6	6	6	6	6	6	5	6	5	6	6	5	6	6	6	-4	5	-4	5	5	5	6	5	5	5	5	6	5	5	6	6	-4	5	5	5	-4	6	-4	6	6	5
6	-4	5	5	-4	5	5	6	5	6	6	-4	6	6	6	5	5	5	5	6	-4	6	6	5	6	6	5	6	6	5	5	5	-4	6	5	6	6	6	5	5	-4	6	5	5	5	6	5	5	5	5
5	-4	5	5	5	5	5	6	5	6	6	5	5	6	5	6	-4	6	5	6	5	6	5	6	-4	6	5	6	5	5	5	5	5	6	-4	6	5	6	5	5	5	-4	6	6	5	5	5	5	-4	5
5	6	-4	5	5	-4	6	6	5	6	5	5	5	5	5	5	5	6	-4	6	-4	5	6	-4	6	6	5	5	5	5	5	5	6	6	5	5	5	6	6	5	6	6	6	6	6	5	6	5	6	-4
6	6	5	6	5	-4	-4	6	6	-4	6	5	6	5	6	5	5	5	6	5	5	6	5	6	6	5	5	6	6	6	5	-4	5	6	-4	6	-4	6	-4	6	6	6	6	6	5	5	5	6	5	6
5	-4	6	-4	-4	-4	5	6	5	5	6	6	6	5	5	5	6	6	5	6	-4	6	6	5	6	6	6	5	6	5	5	5	-4	5	6	6	6	5	5	5	6	6	6	-4	6	5	5	6	5	6
6	5	5	6	-4	6	5	6	5	5	-4	-4	6	-4	6	-4	6	5	5	6	5	6	5	6	5	6	6	5	5	6	6	5	6	6	-4	5	6	6	6	5	6	5	5	5	6	-4	6	6	-4	6
-4	5	-4	5	6	6	-4	-4	6	-4	6	5	5	5	6	6	-4	6	5	6	6	5	6	-4	6	-4	6	5	5	-4	5	-4	5	6	5	5	6	5	5	5	5	-4	-4	5	6	5	6	5	6	6
6	5	5	6	5	6	5	5	6	5	5	6	-4	5	5	6	-4	5	-4	5	6	6	6	6	5	6	5	-4	5	6	5	5	5	5	5	5	5	5	6	5	6	5	6	6	6	6	5	5	-4	5
5	5	-4	6	5	6	6	5	5	6	6	6	6	5	5	6	6	6	5	5	5	5	6	-4	5	6	6	6	6	6	6	6	6	6	6	5	5	6	5	6	6	5	-4	6	-4	6	6	6	-4	-4
6	5	6	5	5	6	5	6	5	-4	-4	6	5	-4	5	5	5	6	-4	6	5	5	-4	6	6	6	6	-4	6	6	6	5	5	5	5	-4	5	5	5	-4	5	6	6	6	6	6	5	5	5	5
5	6	6	5	5	5	5	6	5	6	5	6	6	5	5	6	5	6	-4	6	6	6	6	5	5	5	6	6	5	5	6	5	5	5	6	5	5	6	-4	6	5	6	5	6	-4	5	6	6	5	6
5	5	6	5	6	5	6	6	6	6	-4	5	5	5	5	6	5	6	-4	5	6	6	-4	5	5	6	-4	5	5	-4	6	-4	6	6	6	-4	6	6	5	5	6	5	6	5	6	5	5	6	6	-4
6	6	6	5	6	-4	6	-4	6	5	5	6	5	5	5	6	-4	5	6	6	5	5	6	5	5	-4	5	5	6	6	-4	5	-4	6	5	6	5	-4	6	6	5	6	5	-4	5	6	6	6	6	-4
5	-4	6	5	6	-4	5	-4	5	6	5	5	5	6	6	6	6	5	-4	5	5	6	5	6	6	6	5	5	5	5	6	-4	6	-4	6	5	5	5	5	-4	5	-4	5	6	6	5	5	6	6	5
5	5	6	5	6	6	5	-4	-4	6	5	5	-4	6	5	6	6	6	6	5	5	-4	-4	5	6	6	6	6	5	5	6	6	5	5	5	5	5	6	5	5	6	5	6	6	5	5	6	6	5	5
6	5	5	-4	5	6	6	6	5	6	6	6	6	5	5	5	5	5	5	5	6	5	6	-4	5	6	6	6	5	6	6	6	5	5	-4	6	6	5	6	6	6	6	-4	5	6	5	5	5	6	5
6	5	6	5	5	6	5	6	5	6	5	5	5	6	5	6	6	6	6	-4	-4	6	5	5	6	5	6	5	-4	6	6	5	5	5	-4	6	5	6	5	5	6	5	5	6	6	-4	6	5	5	-4
5	6	6	5	6	5	6	6	5	6	5	6	5	5	6	-4	6	-4	-4	5	5	5	5	6	5	5	5	6	6	5	6	-4	5	6	-4	6	5	5	6	6	5	6	5	5	6	5	6	-4	5	5
5	5	6	5	6	6	6	5	6	6	6	-4	6	6	6	6	-4	5	5	5	5	5	5	5	6	5	6	5	-4	5	5	6	-4	5	5	6	6	5	5	6	6	6	6	5	5	-4	6	-4	5	5
6	5	6	5	6	5	6	5	5	5	6	6	6	6	5	5	6	6	5	-4	5	6	6	6	6	5	5	5	5	5	5	6	-4	6	5	-4	5	5	5	6	6	6	5	6	6	6	5	6	6	6
6	6	6	5	5	6	6	6	5	-4	6	5	5	6	5	5	6	6	5	6	5	6	6	5	5	6	6	6	6	5	6	5	6	6	5	5	5	5	6	6	5	5	6	-4	6	5	-4	5	5	5
5	5	5	6	5	6	5	6	-4	6	-4	6	-4	6	5	5	6	6	5	6	6	-4	5	5	6	5	5	6	-4	6	6	-4	6	5	5	6	6	6	5	6	6	5	6	6	6	5	5	6	5	5
6	5	6	-4	5	6	6	6	5	5	6	6	5	5	6	6	5	6	5	-4	6	6	6	5	5	5	6	5	5	5	-4	6	-4	5	5	6	5	5	5	6	6	5	6	5	6	-4	6	5	6	6
5	6	6	6	6	6	5	5	5	-4	6	6	5	5	6	5	6	6	5	6	6	6	6	5	6	6	6	5	6	5	5	5	6	5	6	6	-4	-4	5	6	5	5	6	5	6	6	6	6	5	5
6	5	6	6	5	5	5	5	5	5	6	5	6	-4	-4	5	5	5	5	5	6	5	-4	6	6	6	-4	5	6	-4	6	5	6	6	6	6	6	5	-4	6	5	6	5	6	6	6	5	5	5	5
-4	5	6	5	5	6	6	5	5	6	6	5	6	5	5	5	6	6	6	6	5	6	5	6	5	5	6	6	6	5	6	5	6	6	6	6	6	5	6	5	5	5	5	6	5	5	6	5	6	5
6	6	5	5	5	5	5	5	6	5	5	5	6	6	5	6	5	5	6	-4	-4	5	5	5	6	6	5	6	5	5	5	6	6	5	5	5	6	6	6	6	5	6	5	5	6	5	6	5	5	6
5	5	5	-4	5	5	6	6	5	5	-4	5	6	-4	6	-4	6	6	5	5	6	5	6	6	6	6	5	6	6	5	5	6	5	5	5	6	5	-4	5	6	5	5	-4	5	6	-4	5	6	6	5
6	6	6	6	-4	6	5	6	5	6	6	6	6	5	5	-4	5	6	5	6	5	5	5	5	6	6	6	5	5	6	5	6	6	-4	6	5	6	6	5	6	5	6	5	5	6	5	6	5	6	5
6	5	-4	5	5	5	6	6	6	5	6	6	6	6	6	5	6	6	6	6	5	5	6	5	6	5	5	5	5	6	6	6	5	5	6	6	5	5	5	5	5	5	5	5	-4	6	-4	5	6	-4
6	5	6	5	6	5	-4	5	6	6	6	6	6	6	5	5	-4	5	5	6	5	6	5	6	6	6	-4	6	5	-4	5	-4	5	6	6	5	6	6	5	5	6	6	6	5	5	5	-4	-4	6	6
5	6	5	5	6	5	5	6	5	6	6	5	6	6	5	6	5	5	5	5	-4	5	-4	6	5	5	6	-4	5	5	6	5	5	6	5	5	5	5	-4	6	5	5	5	6	6	6	5	5	5	6
5	5	5	5	5	5	6	6	5	5	6	6	6	6	5	5	6	6	6	6	5	6	5	6	6	5	5	-4	6	6	-4	5	-4	5	5	6	-4	-4	-4	6	5	5	6	-4	5	6	-4	5	6	5
5	-4	-4	-4	6	5	6	6	5	5	5	6	5	-4	6	5	6	6	6	5	5	-4	5	6	5	5	6	5	5	6	-4	5	6	-4	-4	6	-4	6	5	5	6	6	-4	6	5	6	6	5	6	5
6	5	6	6	5	5	5	-4	5	5	6	6	6	6	6	-4	5	5	5	6	6	6	5	6	5	5	6	5	6	6	5	5	5	5	5	6	6	6	5	6	6	5	5	6	6	6	6	6	5	6
5	5	5	5	-4	5	5	5	5	5	-4	6	6	5	5	5	5	6	6	6	6	5	-4	6	6	-4	5	-4	5	5	6	6	5	5	-4	5	5	5	5	5	5	5	6	-4	6	5	6	6	5	5
5	6	6	6	-4	6	5	6	-4	-4	5	5	5	6	5	5	6	6	6	5	-4	5	6	6	5	6	-4	6	6	5	6	5	5	5	5	6	6	5	6	5	5	6	5	5	5	6	-4	6	6	5
5	6	6	6	5	6	5	5	5	-4	5	5	6	5	6	6	-4	5	5	5	5	5	-4	5	5	5	5	6	5	6	6	5	5	6	6	6	6	6	-4	5	6	5	6	6	5	6	5	6	6	6
5	5	5	6	5	5	6	5	6	5	6	-4	5	5	5	6	-4	5	5	5	-4	6	5	5	5	5	6	5	6	6	6	6	5	6	6	6	6	5	5	-4	5	6	6	-4	5	5	6	5	6	6
-4	5	5	5	-4	6	-4	5	5	6	5	-4	6	6	6	6	5	5	6	-4	-4	-4	6	5	6	6	6	5	6	6	5	-4	5	6	6	-4	6	5	5	5	-4	5	5	5	6	6	6	5	6	6
6	6	6	-4	5	5	6	6	5	-4	5	5	5	5	5	5	5	6	-4	6	5	5	5	6	5	6	5	5	5	5	5	5	6	5	-4	6	-4	5	6	5	-4	-4	5	6	-4	6	6	5	6	-4
5	6	5	5	6	6	5	-4	5	5	5	6	-4	5	-4	5	5	6	6	5	5	5	6	6	5	5	6	6	5	5	5	6	6	6	6	5	6	6	5	5	5	6	5	5	6	6	5	6	6	6
6	5	-4	5	6	6	6	5	5	-4	6	6	5	6	6	6	-4	6	5	6	6	6	6	5	5	6	6	-4	6	-4	6	-4	6	5	5	6	6	6	-4	-4	5	-4	6	6	6	6	5	5	5	5
6	6	5	-4	6	6	5	6	5	6	6	5	6	6	6	6	5	6	5	6	6	5	5	5	6	-4	6	5	5	6	5	-4	-4	5	-4	6	6	5	5	5	6	6	5	5	5	5	-4	6	5	5
5	5	5	5	5	5	-4	6	6	6	5	5	5	5	6	5	6	5	5	-4	5	5	-4	-4	6	6	6	-4	6	6	5	6	6	6	5	5	6	5	6	5	6	5	5	6	5	6	6	5	6	-4
5	6	6	5	6	-4	5	5	6	6	6	5	6	6	5	6	6	5	6	6	6	-4	5	5	5	6	6	6	6	6	6	5	5	5	6	-4	6	5	5	5	6	6	6	5	6	5	5	5	-4	6
5	5	6	6	6	5	5	5	6	5	5	5	5	6	5	-4	6	5	6	6	6	5	5	6	5	6	5	5	5	5	5	5	6	6	6	6	5	6	-4	6	6	6	-4	5	5	5	5	5	6	5
5	5	6	5	6	5	6	6	-4	5	5	6	6	5	5	5	5	-4	6	6	5	6	6	5	6	5	5	5	-4	6	5	6	6	5	5	5	6	-4	5	5	-4	6	-4	6	6	5	5	5	6	5
5	6	5	6	-4	5	5	6	5	6	5	5	6	5	6	6	5	5	5	6	6	6	6	5	6	6	5	5	6	6	5	5	5	6	5	6	5	5	6	6	5	5	5	5	6	5	5	-4	5	6
6	5	6	6	5	5	5	6	5	5	6	-4	6	5	5	6	5	5	5	5	5	6	6	-4	5	5	6	6	6	6	5	6	5	5	5	6	5	5	6	5	5	6	5	6	5	5	6	-4	5	6
5	6	6	6	5	-4	5	6	5	5	5	6	6	5	5	6	6	5	5	6	5	6	5	5	-4	5	6	5	6	5	6	5	5	5	5	6	5	6	6	6	5	5	5	6	5	5	5	5	5	6
6	5	5	5	-4	6	6	-4	6	5	6	6	-4	-4	5	6	6	5	-4	5	-4	6	5	6	6	6	6	6	6	5	6	5	6	6	5	-4	6	5	6	5	5	5	6	6	5	6	-4	5	5	6
5	5	6	5	-4	5	5	6	6	-4	5	5	5	6	5	6	-4	6	6	6	6	6	5	5	6	6	6	5	6	5	-4	5	5	-4	5	6	5	-4	6	5	5	5	5	-4	5	6	6	5	-4	-4
5	6	5	-4	-4	6	6	5	6	5	-4	5	5	5	6	-4	5	5	6	6	6	5	5	6	6	5	6	5	5	6	5	5	6	6	5	6	6	6	5	5	5	-4	6	6	6	6	5	5	6	5
6	6	5	6	6	5	6	6	-4	6	5	5	5	5	5	6	5	6	6	5	5	6	5	-4	6	5	5	6	5	6	-4	6	6	5	6	5	5	-4	6	5	5	5	5	6	5	6	6	6	6	5
5	6	5	6	-4	5	5	6	6	-4	5	-4	5	5	6	5	6	6	6	-4	-4	5	5	6	6	5	-4	6	5	-4	5	-4	5	5	6	6	-4	5	5	5	6	6	6	5	5	6	6	5	5	5
5	6	5	5	5	6	5	6	6	-4	6	6	6	6	6	5	-4	5	6	6	6	5	6	6	5	-4	6	-4	5	6	6	5	6	6	6	5	5	6	5	6	6	6	6	6	6	5	5	6	5	6
5	6	6	5	6	5	5	6	5	5	-4	5	5	5	5	6	6	5	6	-4	6	5	5	6	5	5	5	6	5	5	5	-4	5	5	-4	5	6	5	5	5	6	6	5	6	6	5	6	6	6	6
5	5	6	6	6	6	5	-4	5	6	-4	6	5	6	6	5	5	6	6	5	6	5	5	5	-4	6	6	6	6	6	6	-4	5	6	5	5	5	5	5	5	5	6	6	6	6	-4	6	5	6	5
6	5	5	5	-4	6	-4	5	5	-4	5	6	6	6	6	6	5	-4	6	6	6	5	6	6	6	6	6	6	5	5	6	6	5	5	5	-4	5	-4	6	5	5	6	6	5	5	5	5	6	5	5
6	5	5	-4	5	5	-4	6	5	6	6	6	5	5	5	6	5	-4	6	6	5	5	5	-4	6	5	5	6	6	-4	6	6	5	6	6	5	5	6	6	6	5	5	6	6	6	5	6	6	-4	6
6	5	6	6	6	5	-4	5	5	6	6	5	5	6	5	6	6	5	-4	6	5	6	-4	5	6	5	6	5	5	5	5	5	6	5	5	6	5	6	5	5	-4	-4	5	5	6	6	6	5	6	5
-4	6	-4	6	5	5	5	6	6	5	-4	5	6	6	5	6	5	5	5	6	6	6	6	5	5	-4	-4	5	-4	6	6	6	5	5	5	5	6	5	6	6	6	6	5	-4	5	6	6	5	6	6
5	-4	5	6	5	-4	-4	-4	5	5	6	5	5	6	-4	6	-4	5	5	-4	5	5	6	6	-4	6	-4	-4	5	6	5	5	6	6	-4	6	5	5	5	6	-4	6	6	6	6	-4	5	6	-4	-4
5	6	5	5	6	5	6	6	-4	-4	6	5	6	6	6	5	5	6	5	6	6	6	-4	5	6	5	5	5	5	6	6	6	-4	5	5	5	6	6	6	-4	5	5	5	6	6	6	5	6	6	6
5	5	5	5	6	5	6	5	6	5	6	5	6	-4	5	6	6	5	6	-4	6	5	6	6	6	5	6	6	6	-4	6	6	5	6	6	5	6	5	-4	-4	6	5	6	6	6	6	6	6	5	6
5	6	5	5	6	6	6	6	5	5	6	5	5	5	6	6	5	5	6	6	5	6	-4	5	-4	5	-4	5	5	-4	6	-4	6	5	-4	5	6	6	6	5	-4	5	6	6	6	5	6	6	6	6
5	5	5	6	6	6	5	5	-4	-4	6	5	6	5	5	-4	5	5	6	6	6	6	5	5	5	5	5	5	5	5	6	6	5	5	6	6	6	5	6	6	-4	6	6	6	5	6	6	6	5	5
5	6	6	5	5	5	5	6	6	6	5	6	6	6	6	5	-4	6	5	6	6	5	5	6	6	-4	6	6	6	6	5	6	5	5	-4	5	6	6	6	-4	6	6	-4	5	6	5	6	6	5	5
5	5	6	5	6	6	6	6	5	6	5	6	5	5	5	-4	6	5	5	5	5	5	6	6	6	6	6	5	6	5	6	5	5	6	-4	6	5	6	5	6	5	6	5	6	6	5	5	5	5	6
5	5	5	5	6	6	6	6	6	6	6	-4	6	6	6	-4	5	5	5	5	6	-4	6	-4	-4	5	6	-4	-4	5	6	5	6	5	5	6	6	-4	5	6	6	6	5	5	5	6	-4	6	6	6
-4	-4	6	5	-4	6	6	-4	5	6	6	6	6	6	-4	5	6	5	6	6	6	-4	6	5	6	5	-4	5	5	6	6	6	5	5	5	6	6	6	6	6	6	-4	5	5	6	5	-4	6	5	5
6	-4	5	6	6	5	6	6	6	5	5	5	-4	5	6	-4	6	6	5	5	6	5	5	5	6	6	5	6	5	5	6	6	5	6	6	5	6	5	6	5	5	5	6	5	6	6	5	6	6	6
6	5	6	6	6	5	5	5	6	5	6	5	6	6	5	5	6	5	5	6	-4	5	6	5	5	6	5	6	6	5	6	-4	5	5	6	-4	6	6	-4	6	5	6	6	6	6	5	5	5	5	6
6	6	5	6	6	5	5	6	-4	5	6	6	6	6	5	6	6	5	6	6	6	6	6	6	-4	5	5	5	6	6	5	6	6	5	-4	-4	5	5	5	6	5	6	-4	6	5	5	-4	5	5	6
6	6	6	-4	6	5	5	6	5	6	6	5	6	5	6	-4	-4	5	-4	-4	5	6	6	6	-4	6	6	-4	6	6	6	6	6	6	6	5	5	5	6	5	-4	6	-4	5	5	5	6	5	6	-4
6	5	6	6	6	5	5	-4	5	-4	5	6	-4	5	5	6	5	6	6	5	6	5	5	6	6	6	5	6	6	-4	5	6	6	5	5	6	6	5	5	6	6	5	6	5	5	5	6	-4	5	6
5	5	-4	6	6	-4	-4	5	5	6	5	6	6	-4	5	6	5	5	6	6	5	5	5	5	-4	5	6	6	-4	5	5	5	5	6	-4	6	-4	5	5	5	5	5	-4	6	5	6	6	6	5	5
6	5	6	6	5	6	6	6	5	5	6	-4	-4	-4	5	6	5	6	6	-4	5	-4	6	5	5	6	6	6	6	-4	6	6	6	6	6	6	-4	6	5	-4	6	-4	5	6	5	5	6	5	5	6
5	6	5	5	6	-4	6	5	5	-4	5	-4	5	6	6	6	5	6	-4	6	5	5	6	6	6	6	-4	5	6	6	6	5	6	5	6	5	6	6	5	6	5	6	-4	5	5	6	6	6	6	6
5	5	5	5	5	6	6	5	6	5	6	5	5	-4	6	6	-4	6	6	5	-4	-4	6	5	5	5	6	6	6	5	-4	6	5	5	5	5	5	5	6	6	6	5	6	5	-4	5	5	-4	6	6
5	5	6	5	6	6	5	5	5	-4	6	-4	6	5	5	6	6	5	5	5	5	6	6	6	-4	6	5	5	6	6	6	5	6	-4	5	6	-4	6	5	5	6	5	6	6	6	6	5	5	6	-4
-4	6	6	6	6	6	-4	6	5	6	6	5	6	-4	-4	5	6	6	5	5	5	5	6	6	6	-4	5	6	5	5	5	5	5	5	6	5	5	6	5	5	5	5	-4	6	5	-4	6	6	6	6
-4	-4	-4	6	5	5	6	6	5	5	5	5	5	5	5	-4	5	6	5	-4	5	6	6	5	-4	5	6	5	5	6	6	6	5	5	6	6	5	-4	5	-4	-4	6	-4	5	5	5	6	6	6	6
6	5	6	-4	6	-4	6	5	6	6	5	5	6	5	-4	6	5	5	5	5	6	5	6	6	5	6	6	5	6	6	6	-4	6	6	5	5	5	6	6	6	5	5	5	5	6	-4	6	6	5	5
6	6	6	6	6	5	6	6	5	6	6	6	-4	6	5	5	6	6	5	5	5	5	5	6	5	-4	6	5	5	5	5	6	6	6	6	6	6	6	5	6	5	-4	6	5	5	6	5	6	5	5
5	-4	6	5	5	6	5	5	5	6	6	5	6	5	5	5	6	6	5	6	5	5	5	6	5	-4	6	5	6	-4	6	5	6	6	6	-4	5	6	5	5	5	6	6	5	6	5	-4	5	6	6
6	5	6	6	6	5	5	6	6	6	6	5	-4	6	6	6	5	6	6	-4	6	-4	5	-4	5	5	5	5	5	6	6	6	5	5	-4	5	6	-4	5	6	6	5	5	5	5	6	6	6	6	-4
5	5	6	6	-4	5	5	6	5	5	6	6	5	6	5	5	6	6	-4	-4	-4	6	5	6	-4	5	-4	5	5	5	5	5	5	6	-4	5	5	6	5	5	5	5	6	5	6	5	6	6	5	5
5	5	-4	6	5	6	6	-4	5	6	6	5	6	5	5	-4	6	5	5	6	5	6	6	5	5	-4	5	5	5	5	5	6	-4	-4	6	5	5	5	6	5	6	6	6	-4	6	6	6	6	5	5
5	5	6	5	5	6	5	-4	6	5	5	6	6	6	5	6	-4	5	5	5	5	5	6	5	6	6	6	6	6	5	6	-4	5	-4	6	5	6	6	5	6	5	6	-4	-4	5	6	-4	5	5	5
5	5	6	-4	5	5	5	6	5	5	-4	6	6	-4	6	6	6	5	-4	5	5	6	6	5	5	-4	6	6	6	5	5	6	5	-4	6	5	6	5	6	-4	6	5	6	6	5	6	5	6	-4	5
6	5	6	5	5	5	6	5	6	6	5	6	6	5	5	6	5	6	5	5	5	5	6	5	6	5	6	5	6	5	5	6	5	5	5	-4	5	-4	5	6	6	5	6	6	5	5	6	-4	6	-4
5	6	5	6	5	6	5	-4	5	6	5	5	6	6	5	-4	6	6	6	5	5	6	6	5	5	5	6	6	5	6	6	6	5	6	-4	6	6	5	-4	5	5	6	5	6	5	5	6	6	6	6
5	6	6	6	5	6	-4	-4	5	6	5	5	-4	5	-4	-4	5	5	5	5	6	5	5	6	6	5	6	6	6	5	5	6	-4	6	5	6	5	6	-4	5	6	6	6	5	6	-4	5	5	6	5
5	5	5	6	5	6	6	5	6	6	5	5	6	5	6	6	-4	6	5	6	6	5	6	-4	5	5	-4	6	5	6	-4	5	6	5	5	6	5	6	6	5	-4	6	5	6	5	6	6	6	6	5
6	5	6	6	6	5	6	5	-4	5	5	-4	6	6	6	6	5	5	5	5	6	5	-4	5	-4	6	5	5	6	5	-4	5	6	6	6	5	5	5	5	-4	6	-4	5	5	-4	5	6	6	6	6
6	6	5	-4	5	6	6	6	5	5	5	6	5	5	6	6	-4	5	6	-4	5	5	5	6	5	5	6	6	6	-4	5	5	6	5	6	5	-4	5	6	5	5	5	6	5	5	6	5	5	5	5
5	6	6	5	5	5	5	6	5	6	6	5	5	6	6	5	-4	5	5	6	-4	-4	-4	6	5	6	-4	6	6	6	6	6	6	6	6	6	6	6	5	-4	5	6	5	6	5	6	6	-4	-4	5
6	5	5	5	6	-4	6	6	5	6	5	5	6	5	5	6	6	-4	5	5	6	6	5	5	5	5	6	5	6	6	5	6	5	6	6	5	5	5	5	6	6	5	5	6	6	6	5	5	6	6
6	6	5	5	5	6	-4	6	6	6	6	6	6	-4	6	6	6	6	5	6	-4	6	6	6	6	6	5	5	6	5	6	5	6	5	-4	6	5	6	5	6	6	-4	-4	6	6	5	5	-4	6	-4
5	6	6	6	6	5	6	6	6	6	6	5	5	5	6	6	-4	6	5	5	5	6	5	6	5	6	5	5	5	5	5	5	-4	6	6	5	5	6	5	5	5	5	-4	-4	-4	5	5	5	5	5
6	5	5	-4	-4	-4	6	-4	6	6	6	5	-4	6	6	6	6	5	6	6	6	5	5	5	6	6	-4	5	5	5	5	5	6	5	6	6	6	6	6	5	5	5	6	5	6	-4	6	5	6	6
5	6	5	6	5	5	5	6	5	6	6	5	6	-4	5	-4	6	6	6	-4	5	-4	5	6	5	6	-4	5	5	-4	5	5	6	5	6	6	5	-4	5	5	5	6	5	5	6	-4	6	5	6	5
5	6	5	5	-4	5	5	5	-4	5	6	6	5	6	5	5	5	5	5	5	6	5	-4	6	6	6	6	-4	5	6	6	6	-4	5	5	6	5	6	6	6	6	5	6	6	6	5	5	6	6	5
6	6	5	5	5	6	5	5	6	6	6	6	6	-4	5	5	6	5	6	6	5	6	6	6	5	5	6	6	5	6	5	6	6	5	5	5	6	6	5	6	5	6	6	6	5	6	6	5	6	5
5	6	-4	5	5	5	5	-4	5	5	6	6	6	5	6	5	6	5	5	6	5	5	5	6	5	6	6	5	6	6	6	5	6	5	-4	6	5	6	6	6	-4	-4	5	6	6	6	5	6	6	5
6	6	6	6	5	6	5	6	6	6	5	6	-4	5	6	6	5	5	5	6	5	6	5	5	-4	-4	6	6	6	6	6	6	6	-4	6	5	6	5	-4	6	6	6	6	-4	6	6	-4	5	-4	5
5	6	6	5	5	6	5	5	5	6	5	5	6	5	6	5	-4	5	5	5	5	-4	5	6	5	6	5	5	6	6	6	6	6	5	5	5	-4	6	5	6	6	6	6	6	6	5	6	-4	-4	6
5	6	5	5	6	6	6	6	5	-4	6	6	6	6	5	-4	5	5	6	6	5	5	6	5	6	5	5	-4	5	-4	6	5	5	5	6	5	5	5	6	5	6	5	6	5	5	5	6	5	6	6
5	6	6	5	5	6	5	6	6	5	5	6	5	5	6	6	5	5	5	5	6	6	6	5	6	-4	5	6	-4	6	5	5	6	6	5	5	6	6	5	5	-4	5	5	5	6	5	6	6	5	6
6	6	-4	5	-4	5	6	5	5	6	6	5	6	5	-4	5	6	6	6	6	6	6	6	5	6	-4	6	-4	6	5	-4	5	5	5	6	6	6	-4	5	6	5	6	5	5	6	6	6	6	6	-4
6	6	5	5	5	5	6	5	6	6	6	5	6	5	6	-4	6	6	6	-4	5	-4	6	5	5	6	5	-4	5	6	5	-4	5	6	-4	5	6	-4	5	-4	5	-4	6	5	6	5	6	6	6	6
6	6	6	5	5	5	6	6	6	5	5	6	-4	6	5	6	-4	6	5	6	-4	6	6	5	5	5	5	6	5	6	-4	6	5	6	5	6	6	-4	6	5	5	5	5	-4	-4	5	5	5	5	-4
6	5	6	5	5	5	5	5	6	6	-4	6	5	6	6	5	5	5	5	5	-4	6	-4	6	5	5	5	6	5	5	6	5	6	-4	-4	6	6	6	6	6	5	5	5	6	5	5	5	6	6	6
6	5	5	-4	6	6	-4	6	6	6	5	6	6	6	5	5	-4	5	6	6	6	6	6	6	6	-4	5	6	5	6	5	-4	6	6	6	6	6	6	6	6	5	6	6	5	6	5	-4	6	6	-4
5	6	6	6	-4	6	5	5	5	6	5	6	6	5	-4	5	5	6	5	5	-4	6	6	5	6	5	-4	5	6	6	-4	6	5	-4	5	5	6	5	6	5	5	5	-4	5	6	5	6	5	5	6
6	5	6	5	6	6	5	6	5	6	6	5	6	5	6	6	6	6	6	5	-4	6	5	-4	5	-4	6	5	6	6	6	5	-4	6	5	5	6	6	-4	6	5	5	6	6	6	5	6	6	6	5
-4	6	5	6	5	5	5	5	-4	6	6	6	6	5	-4	5	6	5	-4	5	6	5	6	-4	5	6	6	5	5	-4	6	5	6	6	5	6	-4	6	-4	6	6	6	6	6	5	6	5	5	-4	6
6	6	5	5	5	6	5	5	-4	-4	6	5	-4	5	6	5	5	5	-4	5	-4	6	5	5	5	6	6	6	6	6	5	6	6	6	6	6	5	6	-4	6	6	-4	6	6	6	-4	-4	5	5	6
5	6	6	5	5	-4	5	-4	5	-4	6	5	-4	6	6	6	-4	5	5	-4	6	5	5	6	6	6	-4	5	6	5	6	5	5	6	6	5	5	5	6	-4	5	6	-4	5	5	5	5	5	6	-4
6	6	6	6	5	6	5	6	6	5	-4	6	5	5	-4	5	5	6	5	6	5	5	5	6	5	5	5	6	6	6	6	6	5	6	5	6	6	-4	6	5	5	6	6	5	6	5	6	6	5	6
5	6	6	5	6	6	6	5	-4	6	6	6	6	5	-4	6	5	6	6	5	5	6	-4	5	5	-4	6	6	-4	5	6	5	5	6	5	5	5	5	6	-4	6	6	6	6	5	-4	6	6	5	6
5	6	5	6	5	5	-4	6	6	6	5	6	5	6	5	6	5	5	6	5	5	5	-4	5	6	6	5	-4	6	6	5	5	5	-4	-4	5	6	5	6	6	6	6	6	5	6	6	5	5	6	5
6	6	6	-4	-4	-4	6	5	6	6	6	6	6	5	6	5	6	-4	6	5	6	6	6	5	-4	-4	6	6	6	-4	6	6	5	6	5	6	6	5	-4	5	6	5	5	5	5	6	6	5	6	5
6	6	5	6	5	5	5	5	5	6	6	6	6	5	-4	6	5	5	5	5	6	6	5	6	6	-4	-4	6	5	6	5	-4	5	-4	5	-4	5	6	6	5	5	6	-4	-4	5	5	6	6	6	6
5	6	6	6	-4	6	5	6	6	-4	5	5	5	6	5	6	5	6	6	-4	6	5	5	5	6	6	6	5	6	5	6	6	5	6	6	6	5	6	5	5	6	-4	5	5	-4	6	6	5	6	6
-4	6	5	-4	6	6	6	6	6	6	-4	5	-4	5	5	6	5	5	5	6	5	-4	6	6	5	5	6	5	5	6	6	5	-4	5	6	6	5	6	5	5	6	6	6	6	5	5	5	6	5	-4
6	5	5	6	5	5	5	5	6	6	-4	5	5	5	5	6	6	5	5	6	5	6	6	6	-4	5	5	5	6	6	6	6	5	6	5	5	5	5	-4	6	6	5	5	5	5	6	5	5	-4	5
5	-4	6	6	6	-4	5	5	6	5	-4	5	5	6	6	-4	5	5	6	5	5	6	5	-4	5	6	6	6	5	5	-4	5	5	5	5	5	6	5	6	5	6	5	6	-4	5	5	5	5	6	5
6	-4	5	6	5	6	-4	5	5	6	6	5	6	6	6	-4	6	6	-4	6	6	-4	5	5	6	6	5	6	6	6	5	5	5	-4	5	6	6	5	-4	6	5	6	5	6	6	5	-4	5	5	6
5	6	6	6	5	6	6	-4	5	-4	6	5	6	5	5	5	-4	6	5	5	6	6	-4	6	6	5	6	6	6	5	5	6	5	6	5	5	5	5	6	6	6	6	-4	5	6	6	5	-4	5	5
5	5	5	5	6	6	-4	6	5	5	-4	5	6	5	5	6	6	5	5	6	5	6	6	6	5	5	5	5	6	5	6	5	6	6	5	6	6	5	6	6	-4	6	6	-4	5	6	6	6	-4	5
6	6	5	5	5	5	-4	6	6	-4	6	6	-4	6	5	5	-4	-4	6	5	6	5	6	6	5	5	6	-4	5	5	5	6	-4	5	-4	6	6	6	6	5	5	6	-4	5	-4	5	5	5	5	5
5	5	6	5	6	6	5	5	5	5	5	5	6	-4	5	-4	6	5	6	5	-4	6	6	6	6	5	6	6	5	5	-4	-4	5	5	5	5	5	-4	5	6	5	5	5	6	6	6	6	6	6	-4
-4	6	6	5	-4	6	6	6	5	5	-4	5	5	-4	6	5	5	5	5	6	6	6	6	6	5	6	5	6	-4	5	6	5	6	6	5	-4	6	5	5	6	5	5	6	6	6	5	5	6	6	5
5	6	5	5	6	5	6	6	5	-4	6	5	5	5	6	-4	6	-4	5	6	6	6	6	5	6	6	6	5	6	6	6	6	-4	-4	5	-4	5	-4	5	6	6	6	6	5	6	-4	5	5	6	5
-4	6	5	5	6	6	6	6	6	5	-4	6	6	5	6	-4	5	5	-4	6	5	5	5	5	5	-4	5	6	5	6	5	5	6	5	5	5	5	-4	5	6	6	5	5	5	6	6	6	6	6	5
5	6	6	5	6	6	6	5	5	5	6	6	6	5	6	6	6	-4	-4	6	6	6	5	6	5	6	6	5	6	5	6	6	5	5	5	-4	6	6	5	5	5	6	6	6	-4	5	5	6	6	5
6	6	6	-4	6	5	6	5	5	6	6	6	6	6	6	6	-4	6	6	5	6	6	5	-4	5	5	6	6	-4	6	-4	5	6	6	-4	6	6	6	6	6	6	6	5	6	6	6	5	6	5	5
6	-4	5	5	-4	6	6	-4	6	6	6	6	6	6	-4	6	6	6	6	-4	-4	-4	5	5	-4	5	5	6	5	6	5	5	5	5	5	-4	6	6	5	6	5	5	-4	5	5	5	6	5	5	6
6	6	6	6	6	6	-4	5	6	5	-4	6	6	6	6	6	6	6	6	5	-4	6	6	6	5	6	5	5	5	5	-4	6	6	6	6	6	5	6	5	5	5	6	5	6	5	6	6	5	-4	6
5	-4	5	5	6	5	5	5	6	5	5	-4	-4	5	-4	5	6	5	-4	6	-4	5	5	5	6	6	6	6	6	5	6	5	6	5	-4	6	5	5	6	6	5	6	5	5	6	5	5	6	5	5
5	5	5	6	6	6	5	5	6	-4	5	5	6	6	6	6	6	5	5	5	5	6	-4	5	5	5	5	-4	5	6	6	6	5	6	5	6	-4	6	6	5	5	6	5	6	5	6	6	5	6	5
5	6	6	6	6	5	6	6	6	6	-4	-4	5	6	5	5	5	5	5	5	6	6	5	5	5	-4	5	5	5	5	6	6	5	6	5	5	5	5	5	5	6	6	6	6	5	6	5	5	-4	6
6	5	-4	5	6	6	-4	5	6	6	5	6	6	-4	6	6	5	6	-4	6	6	5	5	5	5	6	5	6	6	6	6	5	5	6	6	5	5	6	6	6	6	-4	5	6	6	-4	5	5	6	6
5	5	5	5	5	6	-4	6	6	6	5	6	5	5	5	5	5	5	6	6	5	-4	-4	5	5	6	6	5	6	5	6	6	5	6	5	5	5	5	6	6	6	6	-4	5	6	5	-4	6	6	6
6	5	-4	5	5	5	-4	6	6	6	6	5	6	5	5	6	6	6	6	5	5	5	-4	5	5	5	-4	5	5	5	6	5	5	6	5	5	6	6	6	6	5	5	5	5	6	-4	5	-4	6	6
6	5	6	6	6	5	5	5	5	5	5	5	5	6	6	5	6	5	6	5	6	-4	5	-4	6	5	-4	6	-4	6	5	-4	6	6	5	5	-4	6	5	6	6	5	5	5	6	6	6	5	6	5
6	6	6	6	6	6	5	6	6	6	5	5	6	6	6	6	6	6	-4	6	6	5	6	6	5	6	-4	5	5	6	6	6	6	-4	6	6	5	5	5	5	5	5	5	6	5	6	6	5	6	5
5	5	5	6	6	6	6	5	5	-4	6	5	5	5	6	5	-4	-4	5	6	6	6	6	6	6	6	6	5	6	5	5	-4	5	-4	6	6	5	6	6	6	5	5	5	5	5	5	5	6	6	6
5	6	5	5	6	6	5	6	6	6	6	6	5	5	6	6	5	6	-4	5	5	6	6	5	5	6	5	5	5	-4	-4	5	5	6	-4	6	6	6	6	5	5	5	5	5	5	6	6	6	6	5
6	6	5	6	6	5	6	5	5	-4	-4	5	6	6	5	5	6	6	6	6	5	5	6	6	6	5	5	5	-4	-4	5	6	-4	6	-4	6	5	-4	5	5	6	6	6	5	6	6	5	5	6	5
5	-4	5	5	5	5	5	6	5	6	6	5	5	5	-4	6	6	6	5	6	5	5	6	5	-4	6	6	6	6	6	5	6	5	5	-4	5	5	-4	6	5	6	5	5	5	6	5	6	6	6	5
6	5	6	-4	5	5	5	5	6	5	5	6	5	5	5	6	6	-4	6	6	5	6	6	5	6	5	5	5	5	-4	5	6	5	5	6	5	5	5	-4	5	5	-4	6	5	6	6	6	5	6	6
6	6	5	6	6	6	6	-4	5	5	6	6	5	-4	5	6	6	5	5	6	6	5	-4	6	-4	5	5	5	5	5	5	-4	5	6	6	6	5	6	5	-4	6	5	6	-4	6	-4	5	6	5	6
5	6	5	6	5	5	6	6	6	6	5	6	5	6	5	6	-4	6	6	-4	-4	5	5	5	5	5	5	6	5	-4	6	6	6	6	5	6	5	6	6	5	5	5	6	5	5	-4	5	6	-4	5
5	5	5	5	5	-4	6	5	5	5	6	6	6	5	6	6	5	6	5	5	6	5	5	6	6	5	5	6	5	6	5	6	5	5	6	5	6	6	6	6	5	6	-4	6	6	5	5	6	-4	6
-4	-4	5	5	6	6	5	6	-4	6	6	6	6	6	-4	6	6	-4	6	-4	5	6	6	-4	5	5	-4	5	-4	6	5	5	5	5	5	5	5	6	6	5	6	5	6	-4	-4	6	6	-4	6	5
5	-4	6	6	5	5	5	5	6	6	5	5	6	5	5	5	6	5	5	5	5	6	5	5	5	5	-4	6	6	5	6	5	5	6	6	-4	5	5	5	5	5	-4	6	5	5	5	-4	6	6	6
5	5	5	5	5	6	5	-4	5	5	6	6	6	6	6	-4	6	5	5	6	5	6	6	5	5	5	6	6	5	5	-4	5	6	5	5	5	5	6	6	6	6	5	5	6	5	-4	6	-4	-4	-4
5	6	6	6	6	5	6	6	5	5	5	6	5	5	5	6	5	6	6	6	5	6	6	6	6	-4	5	6	5	-4	5	5	-4	-4	6	6	5	6	-4	6	6	6	6	-4	6	5	5	-4	-4	5
-4	5	5	-4	5	5	6	5	6	-4	-4	5	5	6	5	5	-4	6	-4	6	5	6	5	6	-4	6	6	6	6	5	-4	6	6	6	6	5	6	-4	6	5	5	5	-4	5	5	-4	6	5	5	6
-4	5	-4	5	-4	5	5	5	5	5	6	6	-4	5	5	5	-4	5	6	5	6	5	5	5	6	-4	6	6	6	-4	5	5	6	5	5	6	5	6	6	5	5	6	5	6	5	5	6	5	5	5
6	-4	5	5	5	5	6	5	6	5	6	6	6	5	-4	-4	6	6	6	6	6	6	-4	6	-4	-4	6	6	6	5	5	-4	5	5	5	5	5	5	5	6	5	6	5	5	6	5	6	5	6	5
5	6	-4	6	6	-4	6	6	-4	5	6	6	5	5	5	6	-4	5	5	6	5	5	6	6	5	5	6	5	5	6	6	5	-4	5	5	6	-4	-4	6	5	6	-4	5	5	6	-4	6	6	6	6
5	5	-4	6	6	6	6	5	6	6	5	5	5	5	5	6	5	5	6	5	5	6	5	5	5	6	5	5	5	6	-4	6	5	5	5	5	6	5	-4	5	6	6	6	6	5	6	6	6	6	5
-4	5	5	6	5	5	5	6	5	6	-4	6	6	6	-4	5	5	6	-4	6	5	5	6	5	6	5	6	-4	6	-4	6	6	6	6	6	5	-4	6	5	6	6	5	-4	6	5	5	-4	6	6	6
5	6	6	5	6	5	6	5	6	5	5	5	5	6	6	5	6	6	5	6	5	-4	6	6	5	6	6	6	6	6	6	5	5	6	6	5	5	6	6	5	-4	5	6	6	5	5	5	5	-4	6
5	6	6	5	6	5	5	5	6	6	6	5	6	5	5	-4	6	5	-4	-4	5	6	5	5	5	-4	6	-4	6	5	6	6	5	5	6	5	6	6	5	6	-4	6	-4	6	5	5	6	5	6	5
5	6	6	6	5	6	5	5	5	6	5	5	6	-4	6	5	5	-4	6	5	6	6	-4	6	6	6	5	6	6	5	5	6	6	6	5	6	5	5	5	6	5	5	5	5	5	5	-4	-4	6	5
6	6	6	-4	6	6	6	6	6	-4	5	5	6	6	5	5	6	6	6	5	5	-4	6	6	6	5	6	5	6	5	6	6	6	5	6	6	5	-4	5	5	6	6	-4	-4	6	5	6	5	-4	5
5	6	6	5	5	6	6	6	6	6	6	6	6	6	5	6	5	5	-4	6	5	5	5	6	6	6	6	6	5	5	5	5	5	5	6	6	6	6	6	5	5	5	5	5	6	6	5	5	-4	5
-4	5	6	5	6	5	-4	5	6	6	5	6	-4	6	6	6	6	5	5	6	5	5	5	5	5	5	5	6	5	5	6	5	5	6	5	6	5	-4	6	6	6	5	6	6	-4	6	5	-4	5	6
5	6	6	-4	6	-4	-4	6	6	5	5	5	6	-4	5	5	6	6	6	5	6	5	5	5	6	6	5	5	6	6	-4	5	6	-4	6	5	-4	5	5	6	5	5	5	5	5	6	5	6	5	5
5	5	5	6	6	6	6	5	5	6	5	6	6	5	6	5	5	5	6	5	5	5	6	6	5	6	5	5	6	5	6	5	5	5	6	5	5	6	5	6	-4	6	5	5	6	5	5	6	5	5
5	6	-4	6	6	-4	5	6	5	6	6	-4	6	5	5	5	6	6	6	6	5	5	5	6	5	6	5	5	5	5	6	6	6	-4	6	5	-4	5	6	5	6	5	5	5	5	-4	6	5	5	-4
5	6	6	5	-4	6	5	6	5	6	6	6	5	5	5	5	6	5	6	6	6	6	6	6	6	5	6	6	6	5	5	6	6	5	5	6	6	6	6	-4	6	5	5	5	5	5	5	5	6	6
6	6	6	5	5	6	5	-4	-4	6	5	5	5	5	6	6	5	6	5	6	5	5	6	6	5	5	6	6	-4	-4	6	6	6	6	6	6	6	-4	6	-4	5	6	5	6	-4	6	-4	6	5	5
5	6	5	6	6	6	-4	5	6	6	6	6	6	6	-4	6	6	5	6	6	6	6	5	-4	6	-4	6	6	6	-4	5	5	6	6	6	6	6	6	6	6	5	6	6	6	5	6	6	6	6	6
6	-4	6	5	6	5	6	5	6	5	6	6	6	6	-4	-4	5	5	5	6	6	6	5	-4	5	6	5	6	5	-4	5	6	6	5	6	5	6	-4	6	6	5	5	5	-4	6	5	6	6	6	5
5	-4	6	6	6	5	-4	5	5	5	6	5	6	-4	6	5	6	5	-4	-4	5	5	5	6	5	6	6	6	5	5	6	5	5	-4	6	5	5	5	5	6	6	6	6	5	5	6	6	6	6	-4
5	5	5	5	6	5	5	6	6	6	5	-4	6	-4	6	6	6	6	-4	5	6	5	5	6	-4	5	6	5	6	6	6	6	5	5	5	5	6	6	5	6	5	6	5	5	5	-4	6	6	5	5
5	5	5	5	5	6	6	6	5	6	5	6	5	5	-4	6	6	5	-4	5	6	6	5	5	5	5	-4	6	6	6	5	6	5	6	6	6	-4	6	-4	6	-4	5	6	5	6	6	5	6	5	6
-4	6	6	5	6	6	6	5	6	-4	6	-4	6	6	6	6	6	6	6	-4	6	6	6	5	5	5	6	6	-4	5	5	-4	5	5	-4	6	5	6	5	5	5	6	5	6	5	5	-4	6	5	-4
-4	6	5	5	-4	6	5	6	5	5	5	5	5	5	5	5	5	6	6	6	6	6	-4	5	-4	6	5	6	6	6	-4	5	6	6	6	6	6	6	5	6	-4	5	-4	5	5	5	6	5	6	6
5	6	5	6	-4	6	5	5	5	5	6	6	5	5	-4	5	-4	5	6	5	5	6	6	5	5	6	5	5	6	5	5	5	-4	6	5	6	5	6	6	6	6	5	-4	6	6	5	-4	5	5	5
5	6	5	5	-4	5	5	6	5	-4	-4	5	5	6	5	5	5	-4	6	5	6	5	5	5	5	-4	5	6	6	5	5	-4	6	5	6	6	6	6	6	6	5	-4	6	6	6	6	5	5	5	5
-4	6	5	6	6	5	-4	5	6	5	6	5	6	6	-4	5	6	5	-4	6	5	6	-4	5	-4	5	6	6	5	6	6	-4	5	5	6	-4	5	-4	-4	6	6	6	5	-4	6	6	5	6	6	6
5	5	-4	6	6	6	5	5	6	5	6	5	5	6	6	6	5	6	6	5	6	6	6	6	6	-4	-4	5	5	-4	6	-4	5	5	5	5	6	6	6	6	5	5	5	6	5	5	6	6	6	6
6	5	6	6	-4	5	6	5	6	5	5	6	5	6	5	6	-4	5	5	6	6	6	5	6	6	5	-4	5	6	6	6	6	-4	5	6	5	6	5	5	5	6	5	5	6	5	5	5	6	6	6
6	5	6	6	6	6	6	6	5	5	5	6	5	6	-4	5	5	5	5	5	6	6	6	5	-4	5	5	6	-4	5	5	6	5	6	6	-4	6	6	-4	5	5	-4	6	5	6	6	5	-4	5	5
5	6	5	6	6	5	6	-4	6	5	6	6	-4	6	-4	5	6	5	5	5	6	5	-4	6	5	6	6	6	6	6	5	5	6	6	-4	5	6	6	-4	6	6	-4	6	5	-4	5	5	6	5	-4
5	6	5	5	5	5	6	6	5	5	5	5	5	5	5	5	5	6	-4	6	6	5	5	-4	6	6	5	6	6	5	6	-4	5	6	6	6	5	5	5	6	6	6	-4	6	6	5	6	6	5	5
5	5	-4	5	-4	5	5	6	6	5	-4	5	-4	6	6	5	5	6	6	5	5	6	5	5	6	5	-4	6	5	6	6	6	6	5	5	6	6	6	6	5	-4	6	-4	5	5	5	6	6	5	6
6	5	5	6	6	6	5	5	5	6	5	5	6	6	-4	5	6	5	5	5	6	5	6	5	6	5	-4	6	6	6	-4	6	6	5	6	5	5	6	5	6	6	6	-4	6	6	6	6	5	5	6
5	5	6	6	6	5	6	5	-4	5	6	6	5	5	5	5	6	6	6	-4	5	-4	6	6	6	6	5	6	5	-4	5	6	5	6	-4	5	-4	5	5	6	5	6	5	6	6	6	5	-4	5	6
5	5	5	5	6	5	6	6	6	6	6	-4	6	-4	5	6	6	6	5	5	-4	6	-4	-4	5	6	6	5	-4	5	5	5	5	-4	5	-4	6	-4	5	5	6	5	6	6	6	6	6	6	6	5
6	5	5	5	-4	5	6	6	6	-4	5	6	5	5	5	5	5	5	5	6	5	-4	5	5	5	6	6	-4	5	5	6	-4	5	5	6	5	6	6	5	5	5	5	6	6	6	-4	6	-4	-4	5
5	5	5	6	5	6	5	5	6	6	5	-4	5	5	5	-4	5	5	6	6	6	6	5	5	6	6	5	5	5	6	5	6	5	6	6	5	5	-4	6	5	5	6	-4	5	6	6	6	6	6	5
6	6	5	5	6	5	6	6	6	6	5	6	5	5	5	6	6	5	5	-4	5	6	5	6	6	6	6	5	5	6	6	5	-4	6	6	5	5	5	5	-4	6	5	6	6	6	6	-4	-4	5	5
6	5	5	5	5	6	5	6	6	6	6	6	6	6	6	6	6	5	6	5	6	6	5	6	5	6	5	5	6	6	6	6	6	6	5	5	-4	5	6	5	-4	6	6	5	5	6	-4	5	-4	5
5	6	5	-4	5	5	6	6	6	-4	6	5	5	6	5	6	5	-4	-4	5	6	5	5	5	5	5	6	6	5	5	5	6	6	5	6	6	5	6	-4	6	6	6	5	5	5	-4	6	6	5	6
6	6	6	-4	6	5	5	6	-4	6	-4	5	-4	6	5	6	6	5	6	6	5	-4	5	5	5	5	5	6	6	5	5	6	-4	6	-4	6	5	6	6	5	6	6	6	5	5	6	6	5	-4	5
6	6	6	6	5	5	-4	5	-4	6	5	5	5	5	5	-4	5	5	5	6	5	5	6	6	6	6	-4	6	5	5	6	6	6	5	5	5	5	5	6	6	5	5	5	5	-4	6	6	6	5	5
6	6	6	6	6	5	6	5	6	5	6	5	5	6	6	5	5	6	5	-4	6	6	6	5	5	6	5	5	5	5	5	5	6	-4	5	6	6	6	6	5	-4	6	6	5	6	6	6	5	6	6
6	5	-4	5	-4	6	5	5	6	6	-4	5	5	6	-4	5	5	6	6	5	-4	-4	5	5	5	5	-4	6	5	5	6	6	6	5	5	6	5	5	5	5	5	6	6	5	6	5	5	5	5	6
6	6	6	6	5	5	6	6	5	6	6	5	6	-4	-4	6	6	5	6	-4	6	5	-4	6	6	-4	-4	5	5	5	6	6	5	6	6	6	6	5	5	5	6	5	6	5	5	5	-4	6	-4	5
6	5	5	6	6	6	6	6	5	5	6	6	-4	-4	5	5	5	6	6	6	6	5	5	6	6	5	-4	6	6	6	-4	5	6	5	6	5	6	6	5	5	6	6	6	6	5	6	6	6	5	6
5	6	5	6	5	5	6	5	5	5	-4	5	5	-4	6	-4	6	-4	-4	5	5	5	5	-4	6	6	5	5	5	5	5	-4	5	6	6	6	6	6	5	6	6	6	5	5	5	-4	5	5	6	6
6	6	5	5	5	5	6	5	5	-4	6	5	5	6	5	5	6	5	5	5	6	6	-4	5	-4	6	6	5	-4	6	5	5	5	6	6	6	6	6	6	6	6	6	6	5	5	6	5	6	6	6
5	5	-4	5	-4	-4	5	5	5	5	6	5	6	6	5	6	5	6	-4	-4	6	5	-4	5	5	5	5	6	6	5	5	-4	5	6	5	5	6	6	5	5	5	-4	-4	5	6	5	6	6	5	5
5	6	6	5	5	5	6	6	6	5	6	5	6	6	6	5	6	6	6	6	5	5	6	5	5	6	6	-4	5	-4	6	5	5	6	5	6	5	-4	6	-4	5	5	6	6	5	5	6	6	-4	6
5	-4	6	-4	5	5	5	6	-4	5	6	5	5	5	6	5	5	6	5	6	5	6	5	6	5	-4	6	6	5	-4	5	5	6	5	6	5	5	6	-4	6	6	5	5	5	6	6	5	6	5	5
5	-4	-4	5	5	5	5	-4	6	5	6	5	5	5	5	6	6	6	5	5	5	5	5	-4	5	5	-4	6	6	5	5	6	5	5	6	6	6	5	5	5	6	6	5	6	5	5	6	6	-4	6
5	6	5	6	-4	5	5	5	6	5	6	6	6	5	5	-4	5	-4	6	-4	6	-4	5	6	6	6	6	5	5	5	5	-4	6	6	6	6	6	5	5	6	6	5	5	5	6	5	6	5	5	6
6	6	-4	5	6	6	-4	5	5	6	6	5	5	5	6	5	5	6	5	6	-4	-4	6	6	5	5	-4	-4	5	6	5	5	6	5	6	5	6	6	5	5	6	6	6	6	-4	5	-4	6	6	6
5	5	5	5	6	6	5	6	5	6	5	6	5	5	6	-4	5	-4	6	6	6	-4	5	6	6	5	5	6	6	5	6	6	5	5	6	5	6	5	6	-4	5	6	5	-4	6	5	6	-4	6	-4
5	5	6	5	6	-4	-4	6	5	6	6	5	5	5	5	6	5	-4	6	6	5	5	6	5	5	6	5	6	6	6	5	6	5	5	6	5	5	6	6	5	-4	6	6	5	5	6	5	6	5	6
-4	-4	5	6	5	-4	5	6	5	5	-4	-4	-4	5	6	6	6	6	6	5	6	6	6	-4	5	5	6	6	6	6	6	5	5	6	6	6	-4	6	6	5	6	5	6	5	5	6	6	6	6	6
6	6	6	6	-4	5	6	5	6	6	6	6	5	6	5	-4	5	6	6	6	5	5	6	5	6	6	5	6	6	5	5	5	5	6	6	6	6	5	6	5	5	5	5	6	6	6	6	6	5	5
6	5	5	5	5	5	5	5	6	5	6	-4	6	5	6	6	6	5	6	6	6	6	-4	6	5	5	5	6	6	-4	6	-4	5	6	5	6	6	5	5	6	6	-4	6	6	6	6	6	6	6	6
5	5	5	6	5	-4	5	-4	6	5	5	6	6	-4	5	6	6	5	-4	6	5	6	5	5	6	6	6	6	6	5	6	5	5	5	5	5	5	6	6	5	6	5	6	6	5	5	6	6	5	6
5	5	5	6	6	5	5	6	-4	5	5	6	6	-4	5	-4	6	5	5	6	6	5	5	6	6	-4	5	5	5	6	6	5	-4	-4	6	5	5	5	6	6	5	-4	5	6	6	-4	6	5	5	5
6	5	5	6	5	6	5	6	6	6	5	6	5	5	5	5	6	6	5	6	6	5	-4	6	6	5	5	5	-4	5	5	5	5	6	6	5	5	5	6	6	-4	6	5	6	5	6	6	5	6	6
6	5	6	6	6	6	6	6	6	5	-4	6	6	6	6	6	-4	6	5	6	6	5	5	5	5	6	-4	5	6	-4	6	5	5	-4	6	5	5	6	5	5	6	6	5	6	5	5	6	6	5	5
-4	5	6	6	-4	6	5	6	5	6	6	6	6	5	5	5	-4	-4	6	5	6	-4	6	6	6	6	-4	5	6	6	5	5	6	6	6	5	5	6	5	5	5	5	6	6	6	6	5	-4	5	5
6	6	6	5	5	5	5	6	6	-4	6	6	5	6	6	5	6	5	5	5	6	-4	5	6	6	5	5	6	-4	-4	6	6	-4	5	6	6	5	6	5	-4	5	-4	5	5	6	6	6	5	6	6
6	5	6	5	5	5	5	5	6	-4	6	6	5	5	6	-4	5	6	5	-4	6	5	5	5	5	5	6	6	5	-4	6	5	5	6	6	6	6	5	-4	6	6	5	5	6	6	5	5	-4	6	-4
6	6	5	5	6	-4	-4	6	5	-4	-4	5	6	6	5	5	5	5	5	5	6	6	5	-4	6	5	6	6	6	6	6	6	-4	6	5	6	5	6	5	-4	-4	6	-4	5	6	5	6	5	6	5
6	6	-4	5	6	6	6	5	5	5	6	6	5	5	5	5	6	6	6	5	6	5	-4	6	6	-4	6	6	6	6	6	6	5	6	6	-4	5	5	6	6	6	5	6	5	5	-4	5	-4	5	6
5	-4	6	5	5	6	-4	5	5	5	6	6	6	6	5	6	6	5	-4	6	6	6	5	5	5	-4	6	6	5	6	5	6	6	5	6	6	-4	5	-4	-4	5	5	6	5	6	6	6	5	6	6
5	6	6	5	6	-4	5	6	6	-4	6	5	6	-4	-4	-4	-4	5	6	6	6	5	6	6	5	6	5	-4	5	-4	5	-4	5	5	6	6	6	5	5	5	5	-4	6	6	6	-4	5	6	5	6
6	5	-4	5	6	5	6	5	6	6	6	5	5	6	5	5	-4	6	5	6	5	5	-4	6	6	5	5	5	5	6	5	5	5	5	5	6	-4	5	5	5	5	-4	6	-4	6	5	6	5	6	5
-4	-4	6	6	6	5	5	6	6	6	6	6	6	6	5	6	6	6	5	5	6	5	5	6	6	6	-4	-4	6	5	5	5	5	6	5	6	5	-4	5	5	5	6	6	6	5	6	6	6	6	6
5	6	6	-4	-4	6	5	6	5	5	-4	6	6	6	5	-4	6	5	6	6	5	6	5	6	6	-4	5	5	6	6	5	5	6	5	-4	-4	5	-4	6	6	6	6	6	5	5	-4	6	6	-4	5
5	6	5	6	6	5	6	5	5	6	-4	6	5	5	5	6	5	5	5	6	6	5	5	5	5	-4	6	6	5	5	5	5	6	6	5	5	5	5	5	6	6	5	6	5	6	6	5	5	6	-4
6	6	6	5	5	6	5	5	-4	5	5	6	-4	6	6	6	5	6	-4	6	5	5	5	5	6	5	5	6	5	5	5	5	5	6	6	5	6	6	5	5	6	5	-4	6	6	-4	5	5	5	5
5	-4	-4	6	6	5	-4	5	6	6	5	6	-4	-4	5	6	6	5	5	6	6	6	5	5	5	6	6	6	6	6	5	5	-4	-4	6	5	6	5	6	5	5	6	6	6	6	6	5	5	6	5
-4	6	6	6	6	5	5	5	6	6	6	6	5	6	5	5	5	6	5	5	5	6	6	-4	6	6	6	6	-4	5	5	6	6	6	5	5	-4	5	5	5	6	6	5	6	-4	6	-4	6	6	5
-4	6	6	6	5	-4	5	6	6	5	5	6	6	5	6	-4	5	-4	5	6	-4	6	6	6	5	5	6	6	5	5	-4	6	5	-4	6	6	6	-4	5	5	6	6	5	5	5	5	6	5	-4	-4
5	6	5	6	5	5	6	5	-4	6	-4	5	6	5	6	6	-4	6	6	5	5	-4	5	5	5	5	5	5	6	6	-4	5	6	5	5	6	5	6	5	6	5	6	6	6	5	-4	6	5	5	5
5	6	5	5	6	5	6	6	6	6	5	5	5	6	5	5	6	6	-4	5	5	5	6	-4	5	6	6	6	5	5	5	5	6	6	5	-4	5	5	5	5	6	5	6	5	6	5	-4	6	6	5
5	6	5	-4	6	5	6	5	-4	5	6	5	5	6	6	5	-4	5	-4	6	6	6	5	-4	-4	6	-4	6	5	6	5	5	5	6	5	6	6	6	5	6	5	6	5	5	6	-4	6	5	5	5
6	6	5	6	6	5	6	5	6	6	6	5	6	5	5	6	-4	6	5	6	-4	5	5	5	-4	6	6	5	6	6	6	-4	6	5	5	6	5	5	-4	5	5	5	5	5	6	5	5	-4	5	6
6	6	6	5	5	5	6	5	6	5	5	6	-4	6	5	6	6	5	-4	6	6	6	6	6	5	5	6	5	6	6	6	6	5	6	5	6	5	5	-4	5	6	6	5	5	6	5	5	5	6	5
6	6	6	5	6	5	6	6	-4	-4	-4	6	6	5	6	6	6	6	6	6	5	5	6	-4	6	5	5	5	-4	6	5	6	6	6	6	6	5	6	6	-4	5	-4	6	5	6	5	6	5	-4	6
6	5	5	5	5	5	6	6	-4	5	5	6	6	6	-4	6	6	6	5	5	5	5	6	5	6	5	6	-4	5	6	6	5	6	6	5	6	5	6	5	6	6	5	-4	6	5	5	6	5	5	6
-4	6	6	6	6	6	6	-4	5	6	6	6	6	5	6	6	5	5	-4	6	6	6	6	6	6	5	5	5	5	5	6	6	5	5	6	5	5	5	5	6	6	5	5	6	5	6	6	6	-4	5
6	5	5	5	5	6	-4	5	5	5	5	5	6	-4	6	6	-4	6	5	6	5	-4	5	6	5	6	6	5	6	6	-4	6	6	5	5	6	5	6	6	5	6	6	6	6	6	5	6	5	5	5
6	5	5	-4	6	6	5	6	6	-4	5	-4	5	5	6	6	5	5	6	6	6	5	5	6	5	-4	6	6	6	5	5	5	6	6	6	6	6	6	6	6	5	5	6	6	6	5	-4	6	5	-4
6	6	6	5	6	6	6	6	5	5	5	5	5	5	6	6	5	5	5	5	6	6	6	5	6	6	5	6	5	6	6	6	-4	6	-4	-4	-4	-4	-4	6	5	6	5	5	6	5	5	6	6	5
5	5	-4	6	6	6	6	6	5	5	5	6	5	6	-4	-4	5	6	6	6	5	-4	5	6	5	5	6	6	6	-4	6	5	5	5	6	6	5	6	6	5	6	5	6	5	5	6	6	5	-4	5
5	5	6	5	5	5	6	-4	6	6	5	5	6	5	5	6	6	6	5	6	5	-4	6	6	6	6	-4	5	6	6	-4	6	6	5	6	6	5	5	5	-4	6	6	6	6	6	5	6	-4	6	6
6	6	5	6	-4	6	6	6	6	6	-4	6	6	6	6	5	5	6	5	5	6	5	6	6	6	6	5	5	5	5	5	6	6	5	6	6	5	6	-4	5	5	6	-4	-4	5	5	5	5	6	6
5	5	5	5	-4	5	-4	5	6	5	5	5	5	6	6	6	6	5	6	5	5	6	6	6	6	6	6	5	5	-4	5	5	5	6	6	6	5	5	5	6	6	5	6	6	5	6	-4	-4	5	-4
5	5	6	5	-4	5	5	-4	5	5	5	5	6	6	6	-4	5	5	5	5	-4	-4	6	5	5	5	5	5	5	5	6	6	6	6	6	5	-4	5	5	6	5	6	6	6	5	-4	6	6	6	6
5	6	5	5	-4	6	5	6	5	5	5	6	5	6	-4	-4	6	6	-4	6	6	-4	5	5	6	6	5	5	6	6	5	5	6	6	5	5	6	6	5	6	-4	5	6	5	5	6	5	6	5	6
6	5	-4	6	5	6	6	5	-4	5	5	6	6	6	5	6	-4	5	6	5	5	6	6	6	6	6	5	6	5	6	5	6	6	6	6	5	6	5	6	5	5	-4	5	6	-4	6	5	5	5	-4
5	-4	6	5	5	6	5	5	6	5	6	5	5	6	5	5	5	6	-4	-4	5	6	6	5	6	6	5	-4	6	6	6	6	5	6	5	6	5	6	5	5	-4	6	5	6	6	6	5	6	-4	-4
6	5	5	-4	5	6	5	5	5	6	5	-4	6	5	5	6	-4	5	6	5	6	6	6	5	6	6	5	5	5	5	6	5	5	6	5	-4	6	6	-4	-4	6	6	6	5	5	5	-4	5	5	5
6	5	5	6	6	6	5	5	6	6	5	5	6	-4	6	5	6	6	-4	6	6	6	6	6	5	-4	6	6	5	6	5	6	5	6	6	5	5	5	6	-4	-4	5	6	6	6	-4	-4	5	-4	5
5	6	5	6	6	5	5	6	6	5	6	-4	6	5	6	-4	-4	6	6	6	6	5	6	6	6	6	5	6	-4	6	5	6	5	6	5	-4	5	-4	5	5	5	5	-4	6	6	5	6	6	5	6
6	5	5	5	5	6	5	6	-4	5	6	6	-4	6	5	6	6	6	-4	6	6	6	-4	5	-4	6	6	6	6	5	5	6	5	6	6	6	5	6	6	5	5	-4	5	6	6	-4	5	5	5	5
-4	6	6	6	5	5	-4	5	5	5	5	5	5	5	6	6	6	6	-4	6	6	6	5	5	-4	6	6	5	6	5	6	5	5	-4	6	5	6	-4	6	5	-4	6	6	6	5	5	5	6	5	6
6	-4	6	6	6	5	6	-4	6	6	6	6	5	5	6	6	6	5	5	5	-4	5	-4	6	5	5	-4	-4	5	6	5	6	5	-4	6	6	5	6	5	6	6	5	6	6	6	5	6	6	5	5
-4	5	5	-4	5	5	5	5	6	5	-4	5	5	6	6	5	5	6	6	5	5	6	-4	5	6	6	-4	5	5	5	6	5	5	5	6	6	5	5	5	6	-4	-4	5	6	5	5	5	-4	5	5
5	5	5	5	6	5	6	6	6	5	-4	6	6	6	5	5	5	6	5	5	6	5	6	5	6	6	5	-4	6	5	5	5	6	5	5	-4	6	5	5	6	6	6	6	6	-4	6	5	6	5	6
5	6	-4	-4	6	5	6	6	6	5	6	6	6	5	5	5	6	5	6	5	6	6	6	-4	5	5	5	5	6	5	5	6	6	6	5	5	5	6	6	5	6	6	6	-4	6	6	6	-4	5	-4
-4	6	5	6	6	-4	6	6	5	6	6	6	5	6	6	6	6	6	5	5	-4	5	6	5	5	6	6	-4	-4	-4	5	5	5	6	5	5	6	6	6	5	5	5	6	6	6	5	-4	6	5	6
6	6	5	6	6	6	6	6	6	5	-4	6	5	5	5	6	5	6	6	6	-4	6	-4	-4	6	5	5	5	5	6	5	6	5	5	6	5	6	5	5	-4	5	6	5	6	-4	6	5	6	5	5
6	5	6	6	5	5	6	6	5	5	5	6	5	5	5	6	6	5	5	5	6	5	6	5	5	6	5	5	-4	5	6	-4	6	6	5	6	6	5	5	5	5	5	6	6	6	5	5	-4	6	5
5	-4	6	5	6	6	6	6	6	6	5	6	6	5	5	6	5	6	6	5	5	-4	5	6	6	5	5	-4	5	6	-4	5	5	5	6	6	6	5	5	6	5	5	-4	5	5	5	5	-4	6	-4
5	5	-4	5	-4	6	6	5	6	5	5	5	5	5	5	6	5	5	5	6	5	6	6	6	6	5	6	-4	6	6	5	5	6	6	6	5	-4	5	6	6	6	5	5	-4	6	6	5	5	6	5
5	5	5	-4	5	6	5	6	6	6	5	5	5	5	6	6	-4	5	6	-4	6	5	6	-4	5	6	6	6	5	5	5	5	6	6	-4	5	5	6	-4	5	6	6	5	-4	5	6	6	5	-4	5
6	6	5	5	5	6	5	-4	6	6	5	6	6	6	6	5	6	5	-4	5	5	5	5	5	5	5	5	5	6	5	5	6	6	5	6	6	5	5	-4	5	5	6	5	6	6	6	5	6	-4	6
6	5	6	6	6	6	5	6	6	5	5	5	5	-4	5	6	6	6	5	6	-4	5	5	-4	5	6	6	6	5	5	6	-4	5	6	6	5	6	5	-4	-4	5	6	5	6	5	6	6	5	6	5
6	5	5	-4	5	-4	5	6	6	6	6	6	-4	5	6	-4	6	6	5	6	5	6	5	-4	6	6	6	6	5	-4	6	6	6	-4	5	5	5	-4	6	-4	6	6	-4	6	5	6	6	5	-4	6
6	6	6	6	5	6	5	5	6	6	5	5	5	6	6	6	5	6	6	5	5	5	6	-4	-4	5	5	6	6	6	5	5	6	5	6	5	5	6	6	6	6	6	6	6	5	5	5	6	6	5
5	-4	-4	5	5	-4	-4	5	6	-4	5	5	5	6	6	5	6	5	5	5	5	5	6	5	5	5	6	6	5	6	5	5	5	6	6	6	6	5	6	6	6	5	6	5	5	6	6	6	6	6
6	6	-4	-4	5	5	-4	6	6	5	6	6	5	6	6	6	5	5	6	5	6	5	5	-4	5	6	5	5	-4	5	6	5	5	5	-4	5	6	6	5	-4	6	6	5	-4	6	6	6	6	-4	5
6	6	5	5	-4	5	-4	6	6	5	5	5	6	6	6	5	6	6	5	5	5	-4	-4	5	6	-4	6	6	5	6	5	6	6	5	-4	6	5	5	-4	6	-4	6	6	6	6	-4	5	5	-4	-4
6	5	6	6	-4	6	5	6	6	-4	6	6	6	6	5	5	5	5	5	5	6	5	6	5	6	6	-4	5	6	-4	6	-4	-4	5	6	-4	6	5	6	6	-4	5	6	5	-4	5	6	6	-4	5
-4	6	6	5	6	6	-4	6	-4	6	5	5	5	5	6	5	6	5	-4	5	5	6	-4	6	6	6	6	5	5	6	6	6	-4	5	5	-4	6	5	5	6	6	-4	6	5	5	-4	5	5	6	-4
5	5	5	6	6	6	6	5	6	-4	5	6	-4	5	5	6	5	6	6	6	5	6	-4	6	6	5	6	5	-4	6	5	5	-4	6	6	-4	6	6	5	-4	6	-4	6	5	5	6	5	6	6	6
5	5	5	-4	5	5	5	5	5	-4	-4	5	-4	5	-4	6	6	6	6	5	6	5	5	6	5	-4	5	-4	5	5	-4	5	-4	5	6	6	6	-4	6	5	6	6	6	6	5	6	6	5	5	5
-4	5	6	6	6	6	5	6	6	6	-4	6	6	5	-4	6	5	5	6	5	5	6	5	6	6	5	6	6	6	6	5	6	6	6	6	6	5	6	5	6	5	-4	6	5	5	5	5	5	6	6
6	5	5	6	6	6	5	5	-4	6	5	5	6	6	5	6	6	5	5	5	5	5	5	-4	6	5	6	6	5	5	-4	6	5	-4	5	6	5	6	6	-4	6	6	5	6	-4	5	6	5	-4	6
5	5	-4	-4	6	6	6	5	5	5	6	5	6	6	6	-4	5	5	6	6	5	5	6	6	5	6	6	5	-4	5	5	6	5	5	6	5	5	5	5	5	6	6	6	-4	5	5	6	-4	5	6
5	5	6	5	5	5	5	5	-4	6	6	5	6	5	5	5	-4	6	6	5	5	6	5	-4	6	-4	5	6	-4	6	5	6	-4	6	6	-4	6	5	6	5	5	5	5	6	6	5	5	-4	6	6
5	6	5	6	6	-4	5	5	5	6	6	-4	5	6	5	5	5	5	-4	6	5	6	-4	6	5	6	5	5	5	-4	5	6	6	-4	5	5	6	6	6	5	6	5	5	6	-4	6	5	6	6	6
6	5	6	6	5	5	5	5	5	6	-4	6	5	5	5	6	5	5	6	5	5	6	6	6	5	6	5	5	6	5	6	5	6	6	5	6	5	5	5	5	5	5	6	6	5	5	5	6	5	6
5	5	6	5	5	6	6	5	6	6	5	-4	5	6	5	6	6	-4	5	6	5	6	6	5	5	6	6	6	6	6	6	6	6	6	6	6	5	6	5	6	5	6	6	6	5	6	6	5	6	6
6	6	5	6	5	5	6	5	6	6	-4	5	-4	5	6	-4	5	5	5	5	6	6	6	-4	5	6	6	6	6	6	5	5	6	6	5	-4	6	6	5	5	6	6	-4	6	-4	6	6	5	-4	5
6	6	5	6	6	6	6	6	6	5	5	6	5	-4	5	6	5	6	6	6	5	6	6	6	-4	5	6	-4	6	5	5	-4	5	5	-4	6	5	5	5	5	5	-4	5	6	6	5	6	5	6	5
6	6	6	5	6	6	6	5	6	5	5	6	6	6	6	5	5	6	-4	5	-4	5	5	6	6	6	5	6	6	5	6	6	5	5	-4	5	5	5	-4	6	5	6	5	6	5	6	5	6	6	6
-4	5	5	6	5	5	6	6	-4	-4	6	6	-4	6	6	6	6	6	6	6	6	6	6	6	6	5	6	-4	5	6	6	5	6	5	6	-4	6	6	5	5	-4	6	5	6	5	5	6	6	5	6
6	-4	6	6	6	6	6	6	6	6	-4	6	6	6	6	5	5	5	6	6	6	5	5	5	5	-4	5	5	5	5	5	6	-4	6	5	5	6	5	5	6	5	5	5	6	6	5	6	6	5	5
6	5	6	5	6	5	5	6	-4	-4	5	5	5	5	6	6	6	6	6	5	6	6	6	6	5	6	5	6	5	6	6	5	-4	6	6	6	5	5	5	6	5	6	6	6	-4	6	5	6	6	5
6	6	6	5	6	-4	-4	6	5	5	6	-4	5	5	6	-4	6	6	5	-4	5	6	5	6	-4	6	6	6	-4	6	6	6	6	5	6	6	6	5	6	5	6	5	6	5	5	-4	-4	6	5	6
6	6	5	6	5	6	6	6	5	5	6	5	5	6	6	6	5	6	-4	5	5	5	6	6	-4	6	5	5	5	6	5	5	6	5	-4	-4	6	5	6	5	-4	5	6	6	-4	-4	5	5	5	-4
6	5	6	-4	5	6	5	-4	5	6	-4	-4	6	5	5	5	5	5	5	6	6	6	5	5	6	5	5	6	5	6	5	6	5	5	5	5	6	5	6	-4	5	6	5	5	5	5	6	6	5	6
-4	-4	6	-4	5	6	-4	5	6	5	5	5	5	5	6	5	5	5	6	6	5	6	5	5	5	5	6	5	5	6	6	6	6	5	6	5	6	6	6	6	5	6	6	6	5	6	5	5	-4	-4
6	5	6	6	5	6	5	5	5	6	5	5	6	5	6	5	6	6	-4	-4	6	5	6	5	5	5	6	5	6	5	5	5	6	6	6	5	6	6	5	-4	-4	6	5	6	5	6	5	6	6	5
6	6	6	5	6	5	6	5	6	-4	5	5	5	5	5	6	5	5	6	6	6	5	5	6	6	5	5	5	6	6	5	6	-4	6	6	-4	5	5	-4	6	-4	5	5	5	6	6	6	5	-4	5
6	6	6	5	6	6	-4	6	5	5	6	5	5	6	6	6	6	6	6	5	-4	5	5	5	5	5	6	5	5	5	6	6	5	6	6	5	5	5	6	-4	6	5	5	6	5	5	-4	6	5	5
5	5	5	-4	5	5	6	6	-4	5	6	6	6	-4	5	6	6	6	5	5	5	6	5	6	5	5	5	5	5	5	5	6	5	5	6	6	6	5	6	6	6	5	6	6	-4	5	-4	5	-4	5
6	5	6	5	5	6	-4	-4	5	5	6	5	5	6	6	-4	5	6	6	-4	5	5	5	6	5	5	5	5	5	6	5	6	6	5	5	5	5	6	5	5	5	5	5	5	-4	5	6	5	5	6
-4	-4	5	5	6	5	5	5	6	6	5	5	-4	5	6	5	6	6	6	5	6	6	-4	5	5	6	5	6	5	-4	6	5	6	5	6	5	5	5	-4	6	6	5	6	6	6	5	-4	6	5	6
6	6	5	5	5	6	6	5	6	5	5	6	6	-4	6	6	5	6	5	5	6	5	5	6	5	6	5	5	6	5	5	-4	5	5	6	6	6	5	6	5	6	6	5	5	-4	6	6	6	6	6
6	5	6	6	5	6	5	5	5	6	6	5	6	-4	5	5	6	5	5	5	6	6	-4	-4	6	5	5	6	5	5	6	6	6	6	5	6	5	-4	5	5	6	6	5	-4	5	5	6	5	5	5
6	6	6	6	5	6	5	5	6	5	-4	6	6	5	5	5	6	6	6	6	5	5	6	5	-4	5	5	5	6	6	6	6	5	-4	6	6	6	5	5	5	5	6	6	6	6	5	6	5	5	6
6	5	6	6	5	6	6	6	5	6	6	6	6	6	5	6	6	6	5	6	-4	6	5	5	6	5	5	6	6	6	6	6	5	5	6	6	6	-4	5	6	5	5	6	5	-4	5	5	5	5	6
6	6	5	5	6	6	6	6	-4	-4	5	-4	6	5	6	6	5	5	5	6	5	6	-4	-4	6	5	6	5	5	6	6	6	-4	6	6	-4	6	-4	5	5	6	6	-4	5	5	6	-4	5	6	-4
5	5	6	5	6	5	6	5	5	5	6	6	6	5	-4	6	5	5	5	5	6	5	6	5	5	5	6	5	-4	6	5	5	5	5	-4	6	6	6	6	6	6	5	6	5	6	-4	5	6	6	5
5	6	5	6	5	6	6	6	5	6	6	5	5	6	6	5	5	5	5	5	5	6	6	5	6	6	5	6	5	5	5	-4	6	5	6	6	5	5	6	6	6	5	5	6	6	6	5	6	5	6
5	5	-4	5	6	6	6	5	5	-4	6	-4	5	5	5	-4	6	6	6	5	6	6	-4	5	6	6	5	6	5	6	6	6	5	5	-4	5	6	6	6	5	5	5	6	5	-4	6	6	6	6	-4
6	5	5	6	5	5	5	6	-4	5	5	6	6	6	6	5	6	5	5	5	5	6	5	5	5	6	6	6	5	6	5	5	6	5	5	6	5	5	-4	5	-4	6	-4	5	6	6	5	5	6	5
6	6	5	6	6	6	6	-4	5	5	5	5	5	6	-4	5	6	5	6	6	6	6	6	5	5	5	-4	6	6	6	6	6	6	5	6	5	5	5	5	-4	6	5	5	5	6	-4	5	6	6	6
5	6	-4	5	5	6	5	5	6	-4	5	5	5	6	6	5	-4	5	6	-4	6	5	-4	5	6	5	5	6	5	5	6	6	-4	6	6	5	-4	6	6	5	5	6	6	-4	5	5	5	5	6	-4
-4	6	5	-4	5	6	6	6	5	5	6	6	-4	6	6	6	5	-4	5	6	6	5	6	6	-4	5	6	6	6	6	5	5	5	-4	5	5	5	-4	6	-4	5	-4	-4	6	5	5	5	6	5	-4
5	5	5	5	5	5	5	5	6	6	6	5	5	6	6	5	5	-4	6	-4	6	6	-4	6	5	6	5	6	6	6	6	5	6	6	6	6	5	5	5	-4	5	5	5	6	5	5	5	5	6	-4
6	5	-4	6	5	5	-4	-4	5	6	5	5	5	5	-4	5	6	5	6	6	6	5	6	6	5	6	5	6	5	5	5	6	6	5	6	6	6	6	6	5	5	6	5	5	5	5	5	5	5	6
5	6	6	6	6	6	5	5	6	-4	-4	5	5	-4	6	5	6	6	6	-4	6	5	5	6	-4	5	5	-4	6	5	6	5	6	6	6	6	5	-4	5	6	6	6	6	5	6	6	5	-4	5	5
6	6	6	-4	5	5	6	6	6	5	6	5	5	5	6	6	5	5	6	5	6	6	-4	6	5	6	5	-4	-4	6	6	6	6	6	6	5	6	-4	5	6	6	5	6	6	5	6	6	5	5	6
6	5	-4	6	6	5	6	6	5	6	6	5	5	6	5	6	5	-4	6	5	5	6	5	6	5	5	6	-4	6	6	-4	6	6	5	6	6	5	-4	-4	6	5	-4	-4	6	6	6	5	6	5	5
5	-4	5	-4	6	6	6	5	5	5	6	6	-4	5	5	5	6	5	5	5	6	-4	6	5	6	5	6	6	5	5	5	-4	5	6	5	6	-4	6	6	-4	-4	5	5	5	5	-4	6	5	6	6
6	5	5	5	-4	6	6	6	6	5	5	-4	6	6	6	6	-4	-4	5	-4	6	5	5	-4	5	6	5	6	6	5	-4	6	5	5	5	5	6	6	-4	6	6	5	-4	-4	5	6	6	6	6	6
6	6	5	6	5	5	6	6	5	6	5	-4	5	5	5	5	6	5	5	6	5	-4	5	5	5	6	5	6	6	-4	-4	6	5	6	-4	5	6	6	5	-4	5	5	6	5	6	6	5	6	6	6
5	6	6	5	5	5	6	-4	5	5	5	5	5	6	6	5	5	6	6	6	5	5	5	6	5	5	5	-4	6	-4	-4	6	5	5	6	6	6	5	5	6	6	-4	6	-4	5	5	5	5	5	6
5	5	6	5	5	6	5	-4	5	6	-4	-4	5	6	6	5	5	5	5	6	5	-4	5	5	-4	5	6	6	5	5	6	-4	6	5	6	5	6	5	5	5	5	5	-4	6	6	6	6	-4	5	6
5	5	6	5	5	6	5	5	5	5	6	5	6	5	6	5	5	-4	6	-4	6	5	5	6	6	5	6	6	6	6	-4	5	5	5	6	6	-4	-4	6	5	5	6	6	5	6	5	6	6	5	6
5	6	6	6	5	5	6	-4	6	6	5	6	5	6	5	5	6	6	-4	-4	6	5	6	5	5	6	6	6	5	6	5	6	6	6	6	6	5	6	6	6	6	5	-4	6	6	5	6	6	6	5
5	5	6	6	5	5	5	5	6	6	5	5	6	6	-4	-4	5	6	5	-4	6	6	6	5	-4	5	5	6	6	6	5	6	5	5	6	6	6	5	6	-4	5	5	5	6	6	5	5	6	-4	5
5	6	5	6	-4	6	6	6	6	6	6	6	6	5	5	5	6	6	6	5	5	6	6	6	5	5	6	6	6	6	5	-4	-4	6	5	5	6	5	5	6	5	5	-4	5	5	6	6	6	5	5
6	5	6	6	6	5	6	5	5	6	5	5	-4	6	5	6	5	6	5	6	6	6	-4	5	5	6	5	-4	5	6	-4	5	6	6	6	5	5	6	6	5	6	6	5	5	6	5	6	-4	5	6
5	5	-4	5	6	6	5	5	5	5	5	-4	5	6	5	-4	6	6	6	5	5	-4	6	5	6	5	6	-4	-4	-4	5	5	-4	-4	5	6	5	5	5	5	-4	5	5	6	6	5	6	6	5	5
5	5	5	-4	5	5	5	5	6	5	5	6	5	6	6	6	5	6	6	6	5	-4	6	5	6	6	6	6	6	6	6	6	5	6	5	6	-4	-4	-4	6	6	5	-4	-4	-4	6	-4	6	6	5
6	6	5	6	6	5	6	-4	6	5	5	6	6	6	6	6	6	-4	6	5	5	5	5	6	5	-4	5	6	6	6	6	-4	5	5	6	-4	5	6	6	-4	5	6	5	6	5	-4	-4	5	5	5
6	5	6	5	6	6	6	5	6	6	6	5	6	6	5	6	6	5	6	6	5	5	6	5	6	6	5	-4	5	5	5	6	5	5	6	5	5	5	5	5	6	-4	5	6	5	6	-4	5	-4	5
5	-4	5	-4	-4	6	6	5	6	5	5	6	6	6	5	5	-4	5	6	-4	6	5	5	-4	6	5	5	5	5	-4	-4	5	-4	5	5	5	5	6	5	-4	6	5	5	5	5	6	5	5	6	6
6	6	5	5	5	6	6	6	6	5	6	5	-4	6	5	6	5	5	5	6	5	6	5	-4	5	5	5	5	5	5	-4	6	6	5	-4	-4	6	6	5	6	6	5	5	6	-4	6	6	6	5	5
5	5	-4	6	6	5	6	6	6	5	6	6	5	6	6	5	-4	5	5	5	5	5	6	5	5	5	5	6	5	-4	6	6	6	5	5	5	5	-4	-4	6	5	5	6	6	5	6	-4	6	6	6
5	6	5	5	6	5	5	5	5	-4	5	5	5	6	6	5	6	5	-4	5	5	6	5	5	-4	-4	6	-4	6	-4	6	-4	6	6	5	5	-4	5	6	5	6	5	5	6	5	5	6	-4	5	5
6	6	-4	5	5	-4	6	6	6	5	-4	5	-4	5	6	6	5	6	6	6	6	6	-4	6	5	6	5	-4	5	5	5	5	-4	5	6	6	6	5	6	-4	6	5	5	6	6	-4	5	6	5	6
6	6	5	6	6	6	5	6	6	5	5	5	5	6	6	5	6	5	6	-4	6	5	-4	6	6	-4	5	6	6	6	-4	-4	6	6	5	5	5	6	-4	5	5	6	5	5	5	6	6	5	6	5
5	5	5	-4	6	6	5	5	6	5	5	6	5	5	6	5	5	5	5	6	5	6	-4	6	6	6	6	6	6	5	6	5	5	5	5	5	6	5	-4	5	6	6	5	6	6	6	6	5	5	6
5	-4	-4	5	6	5	5	6	5	5	6	5	6	5	5	-4	5	6	-4	5	6	5	-4	5	6	6	5	6	-4	6	5	-4	5	5	-4	5	6	6	6	5	-4	5	5	5	6	5	6	5	6	6
-4	6	5	6	6	6	5	6	5	-4	5	6	6	6	5	-4	5	6	5	5	6	-4	5	5	5	5	6	-4	6	6	5	5	5	5	6	5	6	6	6	6	6	6	5	6	5	6	6	-4	6	5
5	5	-4	-4	5	-4	6	6	5	6	-4	5	5	-4	5	-4	5	5	6	-4	5	6	-4	-4	-4	5	-4	6	5	5	5	6	5	6	5	6	6	5	5	5	6	6	5	-4	5	5	5	5	6	6
5	6	5	6	-4	5	6	5	5	5	6	-4	6	6	-4	6	6	6	5	6	6	6	5	5	-4	5	-4	5	-4	6	5	6	-4	-4	6	5	5	6	5	-4	5	5	5	5	-4	-4	5	5	5	6
6	-4	6	6	6	-4	6	6	5	5	5	-4	5	5	-4	6	5	5	-4	5	5	5	-4	6	6	5	6	6	5	6	6	5	-4	6	-4	6	6	5	5	5	-4	5	5	6	6	-4	6	-4	6	6
6	5	5	-4	5	5	6	6	6	6	6	-4	6	5	6	5	-4	6	5	5	5	6	6	6	6	-4	6	5	5	5	5	-4	-4	6	6	6	-4	6	6	5	6	6	5	6	5	-4	5	-4	6	6
6	6	-4	5	5	6	5	6	6	-4	6	6	5	5	5	5	5	6	6	5	5	-4	5	5	-4	-4	6	5	5	6	-4	-4	-4	5	5	5	6	5	5	6	5	-4	5	6	5	5	5	5	5	5
5	5	6	6	6	6	6	5	6	5	5	5	6	6	6	5	5	6	5	6	6	5	6	5	5	6	6	6	5	5	-4	6	6	6	6	6	6	6	6	6	6	6	6	5	6	-4	6	5	5	5
-4	5	6	5	5	6	6	6	5	6	6	6	5	6	5	6	6	6	-4	6	6	5	5	6	5	-4	5	6	5	5	5	6	5	5	5	5	6	6	6	6	6	5	6	6	5	5	5	6	6	5
5	5	5	5	6	5	5	5	5	6	5	5	6	-4	6	-4	-4	6	5	6	6	6	-4	5	5	6	5	5	6	6	-4	-4	6	5	6	6	5	6	-4	-4	5	6	5	5	6	6	6	6	5	5
6	6	5	6	6	6	6	6	6	6	5	5	-4	5	6	5	5	6	6	6	5	5	6	6	5	6	5	-4	5	6	6	5	5	6	6	6	6	-4	-4	-4	6	5	6	5	5	6	6	6	6	5
5	6	6	5	6	5	6	6	6	5	-4	6	5	6	6	-4	-4	6	6	6	6	-4	6	5	-4	5	-4	5	6	6	5	5	6	6	5	5	6	5	5	5	5	6	5	5	5	6	-4	5	5	6
6	5	5	5	5	5	6	6	5	-4	5	5	6	5	6	5	6	5	5	6	-4	5	6	5	-4	6	-4	5	5	5	6	5	6	6	5	-4	5	5	5	5	5	-4	6	6	6	6	5	5	5	5
6	-4	-4	5	5	6	6	5	5	6	6	-4	6	6	6	6	6	-4	6	-4	6	6	5	6	6	6	-4	-4	-4	6	6	-4	-4	6	6	6	6	5	6	5	-4	6	6	5	5	5	5	5	5	6
5	6	6	5	5	5	-4	5	6	5	5	5	-4	5	5	5	5	5	6	5	5	6	5	6	6	6	5	5	5	6	5	5	-4	6	6	6	5	-4	6	6	5	-4	5	5	5	5	5	6	-4	5
6	6	6	6	5	5	-4	5	5	-4	5	5	5	5	5	6	5	6	6	5	6	-4	6	5	5	6	5	6	6	5	5	-4	-4	5	6	-4	5	-4	6	6	5	6	6	5	6	5	5	6	5	6
5	5	6	6	5	5	6	5	6	6	6	5	6	6	5	5	6	6	6	6	6	5	6	6	5	6	6	6	6	5	6	5	6	-4	6	-4	6	5	6	6	5	6	5	-4	6	6	5	6	5	5
5	6	-4	6	6	6	5	5	5	5	5	6	5	6	6	5	5	5	6	5	5	6	-4	5	5	6	6	6	5	5	5	6	-4	5	6	-4	6	6	5	5	5	5	6	5	6	5	6	5	5	-4
5	-4	5	-4	6	6	6	6	6	-4	-4	6	5	5	6	5	6	5	5	6	5	6	-4	6	5	6	-4	6	6	5	6	5	5	6	6	5	-4	-4	6	5	5	6	6	5	6	6	5	-4	-4	5
5	5	6	6	6	6	-4	5	6	5	5	5	6	5	6	5	5	5	5	6	5	5	5	6	6	6	5	5	5	6	5	6	5	5	6	5	6	6	5	-4	5	6	-4	5	5	6	5	-4	5	6
6	5	6	6	5	5	5	5	6	6	5	6	5	6	6	5	5	-4	5	5	-4	5	6	6	5	6	6	5	6	6	6	6	6	6	5	-4	6	5	6	6	5	6	6	5	5	-4	5	6	6	6
5	6	5	6	-4	5	6	5	6	6	5	6	5	5	5	6	5	6	6	-4	5	6	6	-4	6	6	6	6	6	5	6	5	-4	5	6	5	-4	-4	6	5	-4	6	5	6	-4	5	-4	6	6	-4
-4	5	5	6	6	5	6	5	-4	5	6	6	6	5	5	6	6	5	5	6	5	5	5	6	-4	5	6	6	6	6	5	5	5	6	6	5	5	5	5	6	5	6	5	5	6	6	6	6	6	-4
5	5	5	5	5	-4	5	6	6	5	5	5	-4	6	5	6	6	6	6	5	5	-4	6	5	5	6	5	-4	6	5	5	6	5	5	6	5	6	6	6	6	6	5	6	5	6	6	5	5	6	6
6	-4	5	5	6	5	6	6	-4	6	6	-4	5	6	6	6	6	6	6	-4	5	5	-4	5	5	5	6	6	5	6	6	5	6	6	5	5	6	6	5	6	6	5	-4	5	-4	6	6	5	5	5
6	5	6	-4	6	6	6	6	6	6	5	6	6	5	6	5	-4	6	5	6	6	6	-4	6	6	-4	5	-4	5	5	5	5	5	6	6	6	5	6	-4	6	6	5	5	5	5	5	5	-4	5	5
6	-4	5	5	5	5	6	5	-4	6	6	5	5	5	6	-4	5	6	5	6	5	6	6	6	6	6	-4	6	-4	5	6	5	-4	5	6	5	6	6	6	6	5	6	-4	5	5	5	-4	6	6	-4
5	5	-4	6	6	-4	6	6	6	5	6	-4	-4	5	5	5	5	6	5	-4	6	5	-4	-4	6	6	6	-4	5	-4	5	-4	6	6	5	5	-4	5	5	6	6	-4	5	5	6	6	6	6	-4	-4
5	6	6	6	5	5	5	6	6	6	5	6	6	6	5	5	6	6	5	5	6	5	6	-4	6	-4	6	5	6	-4	6	5	5	5	5	5	-4	6	6	6	6	6	6	5	6	6	-4	-4	6	6
5	-4	5	5	6	-4	5	-4	5	5	6	5	5	5	5	6	6	6	5	5	5	5	6	6	-4	5	6	6	6	6	-4	5	5	5	5	-4	5	5	6	6	6	6	6	6	5	6	6	5	5	5
6	5	-4	-4	5	6	5	6	5	6	6	6	5	6	6	-4	6	6	6	5	5	6	5	5	6	6	5	6	5	6	5	5	5	5	6	5	6	6	6	5	6	6	6	5	6	-4	5	5	-4	6
6	6	6	-4	6	5	6	-4	-4	-4	5	-4	5	5	5	5	6	6	5	5	5	6	6	6	5	5	5	5	6	6	6	5	6	-4	5	6	5	6	6	6	6	5	6	6	5	6	6	5	5	5
6	6	6	6	5	6	-4	5	6	6	6	5	6	-4	6	6	6	5	6	-4	6	6	5	5	5	6	5	6	-4	6	5	5	6	6	-4	6	6	5	6	5	5	5	5	6	6	5	6	-4	5	5
5	5	5	5	5	5	5	6	5	5	6	-4	5	5	-4	5	5	5	6	5	6	-4	5	5	-4	5	5	5	5	5	-4	5	6	5	6	5	5	6	5	6	5	5	6	-4	6	6	5	6	5	-4
6	5	5	6	-4	-4	6	5	6	5	5	5	-4	6	5	6	6	5	5	6	5	6	-4	6	6	5	-4	5	5	6	5	6	6	-4	6	5	6	6	5	6	6	6	6	5	6	5	5	5	6	5
6	5	5	6	6	6	6	5	-4	5	6	5	5	5	6	6	5	5	5	6	5	6	-4	6	5	6	5	6	5	6	5	5	6	6	5	5	5	5	5	6	-4	6	6	6	-4	5	6	6	6	-4
5	-4	6	-4	6	5	5	6	5	5	6	6	5	6	5	5	5	6	5	6	6	6	6	6	6	5	-4	5	6	5	-4	5	5	6	-4	6	5	5	5	5	6	5	5	6	6	5	6	5	6	5
6	-4	5	6	6	6	5	6	5	6	6	6	-4	6	5	6	6	5	6	6	5	5	-4	5	6	6	6	5	6	-4	6	5	6	6	6	5	5	-4	5	6	5	6	-4	6	5	6	5	6	5	6
5	5	6	6	-4	5	5	5	6	5	6	6	6	5	5	6	5	6	6	6	5	6	5	-4	6	6	6	5	5	5	-4	6	5	-4	6	6	-4	5	5	6	6	6	6	-4	6	6	6	6	6	6
5	-4	6	5	6	5	5	6	6	5	-4	6	6	5	6	5	5	5	5	6	6	6	5	5	5	5	6	5	6	6	-4	6	6	5	6	5	5	6	6	6	-4	6	6	6	6	6	5	5	6	5
6	6	5	6	6	5	6	6	6	5	5	5	5	5	5	6	6	-4	5	6	6	6	5	5	5	-4	5	5	6	6	-4	-4	5	6	5	5	-4	5	6	5	6	6	5	5	5	5	6	6	-4	-4
5	6	5	6	5	6	-4	-4	5	5	6	5	5	5	6	5	5	6	6	5	6	-4	6	-4	5	5	5	6	5	6	6	5	6	5	5	5	5	5	-4	6	5	-4	5	5	5	6	5	5	5	-4
6	6	6	5	5	6	5	6	6	5	6	6	6	5	6	6	5	5	6	6	-4	-4	5	6	6	5	5	5	5	5	6	-4	6	5	6	5	5	5	5	-4	5	6	6	5	5	6	5	6	5	6
6	5	5	5	6	-4	6	-4	5	-4	-4	6	6	6	6	5	6	6	6	6	5	5	-4	6	5	6	6	6	5	5	5	5	6	6	6	5	6	5	6	6	6	6	6	5	6	6	5	6	6	6
6	5	6	5	5	5	5	6	-4	5	-4	5	6	6	6	5	5	6	5	6	5	5	-4	5	6	6	5	5	-4	6	-4	5	6	6	5	6	5	5	-4	5	5	6	6	5	6	5	6	6	5	6
5	-4	5	6	5	6	6	6	6	5	5	5	6	6	5	6	-4	6	6	-4	6	5	6	6	5	5	-4	6	6	6	5	6	6	-4	5	6	6	5	5	6	-4	-4	6	5	5	6	6	6	6	6
6	5	5	5	6	5	6	6	5	5	6	5	-4	6	6	6	5	-4	-4	6	5	6	6	6	5	6	5	6	5	5	5	6	6	6	5	6	6	5	-4	6	5	6	5	6	5	5	6	6	6	-4
6	6	6	6	5	6	5	6	6	5	5	6	5	-4	5	6	5	-4	6	5	6	5	6	6	6	6	6	5	5	5	6	5	5	5	-4	6	5	5	5	6	-4	6	5	6	6	6	6	5	-4	5
6	5	6	5	6	5	5	-4	6	5	6	6	6	-4	6	6	-4	6	6	6	5	6	5	5	6	-4	-4	-4	-4	5	5	6	6	5	5	5	-4	-4	6	-4	5	5	6	5	5	-4	6	6	5	6
6	5	5	5	6	5	5	5	5	5	5	5	6	6	5	6	-4	5	5	-4	6	-4	6	5	5	6	6	5	5	6	6	5	6	-4	6	6	6	5	5	6	-4	6	6	5	-4	-4	6	5	6	-4
5	6	-4	5	5	6	-4	5	6	5	6	5	5	5	5	6	5	5	6	5	5	6	6	6	5	5	5	6	6	6	6	5	6	5	5	-4	-4	6	5	-4	5	5	6	5	6	5	6	-4	5	6
6	5	5	6	-4	6	6	6	5	-4	6	-4	6	5	5	6	-4	5	5	-4	5	6	5	6	5	6	6	5	6	6	5	6	6	6	6	6	5	6	5	5	-4	5	5	6	5	-4	5	6	6	5
5	6	6	6	6	5	6	-4	-4	6	6	6	5	5	6	5	6	6	5	6	6	5	5	6	6	-4	5	5	5	6	5	5	5	5	-4	5	5	6	6	6	6	6	6	6	6	6	5	5	6	6
-4	5	6	6	-4	6	6	6	5	-4	6	5	6	5	6	5	5	5	6	5	5	6	5	6	5	5	-4	5	6	-4	6	-4	5	6	5	6	-4	6	5	-4	5	-4	5	6	-4	6	5	5	5	6
6	6	6	5	5	6	6	5	6	5	5	6	6	5	6	6	5	6	6	5	6	5	5	5	5	-4	6	5	6	5	5	5	5	5	-4	5	5	6	5	6	5	6	5	5	5	5	6	6	5	6
5	6	5	5	6	6	5	6	-4	5	5	6	6	5	-4	6	5	5	5	5	6	5	-4	5	5	6	5	5	6	5	6	6	5	6	6	5	5	5	6	6	6	6	6	6	6	-4	5	5	6	6
5	5	6	6	6	6	5	-4	6	6	5	6	5	6	5	6	6	5	5	5	5	6	-4	5	6	6	5	-4	5	5	6	6	6	6	6	-4	6	6	-4	6	6	6	5	5	5	5	-4	-4	-4	5
6	6	6	5	6	5	6	5	5	5	6	5	6	6	6	5	6	6	5	5	6	5	6	5	6	6	5	5	6	6	5	-4	5	5	5	5	5	-4	6	-4	5	5	6	6	5	6	-4	5	6	-4
5	6	5	6	5	6	6	5	-4	5	6	6	6	6	-4	6	5	6	6	6	5	6	6	5	5	5	5	5	5	6	-4	6	6	5	-4	5	5	-4	6	6	5	6	6	6	5	5	5	6	6	6
6	6	5	5	5	5	6	6	5	6	5	6	5	5	5	5	6	6	6	5	6	5	6	6	6	6	-4	6	5	6	6	6	5	-4	6	5	5	6	6	6	6	6	6	5	5	5	5	6	5	-4
-4	6	-4	5	6	5	5	6	-4	6	5	6	6	6	-4	6	6	5	-4	6	5	6	6	5	5	6	6	-4	5	6	5	6	6	5	6	5	6	5	5	5	6	6	6	6	5	5	5	5	6	5
6	6	-4	5	5	6	6	5	6	6	6	6	6	5	6	-4	5	6	-4	6	5	6	5	5	5	6	5	5	5	6	6	-4	5	-4	6	6	6	5	6	5	5	6	5	-4	5	-4	6	5	-4	6
6	-4	5	6	-4	6	5	-4	5	5	5	6	5	6	5	5	6	6	5	-4	-4	6	5	6	-4	5	6	5	5	5	5	6	6	5	-4	5	5	5	-4	6	6	6	5	5	6	6	6	6	5	6
5	5	5	6	5	6	6	6	-4	5	5	5	5	6	6	-4	5	6	6	6	6	-4	6	5	5	6	5	5	5	6	-4	5	6	-4	6	6	5	6	5	5	-4	5	-4	6	6	6	-4	5	6	5
5	6	5	5	6	5	5	6	6	5	6	-4	5	6	6	-4	6	5	6	6	-4	5	6	-4	6	5	5	6	6	5	6	5	6	6	6	-4	5	5	5	6	6	6	5	5	6	5	6	5	-4	6
5	6	-4	5	5	6	5	6	5	6	6	6	5	6	5	-4	5	5	6	6	6	5	6	-4	6	-4	5	6	-4	5	-4	6	6	-4	5	6	-4	5	5	6	6	6	6	5	5	6	6	5	5	6
6	-4	6	5	5	-4	5	5	6	5	6	-4	6	5	5	5	5	5	6	-4	-4	-4	6	6	5	5	6	6	6	5	5	6	5	6	5	5	6	5	-4	6	6	5	-4	6	5	5	6	5	6	6
6	6	6	5	6	6	6	-4	6	6	6	6	6	6	-4	6	6	5	6	5	6	6	6	6	6	5	6	-4	6	5	6	-4	5	6	6	-4	6	6	6	6	-4	5	5	5	5	5	5	6	5	5
6	5	6	-4	5	5	5	6	-4	6	5	-4	6	5	5	6	5	6	6	6	5	6	6	6	5	6	6	6	5	5	6	6	5	-4	5	6	5	-4	5	6	6	5	-4	5	5	5	5	-4	6	5
5	5	5	5	6	5	-4	5	5	5	6	5	5	5	5	6	-4	-4	5	5	6	5	6	6	5	5	6	6	-4	-4	6	6	6	5	6	5	-4	6	6	6	6	5	-4	5	5	5	6	6	6	5
6	6	5	5	5	6	-4	5	5	5	6	5	6	6	5	5	6	5	6	6	6	6	5	6	5	6	5	6	5	-4	5	5	5	6	6	6	6	6	-4	5	-4	6	5	6	6	6	5	-4	6	6
5	-4	6	5	-4	5	5	6	5	6	-4	5	-4	6	-4	-4	6	5	-4	6	5	5	6	6	-4	5	6	5	5	6	5	6	5	5	-4	5	5	5	6	5	6	6	6	5	6	6	5	6	6	6
5	5	6	-4	6	5	5	6	6	6	5	6	6	5	-4	-4	6	5	5	6	5	5	6	6	6	5	5	5	6	6	6	5	5	6	5	6	5	-4	6	6	6	6	5	5	5	6	5	5	5	6
6	5	5	5	6	6	-4	6	6	5	6	5	5	5	5	5	5	6	5	6	5	5	5	-4	-4	5	5	6	5	-4	6	-4	5	-4	-4	6	6	6	6	-4	6	6	5	6	6	5	5	5	6	-4
6	5	6	6	-4	6	5	6	6	6	-4	5	6	6	5	6	5	-4	6	-4	5	6	6	5	6	-4	6	-4	5	6	6	5	6	5	6	-4	5	6	-4	6	6	6	5	6	5	5	-4	-4	6	6
5	-4	6	6	-4	6	5	5	5	6	6	6	5	6	6	6	5	5	6	6	6	-4	6	6	5	6	5	5	6	5	6	5	6	6	-4	5	6	6	6	6	-4	6	5	5	5	5	5	6	6	-4
5	6	6	6	6	5	5	6	6	6	6	6	5	6	6	-4	5	6	6	-4	5	6	6	5	5	6	6	5	5	5	-4	6	5	5	5	6	6	6	5	5	6	5	5	5	6	6	5	6	6	5
6	6	6	5	6	6	5	6	5	6	6	6	6	5	6	5	5	5	6	5	5	6	5	5	-4	6	5	6	-4	6	5	5	5	6	6	-4	6	5	6	6	6	6	6	6	6	6	6	5	5	-4
6	5	6	6	5	6	6	5	6	6	5	-4	6	5	6	5	6	6	5	5	-4	6	5	5	5	5	5	6	5	5	6	5	5	6	6	5	5	5	5	6	-4	6	6	-4	6	5	5	5	5	5
6	-4	6	-4	5	-4	5	5	5	5	-4	5	6	5	6	6	6	5	-4	6	-4	5	6	5	5	-4	6	5	6	6	6	6	5	5	6	6	6	6	6	6	6	5	6	-4	5	6	-4	5	5	6
6	5	5	5	5	5	6	6	5	-4	6	-4	-4	-4	-4	5	5	-4	6	6	5	5	6	6	6	5	5	6	5	5	5	6	5	6	6	-4	5	6	-4	5	-4	6	5	5	5	5	5	6	5	6
6	6	-4	6	5	6	6	5	5	6	5	6	5	6	6	6	6	6	6	-4	5	6	5	6	6	6	5	-4	5	5	6	5	5	-4	6	6	5	-4	6	5	5	5	5	5	6	5	6	6	-4	5
5	5	6	5	6	5	5	5	6	-4	5	-4	6	6	5	-4	5	6	5	5	6	-4	5	6	5	6	6	6	5	6	6	5	5	5	5	5	5	5	5	6	5	6	6	6	5	6	5	5	6	-4
5	-4	6	-4	5	6	6	5	-4	5	-4	5	6	-4	6	5	5	5	5	5	5	5	5	6	5	5	5	5	6	5	6	-4	6	6	-4	6	5	5	6	6	6	6	-4	-4	6	5	5	-4	6	6
5	5	5	-4	-4	5	5	6	5	6	-4	-4	6	5	6	5	6	6	6	6	5	6	6	6	6	5	5	5	-4	6	6	5	6	5	5	6	5	6	6	5	-4	6	6	5	5	6	6	5	6	-4
6	5	-4	5	6	5	6	5	6	5	6	6	6	-4	6	5	5	5	-4	5	5	5	-4	5	5	6	-4	5	6	6	5	6	5	-4	6	5	6	5	6	5	5	5	6	5	5	5	-4	5	-4	-4
5	6	6	5	5	-4	5	6	6	5	-4	6	5	5	6	-4	5	5	5	6	6	6	6	6	-4	5	-4	5	5	6	5	6	6	6	5	-4	6	6	6	6	5	5	6	6	6	5	-4	5	-4	6
6	6	6	6	-4	6	5	5	-4	6	6	5	5	5	5	5	5	5	5	-4	6	6	5	5	5	6	5	5	5	6	-4	5	-4	5	6	6	5	5	5	6	5	5	6	5	6	6	5	6	5	5
6	6	6	5	6	5	6	6	6	5	6	6	5	6	6	6	6	5	6	5	5	6	-4	6	6	6	-4	5	-4	5	5	5	6	5	5	-4	6	5	6	-4	5	6	5	5	5	6	5	6	-4	5
6	6	6	5	5	5	6	6	5	6	6	6	5	6	-4	-4	-4	6	6	6	6	5	5	5	5	5	6	6	6	-4	5	-4	5	6	6	5	6	6	-4	6	-4	6	6	5	-4	6	5	5	5	6
6	5	5	6	5	5	5	6	6	6	5	6	6	5	6	5	-4	5	-4	6	5	-4	5	-4	5	6	5	5	5	6	5	6	6	5	-4	6	5	6	5	5	6	-4	5	5	-4	5	5	5	6	6
6	6	5	5	6	5	6	6	5	5	-4	6	5	5	6	6	5	5	-4	5	6	6	5	5	6	6	5	5	5	6	6	6	6	5	5	5	-4	5	5	6	-4	5	6	6	5	6	6	-4	6	5
6	-4	5	5	5	6	5	6	5	6	-4	6	6	5	5	5	5	5	-4	5	-4	6	-4	6	6	6	5	5	6	5	5	5	-4	6	5	-4	6	5	6	5	6	5	5	5	5	-4	-4	5	5	5
6	5	5	6	5	6	-4	6	5	5	5	6	-4	6	-4	-4	5	5	6	6	-4	6	6	6	6	5	5	5	6	5	6	6	6	6	5	5	5	5	5	5	-4	6	-4	5	6	6	6	-4	5	5
6	6	5	5	5	6	6	5	-4	5	-4	6	5	6	-4	5	6	5	6	5	6	6	-4	6	6	5	6	6	5	6	5	5	5	6	6	-4	6	6	5	6	6	-4	6	5	5	5	-4	5	6	5
6	6	5	6	5	5	-4	5	6	5	6	5	6	5	5	5	6	6	5	6	5	6	6	5	5	6	6	5	5	6	6	6	6	-4	6	5	6	5	5	6	6	6	5	5	6	6	5	6	5	6
6	6	-4	6	6	6	5	5	6	5	6	5	5	5	5	6	5	5	6	6	5	5	5	6	-4	5	5	6	5	5	5	-4	6	5	6	-4	-4	5	5	5	6	5	5	5	6	5	5	5	5	5
-4	5	5	5	5	6	5	6	5	-4	6	6	-4	6	5	-4	6	5	5	6	5	6	6	6	6	6	5	5	-4	6	5	5	6	6	5	5	5	6	6	-4	6	5	6	5	-4	6	5	6	6	6
5	6	-4	6	6	-4	5	-4	5	6	6	-4	6	6	-4	5	6	6	6	6	6	-4	6	5	6	5	5	6	6	5	6	6	5	5	6	5	6	5	5	6	6	6	5	6	5	-4	6	-4	6	5
5	6	5	5	5	5	5	6	6	-4	5	6	6	6	6	-4	6	5	5	-4	6	6	6	-4	5	5	5	5	6	6	5	5	6	5	6	5	6	-4	5	6	5	5	6	5	5	6	6	6	6	5
6	5	6	6	5	-4	6	-4	6	5	6	6	5	-4	5	5	5	6	6	5	5	6	-4	6	-4	5	6	5	6	-4	5	6	-4	-4	-4	5	5	-4	6	5	6	5	-4	5	-4	5	6	5	5	5
6	6	6	6	6	6	5	6	6	5	6	5	6	6	6	6	6	5	6	5	5	6	6	5	5	5	5	6	5	6	5	5	5	6	5	5	-4	5	-4	5	5	6	5	5	6	-4	6	6	-4	-4
6	5	5	-4	6	-4	5	6	6	-4	6	5	5	6	5	5	6	6	5	6	6	5	5	6	6	6	5	6	-4	5	5	-4	5	6	-4	-4	6	6	5	6	6	5	5	6	6	6	5	6	6	6
-4	6	6	5	5	6	5	5	-4	6	6	6	-4	5	5	6	6	5	6	5	6	5	6	5	6	-4	5	6	6	5	-4	5	-4	5	6	6	6	5	-4	5	5	5	6	-4	5	5	6	6	-4	-4
5	6	5	5	5	6	-4	6	6	-4	6	-4	5	6	5	5	6	5	6	6	5	5	5	5	-4	6	5	5	6	6	5	6	6	-4	6	-4	5	5	6	6	5	6	5	5	6	5	5	5	5	6
5	6	5	5	6	5	5	5	5	6	5	6	6	5	6	6	5	6	5	6	6	5	5	6	5	-4	6	5	6	5	6	-4	6	5	5	-4	6	6	5	6	6	5	-4	5	5	6	6	6	5	6
6	6	5	5	5	5	5	5	5	-4	5	6	6	6	5	5	6	5	6	6	5	5	6	6	6	5	5	6	5	6	5	5	5	6	5	5	6	6	5	6	5	6	5	5	6	5	6	6	6	5
6	6	5	5	6	5	5	5	6	-4	6	5	5	5	-4	5	6	6	-4	6	-4	6	6	6	5	6	6	5	5	6	6	6	6	5	-4	5	5	6	6	5	6	6	5	6	5	5	5	-4	5	6
5	5	5	5	6	6	-4	6	5	6	6	6	6	6	5	5	5	5	6	-4	6	6	6	5	5	5	6	5	-4	6	6	6	6	6	6	-4	-4	6	6	6	5	6	5	5	-4	5	6	5	6	-4
-4	6	5	6	6	6	6	6	6	6	5	5	-4	5	-4	6	5	5	5	6	5	5	6	6	6	5	6	5	5	5	5	5	5	6	6	6	5	5	-4	5	6	5	5	5	6	5	5	6	-4	5
6	5	5	6	-4	6	6	6	6	6	5	-4	5	5	6	6	5	5	6	6	5	5	5	6	5	6	6	-4	5	5	5	5	5	-4	5	-4	5	6	6	5	5	6	5	6	5	5	6	5	-4	6
6	5	-4	5	5	6	5	5	5	5	6	5	6	6	5	6	6	5	6	6	6	-4	6	6	5	5	5	-4	6	6	5	6	-4	6	-4	-4	6	6	5	-4	6	5	-4	-4	-4	-4	5	6	5	6
6	-4	6	6	-4	6	6	-4	6	5	5	5	6	5	5	6	6	5	6	6	5	6	6	6	6	5	6	-4	5	5	6	5	6	5	6	6	5	5	6	6	6	6	-4	-4	6	6	5	6	5	6
6	5	6	6	6	6	5	5	6	5	6	6	5	5	5	-4	5	5	5	5	5	6	6	5	-4	6	5	5	6	5	6	-4	5	6	5	6	5	6	5	5	-4	5	6	5	5	-4	-4	5	5	6
5	6	6	-4	-4	5	6	-4	-4	6	-4	6	5	6	5	5	5	5	5	6	-4	6	6	5	6	6	6	6	5	6	5	5	-4	5	5	5	5	6	6	6	5	5	5	5	5	6	5	6	5	6
6	6	5	5	6	-4	5	5	5	6	6	5	5	5	6	5	6	-4	-4	6	6	6	5	6	5	5	6	6	-4	5	5	-4	5	5	5	5	6	6	6	6	6	5	5	6	6	5	5	5	5	6
-4	5	5	6	-4	6	5	-4	5	5	5	6	6	5	6	6	6	5	-4	6	5	6	5	6	5	5	6	6	-4	5	6	-4	6	6	5	6	5	6	5	5	6	6	6	5	-4	6	5	-4	5	5
6	5	-4	-4	-4	5	5	5	6	5	6	6	5	5	5	6	-4	5	5	-4	6	6	6	6	5	5	5	-4	-4	6	6	5	5	6	5	5	6	6	-4	6	6	6	5	6	5	5	-4	6	-4	6
5	6	6	6	6	6	5	6	6	6	6	5	5	6	6	6	6	5	5	-4	6	6	5	-4	6	6	-4	5	5	6	5	5	5	6	5	5	6	-4	5	6	6	-4	6	6	5	5	5	5	6	6
6	5	5	6	5	5	6	5	5	5	-4	6	5	6	6	6	5	6	-4	-4	5	5	6	6	6	5	6	6	5	5	6	5	6	6	5	-4	5	5	5	-4	5	6	5	6	6	6	5	6	5	5
6	5	5	6	5	5	5	5	6	-4	5	6	-4	-4	6	6	6	6	5	-4	6	-4	6	-4	6	5	-4	6	6	5	6	5	6	6	5	6	5	5	6	6	6	5	6	6	5	5	5	5	-4	5
6	-4	6	6	-4	6	-4	5	5	6	5	5	6	6	-4	6	6	5	5	6	6	-4	5	6	5	5	6	5	6	6	5	6	6	6	5	5	6	5	-4	6	5	5	6	5	-4	5	5	6	6	6
5	6	5	6	6	6	6	5	5	5	5	5	5	5	6	6	6	6	6	6	-4	5	6	6	5	5	6	5	6	-4	6	6	6	-4	5	6	5	5	6	5	5	6	6	6	-4	5	6	6	6	5
5	5	5	6	6	6	6	-4	-4	6	5	5	6	6	5	6	5	5	5	6	5	5	-4	5	5	5	6	6	-4	6	6	6	5	6	6	5	-4	6	6	6	5	5	6	6	5	6	6	6	5	5
6	5	5	5	-4	5	6	6	6	6	-4	-4	6	6	6	6	-4	6	5	-4	6	6	5	5	-4	5	5	5	6	6	5	5	5	-4	6	5	5	6	5	6	6	5	5	5	5	6	-4	5	6	5
5	6	5	-4	6	6	5	6	6	6	5	5	-4	5	6	5	6	-4	6	-4	6	6	6	-4	6	5	5	6	5	5	6	6	6	6	5	6	6	6	5	-4	6	5	6	-4	6	-4	5	-4	5	5
6	-4	6	6	6	5	6	5	6	6	5	6	5	6	6	-4	5	5	5	5	5	6	6	5	5	5	5	-4	6	5	5	6	5	5	6	6	5	5	5	5	5	6	6	-4	-4	5	5	6	6	6
5	6	6	6	5	5	5	6	5	-4	-4	5	5	-4	5	6	-4	5	-4	6	-4	6	6	5	-4	6	5	5	5	5	5	6	6	5	5	6	6	6	-4	5	6	5	-4	6	5	6	6	6	6	6
5	6	5	6	6	5	6	6	6	-4	5	5	6	6	6	5	6	6	5	6	6	5	5	6	6	5	6	6	6	-4	6	5	5	5	5	5	5	6	-4	6	6	-4	5	-4	5	5	6	5	5	5
5	5	6	6	5	6	6	6	6	6	6	-4	5	6	5	6	6	5	5	6	6	6	5	5	6	6	-4	6	5	5	6	5	5	6	5	6	6	5	6	6	5	5	6	6	5	5	6	-4	6	6
6	5	5	6	-4	6	6	5	5	5	6	5	6	6	5	6	6	5	5	5	5	6	5	5	6	6	6	6	5	6	6	5	6	5	6	5	6	6	6	6	6	6	5	5	6	5	5	6	5	6
6	6	6	6	-4	6	6	6	6	-4	6	6	5	6	6	6	6	-4	6	5	6	5	-4	5	5	5	-4	5	6	6	6	5	5	5	6	6	-4	6	5	-4	-4	5	6	6	5	6	6	6	5	-4
5	5	6	5	6	-4	-4	5	-4	6	5	5	6	5	5	6	5	6	6	5	6	5	5	5	5	6	6	6	6	5	6	6	5	5	5	6	6	6	5	5	-4	-4	6	-4	6	6	5	5	-4	6
6	-4	-4	6	5	6	-4	5	5	6	-4	-4	5	5	-4	-4	5	5	-4	5	5	5	6	-4	6	5	5	5	6	-4	6	-4	5	6	5	5	6	6	5	5	6	6	5	-4	6	5	5	6	6	6
6	-4	-4	5	6	6	6	6	6	6	5	5	-4	5	5	5	5	5	5	5	5	5	5	5	5	5	5	6	-4	5	5	5	5	5	6	5	6	5	5	-4	6	6	-4	6	6	5	5	6	6	6
5	6	-4	5	5	5	5	5	5	5	5	5	5	5	5	5	6	-4	-4	6	5	6	5	6	5	5	6	5	5	6	5	-4	-4	5	-4	6	6	6	-4	6	5	5	5	5	6	6	5	5	5	5
5	6	5	-4	5	5	6	6	5	5	6	6	6	5	5	6	5	5	6	5	6	5	5	5	5	6	5	6	6	-4	6	-4	6	5	5	5	6	5	6	6	5	6	5	6	5	5	5	5	5	-4
6	6	6	-4	6	6	6	5	5	5	6	5	5	6	5	6	5	5	5	5	5	6	5	5	6	6	-4	5	5	5	5	5	6	6	5	6	6	6	-4	5	-4	6	5	5	6	5	5	6	5	5
6	5	5	5	5	-4	5	-4	-4	-4	5	6	6	6	6	5	6	5	5	6	5	5	5	6	-4	5	6	6	6	5	-4	5	6	5	-4	-4	5	5	5	5	6	6	-4	5	5	-4	6	6	5	-4
6	6	-4	6	-4	6	5	6	6	6	5	-4	5	5	5	5	6	6	5	6	5	6	5	5	5	6	5	6	6	6	6	5	6	6	6	-4	5	6	5	5	6	5	6	5	6	-4	6	5	-4	6
6	6	5	-4	6	6	5	5	6	5	5	6	-4	6	6	-4	6	6	6	6	5	5	6	5	5	6	-4	6	5	6	5	6	6	6	6	6	-4	-4	5	6	5	6	6	5	5	-4	-4	6	5	6
6	-4	5	5	6	-4	6	-4	6	6	5	-4	5	5	6	6	5	5	5	6	6	-4	-4	6	6	6	-4	5	6	6	6	5	5	5	5	5	5	6	5	6	6	5	6	6	6	6	5	5	5	6
6	5	6	-4	5	5	-4	6	5	5	6	5	6	5	5	-4	-4	6	-4	6	-4	6	6	5	5	5	-4	5	6	-4	5	-4	6	6	5	5	6	5	6	6	5	6	6	6	5	6	6	5	5	5
5	6	-4	6	5	5	5	5	6	5	5	5	5	5	6	6	-4	5	5	-4	5	6	6	-4	5	6	6	5	6	6	5	6	6	6	5	5	5	5	5	6	5	-4	5	6	5	6	5	5	-4	5
-4	6	-4	5	6	5	5	6	-4	5	5	-4	5	6	5	5	6	5	6	6	6	6	5	6	5	6	6	-4	6	5	6	6	6	6	5	5	6	5	5	-4	-4	5	5	5	-4	-4	6	6	6	6
-4	6	5	6	6	6	-4	-4	6	6	5	-4	5	6	5	6	5	5	6	5	-4	5	6	5	6	6	6	5	5	6	5	6	-4	6	-4	5	5	6	5	5	5	5	-4	-4	6	5	6	5	6	5
5	-4	6	-4	5	-4	6	6	-4	6	6	5	6	5	6	6	6	6	6	-4	6	5	5	6	5	5	5	6	6	6	5	6	6	5	6	5	6	6	5	5	5	6	6	6	-4	6	6	6	6	5
6	6	6	5	5	-4	6	5	5	6	6	6	6	-4	5	5	5	6	5	5	6	5	5	6	-4	-4	6	6	6	6	6	5	5	5	5	5	5	-4	5	6	5	6	6	6	6	6	-4	-4	5	6
5	5	5	6	6	6	5	5	5	5	6	5	5	6	5	6	5	6	6	6	5	6	5	5	6	6	6	5	5	6	6	6	-4	5	6	6	5	5	6	6	5	5	6	5	6	-4	5	6	5	5
5	5	6	5	5	5	6	6	6	5	6	5	6	5	5	5	5	-4	6	-4	5	6	6	6	6	6	6	-4	6	5	5	-4	5	6	6	6	5	6	-4	6	-4	5	6	5	5	6	6	5	6	-4
5	6	6	6	5	6	6	-4	6	5	5	6	6	-4	-4	6	5	5	5	-4	6	6	6	6	5	6	6	5	6	6	6	5	5	6	6	6	5	6	6	5	6	-4	6	-4	6	5	6	6	6	-4
5	5	-4	6	6	6	6	6	5	6	5	5	5	5	6	6	6	6	5	5	5	6	-4	5	6	5	6	5	5	6	6	5	6	5	-4	5	6	6	6	6	5	6	6	5	6	6	6	5	-4	5
6	-4	5	6	6	5	5	5	6	5	-4	5	5	5	6	5	5	6	6	6	-4	5	6	6	5	6	5	5	5	6	6	-4	6	5	6	5	5	5	6	5	5	5	-4	6	-4	5	5	5	-4	5
5	6	5	6	6	6	5	5	5	5	5	5	5	6	5	6	6	6	6	6	5	5	6	5	6	6	6	5	5	6	5	5	5	5	-4	6	5	6	5	5	6	5	6	6	5	6	5	6	6	6
5	6	5	6	5	-4	5	5	6	6	-4	6	5	-4	5	6	6	6	6	6	5	-4	5	6	5	6	6	6	6	-4	5	5	5	6	6	5	5	6	6	6	-4	6	6	5	6	6	6	5	-4	5
6	5	6	5	6	6	-4	-4	6	6	6	6	5	5	6	5	6	-4	6	5	5	5	5	-4	5	5	5	6	6	6	-4	6	-4	5	5	5	6	5	-4	5	5	5	6	-4	6	5	5	5	5	5
6	-4	-4	5	-4	6	5	6	-4	5	5	6	6	5	-4	6	6	5	-4	-4	-4	-4	6	5	5	5	-4	5	-4	6	5	5	5	6	5	6	5	6	5	6	-4	6	5	6	-4	6	6	6	5	-4
5	5	-4	5	6	6	5	6	6	6	-4	6	5	5	6	5	6	6	5	5	-4	6	5	5	6	6	5	5	6	6	-4	6	5	6	5	5	6	6	6	5	-4	6	5	5	5	-4	5	-4	6	6
6	-4	5	5	5	5	6	5	5	-4	6	6	5	5	6	6	5	5	6	6	5	5	6	6	5	5	6	5	6	5	5	6	6	5	5	5	6	5	6	5	6	5	6	-4	5	6	5	5	5	6
[truncated: 5,000 more columns]
