# Supplementary material for: Structural insights into the mechanism of GTP initiation of microtubule assembly
Source: Nat Commun. 2023 Sep 25;14:5980. doi: 10.1038/s41467-023-41615-w (PMC10519996; doi:10.1038/s41467-023-41615-w)
Supplement: Supplementary file 11 — Source Data [file 41467_2023_41615_MOESM11_ESM.zip › Source file/BootStrap_generate_data/txt_bs_TI_GMPCPP.txt]

8	6	8	8	6	6	8	6	6	7	8	7	7	6	8	6	7	7	7	7	7	7	7	6	7	6	7	6	6	7	8	6	6	6	6	6	7	7	7	7	6	6	6	6	7	7	6	6	7	7
6	6	7	6	6	7	6	6	8	7	6	8	7	7	6	6	6	7	6	6	6	8	8	7	8	7	8	6	8	7	6	8	6	6	6	8	7	6	8	7	8	7	6	7	8	8	8	6	6	6
6	8	7	6	6	6	7	6	6	6	6	7	6	6	7	6	8	7	8	8	6	8	7	6	7	7	6	6	6	6	6	6	6	6	7	6	8	7	6	6	8	7	7	6	6	8	6	6	6	8
8	6	8	6	6	6	6	7	6	6	7	8	8	6	6	6	6	7	7	6	7	7	6	6	7	6	6	7	7	8	7	6	6	6	7	7	7	6	8	6	6	7	6	6	7	8	6	6	6	6
7	6	7	6	8	7	8	6	6	6	7	6	6	7	7	7	7	6	7	6	7	6	6	6	7	6	6	6	7	7	7	6	7	6	6	6	7	6	7	8	8	6	7	7	7	6	6	8	8	7
8	6	6	6	8	6	7	6	6	6	6	7	8	8	6	7	6	6	7	6	6	6	7	6	7	7	8	7	7	8	6	6	6	8	8	6	7	8	6	7	6	7	6	6	6	6	6	6	6	6
8	6	6	6	7	7	8	6	7	6	7	8	6	6	7	6	6	6	6	8	7	7	6	7	6	6	8	7	6	7	6	6	6	7	8	8	6	6	8	6	8	6	6	7	6	6	8	7	6	8
8	6	6	8	7	8	7	6	6	6	6	6	6	7	6	7	7	7	8	7	8	6	6	7	6	6	6	6	6	7	6	7	6	7	7	6	6	8	6	6	6	6	7	6	7	7	6	8	6	6
7	6	6	7	6	6	6	7	8	6	6	7	7	6	7	6	6	6	7	7	8	7	6	7	6	7	6	6	6	6	6	6	7	6	7	6	6	8	8	7	6	6	6	6	6	6	6	7	8	7
7	7	6	7	8	6	6	6	6	8	6	7	6	7	6	6	6	6	6	7	7	7	7	7	6	6	6	8	6	7	6	6	8	8	6	6	8	6	6	7	6	6	8	6	7	6	8	6	6	8
8	8	7	7	8	6	7	6	6	6	6	7	7	6	6	7	7	7	6	7	8	6	6	6	7	7	6	6	7	6	7	7	6	6	8	8	6	7	6	7	6	8	8	6	8	6	6	7	8	8
7	6	8	6	6	7	6	7	7	6	7	7	7	7	6	6	7	6	7	6	7	6	7	7	7	6	6	7	6	7	7	7	7	6	6	8	7	6	6	6	7	7	7	7	8	6	6	7	6	7
6	6	6	6	6	8	7	6	8	7	6	7	6	7	6	7	8	6	6	6	6	6	6	7	8	7	8	8	7	8	8	8	6	7	8	6	6	8	8	6	6	8	6	7	6	6	8	7	6	6
8	7	7	7	6	6	8	6	7	6	6	6	6	6	6	6	6	6	7	6	8	6	6	7	6	7	8	6	7	8	7	6	6	8	6	6	7	6	7	6	6	7	7	6	6	6	6	6	6	6
7	7	7	6	6	6	6	7	7	6	8	7	6	7	7	8	6	6	8	7	6	7	6	8	7	8	6	6	6	6	6	6	7	8	6	6	6	6	6	7	6	6	7	8	7	6	7	6	8	6
7	6	6	6	8	6	6	6	6	6	8	6	7	6	8	6	6	6	6	7	7	7	6	7	6	7	6	7	7	6	8	6	7	6	6	6	6	7	8	6	6	7	7	6	7	8	6	7	8	6
8	7	6	6	6	6	8	7	8	6	8	6	7	6	7	7	6	6	7	6	6	6	6	7	7	6	6	6	6	8	6	6	7	7	7	6	8	7	6	6	6	6	8	6	6	8	6	6	6	7
6	6	8	7	7	7	7	6	8	7	7	7	6	6	6	6	8	6	6	6	6	8	8	8	7	7	8	6	6	8	6	7	8	6	7	6	6	7	6	6	6	7	7	8	7	6	6	6	6	8
7	6	7	7	6	6	6	8	7	6	7	7	7	6	7	6	7	6	6	7	8	7	7	7	6	6	8	6	6	6	6	7	7	6	6	7	7	6	8	7	6	7	6	6	7	6	7	7	6	6
6	6	6	6	6	8	7	7	8	6	7	8	6	6	6	6	6	7	6	7	6	6	6	6	6	6	6	6	6	7	6	6	6	8	6	6	6	8	7	8	6	6	6	6	6	6	6	7	6	7
6	7	6	6	8	7	7	6	6	6	6	6	6	7	7	8	6	6	8	6	6	6	6	7	7	7	8	6	6	6	7	7	8	6	6	6	6	6	6	6	6	7	7	6	6	6	6	7	8	6
6	8	8	7	6	7	7	8	6	8	7	8	8	7	6	6	7	8	6	7	7	6	6	6	7	7	6	7	6	6	8	6	6	8	7	7	6	6	6	7	7	6	6	7	6	7	8	7	8	7
6	7	8	6	8	7	6	6	6	8	7	6	8	6	7	7	6	8	6	6	6	7	6	6	7	6	6	7	6	6	8	7	6	7	6	6	6	7	6	6	6	7	7	6	8	8	7	8	7	7
7	6	6	7	8	6	7	7	6	6	7	6	7	6	7	8	7	7	6	7	7	7	8	6	6	7	6	6	6	6	6	7	8	8	7	8	6	7	7	6	6	7	6	6	7	6	6	6	6	6
6	6	6	6	8	7	6	7	8	6	7	6	8	6	6	6	7	7	6	6	8	7	8	6	8	6	7	8	6	6	7	6	8	8	6	8	6	7	6	6	7	8	6	7	6	6	6	7	7	8
6	6	6	7	6	6	8	8	6	7	6	8	7	8	6	7	7	6	7	6	6	8	6	6	7	6	6	7	7	6	7	6	6	7	6	7	6	6	7	8	8	7	7	6	6	7	7	8	6	7
7	6	7	6	7	6	6	6	6	6	6	6	8	7	8	8	8	6	7	6	6	8	6	7	6	6	6	6	8	6	8	6	7	6	8	6	8	7	8	6	8	8	6	7	6	6	6	7	6	6
6	6	6	6	6	6	6	7	7	7	6	8	6	6	6	6	8	7	6	6	8	6	7	6	7	6	7	7	6	6	6	7	7	8	6	7	8	6	6	7	6	6	6	6	7	7	7	7	7	7
6	8	6	8	7	6	6	7	6	6	7	6	6	6	8	7	7	6	7	6	8	6	7	6	6	6	8	6	7	8	6	7	6	8	8	6	6	6	8	6	8	6	8	7	8	6	8	6	6	6
7	6	6	7	6	7	6	6	8	7	6	7	6	8	7	7	6	7	7	8	8	7	6	6	6	8	6	6	6	6	8	8	6	7	6	6	7	6	8	7	7	6	6	6	6	6	6	6	6	7
7	6	6	6	6	8	6	7	7	6	6	6	6	6	7	7	7	7	6	6	7	6	8	8	8	6	7	7	8	6	6	7	6	7	8	6	6	7	8	7	6	7	6	7	6	7	7	7	6	6
6	6	7	6	6	8	6	6	6	6	8	6	7	6	8	6	6	6	6	8	8	6	8	6	6	6	8	6	7	6	7	6	6	6	7	6	7	6	6	6	6	6	7	7	8	8	7	6	7	7
6	7	7	6	7	8	6	6	6	6	6	6	6	7	7	6	6	7	6	6	7	7	6	8	6	8	7	8	6	6	8	6	7	7	7	7	6	6	8	7	7	6	6	6	8	6	8	6	8	6
7	8	6	8	6	7	7	6	6	8	6	6	6	6	8	7	6	6	6	8	7	6	6	7	8	6	7	8	6	7	6	7	8	6	6	6	6	6	7	6	8	8	6	7	8	6	7	6	8	6
6	8	6	8	8	8	6	6	6	6	8	7	6	7	6	7	8	6	6	8	6	6	6	7	6	6	6	6	7	7	7	6	7	8	6	7	7	8	7	6	6	6	6	7	7	6	7	6	7	6
6	7	6	6	7	8	6	7	6	6	6	7	8	6	6	8	6	8	7	6	6	6	6	7	6	7	8	8	8	8	7	8	6	7	6	8	6	6	7	7	8	7	6	6	7	6	7	6	7	6
8	8	6	6	6	6	8	6	8	6	6	6	6	6	7	8	6	7	7	6	6	6	8	7	6	8	6	7	8	7	7	8	8	6	6	6	7	7	6	6	8	7	6	6	6	6	7	7	6	6
7	8	6	6	6	6	6	8	6	6	6	7	6	8	6	7	6	6	7	6	7	6	6	7	6	6	7	6	7	7	8	6	6	6	6	6	6	6	6	6	8	6	7	6	7	6	6	7	6	6
6	8	8	6	7	6	6	7	6	6	6	8	6	7	8	7	7	8	8	8	8	6	7	6	7	7	7	6	8	6	7	6	7	6	6	8	8	6	6	7	7	7	7	6	6	6	7	7	8	6
6	7	7	7	6	6	7	6	8	7	6	6	6	6	7	6	6	7	6	8	6	7	6	7	6	7	7	8	8	6	6	6	7	8	7	7	7	7	6	6	6	7	6	7	6	6	6	8	6	6
8	6	7	6	6	6	7	8	8	6	7	6	6	7	6	8	7	6	6	8	6	7	6	6	6	8	6	6	6	6	7	6	6	6	7	7	6	6	6	6	6	7	6	6	7	6	8	6	7	8
7	6	7	6	6	6	8	7	7	6	6	6	6	7	6	8	7	8	7	8	7	6	7	6	8	6	6	7	6	6	7	8	6	8	6	8	7	6	6	6	6	7	7	7	6	7	6	7	6	6
6	6	8	6	8	6	7	7	7	7	7	6	8	6	8	6	6	6	6	6	6	6	6	6	8	6	7	6	6	7	6	6	7	6	6	6	6	6	6	6	7	6	6	7	6	7	7	8	7	7
8	6	7	7	7	6	6	7	7	6	8	7	7	6	7	6	6	7	6	8	7	6	6	8	6	8	6	6	6	6	6	6	7	8	6	8	6	6	8	8	7	6	6	6	6	6	6	6	7	7
6	6	7	8	6	8	6	7	6	6	6	6	8	7	7	7	7	8	6	6	7	6	7	6	7	7	8	7	6	8	7	6	8	7	8	8	6	7	8	6	8	6	6	7	7	7	8	7	7	7
6	7	7	7	7	7	6	7	7	7	6	8	7	6	7	8	7	7	6	8	7	6	6	8	7	6	6	8	7	6	7	7	6	6	6	6	7	6	6	6	6	7	6	6	7	6	6	8	7	7
6	6	7	6	7	7	7	8	6	7	6	8	8	8	6	8	7	6	8	6	7	6	6	7	6	7	6	7	6	7	6	6	6	6	6	7	7	6	7	6	6	6	7	7	6	8	6	7	7	6
6	7	7	6	7	6	6	7	8	8	7	6	6	8	7	6	7	6	6	6	6	6	7	6	7	6	7	7	6	6	6	6	7	6	7	8	6	8	8	7	6	8	7	6	8	6	6	8	6	6
7	6	6	7	8	8	8	7	7	6	7	8	7	7	6	6	6	7	7	6	6	6	6	8	6	6	6	6	6	6	8	6	6	7	6	6	6	7	7	6	8	6	7	7	6	7	6	7	7	8
8	6	6	7	6	6	6	6	6	8	7	6	7	7	6	7	7	6	6	6	6	6	8	6	6	6	8	7	6	6	6	6	7	6	7	7	6	6	7	6	7	8	7	7	6	6	6	6	6	6
8	7	7	8	8	8	6	8	6	6	8	6	6	8	6	8	6	6	6	6	6	6	7	6	7	7	7	6	6	8	6	6	7	6	7	7	7	7	8	6	8	6	8	6	6	7	7	6	7	6
6	7	6	6	8	7	8	8	7	6	8	7	7	6	6	7	7	7	6	6	7	6	8	6	7	6	8	6	7	6	6	7	7	8	6	7	6	7	6	6	7	6	7	6	7	7	7	7	7	6
8	6	6	6	8	7	8	7	8	6	6	6	8	6	6	7	6	7	6	6	6	6	7	8	6	6	8	7	6	7	6	7	7	7	7	6	7	7	6	6	6	6	7	6	6	7	6	7	6	8
7	7	6	6	8	6	8	7	8	6	7	6	6	8	6	6	7	8	8	6	8	6	7	6	6	6	7	6	6	6	7	6	7	6	6	6	6	6	6	6	6	6	6	7	7	8	6	8	8	6
8	7	6	6	6	7	6	7	7	6	6	6	8	6	6	6	8	8	8	6	6	6	6	7	7	8	6	6	7	6	7	7	6	7	6	6	6	6	7	8	6	8	6	6	6	7	6	7	8	6
7	6	6	6	6	6	7	8	6	8	6	6	7	6	6	7	6	8	6	6	7	6	6	6	6	7	6	6	8	8	6	8	8	7	6	6	7	6	7	6	8	6	6	8	6	6	6	6	7	6
6	6	6	6	7	7	8	8	6	6	6	8	6	6	7	7	8	6	6	6	6	7	8	6	6	7	6	7	6	6	7	6	7	6	7	7	6	6	6	7	8	6	8	6	6	8	8	6	7	6
8	7	7	8	8	7	6	6	6	6	7	8	6	8	6	6	6	6	6	6	6	6	7	6	6	7	6	7	7	8	6	8	7	6	7	6	6	7	6	6	8	6	6	7	6	7	7	6	7	7
8	6	7	7	6	8	7	6	6	6	6	6	6	6	7	6	7	7	7	6	6	7	6	6	7	8	6	6	6	7	6	6	7	7	6	6	8	7	8	6	8	7	6	8	7	6	8	7	6	6
6	6	6	6	6	7	6	6	6	8	6	7	7	7	6	8	8	7	6	6	7	8	6	7	8	6	8	6	8	6	6	8	6	6	7	6	7	6	6	6	6	7	6	6	7	6	6	8	6	6
6	6	6	6	6	6	7	6	6	7	6	7	6	6	6	8	6	8	7	6	6	6	6	6	7	6	7	6	6	7	6	7	8	7	7	7	6	7	6	6	7	6	8	6	8	8	6	6	8	7
6	7	6	6	6	7	6	7	7	6	6	7	6	8	8	8	7	8	6	8	6	6	6	6	6	8	6	6	7	6	6	6	6	6	7	6	6	6	6	8	6	6	7	8	6	6	7	8	7	8
7	6	6	8	6	7	6	6	6	6	7	7	6	6	6	6	7	8	7	7	6	6	6	6	6	8	8	8	7	7	7	7	7	8	6	6	7	8	8	7	7	7	6	7	6	6	6	8	6	6
6	6	7	7	6	6	6	7	6	7	8	6	8	7	8	7	6	6	6	6	7	6	6	7	6	6	8	6	6	7	7	6	8	7	8	6	6	7	6	7	6	6	7	8	6	8	6	6	8	7
7	6	6	6	6	6	7	6	7	6	8	7	6	6	8	6	6	8	6	8	8	7	7	6	8	7	6	6	8	6	7	7	6	7	6	7	6	6	6	7	7	6	6	7	6	6	7	8	6	6
7	6	6	6	6	6	6	6	6	7	7	6	8	6	6	6	6	8	6	7	7	7	6	7	8	7	6	7	6	7	6	6	7	7	6	7	8	6	6	6	6	6	6	8	6	7	6	6	6	6
6	8	6	8	6	6	7	6	6	8	6	6	6	8	6	6	7	6	8	6	7	6	6	8	7	6	7	6	6	7	6	6	6	6	8	7	8	6	7	7	8	7	6	8	6	6	7	8	7	8
8	8	6	7	7	6	7	6	6	6	6	7	6	8	6	6	6	8	6	6	6	6	6	6	8	6	7	6	6	7	7	8	6	8	6	6	7	7	6	7	8	7	8	6	6	6	8	8	6	8
7	6	7	7	8	6	6	6	6	7	8	7	6	6	7	7	6	6	6	6	7	8	6	7	6	8	7	6	6	6	6	7	7	6	7	6	6	6	6	7	7	7	7	6	6	8	6	8	7	8
6	6	6	8	6	6	8	6	6	6	6	8	6	7	7	7	6	7	7	6	6	6	6	6	7	6	8	6	7	6	8	6	7	8	6	7	7	6	6	6	6	6	7	6	7	6	6	6	6	6
7	6	6	6	8	7	8	6	7	6	6	8	6	6	7	7	6	7	7	6	6	8	6	7	6	6	6	6	6	6	6	8	7	6	6	8	7	6	7	6	8	7	7	6	8	6	7	6	6	6
7	7	8	6	6	8	7	6	6	6	6	7	6	6	6	6	6	6	6	6	7	6	8	6	6	7	6	6	7	6	6	6	6	7	7	6	6	7	6	6	6	6	6	6	6	6	6	6	8	6
8	6	8	6	6	7	7	6	7	6	6	7	6	6	7	7	6	7	6	6	7	6	6	6	6	8	7	7	7	8	8	6	7	7	6	6	7	7	6	7	6	6	6	8	7	6	6	6	6	8
6	6	6	7	7	6	7	8	6	8	6	6	6	7	6	6	6	6	7	6	6	8	7	6	6	7	8	6	6	7	6	6	7	8	6	8	7	7	8	6	7	6	6	7	6	7	6	6	6	7
6	7	6	6	8	6	6	7	8	6	8	7	6	7	8	6	6	6	7	6	6	6	6	6	6	7	7	7	6	7	8	6	6	6	6	6	8	7	6	7	7	6	6	6	7	6	8	6	6	6
6	6	6	6	6	7	6	7	6	6	7	8	8	6	6	8	8	8	6	6	7	6	6	8	6	7	6	6	6	6	6	6	6	8	6	7	6	7	8	6	8	6	6	6	6	6	6	7	6	6
6	7	6	6	8	6	8	7	6	6	6	7	7	7	8	6	7	7	8	6	6	6	6	8	6	7	8	6	6	6	7	6	6	6	6	6	7	6	7	6	6	7	8	6	6	6	7	7	7	7
8	6	7	6	8	6	7	7	6	6	6	6	8	6	7	8	6	8	6	6	7	6	6	8	6	6	6	7	6	6	8	6	7	6	8	8	8	7	6	8	8	6	8	8	6	7	6	6	6	6
6	6	7	6	6	6	6	6	7	8	7	6	6	6	6	6	6	6	8	6	6	7	7	7	6	7	6	8	6	7	8	6	8	6	6	8	8	6	7	7	8	7	6	6	6	8	7	6	7	8
6	7	8	7	8	6	6	7	7	7	6	6	7	6	6	7	8	7	8	7	6	6	6	6	6	6	6	6	7	8	7	7	7	6	8	6	8	6	6	6	7	6	6	8	6	6	8	6	6	6
6	8	7	8	8	7	6	6	6	8	8	7	7	6	6	7	6	7	8	6	7	6	6	6	6	6	7	6	8	6	7	6	6	6	6	6	6	6	7	6	7	7	6	7	6	7	6	6	6	6
6	8	7	6	7	6	6	6	7	6	8	6	7	8	7	8	6	8	6	7	7	6	8	7	6	6	6	7	7	6	7	8	6	8	6	6	8	6	6	7	6	6	8	7	6	6	6	7	6	6
6	7	6	6	7	6	7	6	6	6	6	7	6	6	6	8	6	8	6	7	6	7	7	7	6	8	7	7	6	7	6	6	7	8	7	6	6	6	7	7	7	6	6	6	6	6	8	6	8	8
6	6	7	6	8	6	6	8	6	6	6	6	7	6	6	7	6	6	6	7	6	8	7	6	6	7	7	7	7	6	8	6	6	6	7	8	7	7	6	6	7	6	7	7	7	7	6	6	6	7
6	6	6	8	7	7	8	6	7	7	8	6	6	6	8	6	6	7	6	6	8	7	6	6	6	6	8	7	8	6	6	6	8	6	6	8	6	6	6	6	8	7	7	7	6	6	6	8	8	7
6	6	8	6	8	7	6	7	6	6	6	7	7	6	7	8	6	6	7	6	7	6	6	6	6	7	6	6	8	7	8	7	6	6	6	7	8	6	7	6	6	6	6	7	7	8	7	7	7	6
6	8	7	7	6	7	7	8	8	7	8	6	8	7	6	8	6	6	7	6	6	7	6	7	6	7	7	7	7	6	7	7	8	7	7	7	6	6	8	6	6	7	8	6	6	6	6	6	6	6
6	6	8	7	6	6	6	8	6	6	7	6	6	8	8	7	6	6	6	7	6	6	6	6	7	6	6	6	7	6	6	6	6	7	6	7	6	6	6	6	8	8	8	7	7	6	7	6	8	6
6	6	7	8	6	6	6	6	7	6	6	6	7	6	7	6	7	7	6	6	7	6	7	7	7	6	6	6	6	6	6	6	6	6	8	8	7	6	8	6	8	8	7	6	7	6	6	7	6	6
6	7	6	6	6	8	6	6	6	8	6	7	6	6	8	7	6	6	6	7	6	7	6	8	6	6	7	7	6	6	7	6	6	8	6	7	7	6	8	6	7	8	6	7	6	8	6	6	7	6
8	6	6	6	7	7	6	6	8	6	8	6	7	6	6	7	8	6	8	6	6	7	6	6	6	6	6	6	7	8	6	6	6	6	6	7	7	6	6	6	7	7	7	8	7	8	7	6	6	6
8	7	6	8	7	7	6	8	6	6	6	8	8	6	6	8	7	6	7	6	7	6	7	6	8	7	6	7	7	8	6	7	7	6	7	7	7	7	7	6	6	7	7	7	6	6	8	7	7	6
6	7	6	6	7	8	7	6	6	6	8	7	6	7	6	6	7	7	8	7	7	6	8	7	6	6	7	7	6	6	8	7	6	8	8	6	6	6	7	6	6	6	8	8	7	6	6	6	6	6
7	6	7	6	6	8	6	8	7	7	6	6	8	8	6	6	6	6	6	8	7	8	6	7	6	8	7	6	8	6	7	7	8	7	6	8	7	6	6	6	6	7	6	7	6	7	6	7	6	6
7	8	6	6	6	7	6	7	6	6	6	8	6	7	6	7	6	7	8	8	7	7	7	7	7	7	6	8	7	7	8	8	6	6	7	8	6	7	6	6	6	6	7	7	7	8	6	8	6	7
8	6	7	6	6	6	6	6	7	8	6	8	6	6	6	6	7	6	6	7	6	6	7	6	6	8	7	6	7	7	6	6	6	7	8	6	7	7	6	6	7	6	8	8	6	8	6	8	8	6
6	6	8	7	6	6	6	6	6	6	7	7	8	6	8	6	8	6	6	6	8	6	6	7	6	6	7	6	7	8	6	6	6	6	8	7	6	6	7	7	7	8	7	6	6	7	6	6	8	8
6	6	8	7	6	6	6	7	7	6	8	6	7	6	7	6	8	7	7	7	8	6	6	6	8	6	6	6	6	6	7	6	7	7	6	8	6	7	6	6	6	6	7	7	6	7	6	8	6	6
6	6	6	7	8	7	8	8	6	6	7	7	7	6	6	6	8	7	7	6	6	6	7	7	6	6	7	7	7	7	6	7	7	6	7	8	7	6	6	7	6	6	6	6	6	7	6	7	8	6
6	8	8	8	7	6	6	7	7	6	7	7	8	7	6	8	6	6	7	6	7	7	6	7	7	7	6	6	7	6	6	7	7	6	6	7	7	7	6	6	6	7	6	7	7	6	6	7	6	7
6	6	6	6	7	7	7	7	6	7	6	6	6	6	6	6	6	6	6	6	6	6	7	6	6	6	7	8	8	6	7	7	7	6	6	6	6	6	6	6	8	8	6	6	6	7	6	7	8	6
7	6	7	7	6	8	6	6	6	6	8	6	7	6	6	6	6	8	6	6	6	6	6	6	6	6	7	6	6	7	6	8	6	6	6	8	6	7	7	6	7	6	6	6	8	7	8	7	6	7
6	6	6	8	6	8	8	7	6	6	7	6	6	6	8	7	7	7	6	6	6	6	7	6	6	8	7	6	6	6	6	6	6	6	6	6	6	6	6	7	7	6	6	6	7	8	6	8	6	6
6	6	8	8	6	6	7	8	6	6	7	7	6	6	6	7	7	6	6	7	6	6	7	6	6	7	7	6	6	7	6	6	6	6	6	7	7	6	8	6	6	8	7	6	6	6	8	6	7	6
6	6	7	6	6	6	7	6	6	6	6	7	8	7	6	6	6	6	6	6	7	6	6	6	7	7	6	6	7	7	7	6	6	8	6	6	6	7	6	7	6	7	7	6	7	7	8	7	6	6
7	8	6	6	6	7	6	6	6	7	6	6	6	7	6	6	6	6	8	7	7	6	7	6	6	8	6	6	6	6	6	8	6	6	6	6	7	6	6	7	6	7	6	6	7	6	6	6	7	6
6	7	7	6	6	6	7	6	7	6	6	8	8	6	7	7	7	6	8	7	7	7	6	7	6	6	8	6	8	7	6	6	7	8	6	6	6	6	8	6	7	7	7	6	7	6	8	6	8	6
6	8	7	7	6	6	7	7	8	6	6	7	6	8	7	6	6	6	6	7	6	8	8	6	7	6	7	6	7	6	6	6	6	7	8	6	7	6	8	8	8	7	6	7	6	6	6	7	6	6
8	6	6	6	6	7	6	7	7	8	6	6	8	7	7	6	7	7	6	6	6	7	6	7	6	7	6	7	7	8	6	6	6	8	6	6	7	7	8	7	6	7	6	6	8	6	6	7	6	6
6	6	7	6	6	7	6	6	7	6	7	8	7	6	6	6	6	7	7	6	8	8	6	7	7	8	8	7	6	7	6	7	6	8	6	7	8	6	6	8	6	8	7	6	7	8	7	8	8	6
7	6	7	8	6	7	6	8	6	6	7	7	6	7	6	7	8	8	6	6	6	6	6	6	6	8	6	7	6	6	8	8	6	6	6	8	8	6	7	6	6	7	6	6	6	6	8	6	6	6
7	6	8	8	8	6	7	7	6	6	8	6	8	8	7	8	6	8	7	7	7	6	6	7	6	6	7	8	7	7	6	6	6	6	6	6	7	6	6	7	7	6	7	6	7	7	6	7	8	7
6	6	6	8	6	6	6	6	6	6	6	6	6	7	8	7	6	8	8	6	8	6	6	7	7	7	7	7	6	6	7	6	8	8	6	6	8	6	6	8	8	6	6	6	7	6	7	8	6	7
6	8	7	8	7	6	6	6	6	8	7	8	7	7	6	8	6	7	6	6	6	6	6	6	8	6	7	7	7	6	6	8	6	6	7	6	6	8	6	6	6	6	6	7	6	6	6	8	6	7
6	7	7	6	7	6	6	6	7	6	6	8	7	6	6	8	6	6	8	7	6	6	6	6	6	6	7	6	7	8	7	7	6	8	6	6	8	7	7	6	6	6	7	6	7	6	7	6	8	8
6	6	7	7	8	7	7	6	6	6	7	6	8	6	7	6	7	7	6	6	6	8	6	7	8	8	8	6	8	7	6	6	6	7	6	6	7	6	7	6	7	6	7	7	7	7	6	8	8	7
8	7	7	6	8	6	6	6	7	7	6	6	8	6	6	7	6	6	6	7	6	6	6	6	6	6	7	8	6	7	8	6	6	6	7	7	8	6	6	7	7	6	8	6	6	6	7	6	8	6
6	6	7	6	6	6	6	6	7	6	8	6	6	7	7	7	7	6	7	6	6	7	7	7	6	6	7	6	7	7	6	6	6	6	6	7	7	6	6	6	6	7	6	6	8	6	8	7	6	6
7	7	6	6	7	8	6	7	8	7	8	6	6	6	7	8	6	6	7	7	7	7	6	8	6	7	7	7	8	6	7	7	6	7	6	6	7	8	6	6	6	6	7	8	7	6	6	8	7	6
7	6	7	6	6	6	6	6	6	7	7	7	6	6	6	8	6	6	7	6	6	6	6	6	7	6	7	8	7	6	6	6	8	6	6	6	6	8	7	8	7	7	8	6	8	8	6	6	6	6
7	6	6	6	6	6	8	6	7	6	7	7	6	6	6	7	6	7	6	6	6	6	6	7	7	6	6	8	6	8	7	6	8	6	7	6	7	6	7	6	7	8	7	6	6	8	7	6	6	6
7	7	6	6	6	6	8	6	6	6	8	7	8	6	8	7	8	6	7	7	6	6	6	6	7	6	6	7	6	6	6	6	8	6	6	6	6	8	7	8	8	6	8	6	6	7	8	6	6	7
8	8	6	7	8	6	6	6	6	6	6	6	6	6	7	6	6	7	8	8	8	8	6	6	6	6	8	6	7	6	6	8	6	8	8	6	6	6	7	6	6	6	6	7	7	8	6	7	7	7
6	6	7	6	6	8	6	6	6	7	7	6	8	7	6	6	6	6	6	8	7	6	6	6	6	6	6	7	6	7	8	6	6	7	6	6	6	6	7	6	6	6	7	7	6	6	7	7	6	6
8	7	7	7	6	6	6	7	7	6	6	7	6	6	7	7	6	7	6	6	8	7	6	8	6	8	8	6	7	8	6	6	6	8	7	8	6	6	7	6	6	8	8	6	6	6	6	6	6	8
8	8	8	7	6	8	7	6	6	6	8	6	7	8	6	7	8	8	6	6	6	6	8	6	7	6	6	6	8	6	6	7	8	6	7	7	6	6	6	6	7	7	6	8	7	8	6	8	6	7
6	6	6	8	6	7	6	7	6	6	6	6	8	7	6	6	6	8	6	7	6	8	6	7	6	6	7	6	6	6	6	6	6	7	6	7	8	7	8	7	6	6	7	8	8	7	7	6	6	7
6	7	7	6	6	6	7	6	6	6	6	6	7	8	7	6	7	6	7	6	6	6	7	6	6	6	8	8	6	8	6	7	6	8	6	7	6	6	7	6	6	6	6	6	7	6	6	6	8	6
7	7	6	6	6	6	6	8	6	6	6	7	7	6	6	8	6	7	6	6	7	6	7	7	7	6	6	7	6	6	6	6	7	7	6	6	8	7	6	6	6	6	6	7	6	8	6	7	6	7
7	8	7	6	6	7	6	7	8	6	8	6	6	6	6	6	8	8	6	6	7	6	7	8	7	7	7	6	7	6	8	8	7	6	6	6	6	6	8	7	6	6	6	6	6	6	8	6	8	8
6	7	8	6	6	6	6	7	8	7	6	7	6	6	6	6	6	7	6	7	8	8	6	6	6	6	8	6	6	6	6	7	6	6	8	8	6	6	6	6	7	6	8	8	7	8	6	6	7	8
6	7	7	8	6	6	7	7	8	6	7	7	8	6	6	7	7	6	6	8	8	6	6	6	8	7	8	7	7	7	6	8	6	7	7	8	6	7	7	6	8	7	6	8	8	6	8	8	8	6
8	6	7	6	8	6	6	7	7	6	8	8	7	7	6	7	6	6	6	6	6	6	7	7	8	8	8	7	6	7	7	6	8	6	8	7	6	7	7	6	7	6	6	7	6	6	6	6	6	7
8	6	7	7	6	7	6	6	8	6	6	8	7	6	6	7	6	7	6	6	6	7	6	8	7	6	6	8	6	7	7	6	6	6	6	7	8	6	6	6	8	7	7	6	6	6	7	7	6	7
6	6	6	8	6	7	7	6	8	6	7	6	7	6	6	7	8	6	6	6	6	7	6	7	8	7	8	7	6	6	6	6	6	6	8	6	8	6	6	6	8	6	8	7	8	7	6	6	6	6
6	8	6	7	6	7	6	7	8	6	6	6	6	7	6	7	8	7	6	6	7	7	6	6	8	6	6	6	6	6	6	8	7	6	6	7	6	6	6	6	7	7	6	6	6	7	8	7	7	8
6	7	6	7	6	6	7	6	6	6	6	6	7	6	6	7	7	8	7	8	7	6	6	6	6	6	6	6	6	8	6	7	6	8	8	7	7	7	6	6	6	8	7	6	6	6	7	6	6	7
7	7	7	6	6	6	7	8	8	6	7	6	6	6	6	6	7	7	6	7	8	7	6	8	7	7	8	7	7	6	6	8	6	7	6	6	7	6	7	6	6	7	7	6	6	6	6	7	6	6
7	7	7	6	6	6	6	6	6	8	6	6	6	8	6	6	6	8	6	6	6	6	6	7	6	6	6	7	7	7	6	8	6	7	7	6	6	6	6	6	6	7	7	7	6	6	6	6	6	7
6	6	8	6	6	6	8	6	6	8	6	6	6	7	6	6	6	6	8	6	6	8	8	6	8	6	6	7	6	7	6	6	7	8	6	6	7	7	7	6	7	7	6	7	7	6	8	6	7	8
6	7	6	6	6	6	6	6	6	6	8	7	6	8	7	7	7	7	6	6	7	7	6	6	7	6	7	7	7	6	6	8	6	7	7	6	7	8	6	6	6	7	7	6	6	6	6	7	7	6
7	6	8	6	7	6	6	6	8	8	6	7	6	6	6	6	6	7	8	6	8	6	7	6	6	7	7	7	6	7	7	6	6	6	6	6	6	7	6	7	7	6	7	6	6	8	6	6	6	6
6	7	7	8	8	6	6	6	7	6	6	6	6	6	6	7	6	8	7	6	6	7	8	7	6	8	7	7	7	6	7	6	6	6	6	6	7	6	6	6	6	7	6	7	7	6	7	8	6	6
6	8	8	6	6	7	7	6	7	6	6	6	6	6	6	8	6	6	6	7	7	6	7	6	6	7	6	6	7	8	6	6	7	6	6	6	6	6	6	6	6	7	7	6	7	7	6	6	6	7
6	7	6	8	7	7	6	6	6	6	6	7	6	6	6	7	6	8	7	7	6	6	7	8	7	7	7	6	6	6	7	8	8	6	6	6	6	7	7	7	6	7	7	6	6	6	7	8	6	6
6	7	8	6	7	6	8	7	6	6	6	6	6	8	7	7	7	6	7	6	8	6	7	6	8	8	8	6	6	6	7	7	6	6	6	8	6	6	6	6	6	6	7	8	6	6	6	8	8	6
7	6	7	6	6	7	6	7	6	8	6	8	7	6	7	6	6	8	7	7	6	7	6	7	7	7	8	8	6	6	6	6	6	6	6	7	6	6	7	6	6	6	7	7	7	6	6	8	8	6
6	7	7	7	8	8	8	6	6	6	6	6	8	6	6	7	6	6	6	6	6	6	6	7	6	6	6	6	8	6	7	6	7	7	6	8	6	6	7	6	7	6	6	7	8	8	6	7	6	7
8	8	7	7	6	6	6	6	6	7	6	7	7	8	6	6	6	7	8	6	7	7	7	6	6	6	7	7	7	7	6	6	8	6	7	7	6	6	6	7	7	6	7	6	8	7	6	6	7	7
8	7	7	6	8	7	7	7	7	6	6	7	7	6	6	6	6	6	6	8	7	7	8	6	6	6	7	6	8	6	7	6	6	6	6	8	6	6	7	6	7	6	7	6	7	7	8	7	6	8
7	6	6	6	6	7	6	6	7	7	6	6	7	6	7	8	6	6	7	6	6	7	7	8	6	8	6	6	6	6	6	6	8	7	7	6	6	6	7	6	7	6	6	7	8	7	6	6	6	6
8	6	6	8	6	6	6	6	6	7	6	6	7	8	6	7	6	7	6	6	7	6	7	6	6	6	8	6	7	6	8	7	8	7	6	6	8	7	8	8	6	6	8	7	7	7	6	7	7	8
6	6	6	6	6	6	7	7	7	8	6	6	6	8	8	8	6	6	7	7	7	8	7	8	6	7	6	8	6	6	6	7	7	7	7	7	6	7	6	7	6	8	6	6	8	6	8	6	6	6
6	6	7	7	7	6	6	6	7	8	7	6	6	6	6	6	8	7	7	6	6	6	8	6	8	6	6	8	6	8	6	8	8	8	8	7	6	8	6	6	7	6	8	6	6	6	6	7	8	8
6	7	7	7	8	6	6	7	6	7	6	7	6	8	7	7	6	8	8	7	7	7	6	6	6	7	7	7	6	6	6	8	6	6	8	7	7	7	7	7	6	7	8	6	7	7	7	6	6	6
8	6	7	6	8	7	8	6	6	7	7	8	6	6	7	7	8	8	7	7	6	6	7	7	6	6	8	7	7	6	6	6	7	8	7	7	6	6	7	6	6	8	7	6	6	6	6	6	6	7
6	7	6	8	8	6	6	7	7	7	7	7	6	7	8	8	7	6	8	6	7	6	7	6	8	7	6	7	8	6	7	7	7	6	6	7	6	7	6	6	7	6	7	6	6	6	8	6	6	6
7	6	6	6	7	7	6	7	6	6	6	6	7	6	7	8	6	7	6	6	6	6	7	6	8	6	7	6	6	6	7	6	8	7	7	6	6	7	8	8	6	8	6	6	7	7	6	7	7	6
7	6	6	6	8	6	8	7	6	6	6	6	8	8	6	8	8	6	8	7	8	6	7	8	7	6	7	6	8	7	6	6	6	7	6	7	6	7	7	6	8	6	7	7	6	8	6	8	6	6
7	8	6	8	6	6	6	6	8	6	7	6	6	6	8	6	8	6	7	6	7	7	7	6	7	8	7	8	7	7	6	6	7	8	7	7	7	6	6	6	6	6	8	6	8	7	6	7	8	6
7	7	8	6	6	6	7	8	6	6	6	7	7	7	6	7	6	6	6	7	7	7	7	6	7	8	7	6	6	8	6	7	6	6	6	8	8	6	6	6	8	6	6	6	8	6	6	6	6	6
7	7	8	8	8	6	7	7	6	6	7	7	8	6	6	6	6	6	7	8	7	8	6	8	6	7	6	7	7	6	6	6	8	6	6	6	6	7	6	8	6	6	6	8	8	6	6	6	6	8
8	6	6	6	6	8	6	6	6	6	6	7	8	6	6	8	6	8	6	6	7	8	6	6	7	6	7	6	7	8	6	7	6	6	6	6	7	6	6	7	6	6	6	6	7	6	8	6	6	6
7	6	6	7	6	6	8	6	7	6	6	6	7	7	7	8	6	7	6	7	7	6	8	7	7	6	6	6	6	6	7	6	6	8	7	7	8	6	6	7	6	6	6	6	8	8	6	6	6	6
6	6	6	6	6	7	8	6	6	8	6	7	6	6	6	6	8	6	6	8	8	6	6	7	8	7	7	6	8	7	7	7	7	8	7	7	7	6	6	6	6	6	8	7	6	8	8	6	6	6
6	8	6	6	7	6	6	6	6	6	6	7	6	6	6	6	8	6	8	7	6	6	6	8	7	6	6	6	6	6	6	7	6	7	6	6	8	8	8	7	6	6	8	8	6	8	7	8	7	7
6	6	8	6	6	6	7	8	6	7	8	7	8	6	7	6	6	7	6	6	6	6	7	8	8	6	7	6	7	7	6	6	7	7	6	8	6	7	6	7	8	7	6	6	7	7	7	7	6	6
6	7	6	6	6	8	6	8	6	6	8	7	8	7	6	8	7	6	7	6	8	6	6	7	6	6	6	7	7	7	7	7	7	6	6	6	7	8	6	6	6	6	6	8	7	6	7	8	6	6
7	6	7	7	8	7	6	7	6	7	6	6	7	7	6	8	6	6	7	7	8	7	7	6	7	6	7	7	6	7	6	6	7	6	6	6	7	8	8	7	6	8	6	7	6	8	7	7	6	6
6	7	6	6	6	6	7	7	6	6	7	7	7	7	6	8	6	6	6	8	6	7	6	6	6	6	6	6	7	6	6	6	7	8	6	8	6	7	6	6	8	8	7	7	6	6	7	7	7	6
6	6	6	6	7	8	7	7	6	7	6	8	6	6	7	6	6	6	6	7	6	8	7	6	6	6	8	7	7	6	8	6	8	6	7	6	6	8	6	8	6	7	6	8	6	7	6	6	7	8
6	7	7	6	7	7	6	7	7	6	6	6	7	6	6	7	8	8	8	8	8	6	7	7	6	6	6	8	7	6	7	8	6	7	6	6	6	6	6	7	6	8	6	7	6	8	7	6	6	6
6	7	6	8	6	6	6	8	7	8	8	6	7	6	6	6	6	8	6	7	6	8	6	6	6	6	8	8	6	7	6	8	6	6	6	6	6	7	6	8	6	6	8	6	7	6	6	6	8	6
6	6	6	7	6	7	6	6	6	6	6	6	6	6	6	6	7	6	6	6	6	8	7	8	6	6	7	6	7	6	8	6	7	6	7	8	6	6	6	6	8	6	8	7	7	6	6	8	6	6
6	6	6	6	8	6	7	7	7	6	7	6	7	6	7	7	6	6	8	6	6	6	6	6	6	7	8	8	6	7	8	7	7	8	6	6	8	6	7	6	6	6	6	6	6	6	7	7	8	7
6	6	8	6	7	6	6	6	7	7	7	6	8	6	6	6	6	7	6	7	6	6	6	6	6	6	7	6	7	7	7	6	6	6	6	8	6	6	8	7	7	7	8	6	8	6	6	6	6	6
6	6	7	8	8	7	8	7	6	8	6	6	7	7	7	7	6	6	7	6	6	7	6	6	6	6	6	6	6	6	6	7	7	6	7	6	7	7	7	8	6	7	7	6	6	6	6	8	6	7
6	7	7	6	6	6	6	6	6	6	8	6	6	6	6	8	6	7	7	7	7	6	6	8	6	6	8	7	8	8	8	7	6	7	6	6	6	6	6	6	6	7	7	6	7	6	6	7	7	7
6	8	6	7	7	7	8	7	6	8	6	6	6	7	7	8	6	7	6	8	6	6	6	7	6	8	6	6	6	8	7	6	6	6	6	6	6	6	7	8	7	6	6	8	8	7	6	6	7	6
6	8	6	6	6	8	6	8	6	7	6	8	6	6	6	7	6	6	7	7	7	6	6	6	6	7	7	7	6	8	6	7	6	6	8	7	8	6	6	6	6	6	8	6	7	6	8	6	7	6
8	8	6	6	6	6	7	6	6	7	7	6	7	6	6	6	7	6	6	6	6	7	6	6	6	7	8	8	6	7	6	6	6	8	7	8	6	6	6	6	6	6	7	6	6	8	8	6	6	7
6	6	6	7	7	7	6	6	6	6	6	7	8	6	7	6	7	6	7	6	6	6	6	7	7	6	6	6	8	6	6	8	7	8	6	7	6	6	8	6	7	6	7	6	7	7	6	8	6	6
6	6	7	6	7	6	6	6	6	7	7	6	6	6	6	6	6	7	6	6	8	6	8	7	7	6	6	6	6	8	7	7	6	8	6	6	8	6	6	6	6	6	6	7	7	7	7	6	6	6
8	6	6	6	6	6	7	7	6	6	6	7	6	7	6	6	6	8	8	7	6	6	8	6	6	6	8	6	7	6	6	6	6	8	6	7	6	7	6	8	6	6	6	6	8	8	6	7	8	7
7	6	8	7	6	7	6	8	7	6	6	6	6	8	6	6	6	6	6	8	6	6	8	7	8	6	8	7	8	6	7	6	8	7	6	6	7	6	7	7	6	7	6	8	7	6	7	6	6	6
6	7	8	8	8	6	8	6	6	6	6	8	7	6	6	6	8	8	6	6	6	8	6	7	7	7	7	7	6	6	7	6	6	8	6	7	6	6	8	6	6	7	6	6	7	6	8	6	6	6
7	6	6	7	8	6	7	6	6	8	6	7	6	6	7	6	6	7	7	6	7	6	7	6	6	6	7	7	6	8	7	6	6	8	6	6	6	7	6	8	7	6	6	7	6	7	6	6	6	7
6	7	7	6	6	7	6	7	8	6	6	7	6	6	7	6	6	6	6	8	8	6	8	7	8	6	8	6	6	7	7	6	7	6	6	6	8	6	8	7	6	7	7	6	8	7	8	8	8	6
6	6	7	6	6	6	6	6	7	6	6	6	6	6	7	6	6	6	7	6	7	8	6	6	6	6	7	6	7	6	7	6	6	6	7	6	6	7	6	8	6	6	7	7	7	6	6	7	6	7
6	8	6	7	6	7	6	6	6	7	7	6	6	6	7	7	6	8	6	7	6	7	6	6	6	6	6	6	6	6	6	6	6	6	7	6	7	6	7	6	6	6	6	6	6	6	7	7	6	6
8	6	6	7	7	6	7	8	6	6	6	6	6	6	8	6	6	6	6	6	6	6	6	7	6	7	7	6	8	7	6	7	6	7	6	8	6	8	6	7	6	7	6	6	6	7	6	7	6	6
6	6	7	6	6	6	7	6	7	6	7	6	8	8	7	7	6	6	7	8	6	6	6	6	7	7	6	6	7	7	6	6	8	8	6	6	6	6	7	6	7	7	6	7	7	7	6	6	6	7
6	7	6	7	6	6	8	6	6	6	8	7	7	6	7	7	6	7	6	7	7	6	6	6	7	7	7	8	7	6	6	6	6	6	8	6	6	6	6	6	7	6	6	7	7	6	6	7	6	7
6	6	6	6	6	6	6	6	6	7	6	8	8	8	6	7	6	7	8	8	7	7	6	6	6	8	8	6	6	7	6	6	6	6	8	8	6	7	8	8	8	6	6	6	6	6	6	7	6	6
7	7	8	7	7	6	6	8	6	8	7	6	6	6	7	6	6	6	6	6	6	6	6	7	6	6	8	7	8	6	6	7	7	6	8	8	7	7	6	6	6	6	7	8	7	8	6	6	6	6
7	6	6	7	8	8	6	6	6	6	6	6	7	7	7	7	7	6	6	6	6	6	6	8	6	6	8	6	7	6	6	6	6	7	7	7	8	7	6	8	6	7	6	6	7	7	7	6	6	7
6	8	7	7	6	6	6	7	6	6	8	6	6	8	7	6	6	6	6	7	7	6	8	7	6	7	6	6	8	7	6	6	8	8	6	6	8	6	6	6	7	6	6	7	7	7	8	6	7	6
6	7	6	6	6	6	6	6	6	7	6	7	7	6	7	7	7	6	7	8	6	6	6	7	6	8	8	6	6	7	7	7	7	6	8	6	6	7	7	6	8	7	6	6	6	6	6	6	8	7
7	6	7	6	6	6	6	6	7	6	8	6	7	8	6	7	6	8	7	7	6	7	7	7	7	6	8	7	6	6	8	6	8	7	6	8	7	6	6	7	7	6	8	6	7	8	6	6	7	6
7	6	7	6	6	6	8	6	6	7	8	6	7	7	8	6	6	6	6	7	7	6	8	6	6	6	7	6	8	8	6	7	8	7	7	8	6	8	6	8	6	7	6	7	7	8	6	6	7	7
6	8	7	6	7	6	8	6	6	8	6	8	6	6	7	6	7	6	6	6	7	6	6	7	6	7	8	6	7	8	7	6	7	6	6	8	6	7	6	6	6	6	6	6	7	6	7	6	6	6
7	6	6	8	6	7	6	7	6	6	6	6	6	6	7	7	7	6	7	6	7	6	8	7	8	6	7	6	7	7	6	6	6	7	7	6	6	6	6	8	6	8	8	7	6	6	6	8	6	6
6	7	7	7	7	6	7	6	6	7	6	6	6	7	6	6	8	6	6	6	6	7	6	8	6	6	8	8	7	7	6	6	7	6	7	8	8	6	6	7	6	8	6	6	6	6	8	6	6	6
6	6	6	6	8	8	8	7	6	6	6	6	8	6	6	7	8	6	6	6	8	7	7	8	6	6	6	7	6	8	6	6	7	6	8	8	6	6	8	7	6	6	6	8	7	7	7	6	7	6
6	6	8	6	6	8	6	6	7	7	6	6	6	6	6	6	6	6	6	6	6	6	8	6	6	6	6	6	8	7	8	8	6	6	8	7	7	7	6	7	6	8	6	6	6	7	6	7	7	6
7	6	7	6	7	8	6	6	7	6	7	6	7	8	6	6	7	6	8	8	8	6	7	6	6	7	6	7	6	7	6	6	7	6	6	8	6	6	8	6	8	6	8	7	6	6	6	6	7	7
6	6	6	6	7	7	6	7	6	6	7	6	6	7	7	6	6	6	6	6	6	6	6	8	8	6	6	8	8	6	8	7	6	6	6	7	6	6	6	6	6	6	6	6	7	6	6	7	7	7
6	6	6	6	7	6	6	7	6	7	6	6	6	6	6	8	8	8	6	7	7	7	7	6	6	6	6	8	6	7	7	6	6	6	6	6	8	6	7	6	7	8	6	6	7	8	7	8	7	8
8	6	8	6	7	6	8	7	6	8	7	7	8	6	6	8	8	7	6	6	6	6	6	8	6	6	6	6	7	7	6	7	7	6	8	6	7	6	6	6	6	6	6	7	7	6	6	6	6	6
6	6	7	8	6	7	7	6	6	8	6	6	8	6	7	6	6	7	7	6	6	6	6	6	6	7	6	6	7	6	6	6	7	8	8	7	6	6	8	6	7	6	7	6	6	8	6	6	6	6
6	6	6	6	6	8	7	6	7	6	6	6	7	6	6	6	6	8	6	7	6	6	7	6	8	8	6	8	8	6	7	8	6	7	6	6	6	6	7	8	7	7	6	6	6	7	6	7	6	6
7	7	6	6	6	6	6	6	7	6	8	6	6	7	7	6	6	7	6	6	7	8	8	6	8	7	7	6	6	8	8	6	8	6	6	7	6	8	8	6	6	6	7	7	6	6	8	6	6	8
6	6	6	8	7	8	6	6	7	6	6	6	6	6	7	8	8	8	7	6	8	8	6	7	6	6	6	6	7	7	6	6	8	8	8	7	7	6	6	6	8	8	6	8	7	7	7	7	6	6
6	7	6	6	8	8	6	7	7	7	6	6	7	6	7	6	6	7	8	7	7	6	6	7	7	8	8	7	6	6	6	7	7	6	6	6	6	8	8	8	8	6	8	7	7	8	7	6	8	7
7	6	6	7	6	8	7	7	6	8	6	6	8	6	8	7	6	6	6	6	6	8	7	6	7	8	6	6	6	8	6	7	8	6	6	7	6	7	7	8	6	8	6	6	8	6	6	7	8	7
6	7	6	6	7	8	6	6	8	7	7	6	6	7	7	7	6	7	8	8	7	6	7	7	6	6	7	8	7	6	6	7	6	8	6	7	6	7	6	6	6	6	6	6	6	6	8	6	7	7
7	6	8	7	6	6	7	6	6	6	6	7	7	6	8	6	8	7	6	7	6	6	6	7	6	8	6	8	8	6	8	6	6	7	6	6	6	6	6	7	6	8	7	6	7	7	7	6	8	7
7	8	6	7	6	7	6	7	7	6	7	6	6	7	6	8	6	7	6	8	8	6	6	7	6	7	7	7	7	7	6	6	6	7	8	8	7	6	6	7	6	7	8	8	6	6	6	6	6	7
6	6	6	7	6	6	8	6	6	6	7	7	7	6	7	6	7	7	7	7	7	7	8	6	8	7	8	6	8	6	8	7	6	6	6	6	6	6	6	6	6	6	8	6	6	8	6	6	6	7
6	6	6	6	7	7	6	8	6	6	6	6	6	6	6	7	8	6	7	6	6	6	6	7	6	7	6	6	6	7	6	6	7	7	6	6	6	7	7	7	7	6	7	6	8	6	6	7	7	8
6	6	6	6	6	7	6	6	6	8	7	6	6	8	8	7	6	7	6	7	8	7	6	6	6	7	7	7	6	7	6	6	7	6	7	6	7	6	7	8	6	6	6	6	6	7	6	6	7	6
6	6	7	7	6	7	7	7	7	8	6	6	6	6	6	6	6	6	8	6	6	7	6	6	7	6	7	7	6	8	7	6	7	7	7	7	7	6	6	6	7	8	6	8	7	6	6	8	7	7
8	6	6	7	7	6	6	6	8	7	7	7	8	6	6	6	6	6	8	8	6	6	6	6	6	6	6	6	6	7	8	8	8	7	8	6	6	8	7	6	7	6	6	7	7	6	7	7	7	6
6	8	7	7	7	8	7	6	6	6	6	7	6	6	7	6	6	7	6	6	7	6	6	7	6	6	8	6	8	6	7	8	6	6	6	7	6	6	8	8	6	6	7	7	7	6	8	8	6	7
7	7	6	7	7	8	8	7	6	7	7	6	8	7	6	6	6	6	6	6	6	8	6	6	6	7	6	7	6	7	6	6	8	7	6	6	6	6	7	7	7	6	8	6	6	6	7	7	6	6
7	8	6	6	7	7	6	6	6	6	6	7	6	7	7	6	7	6	6	7	8	8	7	7	7	6	7	6	8	8	8	6	6	6	8	7	6	6	8	6	8	7	6	7	7	6	6	6	6	7
6	6	6	6	6	7	6	6	7	6	6	6	8	7	6	7	6	6	6	6	6	6	6	6	8	8	6	6	7	7	6	6	6	8	6	6	8	6	6	6	7	6	6	7	6	6	7	6	7	6
7	6	6	6	7	6	6	6	6	7	7	6	6	8	6	6	8	7	6	6	6	6	8	6	7	6	6	6	6	7	6	7	8	6	6	6	8	8	7	6	6	6	7	7	6	6	7	6	6	6
6	6	7	8	6	6	7	8	6	6	6	8	6	6	6	7	6	7	6	6	6	6	8	7	6	6	7	8	8	8	6	6	6	6	6	6	6	6	6	7	6	7	6	6	8	6	7	8	6	6
8	6	6	6	6	8	6	7	6	6	6	7	7	7	7	6	7	6	6	6	8	7	6	7	7	7	7	7	6	6	6	6	7	8	6	6	7	8	6	7	7	6	6	6	6	6	7	8	6	6
6	6	7	8	8	6	8	8	7	6	7	6	7	7	7	7	8	6	7	6	6	6	6	7	8	7	7	7	8	8	6	6	6	7	8	6	8	7	8	6	7	6	7	7	8	8	6	6	7	6
6	6	7	6	8	7	6	6	7	8	6	6	7	6	6	7	7	8	8	6	7	6	7	6	7	6	6	6	7	6	6	7	7	6	6	6	7	7	6	8	6	7	7	6	6	6	8	8	6	7
6	6	6	6	7	7	8	7	8	6	6	7	7	8	6	7	6	6	7	6	8	7	6	6	6	6	7	6	6	7	6	6	7	6	7	6	6	7	8	6	6	7	6	6	7	6	7	8	8	7
6	7	7	8	6	6	6	6	7	6	8	7	7	6	6	6	7	6	6	6	8	7	8	7	7	8	6	7	6	6	6	6	7	8	6	6	8	7	6	6	6	8	8	6	6	6	6	6	6	6
6	7	6	7	7	6	7	6	8	6	6	6	7	6	7	8	7	7	6	6	6	7	6	8	6	6	6	7	7	8	6	6	8	6	7	6	6	6	8	6	7	7	7	8	7	8	6	7	8	6
7	6	7	6	6	7	6	6	6	7	7	7	7	6	6	6	6	7	7	6	7	6	6	8	6	6	6	6	6	7	7	6	7	8	7	6	7	6	8	8	7	7	7	7	6	7	6	7	7	7
7	6	6	6	7	7	7	6	6	6	7	6	6	7	7	6	6	6	7	8	6	6	8	8	6	8	6	8	8	7	8	6	7	7	7	8	6	7	6	6	7	7	7	7	7	6	6	6	8	6
7	7	6	6	6	6	7	6	6	6	6	7	6	7	6	8	6	6	6	8	8	6	6	6	6	6	8	6	7	7	7	8	8	6	6	6	7	6	6	6	8	6	6	7	7	6	6	6	6	6
6	6	7	7	8	7	6	8	6	6	7	6	6	6	7	6	7	7	6	6	6	6	7	6	6	8	8	6	8	8	7	7	7	6	8	6	6	7	8	7	6	6	7	6	8	8	6	6	6	6
6	7	7	6	7	8	8	6	7	6	7	7	6	8	6	6	7	6	7	6	6	7	6	6	6	7	8	6	6	7	7	6	8	7	6	6	8	8	8	6	7	8	6	6	6	6	7	7	8	6
6	6	6	8	6	8	6	6	7	6	6	6	8	6	6	6	7	6	6	6	8	7	6	7	8	7	6	6	6	6	6	6	8	6	6	7	6	7	8	7	6	6	6	6	8	7	6	7	8	6
6	7	6	6	6	6	7	6	7	7	8	6	7	6	7	7	8	6	7	6	7	8	6	6	6	7	6	6	6	6	8	8	6	7	6	6	6	6	8	7	7	6	6	7	8	8	6	6	6	6
6	7	8	7	6	6	6	6	6	6	6	7	6	7	6	6	6	7	6	6	7	6	6	6	6	6	7	6	7	6	7	8	6	7	7	6	6	7	7	8	6	6	6	6	6	7	6	6	7	6
8	6	8	6	8	6	6	8	7	6	7	6	7	6	6	6	7	6	8	6	6	8	6	6	7	6	7	7	7	7	6	7	8	6	6	6	6	7	6	6	8	6	6	7	7	8	7	7	6	6
6	8	6	8	7	7	8	8	6	6	6	6	8	7	7	6	6	8	7	7	7	7	6	8	6	8	6	7	8	7	6	6	6	6	7	7	6	7	6	7	6	8	7	6	8	6	6	6	7	7
7	6	6	7	6	6	6	7	6	6	7	7	6	7	7	8	6	6	6	7	6	6	6	6	6	7	7	6	7	8	8	6	6	6	6	7	6	6	6	6	7	6	7	6	6	6	6	6	6	6
6	7	7	6	8	7	7	7	7	8	7	6	6	6	6	7	7	6	7	6	6	6	6	8	7	8	7	7	7	6	6	6	6	7	8	7	6	6	7	6	6	7	6	7	8	8	8	8	7	6
6	7	8	6	6	6	8	8	6	7	7	7	7	6	7	6	6	7	6	6	6	6	7	6	7	6	7	6	6	7	6	7	7	7	8	6	6	8	6	6	6	7	7	6	8	6	7	8	8	6
6	6	6	6	8	8	7	7	6	8	6	6	6	7	6	6	6	6	6	7	6	6	7	7	6	6	7	6	7	6	6	7	8	7	6	7	6	6	7	6	6	7	7	7	6	6	6	7	7	7
7	6	6	6	6	6	7	6	7	7	7	6	6	8	7	7	7	6	7	7	6	6	6	7	7	6	6	8	6	6	8	7	7	7	6	6	7	8	8	6	7	7	7	7	6	8	6	7	7	7
7	6	8	7	6	6	6	6	8	7	8	7	8	6	8	6	7	6	7	7	6	7	8	6	6	6	6	6	8	8	6	6	7	7	6	8	6	8	6	6	7	8	6	6	6	7	7	6	7	6
6	6	8	6	6	7	6	8	6	8	6	6	7	7	8	8	7	8	6	7	6	6	6	6	7	7	6	7	6	6	6	8	6	7	7	6	6	6	6	6	7	6	7	6	6	6	6	8	7	8
6	6	6	6	6	8	6	8	8	6	7	6	7	8	6	6	6	6	7	6	6	8	6	6	8	6	6	7	7	6	6	6	6	6	6	7	6	6	7	7	6	6	7	6	7	8	6	7	8	6
8	8	7	7	8	6	6	8	6	6	6	6	8	6	7	8	6	6	8	6	7	7	6	8	7	7	7	6	7	7	6	6	8	6	7	8	8	6	6	8	6	8	6	6	6	6	6	7	6	6
6	6	6	6	6	7	6	7	7	6	6	8	7	6	6	8	6	6	7	6	7	6	6	8	8	6	6	7	8	6	7	8	6	7	6	6	7	7	7	6	6	6	6	7	6	6	6	7	6	6
7	6	7	6	7	7	7	7	6	8	6	7	8	6	7	7	6	8	6	7	7	7	7	7	6	7	7	8	7	7	6	6	6	7	8	6	6	6	6	6	7	6	7	8	8	8	6	6	7	7
6	7	6	7	6	6	6	6	6	8	6	7	8	6	7	6	7	7	8	6	7	8	7	7	8	8	6	7	7	6	6	7	8	7	6	8	6	8	8	6	7	6	6	6	8	6	7	7	6	6
7	6	6	7	7	7	7	7	7	7	7	8	6	6	6	8	7	8	8	6	8	6	6	6	7	8	7	7	6	7	7	7	7	6	6	7	6	6	7	6	6	6	7	6	6	7	7	6	6	6
8	6	6	6	7	7	6	7	6	7	6	6	7	8	6	7	6	6	6	6	6	7	7	7	7	7	8	8	6	6	6	7	6	7	6	8	6	6	6	6	7	7	7	7	8	7	7	6	8	6
7	6	6	6	6	8	7	6	8	6	6	7	8	6	8	7	6	6	8	7	6	6	6	8	6	7	6	7	6	7	6	6	8	6	6	7	6	8	6	6	6	8	7	7	6	6	6	6	6	7
7	8	8	6	6	6	7	6	6	6	6	7	6	7	6	6	6	6	6	8	6	8	8	7	6	6	6	6	7	7	7	7	6	6	6	8	6	6	7	6	6	6	7	6	6	7	7	8	7	6
6	7	6	6	6	6	8	6	6	6	7	6	6	6	6	6	6	8	7	8	6	6	6	7	6	8	6	6	6	6	6	6	8	8	6	6	7	8	7	6	7	8	7	8	6	6	6	6	6	7
7	8	8	8	6	8	6	7	7	7	6	7	8	6	6	8	8	6	6	6	6	8	6	6	6	8	6	6	6	7	8	6	6	6	6	8	6	7	6	6	6	6	6	6	6	7	7	7	7	6
6	6	6	7	6	6	6	6	8	6	6	8	6	6	6	8	7	7	7	8	7	7	6	7	8	6	6	6	6	6	7	7	6	6	6	7	6	6	6	6	7	8	6	6	8	6	7	6	6	6
7	6	6	8	6	7	8	7	7	6	6	7	7	6	6	7	8	6	6	7	6	6	6	6	6	6	6	6	7	7	7	7	6	7	6	6	6	6	7	6	7	6	6	7	6	6	7	8	6	6
7	8	7	6	6	6	6	6	6	6	8	6	6	6	6	7	6	8	6	6	6	6	6	7	6	6	6	6	6	8	7	7	6	6	7	6	8	7	6	8	6	7	8	7	7	7	6	6	8	6
6	6	7	7	7	7	7	6	7	6	6	6	6	7	7	7	8	7	6	8	6	6	8	7	7	7	7	6	6	6	6	6	7	8	6	7	7	7	6	6	6	7	7	6	7	8	7	6	8	6
7	6	6	7	6	7	6	6	7	6	6	8	7	8	8	8	6	7	6	6	7	7	6	6	7	6	6	6	7	6	8	6	6	8	6	6	6	6	7	7	7	7	6	7	8	6	8	6	6	8
7	6	7	6	6	7	8	6	6	8	6	6	6	8	6	8	6	8	6	8	6	6	7	6	6	6	6	6	6	6	7	7	6	6	7	6	7	7	6	6	8	6	6	8	7	7	7	6	6	6
7	6	6	6	7	6	7	7	6	6	6	7	6	6	8	7	6	7	7	8	6	7	7	6	6	6	6	7	6	6	7	6	7	6	8	7	7	7	6	6	6	7	8	6	7	8	6	8	7	6
6	8	7	7	6	6	6	6	6	8	7	6	6	6	8	7	6	6	6	6	6	6	7	6	6	6	8	6	7	6	6	6	6	6	6	6	8	6	6	6	7	6	6	7	6	6	7	6	6	6
6	6	6	7	6	6	6	7	7	6	6	7	8	8	7	7	8	7	6	6	6	6	6	7	7	8	7	6	7	7	6	6	8	6	7	7	6	6	7	6	7	8	8	8	7	7	8	6	7	6
7	7	6	6	8	7	7	7	7	6	7	6	6	6	7	7	8	6	8	6	7	7	6	6	6	6	7	7	6	7	7	6	6	6	6	6	7	7	6	8	6	6	7	7	6	6	7	6	6	6
6	7	7	7	6	6	7	6	6	7	8	7	8	6	6	6	8	7	8	6	6	8	6	7	7	7	6	6	6	6	6	8	6	6	6	7	8	8	8	6	7	6	6	6	6	7	8	8	6	6
7	6	6	8	6	6	6	7	6	8	6	7	8	7	7	7	6	8	7	6	6	6	8	6	6	7	7	7	6	6	6	6	6	6	8	8	7	7	6	7	7	6	7	7	6	7	7	6	6	7
6	6	7	6	7	7	6	7	7	6	6	6	6	8	7	7	6	6	8	8	7	7	7	7	6	7	8	6	6	6	6	8	6	8	6	7	6	7	6	6	6	8	7	7	6	6	6	6	6	7
7	6	6	7	6	6	7	6	8	7	7	7	8	8	6	6	6	6	6	7	7	8	7	6	8	6	7	7	7	6	8	6	7	7	7	6	6	6	7	7	8	7	7	6	6	7	8	7	6	7
6	7	8	7	6	6	8	6	6	6	8	6	6	7	8	6	8	6	6	6	6	6	7	6	6	6	6	6	7	6	7	6	8	6	7	6	7	7	7	7	6	7	6	7	6	6	8	7	6	6
6	6	8	8	6	6	6	6	7	6	7	6	7	6	7	6	8	6	6	6	7	7	6	6	8	7	6	7	6	8	8	6	7	8	7	6	6	6	6	8	7	6	6	6	8	7	7	6	6	6
8	8	6	6	6	6	7	7	8	6	6	8	6	6	7	8	6	6	7	6	7	6	7	6	7	6	8	6	8	7	8	7	7	8	7	7	6	6	6	8	8	6	6	6	6	6	6	8	7	6
7	8	8	7	7	6	6	6	8	7	6	7	6	6	7	7	8	6	6	6	8	7	6	7	6	6	6	6	6	7	8	8	8	7	8	6	6	8	7	6	6	6	6	6	6	6	6	8	8	6
7	6	7	6	8	6	6	6	7	6	6	6	8	7	7	7	7	8	6	7	6	6	6	6	6	6	6	7	8	8	6	6	6	6	7	8	6	8	6	6	7	6	6	6	8	6	6	7	6	7
8	6	6	7	6	7	8	8	6	7	6	7	8	8	6	6	7	8	6	6	6	7	6	6	6	6	6	6	6	6	6	6	8	8	6	7	6	8	7	6	6	6	6	7	7	6	8	6	7	8
7	6	8	6	6	6	6	6	7	8	7	6	8	7	7	7	6	6	8	8	8	6	7	6	6	6	8	6	6	6	6	8	6	6	6	6	8	6	7	6	7	6	6	6	7	7	8	7	7	6
7	6	8	6	6	7	7	7	6	7	6	6	8	8	7	6	6	6	6	6	6	7	6	7	6	6	7	6	7	7	7	7	6	7	6	6	7	7	6	7	7	8	7	8	8	6	6	8	8	7
6	8	6	6	6	6	6	6	8	7	6	6	8	6	7	7	6	6	6	6	7	8	7	6	6	6	6	7	6	8	7	8	8	6	6	6	6	7	6	8	7	6	7	7	7	6	6	7	7	6
8	6	6	7	8	6	6	6	6	6	6	7	6	7	7	6	6	6	6	6	7	6	7	8	6	8	6	6	8	6	7	7	7	6	6	7	7	6	6	6	7	6	8	6	6	6	7	6	8	6
8	6	6	6	7	6	6	8	7	6	8	7	6	6	7	7	8	6	8	7	7	6	7	6	6	6	6	8	6	7	6	8	6	6	7	7	6	6	6	6	7	8	6	7	7	6	6	8	8	7
6	8	6	7	7	7	7	7	6	8	6	7	6	7	7	6	8	6	6	6	6	7	8	6	6	7	8	6	7	6	8	7	6	7	6	6	6	6	7	7	6	6	6	6	6	7	7	7	6	7
6	7	6	8	6	6	6	6	6	6	6	7	6	6	8	7	7	6	6	7	6	7	7	6	6	8	7	6	6	6	6	7	7	7	7	7	6	7	8	6	7	6	6	7	7	7	6	6	7	7
8	6	6	6	6	8	6	7	8	7	6	7	6	6	7	6	7	7	6	6	6	7	6	6	6	6	8	7	6	6	7	7	7	7	6	6	7	6	7	7	8	7	6	6	6	6	6	6	8	6
6	6	7	6	7	7	8	6	8	6	7	7	6	6	6	6	6	7	6	6	8	7	6	7	6	7	7	6	7	6	6	6	6	6	6	6	8	6	6	6	7	6	8	7	6	8	6	7	8	8
7	8	6	7	6	6	6	7	6	6	7	7	8	6	6	8	7	6	7	7	6	6	7	7	6	7	6	6	6	7	6	7	7	7	8	6	6	6	7	6	6	7	6	7	8	8	6	6	6	7
7	7	8	7	6	7	6	7	6	7	6	6	6	6	8	7	6	7	6	6	8	8	6	6	6	8	7	7	6	6	6	6	6	7	6	7	6	6	7	6	7	8	7	6	8	7	6	6	6	6
7	6	6	8	7	7	6	6	6	6	6	6	7	6	6	6	8	7	8	6	6	6	8	6	6	7	6	8	7	6	6	6	8	6	6	7	6	6	6	6	6	8	7	6	6	8	7	7	7	7
8	6	6	6	7	7	6	8	8	7	7	6	7	8	6	6	8	7	6	7	6	7	6	6	6	7	6	7	6	8	7	6	6	7	7	8	6	7	7	7	7	6	6	7	6	6	6	8	6	6
6	6	6	8	7	6	6	6	6	7	6	6	6	8	6	6	7	6	7	6	8	8	6	7	6	7	7	7	6	6	6	6	6	7	6	7	6	8	8	8	6	6	6	7	6	8	6	6	6	8
7	7	8	6	8	7	6	6	6	7	6	7	7	6	6	6	7	6	6	8	6	6	6	6	6	7	6	6	7	6	7	6	7	7	6	6	8	6	6	6	6	6	7	8	6	7	7	6	6	6
8	6	6	6	6	6	6	6	6	8	6	8	6	6	6	6	6	7	7	8	6	7	6	6	6	6	8	6	6	6	8	7	6	7	8	7	8	8	6	6	8	6	6	6	7	6	7	6	6	6
6	7	7	6	7	6	6	7	8	8	6	8	8	8	6	8	6	8	6	7	7	7	6	7	6	6	6	8	6	8	8	6	7	8	6	6	6	6	6	6	8	6	7	7	7	8	6	8	6	7
7	6	6	7	6	7	8	6	6	6	7	8	6	6	8	7	6	6	6	7	6	8	7	7	8	6	6	6	6	6	6	8	6	8	8	6	7	6	6	7	7	7	6	6	7	6	7	6	6	7
7	8	7	6	8	6	6	7	7	7	6	8	7	8	6	7	8	6	6	6	6	6	6	6	6	6	8	6	7	6	6	8	6	6	7	6	6	6	6	6	6	7	6	6	7	6	7	7	6	6
7	8	6	6	7	6	6	7	6	7	8	6	6	8	7	7	6	6	7	8	6	6	6	8	7	6	6	7	6	7	6	6	6	7	6	7	6	6	6	7	6	7	6	6	7	7	8	7	7	7
6	6	6	6	6	6	8	6	7	6	6	8	6	7	6	7	7	7	7	6	6	6	7	7	6	7	6	7	8	6	8	8	6	6	6	7	7	8	7	6	7	7	7	6	6	6	6	6	7	7
7	7	8	8	6	6	8	8	6	6	6	6	6	6	6	7	6	6	6	6	6	6	7	6	6	6	7	7	6	6	7	6	6	6	6	6	8	7	6	6	6	8	8	8	6	6	6	6	8	8
7	6	8	7	6	7	7	7	6	6	8	6	6	6	6	6	8	7	7	6	6	6	7	6	7	7	6	6	7	7	6	7	7	7	6	6	6	7	6	8	7	6	6	6	6	6	8	6	8	8
7	6	6	8	6	7	6	7	6	6	6	8	6	7	6	7	6	7	6	6	6	6	8	7	7	8	6	6	6	6	6	6	6	6	6	6	6	6	6	6	6	6	6	6	6	6	6	6	6	6
7	7	6	6	8	7	6	6	6	8	6	7	6	7	6	6	6	7	6	7	6	6	6	8	8	7	7	8	6	8	6	6	7	6	6	8	7	7	7	6	6	7	6	7	6	7	6	6	6	7
6	7	7	7	6	6	7	8	6	7	6	6	7	7	6	8	8	7	7	7	7	7	6	8	6	6	6	6	8	8	8	6	7	6	6	6	7	6	7	8	6	8	8	7	6	6	6	8	6	6
7	6	6	7	6	6	6	7	6	7	6	6	6	7	7	6	6	6	8	6	6	6	7	7	7	7	6	6	7	8	7	6	8	8	7	7	7	6	6	7	7	7	6	8	8	6	7	6	6	6
8	7	6	6	7	6	6	6	6	7	7	7	8	6	8	6	6	7	8	7	8	7	7	7	6	6	6	8	8	6	8	6	8	6	8	8	6	6	7	6	6	6	7	6	8	6	6	7	6	6
7	7	6	7	6	6	6	8	6	6	7	6	6	6	6	6	6	6	6	6	8	6	6	6	7	6	7	8	8	7	6	6	6	6	6	7	7	6	6	6	6	8	6	7	6	6	6	6	6	6
7	6	8	8	8	6	6	7	7	8	6	6	6	8	6	6	6	7	7	6	6	8	6	6	6	6	6	8	6	6	7	6	7	6	6	6	6	6	8	6	6	6	6	6	7	8	6	7	6	7
6	6	7	6	7	8	6	6	8	7	7	6	6	6	6	6	6	6	7	7	6	6	6	6	7	6	6	8	6	6	6	6	6	7	6	7	6	8	7	6	7	7	7	6	7	7	6	7	6	8
6	6	6	6	8	6	8	6	7	7	6	6	8	6	7	8	7	7	7	7	7	8	7	7	7	7	6	6	6	6	6	6	6	6	8	6	8	7	6	6	6	6	6	6	6	7	7	6	8	6
8	7	6	6	6	8	8	7	6	8	7	6	6	8	7	6	7	7	6	6	6	7	6	6	6	6	7	6	6	6	7	7	6	6	6	6	7	8	7	7	6	8	7	6	8	7	8	6	6	8
6	6	6	6	6	7	6	6	6	8	7	7	8	6	6	6	7	7	8	6	6	6	7	7	7	6	7	6	6	7	7	6	6	7	6	6	8	8	6	6	6	7	6	6	7	6	7	7	6	8
6	8	6	7	8	8	7	6	6	7	8	6	7	6	8	7	7	6	7	6	6	6	6	6	6	8	7	6	6	8	7	6	8	6	7	7	6	6	8	6	6	7	7	8	6	7	6	6	8	7
8	7	6	6	6	6	8	6	6	6	6	7	6	6	6	7	7	6	6	6	7	8	8	6	7	7	7	6	6	7	6	8	6	6	8	8	6	6	6	6	6	6	7	7	7	7	6	6	8	6
6	6	8	7	8	6	6	7	7	6	7	7	7	6	7	7	8	6	8	6	6	6	6	7	6	7	6	6	6	7	6	7	8	8	6	6	7	7	6	7	6	8	6	6	8	6	6	7	7	6
7	6	8	8	6	7	6	8	8	6	6	8	6	6	6	6	6	6	6	8	6	7	6	6	7	8	8	6	6	8	7	6	8	6	6	6	6	6	6	7	6	7	6	6	7	7	6	6	6	6
6	6	6	8	6	7	6	7	6	6	6	7	7	7	7	6	6	8	6	6	8	6	6	8	7	6	7	6	8	6	6	7	6	6	6	7	7	6	7	6	7	6	8	7	8	6	6	6	6	6
7	6	6	7	7	6	6	6	8	6	8	6	6	6	6	6	7	6	6	6	6	6	6	7	7	7	6	6	7	6	6	6	6	6	6	7	8	8	6	7	6	6	8	6	6	7	6	7	6	6
6	6	6	7	7	6	6	7	7	7	8	6	6	6	7	6	7	7	7	8	6	7	7	7	8	6	6	6	8	6	6	8	6	7	7	7	7	8	6	8	6	8	7	6	6	6	6	7	7	7
6	7	6	7	7	6	6	7	7	6	6	6	7	7	6	8	6	7	7	7	6	6	6	7	6	8	6	6	6	8	6	8	6	6	7	6	6	6	7	6	6	7	8	6	6	6	6	8	6	7
7	6	6	6	6	6	6	7	7	6	7	7	8	6	6	7	6	6	6	8	8	7	6	8	6	6	7	6	7	7	7	6	6	8	7	6	6	8	7	6	8	6	7	8	6	6	7	7	6	6
8	6	6	7	8	6	8	7	7	7	8	7	7	6	6	6	6	6	6	6	7	8	7	6	7	7	6	8	6	6	7	6	6	6	7	6	8	7	7	7	6	6	6	7	7	6	7	6	7	8
6	6	8	6	6	6	8	6	7	6	7	8	6	6	8	7	7	8	6	7	6	6	6	6	7	6	8	8	8	6	8	7	6	7	6	8	8	6	6	6	6	7	6	6	6	7	6	6	8	8
6	6	7	7	8	6	8	6	6	6	6	6	6	8	6	6	7	6	6	7	6	6	6	7	7	8	6	6	6	8	7	6	6	7	6	6	6	7	7	6	7	6	7	7	6	8	6	6	7	6
6	7	6	6	6	7	6	7	8	6	6	7	8	7	7	8	6	6	7	7	6	6	6	8	7	7	7	6	6	7	6	6	8	7	6	6	6	6	7	7	6	7	6	6	6	7	8	7	6	6
7	6	6	7	6	7	6	6	8	6	7	6	7	6	6	6	6	8	8	7	7	7	7	6	6	7	6	6	6	6	6	6	6	7	8	7	6	6	6	6	8	6	8	7	7	8	6	6	8	7
8	7	6	7	6	7	7	8	6	6	6	6	7	6	6	6	6	7	8	7	6	6	7	7	6	6	6	6	7	7	6	6	7	7	8	6	8	8	6	6	6	8	7	7	8	8	6	6	6	8
8	6	6	6	8	6	7	8	7	7	6	8	6	6	6	6	6	7	8	6	7	6	7	6	6	7	6	6	6	6	6	6	6	6	7	6	6	7	6	7	8	6	7	7	6	6	6	6	8	8
8	7	8	6	7	6	7	6	6	7	7	6	6	6	6	6	6	6	7	6	6	7	6	7	6	7	6	8	8	6	7	7	6	6	7	7	8	6	8	6	6	6	7	6	7	6	7	6	7	6
6	6	6	6	6	7	7	6	6	7	6	7	6	7	6	8	6	6	6	6	6	6	8	6	6	6	6	6	8	6	7	6	6	7	7	6	6	7	8	6	7	7	6	7	6	6	6	8	7	6
6	7	7	6	6	6	6	7	6	6	6	6	6	6	7	6	6	8	6	6	6	6	6	6	6	6	8	6	8	6	6	7	6	6	8	6	6	7	6	6	6	7	7	6	8	6	6	7	6	8
6	7	6	7	8	6	6	8	6	6	8	7	7	8	7	6	6	7	7	7	6	6	6	6	6	8	6	6	6	8	6	7	7	6	7	6	6	8	8	7	6	6	7	6	6	7	6	8	8	7
7	7	7	6	6	6	6	8	8	8	7	6	6	7	6	6	7	6	6	6	6	7	7	6	8	6	6	6	6	7	6	6	7	6	6	6	6	6	6	6	8	6	7	6	7	8	8	6	6	6
6	8	6	8	7	6	6	6	8	6	8	6	7	6	7	6	7	6	6	7	7	7	6	7	7	7	8	7	7	8	6	6	7	6	6	7	6	7	8	6	6	6	7	8	7	6	7	8	8	6
7	7	8	8	6	7	6	6	7	6	7	6	8	7	7	6	6	6	6	7	6	6	6	8	6	7	6	6	6	6	8	6	6	7	6	6	6	6	7	6	6	7	6	7	6	7	6	8	7	7
6	6	7	6	7	6	6	6	6	7	7	6	7	6	6	6	6	7	6	6	6	7	7	7	8	7	7	6	6	6	6	8	6	6	7	7	8	6	6	6	6	6	7	6	6	6	6	6	7	7
7	6	8	6	7	6	7	6	6	7	8	6	7	7	6	6	6	6	6	7	8	6	6	7	6	7	7	6	6	6	6	6	7	6	6	6	6	7	6	6	7	7	6	6	7	6	8	8	6	7
8	6	8	6	6	6	6	6	7	8	7	7	6	6	6	8	7	8	7	6	7	8	6	6	6	6	6	7	7	6	6	7	6	8	6	6	7	6	7	6	6	7	8	7	7	6	6	7	7	7
7	6	6	7	7	7	6	6	7	7	6	6	6	6	7	7	6	6	7	8	6	8	6	7	7	6	6	6	7	6	6	6	7	6	8	6	6	6	7	6	6	8	7	6	7	6	6	6	8	7
6	8	6	7	6	7	8	8	8	8	7	6	8	6	8	6	7	8	6	6	6	7	8	8	7	8	8	7	8	7	8	6	6	7	7	7	6	6	6	8	6	6	8	6	7	8	7	7	6	6
7	6	6	8	6	6	8	8	6	7	7	6	6	6	6	6	7	8	7	8	7	6	6	6	8	8	7	7	6	8	6	8	7	7	6	7	7	6	6	6	6	6	6	6	7	6	8	6	6	7
6	7	6	8	6	6	7	8	7	7	7	6	7	6	7	7	6	7	7	6	7	6	7	8	6	6	6	6	7	7	6	6	6	6	6	6	7	6	6	6	7	6	8	8	7	6	6	6	6	7
6	7	7	6	6	8	8	7	8	7	6	6	7	7	7	6	7	7	6	7	6	6	7	7	7	8	6	6	7	8	7	6	6	6	6	6	6	7	6	7	6	7	7	7	7	7	6	8	7	6
7	6	6	6	7	6	6	6	7	8	7	6	6	8	6	7	6	6	6	7	6	6	6	6	6	6	6	8	6	7	6	6	6	7	6	7	6	6	6	7	6	6	6	6	8	6	7	7	8	7
8	6	6	8	6	7	7	6	7	7	6	6	6	7	7	7	6	6	7	6	7	6	8	7	7	6	6	6	8	8	6	6	8	6	6	6	6	7	6	7	6	7	7	6	7	6	7	6	7	8
6	6	8	6	7	6	6	6	8	7	6	6	6	7	6	6	6	6	7	6	6	6	6	7	6	6	6	8	7	6	7	6	6	7	7	6	7	8	6	6	6	7	7	8	7	8	7	7	6	6
6	6	8	6	6	6	8	8	6	7	6	6	6	8	6	6	8	6	7	7	7	6	6	6	6	8	6	6	8	6	6	6	8	6	6	7	6	8	6	6	6	8	8	7	6	7	7	6	6	6
6	7	6	6	6	8	7	8	8	7	6	6	6	7	8	7	8	7	6	7	6	7	7	6	7	7	6	8	6	7	6	6	6	6	8	7	6	8	7	7	6	7	7	7	6	6	8	7	7	6
7	6	7	6	6	6	6	6	8	7	6	7	6	6	6	7	6	7	6	8	6	7	8	6	6	6	7	6	6	6	6	7	7	8	7	6	6	6	6	6	6	7	6	6	6	6	8	6	6	6
7	7	7	7	7	7	8	6	6	7	6	6	6	6	6	7	6	8	7	6	7	6	8	6	6	6	6	6	7	7	7	6	7	8	6	6	6	8	6	6	6	6	6	8	6	6	6	7	7	6
6	6	6	6	8	7	7	6	7	6	6	7	7	7	7	7	6	7	6	6	7	6	7	8	7	7	6	6	6	6	8	6	8	6	8	6	8	6	7	7	6	7	6	8	7	6	7	7	6	7
6	7	6	6	7	6	6	6	6	7	6	6	6	7	8	6	7	7	7	8	6	7	7	6	8	7	6	7	6	8	6	6	6	6	6	8	8	7	8	6	6	7	6	6	7	7	7	6	6	7
6	6	6	6	7	7	6	6	7	7	8	6	6	7	7	7	7	7	8	7	7	6	7	7	8	6	6	8	7	6	6	7	7	7	6	7	7	7	6	7	7	7	6	6	7	7	7	7	6	6
7	6	7	6	6	7	7	7	8	6	6	6	6	7	6	6	6	6	7	6	6	8	7	6	8	6	8	7	6	7	6	8	6	6	6	8	7	6	6	6	7	6	6	6	8	7	6	7	6	6
7	7	6	6	8	6	6	6	8	7	6	6	6	6	6	6	6	8	7	8	8	6	6	8	7	7	7	6	6	6	7	8	6	7	6	6	6	6	6	8	6	6	6	7	6	6	8	6	7	6
6	6	6	6	8	7	6	6	6	6	8	7	7	8	6	6	7	6	8	6	7	6	6	6	6	7	8	6	8	6	6	6	6	6	7	8	6	8	7	6	6	6	6	8	6	6	8	6	6	6
6	6	6	7	6	6	6	6	6	7	6	6	6	7	6	6	6	8	7	6	7	6	7	7	8	8	6	7	7	8	6	6	6	6	6	6	8	6	6	7	6	6	7	6	6	7	7	7	8	6
6	6	6	6	6	7	7	6	7	6	6	6	6	6	7	6	7	6	7	6	7	6	6	8	8	8	6	6	6	7	6	6	6	7	8	7	8	7	6	7	6	8	7	7	7	6	7	8	6	8
6	8	6	6	6	6	6	7	7	7	6	8	8	6	6	6	7	6	7	6	7	6	7	6	6	6	8	6	6	8	7	7	6	7	7	7	8	7	7	7	8	6	7	8	6	8	8	6	6	8
8	6	6	6	6	7	6	6	8	7	8	7	7	6	6	8	7	8	6	6	6	6	8	6	7	7	6	6	6	8	6	6	7	6	6	6	6	6	7	6	6	7	7	6	7	6	7	6	6	6
7	7	7	7	6	6	6	6	6	6	6	6	7	7	8	7	7	7	8	6	7	7	6	6	6	6	7	7	6	7	6	6	6	7	6	7	8	6	8	6	8	7	7	6	8	6	7	7	7	7
7	7	7	8	7	8	6	8	7	7	6	7	7	6	8	7	6	6	6	6	8	6	6	6	6	7	7	6	7	8	7	7	7	7	8	6	7	8	6	8	8	7	6	6	7	6	7	7	6	6
6	6	8	6	7	6	7	6	6	7	8	7	6	6	6	7	6	7	6	8	7	6	6	6	6	6	7	7	6	6	6	6	6	8	7	7	6	6	6	6	6	6	8	7	6	8	6	6	6	6
6	6	6	8	7	6	7	6	7	6	6	6	8	7	8	7	7	8	8	8	7	6	7	7	7	6	6	8	6	6	7	6	6	6	7	6	8	6	6	7	7	6	6	6	6	6	6	6	7	7
6	8	8	6	6	6	6	6	7	6	8	6	6	7	6	7	7	7	6	8	6	7	6	6	6	6	6	8	7	6	8	6	6	7	6	8	6	7	6	6	6	6	8	6	8	6	6	8	7	7
6	7	6	6	7	6	6	6	6	6	6	6	8	7	7	6	6	6	6	8	7	6	8	6	6	8	7	6	8	6	7	6	6	6	6	7	7	8	6	6	6	7	7	6	8	6	7	6	6	8
6	7	7	7	6	8	7	7	7	7	7	6	6	8	6	6	7	6	6	6	8	6	6	6	6	7	7	6	6	7	7	6	8	6	6	7	8	8	8	7	6	8	6	6	7	7	7	7	8	8
7	8	6	7	7	7	7	6	8	7	6	7	6	6	6	8	6	7	7	6	7	8	6	7	6	6	7	6	6	8	7	7	7	7	6	7	6	6	8	7	8	8	7	7	6	8	7	6	6	7
6	6	7	7	7	6	6	8	6	7	6	7	6	7	6	6	6	7	6	7	6	6	6	7	6	7	6	6	8	6	7	8	6	6	6	6	8	6	7	6	6	7	8	7	6	7	6	6	6	7
6	8	6	8	8	8	6	7	7	6	6	6	6	7	6	8	8	6	8	6	6	7	6	6	6	7	7	7	7	7	8	7	7	6	6	7	6	6	6	6	7	6	8	7	7	6	6	6	7	6
7	6	6	6	6	7	6	8	8	8	7	7	7	6	6	6	6	7	7	6	7	6	6	8	7	8	6	7	6	6	6	7	6	8	8	6	7	6	6	7	6	6	6	6	7	8	7	7	7	6
7	6	7	6	6	7	6	6	6	7	6	6	7	6	7	7	7	7	7	6	7	6	7	7	7	7	7	6	7	6	6	6	6	6	7	6	6	6	7	8	6	6	7	7	7	7	6	7	7	6
8	6	6	8	8	7	6	6	8	6	7	6	6	6	7	6	6	8	8	7	6	6	6	7	6	7	8	7	6	6	7	6	6	6	7	6	7	8	8	7	8	6	6	6	6	6	6	6	7	6
6	6	7	7	7	7	7	7	6	7	6	6	7	8	6	7	6	7	6	7	7	6	7	8	6	6	7	6	6	6	7	6	6	6	6	6	6	7	8	6	6	6	7	6	6	6	7	6	6	7
6	7	6	8	7	6	7	7	8	7	6	6	6	6	6	8	7	6	6	7	6	7	7	7	6	7	8	8	7	6	6	7	6	6	7	6	6	7	6	6	7	7	6	7	6	6	7	7	8	7
7	7	7	8	6	6	8	7	7	7	6	8	6	6	7	8	6	8	7	6	6	6	6	6	7	6	6	6	6	6	6	8	8	7	8	6	7	6	6	8	6	8	6	6	8	8	7	6	7	6
6	7	7	8	8	7	6	6	6	6	8	8	6	7	7	6	8	8	8	6	7	6	6	7	6	7	6	7	8	7	7	6	8	8	6	8	6	6	6	6	6	6	7	7	6	8	8	6	6	6
6	6	6	6	6	6	6	6	6	7	6	6	6	8	6	7	7	6	7	6	6	6	7	8	8	6	8	8	6	7	6	6	7	6	8	8	6	6	7	6	7	8	6	6	7	7	7	7	6	6
6	7	6	8	7	8	6	6	6	7	7	7	6	6	6	7	7	6	7	7	7	7	7	7	6	8	6	6	6	6	6	8	6	7	6	7	7	6	6	7	6	8	6	6	6	6	8	6	6	7
6	6	7	7	6	7	6	7	6	8	7	6	6	6	6	6	8	6	7	7	6	7	6	7	7	8	8	6	7	7	8	7	6	7	8	7	6	6	7	7	6	7	6	6	7	6	6	6	7	7
6	7	7	6	6	7	6	6	6	7	6	6	7	6	6	6	8	6	8	7	6	6	6	7	6	6	8	6	6	6	7	6	6	6	7	6	6	6	7	7	6	7	6	7	7	8	6	6	7	6
8	6	7	6	7	7	7	8	7	7	7	8	6	6	7	7	6	7	6	6	6	8	8	7	6	7	6	7	6	8	6	6	7	6	7	6	7	6	7	6	6	7	6	7	6	7	6	6	7	6
7	6	8	7	6	6	6	6	6	8	7	6	7	6	6	6	6	6	7	8	6	8	7	6	7	6	8	6	6	7	6	7	8	7	6	6	7	6	8	6	6	7	8	6	8	6	8	7	6	6
7	8	6	8	6	7	7	6	6	6	6	7	7	7	6	8	6	8	6	6	8	6	6	7	8	6	6	8	6	6	8	8	8	7	6	7	6	8	6	6	6	6	6	6	7	6	7	7	7	6
8	6	7	6	6	7	6	6	6	7	6	6	6	6	6	6	8	6	6	6	7	7	7	7	6	6	6	6	6	6	6	8	7	7	7	7	7	8	6	6	7	6	7	7	6	8	7	8	6	6
6	8	7	6	7	6	6	7	8	6	6	7	6	7	7	6	7	6	6	7	7	7	6	8	6	6	8	7	6	7	6	6	6	6	8	7	6	6	6	8	7	7	7	6	6	7	7	6	7	7
6	6	7	6	7	7	7	6	8	7	7	7	7	7	7	6	7	6	7	6	6	7	7	6	7	6	6	8	6	6	7	8	6	7	8	6	7	6	7	6	6	6	6	6	6	7	6	6	7	6
6	7	7	6	6	7	6	8	7	6	8	8	7	7	7	7	6	7	7	6	8	6	8	6	8	6	6	6	7	7	7	6	6	6	6	6	6	7	7	6	6	6	6	6	6	8	8	7	6	7
7	8	7	6	7	6	7	8	7	6	6	6	6	7	6	6	7	7	6	7	6	7	6	8	6	6	6	6	6	7	8	7	7	7	7	6	6	7	6	6	7	6	6	6	6	6	6	7	6	6
7	6	6	6	6	6	7	8	8	6	7	6	8	6	7	6	6	6	7	6	7	6	6	7	8	6	6	8	6	7	6	7	6	6	6	6	8	6	7	6	6	8	6	6	7	8	6	6	6	6
7	6	7	6	6	6	6	7	6	7	6	7	6	7	6	8	6	6	6	6	6	7	6	7	6	7	6	6	7	7	8	6	8	6	6	8	8	7	6	6	6	7	6	7	7	7	6	8	6	8
6	6	6	6	6	7	6	7	6	6	8	7	6	7	8	7	6	7	8	6	6	6	6	6	6	8	6	6	6	6	7	6	6	6	8	6	7	6	6	6	7	7	8	8	6	6	7	6	6	7
7	6	7	6	6	6	6	8	6	8	6	7	6	7	6	7	7	8	7	6	7	6	6	8	6	6	6	7	8	6	7	6	7	7	6	8	7	6	7	8	7	6	7	6	6	6	6	7	6	6
6	7	6	8	7	7	6	8	6	6	7	7	6	7	6	6	6	6	6	6	6	6	6	7	7	6	6	7	6	6	7	7	6	7	8	6	7	7	6	7	6	6	6	6	7	7	6	7	6	8
6	6	7	7	6	6	6	6	8	7	6	7	8	6	6	6	6	6	6	7	6	7	6	6	7	7	7	6	7	8	6	8	6	6	7	7	8	6	7	7	8	7	8	7	7	8	8	8	6	7
6	6	6	6	6	7	8	7	8	7	6	7	7	6	8	6	6	6	8	8	6	8	8	7	8	7	8	6	8	7	6	6	6	6	6	6	6	6	6	6	7	6	8	7	6	7	7	7	8	6
8	7	8	7	8	6	6	6	7	6	6	7	7	7	6	6	6	8	6	7	7	7	6	6	6	6	6	7	7	6	7	8	7	6	6	6	6	6	7	7	6	6	6	8	7	8	6	7	6	7
8	7	6	8	7	8	6	8	6	8	6	6	6	7	6	7	7	6	8	6	6	7	6	7	8	6	6	6	6	7	6	6	6	6	7	7	7	6	6	6	8	7	6	8	6	6	7	6	6	7
6	6	7	8	7	6	7	7	6	6	6	6	6	6	6	7	6	8	8	7	6	7	6	6	8	8	6	6	8	8	7	6	6	7	8	8	6	6	7	6	8	6	6	6	6	7	7	6	6	8
8	7	8	6	7	7	8	6	7	6	6	7	6	6	6	6	8	6	6	6	6	6	6	6	6	7	6	6	7	6	7	6	7	6	6	6	7	6	6	8	6	6	7	7	8	7	6	6	6	6
6	6	6	6	6	6	6	6	8	8	7	7	7	8	7	7	7	6	7	6	6	7	7	6	6	6	7	6	7	6	7	7	7	6	8	7	7	7	8	6	6	7	7	8	6	6	6	6	6	6
6	6	7	6	7	7	6	7	6	6	6	6	7	6	7	7	6	6	7	6	7	6	6	6	8	6	7	7	7	6	6	8	7	7	7	7	6	8	8	6	7	6	6	6	6	8	6	8	8	6
7	8	6	6	7	6	8	7	8	6	8	6	6	8	6	7	8	7	6	8	7	6	6	7	6	7	7	6	7	6	6	8	7	7	7	8	7	8	6	6	6	8	6	6	8	7	8	6	6	8
6	7	6	6	6	6	8	7	6	8	7	7	6	7	7	6	6	7	6	7	6	6	8	6	6	6	8	6	7	8	6	7	6	8	6	6	6	6	6	6	8	8	6	6	8	6	7	6	8	6
8	7	6	8	8	7	8	6	8	6	7	6	6	6	7	7	6	6	7	6	7	6	6	7	6	7	6	6	8	8	6	8	6	7	6	7	6	7	6	7	6	6	8	6	7	7	6	6	6	6
6	6	7	7	8	6	7	8	7	6	6	7	6	7	6	6	6	6	7	6	6	6	8	6	6	6	6	6	6	6	6	6	8	6	6	8	8	6	6	7	6	6	8	6	6	8	7	6	8	6
6	6	7	8	6	6	7	7	6	6	6	6	6	6	8	8	7	6	6	6	7	8	7	8	7	7	6	7	6	7	6	6	8	6	6	7	6	7	6	6	6	6	6	7	6	6	6	6	6	8
6	7	6	6	6	6	7	6	7	7	7	6	6	7	6	6	7	7	7	6	7	8	7	7	6	7	6	6	6	7	7	6	8	6	6	6	6	7	6	6	8	6	8	6	6	6	7	6	8	6
6	8	6	6	6	6	6	6	6	7	6	6	6	7	6	6	6	8	7	6	6	7	6	6	8	6	6	6	6	7	6	6	7	6	8	6	6	6	8	6	6	6	6	6	6	6	7	6	8	6
7	6	7	8	8	6	6	8	6	7	7	6	6	6	8	6	7	8	6	7	6	7	6	6	6	7	7	6	6	6	6	6	6	7	6	6	7	6	6	7	7	7	7	6	8	8	8	8	8	6
7	7	6	7	6	7	8	6	7	6	6	7	6	7	7	7	6	6	6	7	7	7	6	6	6	8	7	8	6	6	6	7	6	6	7	8	6	6	7	8	7	6	7	7	6	6	6	8	8	6
6	6	7	8	8	6	8	8	6	6	6	7	6	6	6	6	6	8	6	8	6	6	7	6	6	7	7	8	6	6	6	8	6	6	7	7	6	7	7	7	6	7	6	8	6	6	8	6	6	7
7	8	7	7	7	7	7	8	6	6	7	6	6	6	7	7	7	7	6	8	8	6	8	6	6	6	6	7	6	6	6	6	8	8	6	6	8	7	6	6	7	8	8	6	6	6	6	6	6	6
8	7	6	6	6	6	6	7	8	7	6	6	7	7	6	8	7	8	6	8	6	6	7	8	7	6	7	6	7	7	6	8	6	6	6	6	6	8	6	6	6	6	6	6	8	6	6	7	6	6
6	7	6	8	6	6	6	6	7	7	6	6	7	6	6	6	7	7	6	6	7	7	7	6	6	6	8	6	7	6	7	7	7	7	6	6	6	8	6	6	6	6	6	8	6	6	6	8	8	6
6	6	7	6	6	6	7	6	6	6	8	6	6	6	7	6	7	7	6	7	8	6	6	6	6	7	8	6	6	6	7	6	6	6	6	7	7	6	6	7	8	6	6	6	7	6	6	6	8	7
7	7	7	8	6	6	8	6	7	7	7	6	6	7	8	6	8	6	6	8	7	7	6	6	6	6	6	8	7	8	6	7	7	7	8	8	6	6	7	6	8	7	8	6	7	6	8	7	8	7
7	6	8	6	6	6	6	8	6	6	6	6	7	6	6	6	6	7	8	6	6	6	8	7	6	6	6	6	6	6	6	8	6	8	8	8	7	6	7	7	6	6	7	6	8	6	7	6	8	8
6	6	6	6	8	6	6	6	6	6	7	8	6	6	6	6	6	6	6	7	7	6	6	6	6	8	6	6	6	6	6	6	6	8	6	7	6	6	6	7	6	8	6	6	8	7	6	8	6	8
6	6	7	6	6	7	6	6	6	8	6	6	7	6	6	6	8	8	7	6	6	7	6	7	7	8	6	6	6	8	7	7	6	8	6	6	7	7	6	7	8	7	8	6	8	7	7	7	7	7
6	7	7	6	6	8	6	7	6	7	6	8	7	6	8	6	7	7	7	6	6	6	8	6	6	6	7	6	7	7	8	8	6	6	7	6	6	6	8	8	6	7	8	6	6	6	7	6	6	8
7	7	7	7	6	7	6	6	6	8	7	7	7	6	6	8	6	6	6	8	8	6	7	6	6	7	7	6	8	7	6	8	6	7	6	6	6	7	6	6	6	6	6	6	6	8	6	8	7	6
7	7	7	6	6	6	6	6	7	6	7	6	8	6	6	6	6	7	7	6	7	6	7	7	6	7	7	7	7	7	7	6	7	8	7	6	7	7	6	6	6	6	7	6	7	8	8	7	8	6
6	7	6	6	8	6	6	7	7	6	7	8	7	8	7	8	6	6	6	7	7	7	8	7	7	6	6	8	8	7	6	6	6	6	7	6	6	8	7	7	6	6	6	6	6	6	8	7	7	6
7	6	6	8	7	8	7	6	6	7	6	7	6	6	7	6	7	6	6	6	7	7	8	8	6	7	6	7	8	6	8	6	6	6	7	8	7	6	6	6	6	6	6	8	6	6	6	6	7	6
7	7	7	6	6	6	7	6	6	6	7	6	6	6	6	6	6	7	7	6	6	6	6	6	8	6	6	6	6	6	7	8	6	7	8	6	6	7	6	6	8	6	7	8	6	6	6	6	8	7
6	6	6	6	7	6	6	6	7	6	6	6	7	8	7	7	6	7	6	6	7	6	6	7	6	7	6	6	6	7	8	6	8	7	6	6	7	6	8	8	6	6	7	6	7	6	8	6	6	6
6	6	7	7	8	6	8	7	6	7	8	8	8	6	6	8	6	8	6	6	6	6	6	6	6	6	6	7	6	6	7	6	6	6	6	6	6	6	8	6	8	6	6	6	7	8	6	6	7	7
6	7	6	6	7	8	6	6	7	8	7	6	7	8	6	6	6	8	6	6	8	6	7	8	6	6	6	6	7	7	6	6	6	6	8	8	6	6	6	8	7	6	7	6	6	6	6	7	7	6
7	6	7	8	6	7	6	6	6	6	6	6	7	6	7	7	6	6	6	6	7	8	8	7	6	6	6	8	8	6	7	8	7	6	6	8	6	6	6	6	7	7	7	6	8	6	6	6	6	7
6	6	6	7	8	6	8	7	7	6	6	7	8	6	6	7	7	7	6	8	6	6	7	6	6	6	6	6	6	6	7	6	8	6	6	6	6	6	6	6	7	6	7	6	6	6	6	7	6	8
7	6	6	6	8	6	6	6	6	6	7	8	7	6	6	7	6	6	7	6	7	7	6	6	8	6	6	8	7	6	7	7	7	8	8	6	6	8	6	7	7	6	8	6	6	6	6	6	7	7
7	6	6	7	6	8	6	6	6	8	6	6	7	7	8	8	7	6	6	6	7	7	6	6	6	7	6	6	6	6	7	6	8	6	8	7	6	8	6	8	7	6	7	6	7	7	8	6	6	6
6	7	8	6	8	6	7	6	6	6	7	7	6	6	8	6	6	8	7	6	6	6	7	8	8	6	7	6	7	6	6	6	8	7	6	6	6	8	6	7	7	6	8	7	7	6	6	6	7	8
6	6	6	8	6	6	6	7	7	7	6	6	7	6	6	6	6	7	6	8	7	8	7	6	7	8	6	6	7	6	6	8	8	7	8	6	7	7	6	6	7	6	7	6	6	6	7	6	7	8
6	7	7	7	8	8	7	7	7	8	6	8	6	8	8	7	8	6	7	7	8	7	7	7	8	7	6	6	6	8	6	6	6	6	7	8	6	8	7	8	6	6	6	6	6	6	6	7	7	6
6	8	7	6	7	6	8	7	8	6	6	6	8	6	6	6	8	7	6	6	6	7	6	6	8	6	6	6	6	8	7	6	6	8	6	6	6	6	8	8	6	6	8	7	6	6	8	6	6	6
7	6	8	6	6	6	7	7	6	6	8	7	6	6	6	7	6	6	6	6	6	7	6	6	7	6	6	7	6	7	6	7	6	7	7	8	6	6	7	8	8	8	8	6	7	7	7	7	6	6
7	6	7	6	7	6	7	8	7	6	6	8	8	7	6	6	8	6	6	8	7	8	8	6	8	6	6	6	6	6	6	6	6	7	7	6	8	6	6	8	6	7	6	6	8	7	6	8	6	6
7	8	6	8	6	7	6	6	6	6	7	8	7	6	6	8	7	6	7	7	6	6	7	6	8	6	6	6	6	6	7	6	7	8	6	7	6	7	7	8	6	6	6	7	7	6	7	6	6	8
7	6	7	7	6	6	7	6	6	6	6	7	6	6	6	7	8	6	6	8	6	7	7	6	6	6	8	7	7	6	7	8	6	6	7	6	6	6	8	8	6	8	6	6	7	6	7	7	6	7
6	8	6	6	6	6	6	8	8	6	8	6	6	8	6	6	6	8	6	7	7	7	7	6	7	7	6	6	6	8	6	6	8	8	7	6	6	6	6	6	6	7	6	6	6	6	6	6	6	6
7	7	6	6	6	7	6	6	6	7	6	6	6	7	8	6	6	6	6	6	6	7	7	6	8	6	6	6	7	6	8	6	8	6	6	6	6	6	6	7	8	6	7	6	7	6	8	6	6	7
8	8	6	6	8	6	6	7	7	6	6	8	6	6	6	7	8	7	6	7	8	7	6	7	6	6	6	7	6	6	6	8	6	6	6	8	7	8	7	6	7	8	6	6	6	7	6	8	6	6
6	6	6	8	6	6	7	6	8	7	8	6	6	7	6	8	6	6	6	6	6	6	7	6	7	6	7	6	7	7	6	7	6	7	7	6	6	6	7	7	7	7	6	6	6	7	7	7	8	7
7	6	6	6	8	6	7	7	6	7	6	8	7	6	6	6	6	6	6	6	6	8	6	6	8	8	6	8	7	6	7	7	7	7	6	8	7	7	7	6	7	6	6	6	6	6	6	6	6	7
6	6	6	7	8	7	8	7	6	7	6	6	7	7	6	8	7	8	7	8	6	8	6	7	7	6	7	7	8	7	7	6	6	6	7	6	7	8	6	8	6	7	6	6	8	6	7	6	6	6
6	7	8	6	8	6	8	6	7	7	7	6	8	6	6	8	6	8	6	7	7	8	7	8	6	6	7	7	6	6	7	8	6	8	6	6	6	7	6	6	7	6	6	6	6	6	6	8	6	7
8	7	7	7	7	7	6	6	7	6	6	7	7	7	6	7	6	7	6	7	6	6	8	6	6	6	7	7	6	8	6	6	6	7	6	6	7	7	7	7	6	6	7	6	7	7	7	6	6	6
8	6	7	7	7	7	6	7	6	8	6	6	6	7	6	6	8	6	6	8	6	8	8	7	7	6	6	6	8	7	6	6	6	6	7	6	6	6	8	6	8	7	6	6	8	8	6	8	6	6
8	7	6	7	7	8	7	6	7	6	7	7	8	7	8	6	6	7	6	7	7	6	6	8	8	6	6	8	6	6	7	6	6	6	6	6	7	8	6	6	6	6	7	6	7	6	7	7	6	6
6	8	7	6	6	8	7	6	8	8	6	6	8	6	7	6	7	6	6	6	6	8	8	8	7	6	6	8	6	6	8	6	6	6	6	6	8	7	7	6	7	8	6	6	7	7	8	7	7	7
7	8	7	6	6	8	7	6	6	6	7	8	6	6	8	8	6	7	6	8	6	7	6	6	6	7	6	8	6	7	7	6	8	6	7	6	8	7	6	8	8	7	6	7	6	6	6	6	6	6
7	7	6	7	6	8	7	6	8	8	6	6	6	6	7	7	6	7	6	6	7	6	7	8	7	6	8	8	6	6	6	6	6	7	6	6	6	6	6	6	6	6	7	6	7	7	6	6	6	6
6	6	7	6	7	6	6	7	6	7	6	6	6	6	6	6	7	6	6	6	8	6	8	7	8	7	6	8	6	7	6	8	6	6	6	6	7	6	6	7	6	6	6	6	8	7	7	7	6	6
7	8	8	6	8	7	6	7	7	7	7	6	6	6	7	6	7	7	8	6	6	6	7	6	7	7	7	7	8	6	6	6	8	7	7	6	8	7	6	6	7	6	6	6	6	6	6	6	6	7
8	8	7	6	6	6	8	6	8	7	7	6	6	6	6	7	6	7	6	7	6	6	7	8	7	6	7	6	8	6	6	7	6	6	7	7	6	6	7	6	7	6	7	6	6	6	6	6	7	7
8	6	7	7	6	8	6	7	7	7	7	6	7	8	7	6	6	7	6	7	7	6	7	6	6	8	7	7	7	7	8	6	7	8	6	6	6	6	7	7	7	7	7	6	6	6	8	7	8	7
6	6	7	6	7	6	6	7	6	7	6	8	6	6	6	6	6	7	6	6	7	7	6	6	6	6	8	6	6	6	6	6	7	6	6	7	6	7	7	6	7	6	6	7	7	7	6	6	6	6
6	7	6	7	6	6	7	6	7	7	7	6	7	6	6	6	6	6	6	6	6	7	6	6	6	7	6	7	6	6	6	7	6	6	6	6	7	6	8	8	6	8	7	6	6	6	6	6	8	6
6	6	7	8	6	6	7	8	6	6	6	7	8	7	7	7	7	6	6	7	7	8	7	6	8	7	6	6	6	6	6	6	6	6	6	8	6	6	6	6	7	6	7	8	7	6	7	7	7	8
6	8	6	6	6	7	6	6	6	7	6	8	6	6	7	8	6	6	8	8	6	7	6	8	7	8	7	7	6	6	6	6	7	8	7	7	6	6	7	6	7	6	7	6	6	7	6	8	6	6
8	8	6	8	6	6	8	6	6	6	8	8	6	6	7	7	7	6	7	7	6	6	6	6	6	6	7	6	8	7	7	6	6	7	6	8	6	6	6	6	6	8	6	6	6	6	6	8	8	8
6	8	7	7	6	7	6	6	8	6	8	6	7	7	7	7	6	6	8	7	6	7	7	6	6	7	7	7	6	7	7	6	7	6	7	7	6	8	6	6	8	8	6	6	7	6	7	7	6	7
6	8	6	6	6	6	6	6	6	6	6	7	6	6	8	6	7	8	7	6	6	6	6	6	6	8	8	7	6	6	6	6	7	6	7	7	6	6	6	8	7	7	8	8	8	6	7	6	8	6
7	6	6	8	6	6	6	7	6	8	8	6	8	6	6	7	6	8	6	6	6	6	6	8	7	6	7	7	7	7	6	6	6	6	6	6	8	6	8	7	6	7	6	6	6	7	6	6	8	7
6	6	6	6	6	6	6	7	7	6	8	6	6	6	7	7	6	7	7	8	6	7	7	8	8	6	7	6	8	6	8	7	8	6	6	7	6	6	6	6	6	6	7	7	7	7	6	7	7	6
6	6	6	7	7	6	7	6	6	6	6	6	7	7	7	6	6	6	6	7	7	8	6	7	7	6	7	8	7	7	6	6	6	6	6	7	6	8	8	7	7	7	7	6	7	6	6	8	6	8
7	7	6	6	6	6	7	6	8	6	8	8	7	7	7	6	6	6	8	6	6	8	7	6	6	6	6	7	6	8	6	6	6	8	6	8	7	6	6	6	7	6	8	6	6	7	7	6	6	8
7	8	7	6	7	8	8	8	6	6	6	6	6	6	7	6	6	6	6	6	6	6	8	6	7	6	7	7	6	7	8	6	8	8	6	7	8	7	6	7	7	7	6	6	6	7	7	8	7	6
8	6	6	6	8	6	6	6	6	7	6	7	7	7	8	6	6	6	7	6	7	6	6	8	6	6	6	6	8	8	7	6	8	6	7	7	6	7	6	6	6	6	7	6	6	6	6	6	7	6
7	7	6	6	6	7	8	6	6	6	6	8	6	6	7	6	6	7	7	7	7	7	6	8	6	7	7	8	6	6	8	6	7	6	6	6	7	6	6	6	6	7	6	6	7	8	6	7	6	6
8	7	6	7	7	6	6	6	6	7	8	7	7	7	6	6	7	6	8	7	7	6	7	6	8	6	7	7	7	7	7	6	6	8	7	6	6	8	6	7	7	7	6	6	7	7	6	6	6	6
8	6	7	6	6	6	7	6	6	6	6	7	6	6	6	6	6	7	6	6	7	6	6	6	7	6	6	8	6	8	7	7	8	6	6	6	8	6	6	6	6	6	8	7	7	6	7	6	8	6
8	8	6	6	6	8	6	6	7	8	8	6	7	7	6	6	7	6	6	6	8	8	6	6	6	6	6	6	8	7	6	6	7	6	7	6	6	7	6	8	7	8	7	6	6	6	6	6	6	6
8	6	8	6	6	7	7	7	6	7	6	6	7	6	6	7	6	6	6	7	8	7	6	6	6	6	6	6	6	6	6	8	8	8	8	6	6	6	6	6	6	7	8	8	6	6	6	6	6	6
7	8	6	7	8	7	6	8	6	6	7	8	6	7	7	7	7	6	7	6	6	6	7	8	6	6	7	7	6	7	7	7	8	8	8	7	6	6	8	6	6	6	6	6	8	7	6	6	6	6
6	6	8	6	7	7	6	8	7	7	6	7	7	7	8	6	7	7	7	7	6	6	6	7	7	6	7	7	7	6	7	6	8	6	7	6	6	7	8	6	8	6	6	6	6	6	8	8	7	6
6	6	6	6	8	8	7	6	6	7	6	6	6	7	6	7	7	6	7	6	8	7	6	7	6	6	6	6	6	6	7	7	6	6	8	6	8	6	6	6	8	7	6	6	6	6	6	6	6	7
6	6	7	8	6	6	6	7	7	6	6	6	8	6	6	8	8	8	6	6	7	6	7	7	7	7	6	6	8	8	6	7	6	7	6	8	6	6	7	8	6	7	7	7	6	7	6	7	6	7
6	6	8	8	6	6	6	8	7	6	6	7	7	7	7	6	7	6	6	8	6	6	7	6	6	6	7	6	7	6	7	6	6	7	8	6	6	6	6	7	6	6	6	6	8	6	7	6	6	7
6	7	7	7	6	7	8	6	6	8	6	8	7	8	7	7	6	7	6	8	8	6	6	8	6	6	8	7	7	6	6	7	7	6	6	8	6	7	8	6	7	7	6	6	8	7	6	6	6	6
6	7	6	8	6	6	7	8	8	8	6	6	6	6	6	7	7	7	7	7	6	7	8	6	6	7	8	6	6	6	6	6	6	7	8	8	6	6	8	7	8	6	6	7	7	6	6	7	6	8
6	6	6	8	6	6	8	6	8	6	6	8	6	7	7	8	6	6	6	8	6	8	7	6	7	8	6	7	7	6	6	7	6	6	8	6	6	6	6	7	6	7	7	6	7	6	6	6	7	8
6	8	6	7	6	6	6	6	7	6	7	6	6	8	6	7	7	8	6	7	8	8	6	7	7	6	8	6	6	7	6	6	7	7	6	7	6	6	6	6	6	6	7	6	8	7	7	6	7	6
6	8	8	6	6	6	7	7	6	6	6	6	8	7	7	6	6	7	7	6	7	6	7	6	6	6	8	6	6	8	7	7	6	6	6	6	6	6	7	7	7	6	6	6	7	8	6	6	8	6
6	6	6	6	6	8	8	6	6	6	6	7	8	7	6	7	7	6	8	7	6	8	6	8	8	7	7	8	6	6	6	7	6	6	6	6	8	6	6	8	6	8	6	7	6	6	7	6	6	8
6	6	8	7	7	6	7	7	8	6	6	6	6	7	6	6	6	6	6	7	8	6	6	6	6	8	7	6	7	7	7	7	6	7	8	7	6	6	6	7	6	6	6	6	7	7	6	7	6	6
6	6	6	6	6	8	6	8	6	6	6	6	6	6	7	7	6	6	7	7	6	7	8	8	6	6	7	6	8	8	8	6	6	6	8	6	7	6	8	6	7	6	7	6	6	8	7	7	7	6
6	8	6	8	8	6	7	6	7	7	6	7	6	6	6	6	7	6	6	7	8	6	7	6	6	6	7	7	6	7	6	7	6	6	6	6	6	6	6	6	7	8	6	6	8	7	6	6	6	6
6	8	6	6	6	6	6	7	7	7	6	7	7	7	6	6	6	6	6	6	6	6	7	8	6	6	6	7	6	7	7	7	8	6	7	7	8	7	7	6	6	8	6	6	7	6	6	6	6	7
7	6	6	6	6	6	6	6	6	6	7	7	8	7	6	6	7	6	6	8	7	8	7	6	8	6	6	6	6	7	7	6	7	7	6	6	7	7	7	6	6	6	6	7	6	6	6	6	8	6
6	6	8	6	7	6	6	6	6	6	8	6	6	7	8	8	6	6	7	8	7	7	6	6	6	7	7	8	6	6	7	7	8	8	7	6	6	6	6	6	7	8	6	6	8	8	7	8	6	6
6	6	6	7	8	8	7	7	7	6	8	7	7	7	8	6	7	6	7	6	7	7	7	8	6	6	6	6	6	6	6	6	8	7	7	7	7	6	7	7	7	8	7	6	7	6	8	6	6	6
6	6	8	6	7	7	6	6	8	8	6	7	6	7	8	7	7	6	6	6	6	6	6	6	6	8	6	6	6	6	8	6	7	6	6	7	8	6	6	7	6	6	6	8	7	6	6	7	6	7
8	6	7	6	6	6	6	7	6	8	6	8	8	6	6	8	6	6	6	8	8	6	7	8	7	7	6	6	6	6	8	6	8	7	7	8	6	6	6	7	6	6	7	6	7	6	6	7	7	8
7	8	7	6	8	7	7	6	6	8	6	7	7	6	6	6	8	6	6	8	8	6	8	6	6	7	8	7	6	8	7	6	6	8	7	8	6	6	8	6	6	6	6	6	6	6	7	7	8	7
8	6	6	6	6	7	7	6	7	6	6	6	7	6	7	7	8	6	7	8	7	6	7	7	6	6	8	7	7	8	6	6	6	6	6	6	7	8	6	8	6	7	6	6	6	8	8	6	6	7
8	6	7	6	8	6	7	6	7	7	6	6	7	7	6	7	6	6	6	7	7	6	7	6	6	7	6	6	7	8	7	7	7	7	6	8	6	6	7	6	7	6	7	7	7	6	6	8	6	6
8	7	6	6	6	6	7	6	6	6	6	7	6	6	8	7	6	6	6	6	7	8	6	7	7	6	6	7	6	6	6	6	7	6	6	6	6	6	7	6	7	6	6	8	8	8	6	6	6	6
6	6	6	8	6	6	7	6	6	8	6	6	8	6	6	7	7	6	7	6	6	8	6	7	6	6	7	7	6	7	7	7	6	6	6	6	7	7	6	7	6	8	6	6	6	6	7	8	7	6
6	6	6	6	8	6	6	6	6	7	8	6	6	6	6	7	7	7	6	6	6	7	7	8	6	7	8	8	6	8	7	6	6	8	7	8	8	8	8	6	7	7	7	7	7	6	6	8	7	6
8	8	6	7	8	7	7	6	6	8	6	7	6	6	6	6	6	7	8	7	6	6	6	7	6	6	6	7	8	7	8	8	7	7	6	6	6	6	7	6	7	6	8	7	7	6	7	6	6	6
7	8	6	6	6	7	6	6	6	6	6	6	6	6	8	6	6	8	6	6	6	7	8	6	6	6	7	6	7	6	7	6	6	7	6	8	6	6	7	7	7	7	7	7	6	7	6	6	7	6
7	6	6	8	6	7	7	7	6	6	6	8	7	8	6	6	8	7	8	7	7	6	6	7	7	6	7	6	6	6	6	8	7	6	6	7	6	7	8	8	8	6	6	6	6	8	6	6	8	7
6	6	6	6	7	6	7	6	7	6	6	8	7	6	6	6	6	6	8	7	6	6	6	6	6	6	6	7	6	7	7	6	6	8	8	6	7	8	8	6	6	6	6	6	7	6	7	6	6	7
7	6	6	6	6	6	7	6	7	7	7	6	6	8	8	6	6	6	7	6	7	6	6	8	6	6	6	6	6	6	8	8	6	6	8	6	7	7	6	6	6	7	8	6	7	7	6	7	6	7
6	6	6	6	6	6	6	7	7	6	6	6	6	6	8	6	6	7	7	6	6	6	8	8	6	8	6	6	7	6	6	6	8	6	7	6	7	6	7	6	7	7	6	6	8	6	7	7	8	7
6	7	7	7	7	7	6	7	7	6	7	8	7	6	6	6	8	6	7	8	7	6	6	7	6	8	7	6	6	6	6	6	6	8	7	8	6	6	6	7	6	6	6	7	6	8	7	7	8	8
6	7	6	6	6	6	8	6	6	7	6	6	7	6	8	7	7	7	7	7	7	6	6	7	6	6	6	6	6	6	6	6	7	6	7	7	7	6	6	8	6	6	6	7	7	6	7	8	7	6
8	8	8	7	6	7	8	6	6	7	6	7	6	7	6	7	7	6	8	6	6	8	6	6	7	8	7	6	7	6	7	6	6	7	7	7	6	6	6	7	7	6	7	7	6	8	8	7	6	6
6	6	7	6	6	6	6	7	6	6	6	7	7	8	8	6	6	7	8	6	7	8	6	7	7	6	7	6	6	6	6	7	7	6	8	6	6	7	6	7	6	8	6	7	6	6	7	7	8	6
6	6	8	7	7	7	6	7	7	7	7	7	7	6	6	8	6	7	7	6	8	7	6	7	6	7	7	6	6	6	7	8	7	6	7	6	6	7	7	8	6	7	6	6	6	7	6	6	7	8
6	7	6	7	6	8	6	8	6	6	7	8	6	7	7	8	6	6	6	6	6	6	7	7	6	6	6	6	7	8	6	6	6	6	6	7	6	7	6	7	8	6	6	8	6	6	6	7	7	6
6	6	7	6	7	6	6	6	6	8	6	6	8	8	8	6	6	8	6	6	6	8	6	6	6	6	6	6	6	6	6	6	6	8	6	6	6	6	7	8	6	6	6	8	8	7	7	6	7	7
6	6	6	6	6	6	7	6	6	6	6	6	8	6	6	7	8	8	6	6	7	6	8	7	8	6	7	6	7	7	6	7	6	6	6	7	8	6	7	6	6	8	6	6	8	6	6	6	6	6
6	8	7	8	6	6	6	7	7	7	6	8	6	8	8	8	7	6	6	6	6	7	7	6	6	7	6	6	6	6	6	7	7	7	6	8	6	8	7	7	8	7	6	6	7	8	6	6	6	6
6	7	6	6	7	6	6	6	6	6	6	6	6	7	6	6	6	6	7	7	6	7	6	8	7	7	7	6	6	6	6	8	7	8	6	6	8	6	6	6	6	6	6	7	7	8	6	6	6	6
8	6	6	6	6	8	6	8	7	7	6	6	8	6	6	7	6	6	8	7	6	6	6	7	7	6	6	6	6	8	7	6	6	8	8	6	6	7	6	6	8	6	8	6	6	6	6	8	6	8
6	8	6	7	7	6	7	6	8	6	7	7	8	6	8	7	6	6	8	7	6	6	7	6	6	7	6	6	6	7	8	6	6	7	8	6	8	7	8	6	6	8	6	8	6	6	6	7	6	7
6	7	7	6	6	7	8	8	8	7	6	6	6	7	7	6	7	6	7	7	7	6	6	6	7	8	6	8	6	8	6	6	7	7	8	6	6	6	6	8	6	7	7	6	8	6	7	6	7	6
7	7	8	8	7	6	6	6	7	7	6	7	6	6	8	6	6	6	8	7	6	6	8	6	7	6	6	8	8	8	6	7	7	6	7	8	8	7	6	7	8	6	7	6	6	6	7	7	8	7
7	7	8	6	8	6	7	6	6	8	8	7	6	7	8	6	6	6	8	7	6	7	6	6	6	7	6	6	7	7	6	8	7	6	8	6	6	8	7	8	6	8	6	6	6	7	8	6	7	6
7	6	6	6	6	6	7	6	6	6	6	6	6	6	6	6	6	6	6	7	6	6	6	7	6	8	6	7	6	6	8	8	6	7	6	8	6	6	7	7	6	7	6	6	6	6	7	7	7	6
6	8	6	6	8	6	7	6	6	6	7	6	6	6	7	7	8	7	6	6	8	8	6	6	7	6	7	8	6	6	6	8	7	7	7	7	6	7	6	6	8	6	6	6	7	7	6	6	7	7
6	6	6	7	6	6	6	7	7	6	6	6	7	7	6	6	7	7	7	6	6	6	7	8	6	6	6	7	8	6	7	7	6	6	7	6	6	6	7	8	7	6	8	6	8	7	7	6	7	8
6	6	6	7	6	7	6	6	7	7	6	8	7	7	8	6	6	6	6	6	7	6	6	7	7	6	8	7	6	7	7	6	7	8	7	6	7	8	7	7	7	6	6	8	7	6	7	6	8	8
7	6	6	6	8	7	7	6	6	8	6	8	8	8	7	6	6	7	6	8	6	7	7	6	7	6	7	6	8	6	6	6	6	8	6	8	6	7	6	6	7	6	6	6	7	6	6	6	7	6
8	6	6	7	6	6	6	6	7	7	8	6	7	6	7	7	6	6	6	8	6	8	6	6	8	6	6	6	6	6	6	6	6	6	6	6	6	8	6	6	7	6	6	7	6	8	6	7	6	6
7	6	6	8	7	7	8	7	8	6	8	7	6	7	6	6	8	7	6	6	6	7	6	6	8	7	6	6	6	6	6	7	6	7	6	6	6	7	8	7	8	6	6	6	6	7	6	6	8	6
8	6	6	7	7	7	6	6	7	6	6	6	6	8	8	7	8	6	7	6	6	6	8	6	7	6	8	7	7	7	6	7	7	6	6	6	6	8	7	7	7	6	6	6	6	7	7	8	6	6
8	7	8	7	6	6	6	6	7	7	6	6	6	7	8	6	6	7	6	8	7	6	6	6	6	6	8	7	7	7	8	8	6	7	7	6	6	6	7	6	6	7	8	6	6	7	6	6	7	6
7	6	6	6	7	7	6	6	6	7	6	7	6	6	6	6	6	7	7	6	7	6	7	6	6	6	6	7	6	6	6	6	6	7	7	6	8	6	8	7	8	8	6	7	6	6	6	8	6	8
7	6	7	6	6	6	7	7	8	8	6	6	6	7	6	7	7	6	6	6	6	6	7	6	6	6	6	7	6	6	6	8	6	6	7	8	6	6	7	6	6	8	8	6	6	6	6	6	6	7
6	6	6	7	6	8	7	7	6	8	6	7	7	6	7	7	8	6	8	6	8	6	7	6	7	6	8	6	6	7	8	7	8	7	6	7	6	6	6	6	8	6	7	6	6	7	6	6	8	7
7	7	6	6	6	6	6	6	6	6	6	6	7	6	6	6	6	7	8	6	7	7	6	6	6	8	8	6	6	6	7	7	7	6	6	6	8	8	6	6	6	6	7	8	6	6	6	6	6	6
6	6	7	8	8	7	6	6	8	6	8	7	6	6	6	6	6	7	6	7	6	7	6	6	6	6	6	6	8	6	6	7	6	8	7	6	6	6	8	8	7	7	8	8	7	6	7	6	7	8
6	6	6	8	6	7	6	7	6	6	7	6	6	6	6	6	6	7	7	6	8	6	8	7	6	7	6	7	6	7	8	8	8	7	6	6	8	6	8	6	8	7	6	6	7	6	6	6	6	8
6	7	6	7	6	6	6	6	6	6	6	6	6	7	6	7	8	6	6	6	8	7	6	7	8	6	7	6	7	6	6	8	6	7	6	7	6	6	6	6	6	6	6	6	6	6	7	7	6	6
6	6	6	6	7	7	7	7	7	7	7	8	6	8	8	6	6	6	6	8	7	6	6	6	8	8	8	6	7	7	7	6	6	7	6	7	7	6	6	6	6	7	7	7	6	6	8	6	6	6
6	8	7	6	6	8	6	6	6	7	6	7	6	7	6	6	7	6	6	6	8	6	6	7	8	7	6	7	6	8	6	6	7	8	6	8	6	6	6	6	7	7	8	7	6	7	7	6	6	7
8	8	7	6	7	7	8	6	7	7	6	6	6	7	6	6	6	7	8	7	6	6	6	8	6	8	6	7	7	7	6	6	6	7	7	6	8	6	7	6	7	7	6	6	8	6	6	7	7	6
6	8	6	7	7	6	8	6	7	7	6	6	7	7	6	6	6	8	8	6	6	6	8	6	8	8	6	6	7	8	6	6	6	7	6	7	7	7	6	6	7	7	6	7	8	6	6	7	6	6
7	6	7	8	6	7	7	7	6	6	8	6	6	6	6	6	6	6	7	6	6	6	7	7	6	6	7	6	6	7	6	8	6	6	7	6	6	6	7	6	6	8	6	6	8	8	6	6	8	8
6	6	8	6	6	6	6	6	8	7	6	8	7	6	6	8	8	7	8	7	8	7	8	8	7	6	6	6	7	7	6	6	7	6	7	7	6	7	7	6	7	6	7	8	6	6	8	6	6	6
6	6	6	7	7	7	6	6	7	6	8	6	7	6	7	8	8	6	7	7	7	6	6	6	6	6	6	7	6	8	6	8	7	8	6	6	7	6	6	7	6	6	7	6	6	6	6	7	8	8
7	8	6	6	6	6	7	6	8	6	7	7	8	6	8	6	6	6	6	6	6	6	6	7	6	6	7	6	6	6	7	8	8	6	6	7	6	7	8	6	8	6	7	6	6	7	6	6	6	7
8	6	6	6	6	6	6	7	6	6	7	7	7	6	7	7	6	7	7	6	6	6	6	7	6	6	8	8	7	6	6	7	6	6	8	8	8	6	8	6	8	6	7	6	7	6	6	6	6	7
7	8	6	6	6	7	6	6	8	6	6	6	7	6	6	6	6	7	6	7	6	7	7	6	7	6	6	7	7	6	6	6	8	8	7	7	6	7	7	6	6	6	8	7	7	7	6	7	6	6
6	6	6	6	6	7	6	6	6	8	8	6	6	6	8	8	6	6	6	6	6	8	6	6	7	6	7	6	8	6	7	6	7	7	8	6	6	8	8	8	6	7	6	7	8	8	8	8	8	6
8	6	7	7	6	6	7	8	6	8	6	6	7	6	6	6	6	7	7	7	6	6	8	6	6	8	6	6	7	6	6	6	7	8	6	7	7	8	7	8	8	6	6	6	6	6	7	6	6	6
7	6	8	6	7	7	7	6	6	6	6	7	6	6	6	6	7	8	8	7	7	6	6	6	8	6	6	6	6	6	7	7	8	6	6	7	6	6	6	6	7	8	6	8	7	8	8	8	6	6
6	8	6	6	6	6	8	7	7	7	7	6	6	6	7	8	6	6	6	6	6	6	7	7	6	7	7	6	7	6	7	7	6	7	6	6	7	7	7	6	8	6	6	7	6	7	6	8	7	6
7	7	6	8	6	8	7	7	8	6	6	6	7	8	6	7	6	8	7	7	6	7	6	7	8	7	6	6	6	8	6	6	7	7	8	8	6	6	6	6	8	7	6	6	6	7	7	6	8	6
7	6	6	6	8	8	6	7	8	6	7	7	7	8	6	8	6	6	6	6	7	6	6	7	6	8	7	8	6	8	7	6	6	6	6	7	6	6	8	6	6	7	7	6	6	7	6	6	7	7
6	7	8	6	6	6	6	6	6	8	7	6	7	6	6	8	7	8	7	6	6	6	6	7	6	8	8	6	7	6	6	7	6	6	7	7	7	7	7	6	7	8	6	6	6	6	7	7	6	7
8	6	6	6	6	6	6	7	7	7	6	7	6	6	6	6	8	6	6	8	6	7	7	6	8	6	6	8	6	7	8	8	7	7	6	8	6	8	8	6	6	6	7	6	6	6	6	6	6	6
6	6	6	6	6	7	7	7	6	7	6	6	8	6	7	6	6	7	8	7	7	7	6	6	7	7	6	6	6	8	6	8	7	6	6	6	7	6	6	6	8	7	7	7	6	6	6	6	7	6
6	6	6	6	6	6	6	7	6	6	6	6	6	7	6	7	6	6	6	6	6	6	6	8	6	6	6	7	6	6	6	7	8	8	7	7	6	6	6	6	7	7	6	6	8	6	7	6	7	6
6	6	8	6	6	8	7	7	7	7	8	6	7	7	6	6	7	7	6	6	7	7	6	7	6	6	7	6	6	8	6	6	6	8	8	6	6	7	6	6	6	7	6	7	6	7	6	7	7	6
6	6	8	6	6	6	6	6	8	7	6	6	8	8	7	6	6	6	6	6	6	6	7	6	6	7	6	6	7	6	7	6	6	8	8	7	6	8	7	6	6	6	8	6	6	6	6	6	7	6
7	6	6	7	7	6	6	8	7	6	8	7	6	6	6	6	6	8	7	6	6	6	7	8	6	7	6	6	6	6	6	7	7	6	6	6	7	7	7	7	6	6	6	6	7	6	6	8	7	6
6	8	6	7	6	6	7	8	8	6	6	6	6	6	6	8	6	7	6	8	6	7	6	7	8	8	7	6	6	7	7	6	8	7	6	8	6	8	6	6	7	6	7	6	6	6	6	6	6	8
8	8	6	8	6	7	6	7	7	7	8	7	7	7	6	8	7	6	8	7	6	6	7	6	6	6	6	7	8	6	6	8	8	6	6	6	6	6	6	8	6	8	8	7	8	8	7	6	6	8
6	7	6	8	6	6	6	8	8	6	7	7	8	7	6	7	8	8	8	6	7	7	6	6	8	6	6	6	7	7	8	6	8	7	6	6	6	6	7	7	7	6	8	6	8	6	7	6	7	7
6	6	6	8	7	8	6	6	6	7	6	8	6	8	6	8	6	6	7	7	7	7	8	8	6	6	6	6	6	6	6	6	8	7	6	6	6	7	7	8	6	6	6	8	8	6	6	6	7	8
6	8	8	7	6	7	7	7	7	6	6	7	6	7	6	8	6	7	6	6	6	7	7	6	7	6	6	7	8	8	6	6	6	6	7	6	7	8	6	6	6	6	6	6	6	6	6	7	6	7
7	6	7	6	6	7	6	6	6	6	7	6	7	6	7	7	6	6	6	6	7	6	6	7	7	7	6	8	7	6	6	6	6	6	6	6	6	7	7	6	7	7	8	7	6	6	6	6	7	6
7	6	7	6	7	7	6	8	6	6	6	6	6	6	6	7	7	6	6	6	6	7	6	8	6	7	6	7	6	7	6	7	6	6	7	6	6	6	7	7	6	6	6	7	6	7	8	8	7	7
8	7	6	7	7	6	7	7	6	7	6	6	6	8	6	6	6	8	7	7	6	6	6	7	6	7	7	7	8	7	7	6	6	8	6	7	7	8	6	6	6	6	6	6	6	8	6	6	6	7
7	8	6	6	7	6	6	6	8	7	6	6	8	8	8	7	7	8	8	7	6	6	7	8	6	6	6	6	6	7	6	7	6	8	6	8	8	8	6	7	7	6	6	6	6	8	7	6	6	6
6	6	6	7	6	6	7	6	6	6	6	6	7	6	8	8	8	7	6	6	6	6	6	6	8	6	6	8	6	7	6	8	6	8	7	7	6	6	6	6	6	8	6	7	8	7	6	7	6	7
8	7	7	6	7	7	7	7	6	8	6	6	7	8	6	7	6	6	6	6	7	6	7	6	7	7	7	6	6	6	8	7	7	7	6	6	6	6	7	6	6	8	7	6	7	6	7	6	8	6
6	6	8	6	6	6	8	6	8	8	7	6	8	6	6	7	6	6	7	6	6	8	6	6	7	6	6	7	6	7	8	7	8	6	7	7	6	6	8	7	6	7	7	7	7	7	7	6	8	6
6	8	7	6	6	6	7	6	8	6	8	6	6	6	6	6	8	8	6	6	7	6	8	8	6	7	7	6	6	7	6	6	6	7	7	6	7	6	6	6	6	8	6	6	6	6	6	8	8	7
7	8	7	6	6	6	8	6	6	7	6	6	6	8	8	8	6	8	6	6	6	6	8	7	6	7	8	6	8	7	6	7	7	7	7	7	6	6	7	6	8	7	6	8	6	6	6	6	8	8
6	6	7	6	7	6	8	7	6	6	6	8	6	6	6	6	6	6	8	7	6	6	6	6	8	7	7	7	7	7	6	7	8	7	8	6	7	7	6	6	8	8	7	6	6	6	6	6	7	6
7	6	8	6	8	6	6	6	8	6	8	6	6	6	8	7	6	7	6	6	8	6	7	6	6	7	7	6	7	7	6	6	8	7	6	8	6	7	7	6	7	6	6	8	7	8	7	7	6	7
7	8	8	6	8	6	7	8	7	7	8	7	7	8	8	6	6	6	8	7	7	6	6	6	6	8	7	6	6	7	7	7	7	6	7	6	6	6	6	7	6	6	6	6	6	8	6	6	6	6
8	8	6	6	7	6	6	6	7	6	6	6	7	7	6	6	8	8	6	6	7	8	6	8	6	6	7	6	6	6	6	8	6	6	8	6	8	6	6	6	7	6	6	6	6	6	6	7	6	7
6	7	6	8	6	7	7	7	6	6	8	6	7	6	6	6	6	6	6	6	7	7	6	6	6	6	8	6	7	6	6	6	7	6	6	7	7	6	6	6	7	8	6	6	8	6	8	6	8	8
6	7	7	6	6	6	6	6	7	6	6	8	6	6	8	6	6	6	6	6	7	8	6	7	6	8	7	8	7	6	6	6	6	7	6	6	6	6	6	7	6	6	6	6	7	6	7	6	7	7
6	6	6	8	6	6	7	8	7	7	7	6	6	7	6	7	7	8	6	6	8	6	6	6	8	7	8	7	6	7	7	7	7	8	6	8	8	6	8	6	6	6	8	6	8	6	6	6	6	6
7	6	6	7	8	7	7	6	7	7	6	6	8	6	6	7	6	6	6	6	6	6	7	6	6	6	7	8	7	6	6	6	6	6	7	7	6	7	7	6	6	6	6	7	7	6	6	6	6	8
6	7	8	6	8	7	6	7	6	6	6	7	6	8	7	6	6	7	8	6	8	6	7	7	7	7	6	7	6	8	7	6	6	6	7	7	8	6	7	6	6	7	7	6	7	6	7	6	8	6
6	8	6	7	6	6	7	7	6	8	7	6	7	6	6	8	7	7	7	7	6	7	7	6	6	6	7	6	8	7	6	6	8	6	6	6	7	6	6	6	7	8	6	6	6	6	7	8	6	6
7	7	6	6	6	6	7	7	8	6	7	6	6	6	8	6	6	6	8	6	7	6	6	7	7	6	7	8	6	6	7	8	6	6	7	8	7	8	7	8	6	7	7	7	8	6	6	8	7	6
6	6	6	6	7	6	7	7	6	6	8	8	6	7	8	8	7	7	8	6	6	6	6	6	7	6	7	8	6	6	6	8	6	7	6	7	6	7	7	8	8	6	6	6	6	7	6	6	6	6
7	6	6	6	8	7	6	6	6	6	6	8	8	8	7	8	6	7	6	7	8	6	6	7	6	6	6	6	6	6	6	7	6	8	7	6	7	7	6	6	6	8	6	8	7	6	6	6	7	6
6	7	6	7	7	6	7	6	7	8	7	7	6	6	7	6	6	6	6	6	7	6	6	7	7	6	6	6	6	7	6	6	8	6	6	7	7	7	6	6	6	6	6	6	7	7	6	6	6	6
6	7	8	6	6	8	6	7	8	8	7	6	6	8	6	8	8	6	6	6	6	7	7	7	8	8	8	6	7	8	8	7	6	6	7	6	6	6	6	6	6	6	6	7	6	8	6	6	6	7
6	7	6	6	6	8	6	6	6	7	7	6	6	6	6	7	6	7	7	7	7	6	6	6	6	6	8	7	8	8	8	7	6	6	6	7	6	6	6	6	8	7	6	6	6	6	8	6	6	6
7	8	6	6	6	6	8	6	7	8	7	7	6	7	6	6	6	8	8	6	6	6	6	7	7	6	6	6	6	6	6	6	8	7	6	8	8	7	6	6	7	8	6	6	6	6	8	6	7	6
7	8	6	8	7	8	8	7	7	6	6	6	7	7	6	6	6	6	6	8	7	8	6	8	6	8	8	7	6	7	7	6	6	8	6	6	6	6	6	8	7	8	6	7	6	8	7	6	7	6
7	6	6	8	6	6	6	7	6	7	6	7	7	7	7	6	8	6	6	6	6	6	6	6	8	6	6	8	8	8	7	8	6	6	7	7	7	6	7	8	6	7	7	6	6	8	7	6	7	7
6	6	6	7	6	6	7	6	6	6	7	6	7	7	6	6	7	6	8	6	6	6	6	6	6	8	6	6	7	7	7	8	7	6	6	6	6	6	6	6	6	6	7	7	7	7	6	6	8	8
7	6	7	7	7	6	6	6	6	6	7	7	6	6	6	6	6	7	6	7	6	6	7	8	6	8	6	8	7	6	6	8	7	7	6	6	6	6	7	8	7	7	7	6	6	8	6	6	6	6
8	7	6	6	7	8	8	6	8	6	8	7	6	6	6	7	6	8	6	6	6	6	8	8	8	6	6	6	6	8	6	8	7	6	8	6	6	6	8	8	6	6	7	6	7	7	7	6	7	6
6	6	7	6	7	6	7	6	8	8	6	7	7	6	6	6	6	7	7	6	7	6	8	6	7	6	6	6	6	6	6	6	6	7	6	6	6	6	6	7	6	6	8	8	6	8	6	7	6	8
6	6	7	7	6	6	6	7	6	8	8	8	6	6	7	7	6	6	6	8	6	7	6	6	7	7	6	6	6	6	6	7	6	6	6	6	8	6	7	8	7	7	8	6	6	7	6	6	7	6
6	6	6	7	7	6	6	6	8	6	7	8	6	7	6	6	7	8	8	8	7	6	8	6	7	6	6	6	8	8	6	6	7	8	7	6	6	6	6	7	6	7	8	7	7	8	7	8	6	6
7	7	8	8	6	7	6	7	6	6	7	6	7	6	7	8	6	8	6	6	8	6	7	6	6	6	6	6	7	7	6	6	6	6	8	7	8	6	7	8	7	7	7	6	6	6	6	7	6	6
6	7	6	6	7	6	6	6	6	8	7	7	8	8	7	6	7	8	8	6	7	8	6	7	8	7	7	7	7	6	6	8	7	6	6	7	7	6	6	8	7	7	6	7	6	7	7	6	7	6
8	8	6	8	6	8	6	8	8	6	6	6	7	7	6	7	6	6	6	6	7	6	6	6	7	6	7	6	6	7	6	6	6	6	6	6	6	7	8	6	7	7	6	6	6	8	6	7	7	8
6	7	6	6	7	6	6	6	6	8	6	6	7	6	6	6	7	6	6	6	7	6	8	6	6	6	7	6	7	7	8	6	8	6	7	6	6	7	8	6	7	6	7	6	7	6	8	6	6	8
8	8	6	6	6	8	7	6	6	6	7	7	6	6	8	6	8	7	6	8	7	6	7	8	7	8	8	6	7	6	7	6	6	8	6	6	6	6	6	8	6	8	7	6	6	8	8	8	7	8
6	8	8	7	7	6	6	6	6	6	7	8	6	6	8	7	6	6	6	6	6	6	7	8	7	6	7	6	6	6	6	6	8	6	7	8	6	7	8	6	6	6	7	8	6	7	7	7	6	7
6	8	8	6	6	6	6	6	6	6	6	6	8	6	7	6	8	6	7	8	7	6	6	6	6	6	6	6	6	7	6	7	8	6	6	6	7	6	7	6	6	6	7	6	8	7	6	6	7	8
7	7	7	6	7	6	7	8	8	7	8	7	7	8	6	6	7	6	7	6	7	7	6	7	7	7	7	6	6	6	6	6	7	7	7	6	6	6	8	6	6	6	6	8	6	6	7	8	6	6
6	7	7	6	8	6	7	6	6	6	7	8	8	8	8	6	6	6	6	6	6	7	7	7	7	7	6	6	6	6	6	7	6	6	7	8	6	6	6	6	6	7	6	6	6	6	6	7	6	7
6	6	7	6	6	6	6	7	6	6	8	7	6	6	6	6	6	7	6	6	6	7	6	6	6	7	8	6	6	6	6	6	8	7	6	7	6	6	8	7	6	7	7	8	7	6	6	7	7	6
6	6	8	6	6	7	8	7	8	6	6	6	6	6	6	6	6	8	8	6	7	6	8	6	6	8	7	6	6	6	7	7	6	6	6	8	8	6	7	6	7	7	6	7	7	7	6	6	7	6
7	6	8	6	6	8	8	6	6	6	6	6	6	7	6	7	6	8	6	6	8	8	6	6	7	8	6	8	7	6	6	7	6	6	6	6	7	6	6	6	7	6	6	6	6	6	6	6	7	6
8	8	7	6	6	7	7	6	6	6	6	7	6	6	6	7	6	7	7	7	6	6	7	6	8	6	6	6	7	7	6	6	6	7	6	6	6	6	8	8	6	6	6	6	7	7	6	6	6	7
7	6	6	6	6	7	6	7	6	7	7	7	8	6	8	7	7	7	6	8	6	7	7	6	6	6	6	8	6	8	6	6	8	8	6	7	6	7	7	6	6	6	7	7	6	6	7	6	6	6
6	7	8	7	8	6	6	6	7	6	6	6	6	7	6	6	6	6	6	6	6	7	8	6	7	8	8	6	6	6	6	8	6	6	8	7	6	6	6	6	6	7	6	6	6	7	7	7	7	6
6	8	7	8	6	7	6	6	7	6	8	7	6	7	6	7	6	6	8	6	8	6	6	6	7	8	6	6	7	6	7	6	7	7	7	6	7	6	7	6	6	6	8	6	7	6	8	8	7	6
6	6	7	6	6	6	6	6	6	6	6	7	6	6	6	7	8	6	6	6	6	6	6	8	8	7	7	8	7	6	7	6	6	7	6	6	6	6	7	7	7	6	7	6	7	6	6	6	6	7
6	6	8	7	6	6	6	7	6	7	6	8	6	6	8	6	7	8	6	7	6	6	7	6	7	6	6	7	6	6	7	6	7	8	8	6	7	6	6	7	6	7	6	8	6	6	6	6	7	6
6	6	6	7	6	8	6	6	7	6	7	6	6	7	6	6	6	7	8	7	7	6	6	7	7	6	8	6	6	7	7	7	6	6	6	6	6	6	6	6	6	6	6	8	8	6	8	6	6	6
7	8	6	7	7	6	8	6	7	7	6	7	6	6	6	8	6	8	7	8	6	6	7	6	7	6	8	6	6	6	8	8	6	6	6	6	6	7	6	6	6	6	7	8	6	7	8	8	8	7
6	6	7	8	8	6	8	7	7	6	7	8	6	7	7	6	7	6	8	6	8	6	6	8	6	6	6	7	6	7	6	6	7	6	8	6	7	6	8	6	6	8	7	8	6	7	6	7	8	6
6	6	8	6	6	8	7	6	7	6	7	6	6	8	6	8	8	7	6	7	6	6	7	6	6	7	8	8	6	7	7	7	6	7	6	6	6	6	6	6	8	6	6	6	8	6	7	6	6	7
8	8	7	7	7	8	8	6	7	7	7	7	8	6	8	6	6	8	6	8	7	8	6	8	7	6	7	6	6	6	8	6	7	6	7	6	7	6	6	6	6	6	7	7	6	6	6	6	6	6
6	7	6	6	8	7	6	6	8	6	7	7	8	7	6	8	7	6	6	6	6	6	8	6	6	7	6	8	6	7	6	6	6	8	6	6	7	7	7	6	8	6	6	6	6	7	6	6	7	6
6	6	6	7	7	6	8	6	6	8	8	8	7	6	6	6	6	7	7	7	7	6	6	8	6	8	6	6	6	8	7	6	7	6	6	6	6	7	7	6	6	7	8	7	8	8	7	7	7	7
6	8	7	7	6	6	6	7	6	6	7	6	6	7	7	8	6	8	6	6	6	6	6	6	6	7	6	6	7	6	6	6	7	7	6	6	7	8	6	8	7	6	6	6	6	8	7	8	6	6
6	6	6	7	8	8	7	8	6	6	8	6	6	6	6	6	7	6	7	8	6	7	6	6	7	8	6	7	8	6	6	7	6	8	8	8	8	6	7	6	7	7	7	6	6	8	6	6	7	7
7	7	8	8	7	6	7	6	7	6	7	6	6	7	7	6	6	6	6	7	6	6	6	6	6	8	6	6	6	8	6	7	8	8	7	6	6	6	6	6	6	6	7	6	6	7	6	8	6	6
8	6	8	6	6	8	6	6	7	6	6	7	6	8	7	6	8	6	6	6	6	6	6	8	7	6	8	6	7	6	6	8	6	6	7	8	7	7	8	6	6	7	7	6	8	6	6	7	6	8
6	7	6	6	8	6	7	6	7	7	6	6	7	6	8	7	6	6	6	6	6	7	6	6	7	6	6	7	6	6	6	6	6	6	8	8	7	6	6	7	7	6	7	7	7	6	7	6	8	6
6	7	7	8	7	6	6	6	6	6	8	8	7	6	8	6	6	6	6	6	6	6	6	6	6	6	7	8	8	6	6	7	8	6	7	8	7	6	6	6	8	6	6	8	6	6	7	7	6	6
7	7	6	7	6	6	8	8	6	6	6	6	6	6	6	7	7	6	7	7	8	8	6	6	8	7	8	7	6	6	6	6	6	6	8	6	7	7	7	7	6	7	6	7	6	7	6	8	8	6
6	6	7	6	6	6	6	7	6	6	7	6	7	6	6	6	6	8	6	7	6	6	6	7	7	6	6	6	6	6	7	8	7	7	6	6	6	7	7	6	6	6	7	6	8	6	7	6	8	7
8	6	6	6	8	7	6	7	6	6	8	6	8	6	6	6	7	7	6	7	6	7	8	6	6	6	6	7	6	6	8	6	6	6	7	7	6	6	8	8	7	6	6	6	7	8	6	6	6	7
7	6	6	7	6	6	7	8	7	7	6	7	7	6	6	6	6	7	8	6	8	8	6	7	8	7	7	6	6	6	6	7	7	7	6	6	7	6	6	6	7	7	6	7	7	8	8	6	6	8
6	7	8	6	6	6	6	6	6	6	6	6	7	6	6	6	6	6	8	8	8	7	6	8	7	6	8	6	8	7	6	7	6	6	6	8	8	6	6	6	7	6	7	7	6	6	6	8	6	6
6	6	8	6	6	8	6	6	8	6	6	6	6	6	6	6	6	7	7	7	6	7	7	6	6	7	6	6	8	6	7	6	6	6	7	7	6	6	7	6	7	7	6	6	7	6	6	6	6	7
6	8	6	6	7	8	6	6	7	6	8	8	7	8	7	6	6	6	6	6	8	6	7	7	6	6	6	6	6	7	7	8	8	8	6	6	7	6	8	7	7	8	7	6	8	7	6	6	6	6
8	6	6	6	6	6	8	6	7	6	6	6	6	6	8	6	6	7	8	7	6	6	6	6	8	7	8	6	7	7	6	7	7	8	6	6	6	7	6	7	6	6	8	7	6	6	6	7	8	6
6	6	6	7	6	7	7	7	8	7	8	8	7	6	8	7	6	6	7	6	6	6	6	7	7	6	6	6	6	7	6	7	8	6	6	7	6	6	7	8	6	6	8	7	8	6	6	7	6	6
6	6	6	7	6	7	6	7	6	7	8	7	7	6	6	7	6	6	6	7	7	6	6	7	6	6	6	6	6	8	6	7	6	8	7	6	6	6	7	7	7	7	6	6	6	7	6	8	7	7
7	8	8	7	7	6	7	6	7	8	7	8	6	7	8	6	8	6	7	6	6	6	6	6	6	8	6	7	7	7	6	7	6	6	7	8	7	6	6	8	8	6	7	6	6	7	6	7	7	8
7	8	6	7	6	8	6	7	6	6	7	7	6	6	6	7	7	7	7	6	7	6	6	7	6	8	7	6	6	6	6	6	7	8	8	8	6	6	8	6	7	6	6	6	7	6	8	7	6	6
6	8	6	8	6	7	8	6	6	8	6	8	7	6	6	8	6	6	7	6	7	8	7	6	6	7	6	8	6	6	6	6	7	7	6	6	7	6	7	6	6	8	6	6	7	6	6	7	6	6
8	6	7	7	8	8	7	6	7	7	8	6	6	6	7	8	6	6	6	6	6	6	6	6	6	6	6	7	6	6	6	7	6	6	7	6	7	6	6	8	6	6	7	8	6	6	6	6	7	6
8	8	8	6	8	7	8	6	8	7	7	6	8	7	7	7	6	6	8	7	7	6	6	8	8	6	6	6	7	6	6	8	6	8	7	6	6	8	6	6	6	7	6	6	6	8	6	6	8	6
8	8	8	6	6	6	6	7	6	7	8	6	7	6	8	7	7	7	7	6	7	7	6	7	7	7	7	7	6	6	6	6	6	7	8	7	7	7	7	8	6	6	7	6	6	7	8	6	8	6
6	7	8	6	8	6	7	6	6	7	8	7	6	6	6	6	7	6	7	7	6	7	6	6	6	6	6	7	6	8	6	6	7	8	6	7	6	6	7	8	8	6	8	7	6	6	6	6	8	8
7	6	7	8	6	6	7	8	7	6	6	6	6	7	6	8	8	6	6	6	7	7	6	8	7	7	8	7	8	8	6	6	6	6	6	7	6	7	6	6	7	6	7	6	7	6	6	8	6	7
6	8	6	6	6	6	6	6	6	6	6	8	7	7	7	6	6	7	6	6	6	6	8	6	8	6	8	6	6	6	6	7	6	7	7	6	6	6	7	6	8	7	6	6	7	7	7	6	7	6
6	7	7	6	6	6	6	6	7	7	7	7	6	7	6	7	6	7	6	8	8	6	7	6	7	7	6	6	8	7	7	6	6	6	6	6	6	6	6	6	7	7	8	7	6	6	6	6	6	6
7	8	8	6	6	6	7	6	7	7	7	6	6	6	6	7	6	7	6	7	6	7	6	6	6	6	7	7	6	8	6	6	6	6	6	6	6	6	6	7	6	7	7	6	6	7	6	7	7	6
6	7	6	6	7	6	6	6	8	7	8	6	7	6	6	6	6	6	6	8	6	8	7	7	6	7	8	7	6	6	6	6	6	6	6	6	8	6	7	8	6	6	8	6	7	6	7	7	7	6
6	8	6	7	7	7	6	6	7	6	6	8	6	7	8	6	6	8	8	7	6	6	6	7	7	6	8	6	7	6	7	8	6	7	6	7	6	6	8	6	7	7	8	6	7	8	6	6	7	7
7	7	7	7	6	7	7	7	6	8	6	8	7	8	6	7	7	8	6	6	7	8	7	7	6	6	7	6	6	8	6	7	8	7	6	6	6	6	6	8	7	7	6	6	8	6	6	7	6	6
6	7	7	6	6	7	7	7	6	6	6	6	6	6	6	7	6	6	6	6	7	8	7	6	6	7	7	7	7	7	6	8	6	8	7	8	6	6	7	8	8	6	8	8	6	8	7	8	7	6
6	8	8	6	6	6	6	6	6	7	7	7	8	6	8	6	7	8	6	6	6	6	6	7	6	6	6	6	6	6	7	6	6	7	6	8	7	8	6	8	6	6	6	7	6	8	7	6	6	7
6	6	7	6	6	6	6	8	7	8	7	7	6	7	7	7	7	6	6	6	7	6	7	8	7	6	6	6	6	6	6	6	6	7	7	8	6	6	7	7	6	6	7	6	7	8	7	7	8	8
6	6	7	6	6	6	6	6	8	7	6	7	8	8	7	8	6	7	6	8	7	6	6	7	7	7	6	6	7	6	6	8	6	6	6	6	6	7	6	6	6	6	6	6	8	6	6	8	6	7
7	8	6	8	6	7	6	6	7	7	6	6	7	6	6	8	8	6	8	6	8	6	6	7	6	6	6	6	8	6	6	6	6	6	6	8	7	6	8	6	6	7	6	6	7	8	6	6	8	8
6	6	7	6	8	8	6	7	6	8	8	6	6	6	6	6	6	6	7	6	6	6	6	7	6	8	6	7	6	7	6	6	7	6	6	6	7	6	7	7	6	6	8	7	8	6	6	6	8	6
6	6	6	7	7	6	6	6	6	6	8	6	7	6	8	6	6	7	6	7	6	7	6	6	7	6	6	6	6	8	6	7	8	6	8	7	6	6	7	6	7	6	6	8	6	6	7	8	6	6
8	6	6	6	8	6	6	8	6	6	7	6	6	6	8	7	6	8	7	6	8	8	6	7	7	8	8	8	7	6	6	8	6	6	6	8	6	6	7	7	6	6	8	6	6	6	6	7	6	6
6	7	6	8	7	7	6	6	8	7	6	6	6	6	7	7	7	8	6	6	6	8	7	8	6	6	7	7	7	6	6	7	6	7	8	7	7	6	6	6	6	6	6	6	6	8	6	6	7	8
7	6	7	8	8	6	7	7	8	7	6	8	6	6	6	7	6	6	7	6	6	7	7	7	6	6	6	7	6	6	6	6	6	7	6	7	7	6	7	7	8	6	6	6	7	7	6	6	7	6
6	6	7	8	6	7	7	6	6	7	8	6	6	6	7	7	8	7	7	6	7	6	6	6	8	6	8	6	6	6	8	7	7	8	6	6	6	6	7	6	7	6	7	7	6	7	6	7	8	6
6	7	6	6	7	6	7	7	6	8	6	6	6	8	8	7	6	6	6	6	8	6	6	7	7	6	6	7	7	6	8	7	6	6	7	6	6	7	8	7	6	8	6	8	7	6	6	8	6	6
6	7	6	6	8	6	7	7	6	8	7	8	6	6	6	8	8	7	7	6	8	6	6	8	6	6	6	6	8	6	6	6	7	6	8	8	6	6	6	6	7	7	7	6	7	6	6	6	8	6
6	7	6	6	6	6	7	6	6	8	8	7	6	7	8	6	6	7	6	6	7	6	6	6	6	6	6	6	7	7	6	7	6	6	7	6	8	7	8	6	6	8	7	7	7	8	7	6	6	7
7	6	7	6	6	7	8	7	6	6	6	6	6	7	6	7	6	6	7	7	7	7	8	6	7	8	7	8	6	8	6	6	8	7	6	8	6	6	7	7	7	8	7	7	7	6	7	6	7	6
6	8	7	7	6	7	6	6	6	6	6	7	7	6	7	7	6	7	6	7	8	6	6	7	7	7	8	8	6	7	6	7	7	6	6	6	8	6	7	6	8	7	6	7	6	6	7	6	7	7
6	7	6	8	7	8	7	6	7	7	7	6	6	6	7	6	6	8	8	8	7	6	6	6	7	7	8	7	7	8	6	7	6	6	6	7	8	7	6	8	6	7	8	6	8	8	8	7	8	6
6	6	6	6	8	6	6	6	7	7	6	7	7	6	6	8	7	8	6	7	6	6	6	8	6	7	7	6	6	7	7	7	6	8	8	6	7	6	6	6	6	6	6	8	7	7	7	6	6	7
8	6	6	6	7	8	8	7	7	6	6	7	6	6	7	7	6	8	7	8	8	6	6	8	6	6	6	7	7	7	7	6	6	7	6	6	7	6	7	6	7	7	8	6	6	6	6	8	6	6
6	8	6	6	6	8	6	7	6	7	6	8	7	8	6	6	6	6	6	6	8	6	8	6	6	8	6	6	6	8	6	6	6	8	7	6	7	7	7	6	8	7	7	6	6	6	6	7	6	6
8	6	6	7	6	6	7	7	6	6	6	7	7	7	7	6	6	7	7	6	6	7	6	7	6	6	6	8	6	7	6	6	6	6	6	7	6	8	6	7	8	6	7	6	7	6	6	8	7	7
7	6	7	6	6	7	6	6	6	6	6	6	8	6	8	6	6	6	6	6	6	7	6	8	6	6	6	7	7	7	7	6	7	6	6	6	6	7	6	8	7	8	6	8	6	7	6	8	6	7
8	6	6	6	6	6	6	6	6	6	6	7	8	6	6	8	8	7	6	7	6	6	6	7	6	6	6	7	7	6	7	8	8	8	6	7	6	6	6	6	7	7	6	6	8	6	7	6	7	7
7	6	8	6	6	6	6	8	6	7	6	6	7	7	7	7	6	8	7	7	6	6	7	8	6	6	6	6	6	8	7	7	6	6	7	6	6	8	7	6	8	6	6	6	6	6	7	6	6	6
6	6	8	8	8	6	7	6	6	6	6	6	7	6	7	7	6	7	6	8	7	7	6	6	7	6	6	6	8	7	6	6	6	6	6	8	6	8	6	8	8	6	8	6	6	8	8	6	7	7
7	6	7	6	7	8	8	6	6	6	6	7	7	7	7	6	6	7	6	6	6	7	6	6	6	7	6	6	8	6	6	6	6	7	6	7	6	7	6	6	7	6	6	7	7	8	7	7	6	6
8	6	6	6	7	6	8	6	6	7	6	6	6	7	8	6	6	6	7	6	6	7	8	8	6	6	6	8	7	8	8	7	6	6	6	6	6	6	6	6	7	7	8	7	8	6	6	8	7	6
6	8	7	7	8	7	7	8	6	7	6	6	6	6	6	6	8	6	6	8	6	6	6	6	7	7	6	6	6	6	8	6	7	6	6	6	7	6	8	6	7	6	7	7	6	7	7	6	7	8
6	6	7	7	8	6	6	6	8	6	6	6	6	7	8	6	6	6	6	6	6	6	7	8	6	6	7	6	6	8	6	6	7	6	6	6	6	6	7	6	6	8	6	8	8	6	8	8	6	7
6	6	6	7	7	8	7	6	6	7	6	8	6	8	6	6	8	7	6	6	7	7	7	6	8	8	8	8	8	6	6	8	7	7	6	8	7	8	6	8	6	7	6	6	6	6	7	6	7	6
8	6	6	7	7	6	7	7	6	7	6	7	7	7	7	6	6	6	7	6	6	8	6	6	7	6	7	7	6	6	6	6	7	6	6	8	6	7	6	7	6	6	8	6	7	6	7	6	6	6
8	6	8	6	6	6	7	6	6	7	6	7	6	6	7	6	6	7	6	7	6	6	6	7	7	8	6	6	7	7	6	6	6	6	8	6	6	7	7	6	7	6	6	7	6	8	7	6	7	7
6	8	7	6	6	7	6	7	7	6	7	7	6	7	7	6	6	8	7	8	6	6	6	6	8	6	6	6	6	8	6	6	8	6	8	6	7	6	7	8	6	6	8	6	7	6	7	6	8	6
7	6	7	6	6	8	6	6	7	6	6	6	7	7	6	6	7	6	6	6	6	8	8	6	7	6	6	7	7	8	8	6	6	8	6	7	7	7	6	7	6	8	8	8	7	7	7	6	7	6
6	8	8	6	8	6	8	6	6	6	7	6	7	8	6	6	6	6	6	7	7	8	6	8	7	7	6	6	6	6	7	6	8	6	8	8	6	6	6	8	7	6	6	7	6	6	6	7	6	6
6	6	7	8	6	6	7	6	6	7	6	7	6	6	6	6	7	7	7	6	8	7	7	6	7	8	6	6	7	7	7	7	7	7	7	6	6	7	6	7	6	7	6	6	6	6	6	8	6	7
7	6	6	6	7	6	8	8	6	7	7	6	6	6	7	6	6	6	7	7	6	6	6	7	7	6	6	7	8	7	7	6	8	6	8	7	6	7	6	7	6	8	7	6	6	6	7	6	6	8
6	6	6	7	6	6	8	7	6	6	6	7	6	6	7	8	8	7	7	7	6	7	6	7	6	6	6	6	6	8	7	8	7	6	6	6	6	6	6	6	8	6	6	7	8	8	6	7	8	7
6	6	7	6	7	6	7	6	6	7	6	7	6	6	7	6	7	7	6	7	6	8	6	6	7	6	6	6	7	8	6	6	6	6	8	7	6	7	7	8	6	8	7	7	8	8	7	6	7	6
6	6	6	6	6	8	6	6	7	6	6	8	6	7	8	8	6	7	8	6	6	7	8	7	6	7	6	6	7	8	6	6	6	6	7	7	8	6	8	8	7	6	7	6	6	6	6	6	6	6
6	8	6	6	6	6	8	7	6	6	7	7	7	7	6	7	6	7	6	6	7	6	8	6	6	7	7	7	6	7	6	6	7	7	6	6	6	6	6	6	7	6	8	7	6	6	7	8	6	6
6	8	7	8	6	6	6	6	8	7	6	6	6	7	6	7	6	6	7	6	6	6	8	6	6	6	6	7	8	6	7	7	7	7	7	6	7	8	7	8	6	8	8	6	7	7	6	7	8	6
7	6	8	6	7	6	6	7	7	6	6	6	7	6	6	7	6	6	7	7	7	8	7	7	7	8	6	7	8	7	6	6	6	6	7	6	6	7	6	7	7	6	7	8	7	6	6	7	8	8
6	7	6	6	6	6	6	6	8	7	7	7	6	7	8	6	6	6	6	6	7	6	7	8	8	7	7	8	7	6	7	8	7	6	7	7	6	6	6	8	6	6	7	7	7	6	8	7	6	6
6	7	7	6	6	6	6	6	7	6	8	6	6	7	6	6	7	7	6	6	8	7	6	7	7	8	6	8	7	6	7	6	8	8	6	8	6	6	6	6	6	8	7	6	7	7	6	6	6	7
8	7	6	8	7	6	7	7	6	6	7	6	7	6	7	7	6	6	6	7	8	7	6	6	6	6	6	6	6	7	6	6	6	6	6	6	6	6	8	6	7	6	6	7	6	8	6	7	6	6
6	6	7	8	6	8	8	7	7	6	8	7	6	7	7	8	7	6	6	6	6	6	6	6	8	6	6	6	8	6	6	6	6	8	6	6	6	6	7	6	7	6	6	7	7	7	7	7	6	6
8	7	7	6	6	6	8	7	7	6	6	7	6	6	6	7	7	8	6	6	6	6	6	6	6	7	7	7	6	8	8	7	7	6	6	6	6	6	6	7	7	6	6	7	6	8	6	7	7	6
6	8	7	6	7	7	7	7	6	6	6	6	6	7	6	7	8	7	6	6	6	6	6	7	6	6	7	6	6	7	6	6	7	6	6	6	6	6	8	7	6	6	6	7	7	7	7	7	6	7
7	7	7	7	8	6	8	6	7	6	6	7	6	8	6	7	6	7	8	7	7	6	6	7	7	6	6	7	6	7	7	8	6	7	7	7	6	7	6	6	6	8	6	7	6	6	6	6	7	6
7	8	6	6	6	6	6	6	6	6	7	7	8	6	6	8	7	8	7	6	6	6	8	7	6	6	8	8	6	6	6	6	6	7	6	8	7	6	8	7	7	7	6	6	6	8	6	6	6	8
6	8	6	6	7	6	6	7	6	7	7	7	6	6	8	8	6	6	6	8	7	7	8	8	7	6	6	6	6	6	6	8	8	6	7	7	7	7	6	7	6	7	6	6	6	6	7	7	6	7
8	6	7	7	6	7	8	6	8	7	6	7	8	8	6	8	6	7	6	6	6	7	7	6	6	7	8	6	6	7	8	6	6	7	8	8	7	6	7	8	6	6	6	6	7	8	7	6	8	7
7	6	6	7	7	6	8	6	6	6	6	8	7	7	6	8	6	8	7	6	7	6	7	7	6	6	8	6	7	6	6	6	8	6	7	7	8	6	7	6	6	6	6	7	6	7	6	6	6	7
7	7	6	7	8	6	7	6	6	8	7	8	6	6	6	6	6	6	8	6	6	6	7	7	6	7	8	6	7	6	6	8	6	6	7	7	7	7	6	6	6	6	6	6	6	6	6	6	7	8
6	6	7	6	6	6	6	8	7	7	7	7	6	8	6	6	6	8	6	6	7	7	6	6	6	8	6	6	6	6	6	6	8	6	8	8	7	8	6	6	6	6	8	7	8	6	6	7	6	6
8	7	7	7	7	7	7	7	8	7	7	6	6	6	6	7	6	7	8	7	7	6	7	6	7	7	6	7	6	6	7	8	6	6	6	6	6	8	6	6	6	7	6	6	6	7	6	7	6	7
6	6	6	7	7	7	7	6	7	7	8	6	6	6	6	6	8	6	6	7	6	6	7	8	8	7	6	6	7	6	6	6	8	6	6	7	6	7	8	6	8	7	6	6	6	8	6	8	6	6
6	6	7	6	6	6	7	7	8	7	7	7	7	7	8	6	6	8	8	6	6	7	6	7	8	6	8	6	6	7	8	6	6	8	6	6	8	7	6	8	8	7	6	7	6	6	7	6	7	8
6	6	6	8	8	7	6	7	7	6	8	6	6	6	7	6	6	6	6	8	6	6	7	7	6	7	7	6	8	6	6	7	6	6	6	6	7	6	7	6	6	6	6	6	8	8	6	6	6	6
8	7	6	6	6	7	6	8	6	6	6	6	7	6	8	7	8	6	8	7	7	8	6	7	6	8	6	6	8	6	6	7	6	6	6	6	6	7	7	6	8	6	7	6	7	7	6	6	7	7
6	7	6	6	6	6	6	6	6	8	7	6	8	7	6	7	6	6	8	6	7	8	6	6	6	6	6	6	7	6	7	6	7	6	7	7	7	7	6	6	6	8	7	7	7	6	6	8	6	8
6	6	8	6	6	7	6	6	7	8	6	6	8	8	6	6	6	6	7	6	6	7	6	6	7	6	7	6	6	6	6	6	6	6	6	6	6	7	6	6	7	6	8	7	7	6	6	6	6	8
7	7	6	6	6	6	6	7	7	7	6	6	6	7	6	6	8	6	7	6	8	8	6	6	7	6	7	7	6	8	6	7	7	6	6	7	8	8	6	8	6	6	6	6	6	7	7	7	7	8
6	7	7	8	6	8	6	6	7	6	6	7	7	6	6	6	7	6	6	6	6	6	6	8	6	8	7	6	6	6	6	7	6	6	6	7	6	6	7	6	7	6	7	7	6	6	7	6	6	6
6	6	6	6	7	6	6	6	6	7	6	6	6	6	6	7	6	7	7	8	6	7	6	6	6	8	6	6	7	6	7	7	6	8	8	6	6	6	7	6	6	8	6	7	6	7	6	6	7	7
7	7	6	6	6	8	8	6	6	8	6	6	6	6	6	6	8	6	7	6	6	7	7	6	6	6	6	6	8	7	6	7	6	6	8	6	6	8	6	6	7	6	7	6	6	6	6	6	8	6
7	8	7	8	8	7	7	6	7	7	8	6	8	6	7	6	7	6	6	7	7	6	6	6	7	8	6	7	6	6	7	6	6	6	6	6	7	7	7	6	7	6	7	6	7	6	6	6	6	8
6	6	7	6	6	7	6	7	6	6	7	7	6	7	7	6	7	7	8	6	6	8	6	6	6	8	8	7	6	6	6	7	6	7	6	7	7	6	6	6	6	8	6	6	6	6	6	6	8	7
6	6	6	8	6	6	6	6	8	8	7	6	6	8	7	6	6	7	8	7	6	6	7	6	6	6	6	6	6	6	8	7	6	7	6	6	8	6	7	7	6	6	6	7	6	8	6	8	7	8
6	6	6	6	6	6	6	6	7	6	8	8	7	6	6	6	6	7	6	6	6	6	7	6	6	6	7	8	6	6	7	7	6	6	6	7	8	6	7	6	7	6	6	6	6	7	6	6	6	6
8	6	6	8	8	8	6	6	6	6	6	7	7	6	7	7	6	8	6	6	8	6	6	6	6	6	6	7	6	6	6	6	6	6	6	7	6	6	6	6	6	6	6	6	8	6	6	6	6	7
7	6	6	6	6	6	8	7	6	7	7	6	6	6	7	7	6	6	7	7	7	8	6	6	6	6	6	6	6	7	8	6	7	8	7	8	7	6	6	6	7	8	7	6	6	8	6	8	6	6
6	6	6	7	6	6	7	7	7	6	8	7	6	7	7	6	7	8	8	6	7	7	6	6	6	7	7	6	7	6	8	6	6	8	6	7	6	6	6	6	6	6	7	6	6	7	6	7	8	6
6	6	6	6	6	6	6	6	6	6	7	7	7	6	6	6	6	6	7	6	6	7	7	6	6	6	8	8	6	6	6	6	6	6	6	7	7	8	6	6	6	6	6	6	6	7	6	6	6	6
6	7	6	6	8	7	7	6	7	8	6	6	7	7	7	6	6	6	7	6	7	7	6	6	6	7	7	6	6	6	6	6	7	8	6	8	6	7	6	6	8	8	6	6	8	8	6	6	6	6
6	6	6	8	6	6	6	7	6	6	7	7	7	6	6	6	7	6	8	6	6	6	6	6	6	6	7	7	6	7	6	6	6	6	6	8	7	8	7	6	6	6	8	6	7	6	6	6	8	7
6	7	6	7	6	6	6	6	8	8	8	7	6	8	8	8	6	8	8	6	6	8	6	7	6	6	6	8	6	6	6	6	8	6	6	6	7	8	6	8	7	7	6	7	7	6	6	6	6	6
6	7	6	6	7	6	6	6	6	6	8	6	7	6	7	6	6	7	6	6	7	6	6	6	6	6	6	8	6	6	7	7	6	6	7	7	7	6	6	6	6	8	7	6	8	8	7	6	6	6
6	6	7	6	7	6	6	6	8	6	7	6	7	6	8	7	7	7	7	7	7	7	8	7	6	6	7	8	7	6	6	7	7	6	6	6	6	6	6	6	6	8	6	6	6	6	6	6	7	6
6	6	6	7	6	7	6	6	7	8	6	6	6	7	7	6	8	7	7	7	6	8	7	8	6	8	6	6	6	6	7	6	6	6	7	8	8	6	7	6	7	7	7	8	6	7	6	6	7	6
6	8	6	6	6	6	6	8	7	7	7	6	6	8	6	6	6	7	6	6	7	7	6	8	6	7	6	6	8	7	6	8	7	6	6	7	7	7	7	7	8	6	8	7	6	6	6	6	6	6
6	6	7	6	6	8	6	6	6	6	7	6	7	7	6	6	6	7	7	6	6	6	8	7	8	6	7	6	8	6	6	7	7	6	6	6	6	6	6	8	6	7	6	6	7	6	6	6	6	6
6	6	7	7	7	8	7	6	8	7	7	6	7	6	6	7	6	6	6	7	7	8	7	8	6	7	6	6	7	7	6	6	6	7	6	7	6	7	6	6	8	7	7	6	8	8	6	6	8	7
7	6	8	7	8	6	7	6	6	7	7	6	6	7	8	6	6	6	6	6	8	6	6	8	6	8	6	6	6	7	7	6	7	6	6	6	7	7	8	6	6	6	6	8	8	8	6	8	6	6
6	7	6	7	7	6	7	6	8	6	6	6	8	7	7	6	6	8	7	7	7	6	6	7	7	8	6	6	8	7	8	7	6	8	6	7	8	6	6	7	6	6	6	6	8	6	8	6	6	6
8	6	6	8	7	8	6	8	8	7	8	6	6	6	6	7	6	7	7	8	7	7	6	6	6	7	7	6	6	6	6	6	7	7	6	6	6	7	8	6	6	6	6	6	6	6	6	7	8	6
6	6	6	8	7	6	6	6	7	6	6	8	6	8	6	8	7	6	6	6	7	8	6	8	6	6	7	8	6	6	8	6	7	6	6	6	6	6	6	7	8	6	8	7	6	6	7	6	6	7
6	6	6	6	6	8	6	8	6	7	6	6	6	7	7	6	7	8	7	6	8	7	6	6	8	7	8	7	6	7	6	6	6	8	6	6	8	8	7	6	6	6	7	8	7	7	7	7	7	8
8	6	6	7	7	7	8	7	7	6	6	7	8	7	7	7	7	6	6	6	8	6	6	6	6	6	6	6	6	7	8	7	6	6	6	6	7	6	8	6	7	7	6	6	6	6	6	6	7	6
7	6	6	7	6	6	8	6	8	6	7	6	7	6	6	7	6	6	6	7	6	6	6	6	6	6	6	6	6	6	6	7	6	6	8	6	6	7	6	6	7	7	8	8	6	6	8	6	7	6
6	7	7	6	6	6	6	6	7	6	6	6	6	6	6	8	8	7	8	6	6	7	7	7	6	7	6	6	6	7	7	7	6	6	8	8	8	7	7	7	6	6	6	8	6	6	8	7	6	6
6	6	6	6	6	6	7	8	8	8	7	6	6	6	8	6	7	8	6	7	7	6	8	6	7	7	7	7	7	7	6	6	8	7	7	6	6	6	7	6	6	6	6	8	6	7	6	6	7	6
6	7	6	6	7	6	7	7	6	6	6	7	8	7	8	6	8	6	7	6	7	6	8	6	7	6	6	6	7	6	8	6	7	7	7	7	7	6	8	8	6	6	7	7	8	6	6	6	6	8
7	8	6	6	7	6	7	6	7	6	8	6	6	6	6	6	6	7	6	8	7	7	7	8	6	8	6	6	7	7	6	7	6	7	8	8	7	6	6	8	7	6	6	6	7	7	8	6	7	6
6	7	6	6	7	6	6	6	6	7	6	6	6	6	6	6	8	6	6	8	7	7	6	6	6	6	8	6	6	7	7	6	7	8	6	7	6	8	7	6	8	7	6	7	6	8	6	6	7	7
6	6	7	6	8	6	7	6	8	6	6	7	6	6	6	6	6	7	7	7	7	6	8	6	6	7	6	7	6	8	7	7	6	6	6	8	7	6	6	6	8	6	8	6	6	8	6	6	8	6
8	6	7	8	6	6	7	7	7	8	6	6	7	7	6	8	6	8	8	6	8	7	6	7	6	7	6	6	6	7	7	7	6	8	6	6	7	6	7	7	6	8	8	7	6	6	6	6	8	7
7	6	7	6	7	6	7	7	8	8	6	7	6	6	6	8	8	6	6	7	7	6	7	8	6	6	7	8	6	8	6	7	6	6	6	8	8	6	6	6	6	8	7	6	7	6	7	6	7	6
6	6	6	7	6	7	7	6	7	7	6	6	6	7	8	6	7	8	6	7	6	6	7	6	6	6	6	6	6	6	6	7	6	7	7	7	6	7	7	6	6	6	6	6	6	6	7	6	8	7
7	8	6	6	6	6	6	6	6	6	6	6	6	6	6	7	6	7	6	6	7	6	7	7	7	6	8	6	6	7	8	6	6	6	6	6	6	7	7	7	8	8	6	8	8	6	6	6	6	7
6	6	7	7	8	7	6	6	7	6	6	6	6	6	6	6	7	7	6	6	8	7	7	7	7	8	6	6	6	6	8	6	8	7	6	8	6	8	6	6	6	8	6	7	6	7	8	6	8	6
6	8	8	8	6	7	6	8	6	6	6	6	7	7	6	7	8	6	7	6	6	6	7	7	6	7	8	6	6	6	6	6	8	7	6	6	6	8	6	6	8	6	6	6	6	7	6	6	7	6
8	7	6	6	7	7	6	7	7	6	6	8	8	6	7	7	6	7	7	6	7	6	6	6	6	6	7	6	7	7	6	6	6	7	7	6	6	7	8	8	8	7	7	7	6	7	7	7	8	6
6	8	6	6	7	7	6	7	6	7	7	6	7	6	7	6	8	7	8	6	6	6	6	6	6	6	7	6	7	6	6	7	6	8	7	6	7	6	8	6	6	8	6	7	6	8	7	6	7	6
8	7	7	6	7	6	7	6	6	6	6	7	8	8	6	6	6	7	7	6	6	6	6	7	8	6	8	6	8	6	6	6	6	6	7	6	7	7	6	8	7	8	7	6	8	7	7	6	8	6
6	7	7	6	7	6	7	7	6	8	6	6	6	6	8	6	6	7	6	7	6	6	7	6	8	7	8	8	8	6	6	6	6	6	6	7	6	6	7	6	6	6	8	8	7	6	6	6	7	6
6	6	6	7	8	6	6	6	7	6	8	6	8	6	8	7	6	7	6	6	8	6	6	8	6	6	7	7	6	7	6	6	8	7	7	7	8	6	6	6	6	6	6	8	7	8	7	6	8	6
7	6	6	8	7	8	8	6	7	6	6	6	7	7	7	6	6	6	7	7	6	6	8	6	7	8	7	6	7	6	8	8	7	8	6	6	8	6	6	6	6	6	6	6	7	7	6	6	8	7
7	6	7	7	8	7	7	6	6	6	8	6	6	7	6	6	7	6	7	6	7	8	6	8	6	6	8	6	6	7	7	8	8	6	6	6	8	6	7	7	6	8	7	6	6	6	6	7	6	6
6	6	6	7	7	7	6	6	8	8	7	6	7	6	6	7	6	6	6	7	6	6	6	6	8	7	6	8	7	7	6	6	7	7	8	7	6	7	6	6	6	6	8	7	7	7	6	6	7	6
7	7	6	7	8	6	7	7	6	6	6	7	8	8	6	7	7	6	6	7	7	7	7	7	8	7	6	6	6	7	6	6	6	6	7	6	8	7	6	7	7	7	6	6	6	8	8	7	6	6
6	7	6	6	7	6	6	6	8	8	7	6	6	6	6	6	6	6	6	7	7	7	6	6	7	6	6	7	7	7	8	7	6	6	6	7	6	6	6	6	6	8	6	6	7	6	6	8	8	6
6	7	6	8	7	6	6	6	8	6	8	6	7	6	6	7	6	6	7	8	6	8	6	7	6	6	6	7	7	6	6	6	6	7	6	8	6	6	7	6	6	8	7	7	7	6	6	6	6	6
7	8	7	7	6	6	6	7	6	6	7	6	6	7	6	6	7	8	6	6	6	6	7	8	7	8	6	6	6	6	6	7	7	6	7	6	7	6	6	6	6	6	7	6	7	6	7	6	7	6
7	6	7	6	6	6	7	6	6	6	6	6	6	7	6	6	7	8	6	6	6	6	6	7	7	6	7	6	6	7	6	6	7	7	6	6	7	7	6	6	6	7	7	6	6	7	6	7	6	7
7	7	6	6	8	8	7	6	6	7	6	7	6	6	8	6	6	8	6	6	6	7	6	6	6	7	6	6	6	6	6	7	6	8	7	6	8	7	6	6	7	6	6	6	7	8	6	6	7	6
6	6	8	8	6	6	6	6	7	6	7	8	6	6	6	7	6	6	7	6	7	6	8	6	6	6	6	6	8	6	6	7	6	8	6	7	7	6	7	6	7	6	7	7	6	8	7	6	6	7
7	6	6	8	6	6	6	6	7	7	6	8	6	6	8	8	6	6	6	7	6	6	6	7	6	6	6	7	6	7	7	6	6	6	6	7	6	6	6	8	7	6	7	6	8	7	7	6	6	8
6	6	7	7	6	6	6	6	7	6	6	7	6	8	6	6	8	7	7	6	6	6	6	8	6	7	6	8	6	7	6	6	7	6	6	6	6	7	7	7	6	6	6	7	7	6	6	6	7	7
6	6	7	8	7	8	7	7	7	6	8	6	6	8	6	7	7	7	7	6	7	6	8	8	6	7	6	6	7	6	6	6	7	7	6	7	6	7	6	8	7	6	6	7	6	6	6	7	7	7
6	7	6	6	6	7	6	6	8	7	6	6	6	6	7	7	7	6	7	7	8	6	6	6	7	6	7	8	6	8	7	8	8	6	8	6	6	6	6	6	7	8	6	6	6	8	6	6	8	6
6	6	6	6	7	8	6	7	6	6	6	8	7	8	8	7	7	7	7	6	7	7	8	6	6	8	6	6	7	6	7	6	8	6	7	6	6	6	7	6	6	6	7	7	6	6	8	6	8	6
6	7	6	6	6	6	7	7	6	7	8	6	7	6	7	7	7	7	8	7	8	6	6	6	7	6	7	6	6	7	6	7	7	6	6	6	8	8	6	6	6	6	7	8	8	6	6	6	6	8
7	6	6	8	6	6	6	6	6	7	7	6	7	7	6	6	6	6	8	7	7	6	7	6	6	6	7	8	6	8	6	8	6	6	6	6	6	8	8	8	6	6	6	7	6	6	7	7	6	6
6	6	6	7	6	6	6	6	6	6	6	7	7	6	6	6	7	7	7	7	7	7	7	6	8	6	6	7	6	6	6	8	6	6	6	8	6	8	6	7	6	6	8	7	7	7	6	8	7	7
7	7	6	7	7	6	7	7	6	6	6	6	7	6	7	7	7	7	6	6	6	6	6	6	6	6	8	6	7	6	6	6	6	7	6	7	6	7	6	6	6	6	7	8	8	6	7	8	6	6
8	6	7	6	6	7	7	6	6	6	6	6	6	6	7	8	6	6	8	6	6	6	6	6	7	8	7	7	7	6	6	8	6	8	6	8	6	6	6	6	8	6	6	6	6	7	6	6	7	6
8	8	6	6	6	6	7	6	6	6	7	6	6	6	8	6	6	7	7	6	7	6	6	6	7	7	7	7	6	8	6	6	6	6	7	6	8	6	8	8	6	8	7	6	7	8	6	6	8	6
6	6	8	6	8	6	6	6	6	7	6	6	6	8	8	6	6	7	7	6	6	7	6	7	6	6	8	6	6	6	7	7	7	7	8	7	7	6	7	7	6	6	7	6	8	6	6	7	7	7
6	6	7	6	7	6	6	6	7	6	7	7	8	8	6	8	6	6	6	7	7	8	7	6	7	6	8	7	6	6	6	6	8	6	6	8	7	6	6	8	6	6	6	6	7	8	7	6	6	6
6	6	6	6	6	6	7	6	6	7	8	7	6	6	6	6	7	6	6	8	6	6	8	6	6	7	7	7	8	6	8	8	6	6	7	6	7	8	7	7	7	7	7	7	8	6	6	6	6	8
7	7	8	6	6	7	6	7	6	6	6	7	8	6	6	6	6	7	7	7	6	7	6	7	6	7	7	7	8	8	7	6	6	6	8	6	6	6	8	7	6	7	7	7	6	6	6	7	6	7
6	8	7	8	8	7	7	7	7	7	8	8	6	6	6	6	6	6	6	6	6	6	8	6	6	8	7	7	6	6	6	6	6	6	6	6	6	6	7	6	7	8	7	6	6	8	7	6	7	6
8	7	6	7	6	6	6	6	7	7	7	6	6	7	7	6	7	8	6	8	6	6	6	7	7	7	7	6	7	6	8	6	7	6	6	7	7	6	6	7	6	6	8	8	6	8	7	6	8	7
7	6	7	6	6	8	6	6	7	7	6	6	6	6	6	7	6	7	6	6	6	8	8	7	7	6	8	6	6	6	7	6	8	7	6	7	6	6	6	7	6	6	6	7	7	8	6	6	7	8
7	6	7	6	8	7	6	7	6	7	8	6	6	7	7	6	6	7	7	6	8	6	6	6	7	7	7	6	6	6	7	6	6	7	6	7	6	6	6	8	7	6	8	8	7	7	7	6	7	6
6	6	6	7	7	7	7	7	7	7	8	6	6	7	7	6	6	6	8	6	7	6	6	8	6	7	7	8	6	8	7	8	6	7	6	6	6	8	7	8	6	7	6	6	6	8	7	7	7	6
7	8	6	7	6	8	6	7	8	6	6	7	6	6	6	8	6	6	7	7	8	6	7	7	6	6	7	6	6	6	6	7	8	7	6	7	6	7	6	7	6	6	7	7	6	8	7	7	8	6
6	7	8	6	7	6	6	6	6	6	7	8	8	8	8	7	6	6	6	6	8	8	6	8	6	8	6	7	8	8	7	6	8	7	6	6	6	7	7	6	7	6	6	6	6	6	8	6	6	8
8	6	6	6	7	8	6	7	8	6	6	7	7	8	7	6	8	6	8	7	6	6	7	6	7	6	6	6	6	8	6	6	7	7	6	7	8	7	6	6	6	6	7	7	7	6	6	6	8	6
6	6	6	7	6	7	6	6	7	6	7	7	7	7	7	6	6	8	7	6	7	6	6	6	7	6	6	6	7	6	6	7	7	7	8	6	6	6	6	6	6	7	6	6	8	7	6	6	6	6
6	6	6	6	6	8	7	6	7	7	7	6	6	6	6	8	7	6	6	6	6	6	6	6	6	8	6	6	7	6	6	7	7	6	6	6	6	7	6	8	6	8	7	7	8	6	6	7	6	6
8	6	6	6	7	6	7	6	6	6	8	6	7	6	7	6	6	6	8	6	7	7	7	6	7	6	6	6	6	6	7	6	6	7	6	6	7	6	7	7	7	6	6	6	6	8	7	7	7	8
6	7	7	6	7	7	8	6	6	8	7	6	6	6	8	7	6	6	6	7	8	6	6	6	7	6	6	8	6	6	6	6	8	8	7	7	7	6	7	6	6	7	8	8	8	7	7	8	7	6
6	7	7	6	7	6	7	6	6	6	7	6	8	8	6	8	7	8	6	8	6	7	8	7	6	6	7	8	6	6	6	8	6	6	6	6	6	6	6	7	7	8	8	7	6	8	7	7	6	6
6	6	6	7	7	7	7	6	6	8	7	6	6	6	6	8	6	6	7	7	6	7	6	6	6	7	7	6	6	6	6	8	7	6	7	6	6	6	8	6	6	6	6	7	6	8	6	7	8	6
8	7	8	7	6	7	6	7	6	6	7	6	6	6	7	6	8	6	7	6	8	7	6	6	6	6	6	8	6	6	7	7	6	6	6	7	6	6	7	6	7	6	7	7	6	6	6	8	6	6
8	6	6	7	6	6	8	6	6	7	8	6	7	6	6	6	6	6	6	8	7	6	7	6	7	8	6	6	6	6	7	7	8	6	6	6	8	7	6	7	7	8	6	7	6	7	8	6	8	7
8	8	6	7	6	6	8	6	7	8	8	6	6	6	6	6	7	6	7	6	6	8	6	7	8	7	8	7	6	7	8	6	6	7	7	7	6	6	6	8	6	6	8	7	8	6	6	6	6	7
6	7	7	6	6	6	6	7	7	7	7	6	7	6	8	8	7	6	6	7	6	6	6	8	8	7	7	8	6	8	7	7	6	6	8	7	7	6	6	7	7	6	8	6	6	7	6	7	7	6
6	8	6	6	8	7	6	7	7	6	7	6	7	7	8	6	7	6	7	7	6	6	7	6	8	7	6	8	8	8	6	6	7	6	6	8	7	8	7	8	7	7	7	6	7	8	6	6	6	7
6	7	6	6	8	6	8	6	7	6	7	6	8	6	6	8	7	6	6	6	7	7	6	6	7	6	6	6	6	6	7	6	6	7	6	6	6	6	6	8	7	8	8	6	6	6	6	7	8	6
7	6	6	6	8	6	6	6	7	6	7	7	7	7	6	6	7	7	7	7	6	7	7	7	6	6	7	6	6	7	6	6	6	6	8	6	7	6	6	6	7	6	6	6	6	6	6	7	7	6
8	7	6	6	7	8	6	6	6	6	6	6	7	7	6	7	6	6	7	8	7	7	7	6	6	6	7	8	8	6	7	6	7	7	6	8	7	6	7	7	7	6	6	6	6	8	6	6	7	6
6	7	6	6	7	7	7	7	6	7	8	8	8	6	8	6	6	8	6	7	7	6	7	6	7	8	6	6	8	7	7	6	7	7	7	6	6	8	6	8	7	8	7	7	6	7	6	6	6	7
6	8	8	7	8	6	6	6	6	6	7	6	7	6	7	6	7	6	8	6	7	6	6	6	7	6	6	6	6	6	6	7	6	6	7	6	7	8	7	8	7	7	6	8	7	6	6	6	6	7
6	7	7	7	7	7	6	8	8	6	8	7	6	7	6	8	8	6	6	7	7	7	8	6	7	8	8	7	8	7	6	7	6	6	6	6	6	6	6	7	6	6	6	7	6	7	6	6	6	6
6	6	8	6	6	7	7	6	8	6	6	6	6	7	7	6	6	6	8	6	7	7	6	7	7	6	7	6	6	8	6	7	7	7	6	7	6	6	6	6	6	8	7	8	7	6	7	7	7	7
6	7	6	6	8	6	8	8	6	7	6	7	7	7	7	8	6	7	7	6	6	6	6	6	6	7	7	6	6	8	8	8	6	6	6	6	6	8	6	8	8	6	7	6	7	8	7	8	6	7
7	6	8	7	6	6	6	7	6	7	7	6	7	7	6	8	6	6	6	6	8	6	7	6	6	6	8	7	6	6	7	8	6	6	7	8	6	6	6	8	6	8	6	6	7	6	6	6	6	7
7	6	6	6	6	6	6	7	6	7	6	8	6	6	7	6	7	6	7	7	8	6	6	7	7	6	6	6	8	7	6	8	7	6	6	6	6	6	8	6	7	6	6	6	7	8	6	6	6	7
6	6	6	8	7	6	6	7	6	8	6	8	7	7	6	6	8	7	6	7	7	6	6	8	6	6	6	6	8	6	8	7	8	7	6	7	7	7	6	6	6	6	7	7	6	8	6	6	6	8
8	6	8	8	7	6	6	6	6	6	6	6	6	6	7	8	6	6	6	7	6	7	6	6	6	6	7	6	7	8	7	6	6	7	6	8	6	6	6	6	7	6	6	6	6	6	8	6	6	7
6	7	6	6	8	6	6	6	6	6	6	7	6	7	7	7	7	6	6	6	8	8	6	7	6	7	8	8	6	6	6	6	6	7	7	7	7	6	7	6	7	7	7	8	6	7	6	6	7	6
6	7	8	7	8	7	7	7	7	6	6	6	6	6	8	6	6	6	6	6	8	8	7	6	7	7	7	6	7	6	7	7	6	7	7	6	6	7	6	8	6	7	6	6	6	8	8	6	6	7
6	6	7	7	6	7	6	6	6	6	7	7	6	6	6	6	7	6	7	6	6	6	7	6	6	7	7	7	6	8	6	6	8	6	6	6	7	6	7	6	6	6	6	6	6	7	6	6	7	7
6	6	6	6	8	6	6	6	6	6	6	7	7	6	7	6	6	8	7	8	6	6	6	6	8	7	8	8	6	6	8	6	7	7	8	6	8	6	6	7	7	6	7	6	7	7	7	6	8	7
6	7	6	6	8	6	8	6	6	7	6	6	7	6	6	7	7	6	6	7	7	6	6	6	6	6	6	6	6	8	6	6	6	6	6	6	6	6	7	6	6	8	6	6	6	6	6	8	6	6
6	6	8	7	8	6	6	8	6	6	6	6	6	7	7	6	8	8	8	6	7	6	8	7	6	6	6	7	6	8	6	7	8	6	7	6	6	8	6	7	6	7	6	7	8	8	6	6	6	6
6	6	6	6	8	7	6	6	6	6	8	8	6	6	8	7	8	7	8	6	6	7	6	7	6	8	6	7	6	8	8	6	7	6	8	7	6	7	6	7	7	6	6	6	6	7	7	6	7	6
6	7	6	7	6	7	7	6	6	7	7	7	7	7	7	6	6	6	6	7	6	8	8	8	6	7	6	7	7	6	6	7	7	6	6	7	8	8	7	6	6	6	6	7	8	7	8	6	8	7
6	6	8	8	7	6	6	8	6	7	6	6	6	7	8	6	6	6	6	6	7	7	6	6	7	8	7	7	7	7	7	6	8	6	8	6	6	7	6	6	6	6	6	6	7	6	6	7	8	6
6	7	6	8	8	8	7	6	7	6	6	6	6	6	8	7	7	6	7	6	6	6	8	6	8	7	6	6	6	7	6	7	6	7	7	6	8	7	8	6	7	6	6	6	7	7	6	6	6	6
7	7	6	6	7	6	7	7	6	6	8	6	6	6	7	7	6	7	7	6	7	7	6	7	8	6	6	7	6	7	6	6	6	6	7	6	6	6	6	8	7	7	6	7	6	8	6	7	6	6
6	6	8	7	6	6	6	8	8	6	6	6	7	7	6	7	7	6	7	6	6	6	7	7	6	6	7	6	6	7	7	6	7	6	6	6	6	6	6	7	6	6	6	7	6	6	6	6	6	7
7	6	6	6	8	7	6	8	8	7	7	7	6	6	8	7	6	7	7	6	7	7	6	7	6	8	7	8	7	6	7	6	6	7	6	6	6	6	7	6	7	6	7	7	7	7	8	7	7	8
7	7	7	6	7	6	6	7	6	6	6	8	6	6	7	6	7	6	6	6	7	6	6	6	6	7	7	6	7	7	6	6	7	6	6	6	6	7	6	8	6	6	8	6	6	6	7	6	7	8
7	6	7	6	7	8	6	6	7	8	6	6	8	6	6	7	7	6	7	6	7	6	7	7	8	7	6	6	8	6	6	7	8	8	6	6	6	6	7	7	8	8	6	6	8	6	6	7	6	6
6	6	8	6	6	6	6	7	6	6	7	7	8	7	7	7	6	8	8	7	6	6	7	7	6	7	7	8	8	6	6	6	6	6	6	6	8	8	7	7	6	7	7	6	7	6	7	6	7	6
8	8	7	7	6	8	6	6	6	6	6	8	7	7	8	6	7	6	6	7	6	6	7	6	7	7	6	6	6	6	8	8	6	6	6	7	6	6	6	6	8	7	6	6	6	6	6	6	7	6
7	8	7	6	7	8	6	6	6	6	8	6	6	6	8	6	7	6	6	7	7	7	7	6	7	8	6	6	7	6	7	6	6	6	6	6	7	6	7	6	6	6	6	6	6	7	8	7	7	6
7	6	7	6	7	7	6	8	6	6	8	7	6	8	8	6	6	6	6	6	6	6	7	8	6	8	7	6	6	7	6	6	8	6	6	8	7	8	6	7	6	7	6	6	6	6	6	6	8	6
8	6	6	6	6	8	6	7	7	7	8	7	6	6	8	6	7	6	7	7	7	7	7	7	8	6	8	7	6	6	7	6	6	6	6	6	6	7	6	7	7	6	6	6	6	6	6	6	6	7
6	6	8	6	6	6	8	6	6	7	6	8	6	6	7	6	6	7	8	6	6	8	6	6	6	6	8	7	6	7	6	7	7	8	6	6	7	8	6	6	8	6	7	7	6	8	6	6	6	7
6	6	6	8	6	6	7	8	7	6	6	7	7	8	6	8	8	7	6	6	6	7	7	7	6	7	6	7	8	7	6	6	7	6	7	8	7	6	6	6	7	6	8	6	7	7	7	6	6	6
7	6	7	6	6	6	6	7	8	6	6	6	8	6	6	7	7	7	6	8	6	6	6	6	7	6	6	8	8	6	7	7	6	8	6	6	6	8	6	7	6	7	8	6	6	7	6	6	6	7
6	6	6	6	7	8	8	6	6	7	7	6	6	8	6	6	6	7	7	6	8	7	6	6	6	7	7	7	6	7	7	8	8	7	6	8	7	6	6	6	6	6	6	6	8	6	6	6	7	6
8	6	7	6	6	7	6	8	7	7	7	7	8	6	6	7	8	6	6	8	8	6	7	8	7	7	7	8	7	8	6	6	7	7	7	6	8	6	7	8	8	8	7	8	7	7	6	8	7	7
6	7	7	6	6	6	6	8	8	6	8	6	7	6	6	6	6	6	7	8	8	6	6	7	6	6	6	6	6	8	7	7	6	7	7	6	6	8	8	8	7	6	6	8	8	8	6	7	7	7
6	6	7	6	6	6	6	8	6	6	6	6	6	7	6	6	6	7	6	8	6	6	6	6	7	6	8	7	8	8	6	7	7	6	7	6	6	7	7	6	7	7	6	7	6	6	6	6	6	6
6	6	6	8	6	6	6	7	6	7	8	6	8	6	8	8	7	8	6	6	8	8	6	8	6	6	8	6	6	7	7	6	6	8	8	8	6	7	6	7	6	6	6	6	6	7	6	7	8	6
7	6	8	7	6	6	6	8	7	7	7	6	6	6	6	8	6	7	7	6	6	7	7	8	7	6	8	6	6	6	6	8	6	6	7	7	6	7	6	7	6	8	6	6	6	7	6	6	8	7
7	6	6	8	7	6	7	8	6	6	7	6	6	7	6	7	6	6	6	7	6	6	6	8	6	7	7	7	6	7	6	6	6	6	6	6	8	6	6	7	7	6	7	6	7	6	6	7	7	7
7	7	7	8	6	7	7	6	7	7	6	7	6	7	6	8	6	6	6	6	8	6	6	7	7	6	8	7	6	6	6	7	8	7	7	7	6	7	7	6	6	7	6	8	7	7	6	8	7	8
7	6	6	8	6	6	6	6	6	6	7	6	6	6	7	7	6	6	8	6	8	6	6	6	7	6	6	6	6	7	8	7	7	6	6	6	7	7	6	8	7	6	6	6	7	7	7	7	6	7
6	6	8	7	6	7	6	7	7	8	7	7	6	7	6	6	6	6	7	8	8	8	8	8	6	6	6	7	6	6	6	7	7	6	7	7	8	8	7	7	6	6	6	6	6	6	6	8	8	6
7	6	7	6	7	6	6	6	6	7	7	8	6	7	6	6	7	8	6	6	7	6	8	6	6	7	7	8	6	6	6	6	6	6	6	7	6	6	7	6	6	6	7	6	6	6	8	6	6	6
6	6	7	6	6	6	7	6	6	6	7	7	7	6	7	6	8	6	8	6	6	6	8	6	6	6	7	7	6	6	7	7	8	6	6	6	8	7	6	8	6	8	6	7	7	7	8	6	7	8
6	6	7	7	6	6	6	6	7	6	6	7	7	7	6	7	7	6	6	8	7	7	7	6	7	6	7	7	8	6	6	6	6	7	6	6	6	6	6	7	6	6	7	6	7	6	7	6	6	6
6	6	7	7	6	7	6	6	6	6	7	6	7	6	6	8	6	8	6	7	8	6	6	6	7	7	8	8	7	7	6	6	7	7	6	6	6	6	8	6	6	6	6	6	7	8	7	7	8	6
6	6	7	6	8	7	6	6	7	8	6	8	6	7	6	6	6	6	6	6	7	6	7	6	6	6	6	6	7	6	6	6	6	8	8	7	8	8	6	8	8	6	6	8	7	6	7	6	6	6
6	6	8	7	7	6	7	6	8	8	6	6	6	7	7	6	6	6	6	6	6	7	7	7	7	6	6	7	6	6	6	7	6	6	6	7	7	6	6	6	8	6	7	7	7	6	6	6	7	6
7	8	8	6	6	8	8	6	6	6	6	6	8	7	6	7	7	6	6	6	6	6	6	8	6	6	6	6	6	6	6	6	7	8	6	7	6	8	6	6	7	6	6	7	6	6	7	7	6	6
6	6	7	6	6	7	6	8	6	7	6	6	6	7	7	6	6	7	6	6	8	6	6	7	6	6	7	7	7	6	6	8	6	6	6	7	8	7	7	7	8	7	7	6	7	8	7	6	8	7
6	7	6	6	8	6	8	6	7	6	6	7	8	7	6	8	6	6	7	6	6	8	6	7	7	6	6	6	7	7	6	6	6	6	6	7	6	6	6	8	7	7	6	7	6	7	7	6	7	6
8	8	6	6	6	6	8	7	6	6	8	6	6	7	7	8	7	6	8	8	6	6	6	6	6	7	6	6	7	6	7	6	7	6	6	6	6	8	7	7	6	6	6	6	7	7	8	6	7	8
8	6	6	7	6	6	7	6	8	6	7	6	6	7	6	6	6	6	7	7	8	6	7	6	7	6	7	7	7	6	7	8	8	7	6	8	7	6	7	6	6	7	6	6	7	8	8	6	7	6
8	7	6	8	6	6	6	6	6	6	7	8	6	8	6	6	7	6	7	6	6	8	6	6	7	7	6	6	8	6	8	7	7	8	6	6	8	6	7	6	6	7	6	7	6	6	6	6	6	6
8	6	8	6	6	7	6	6	6	6	6	6	6	8	7	6	7	7	6	6	7	7	7	8	6	7	8	6	6	6	8	6	6	7	7	6	6	8	7	6	7	6	7	8	8	7	6	6	6	6
7	6	6	6	8	7	6	6	7	6	6	6	6	7	6	6	6	6	7	8	6	6	8	7	6	7	6	7	6	6	8	6	6	8	7	6	6	7	6	6	8	8	6	6	6	7	6	6	6	7
6	7	6	7	6	6	7	7	6	7	6	8	6	7	7	8	6	7	6	6	8	7	7	6	6	6	7	7	8	7	6	7	6	6	7	6	6	6	6	6	6	8	7	6	6	8	8	6	6	6
6	7	8	8	6	6	7	6	7	6	6	6	8	6	7	8	8	8	6	7	7	6	6	7	6	7	8	6	6	8	7	6	6	8	6	7	6	6	7	7	7	6	6	7	6	6	6	7	6	6
7	6	6	8	8	7	7	8	8	6	6	6	7	6	6	6	7	6	6	8	7	7	6	6	6	7	6	7	6	7	7	7	6	6	8	7	6	7	6	7	7	7	7	7	7	6	8	6	6	7
6	7	7	7	7	6	6	6	6	8	6	7	6	8	6	6	8	7	6	7	6	8	6	7	6	7	7	8	6	6	8	7	7	7	7	6	6	8	7	8	7	6	7	6	8	7	7	8	7	6
6	6	6	6	8	8	6	6	8	8	7	6	7	8	8	6	7	6	6	8	6	6	6	8	7	7	7	7	8	7	8	7	6	6	6	7	7	8	6	7	7	7	6	7	6	7	7	6	7	6
8	7	8	7	8	8	7	8	6	6	6	7	6	8	6	7	6	8	6	6	6	6	7	6	6	6	8	7	7	8	6	7	6	8	6	7	6	7	7	6	6	6	6	8	6	8	7	6	8	6
6	6	6	8	6	6	6	7	7	6	7	6	7	8	6	6	6	8	8	7	6	6	7	7	8	6	7	6	6	8	6	6	6	6	7	8	6	6	6	7	7	6	7	6	6	6	8	8	7	6
7	8	8	6	8	6	6	6	6	7	6	7	6	6	7	6	6	6	8	6	6	6	6	6	7	6	6	6	8	6	6	8	8	6	6	6	8	6	7	6	8	6	7	6	7	7	6	6	8	8
6	6	8	6	7	6	6	6	8	6	7	7	6	6	6	6	6	7	6	6	6	6	6	6	8	7	8	8	6	7	7	7	6	7	7	6	8	6	7	6	6	6	6	7	6	8	6	7	7	7
6	6	8	6	8	7	7	7	8	6	6	7	7	6	6	6	8	7	6	6	8	7	6	7	8	6	6	6	7	6	6	7	6	6	8	6	6	6	8	7	6	6	7	6	7	6	8	8	6	6
6	6	6	7	6	8	7	6	7	6	7	8	8	6	6	6	7	8	7	6	7	6	8	6	8	6	7	6	7	6	6	7	6	6	6	6	7	6	6	6	8	7	8	8	6	7	6	6	6	7
7	8	6	8	6	6	7	6	8	7	7	7	7	6	8	7	6	6	7	7	8	6	8	6	8	8	7	6	8	7	6	6	6	6	6	7	6	6	6	7	6	8	7	8	6	7	6	8	6	6
6	7	6	8	6	7	6	6	8	6	7	6	8	6	8	6	7	8	6	7	7	6	7	8	6	6	6	6	6	8	6	7	6	7	6	8	6	7	6	7	6	7	6	6	6	6	8	7	6	8
6	7	7	7	7	7	6	8	6	6	6	6	6	6	7	7	6	6	7	7	8	7	6	7	7	8	8	8	6	6	6	7	7	7	8	7	6	7	6	7	7	8	8	6	6	8	7	7	7	7
7	6	6	6	7	6	6	6	6	8	6	6	6	6	6	6	8	7	6	8	8	7	6	8	6	7	6	7	6	6	8	6	7	8	7	8	8	6	7	8	7	6	8	6	7	6	7	6	7	7
6	7	7	7	6	6	7	8	6	7	6	7	6	6	6	6	7	8	6	6	7	7	8	7	6	6	8	8	8	7	8	7	6	8	6	7	7	6	8	8	8	7	6	6	7	6	8	6	6	6
7	6	6	6	6	6	7	7	6	6	7	6	6	6	6	6	8	6	6	6	6	6	6	6	8	6	8	6	6	6	7	6	8	6	7	7	6	6	8	7	8	8	6	6	8	6	6	7	8	6
6	6	7	7	7	8	8	8	6	8	6	6	8	7	6	6	6	7	7	6	6	7	6	6	6	6	7	8	8	6	7	6	8	8	6	8	6	7	7	7	6	8	6	6	8	6	8	8	8	7
6	6	6	6	7	6	6	6	8	6	6	7	7	8	7	6	6	8	8	7	7	6	7	8	6	8	7	8	6	6	6	6	7	8	6	6	6	6	6	6	7	8	7	7	6	6	8	6	6	7
8	6	7	7	7	6	7	6	8	8	7	6	6	8	8	6	7	6	6	6	8	8	7	7	7	6	7	6	7	6	6	6	8	6	6	7	6	8	6	8	8	6	6	6	7	6	7	8	7	8
6	6	6	6	6	6	6	7	8	8	6	6	7	6	7	8	6	6	8	6	6	8	6	7	6	6	8	6	6	6	6	7	6	7	6	8	7	6	6	7	6	6	6	7	6	6	7	6	7	6
6	6	6	8	6	6	7	6	7	8	7	6	6	6	6	6	6	6	7	7	6	6	6	6	6	8	8	6	6	6	6	7	7	6	6	6	6	8	8	6	6	6	7	6	6	7	7	7	7	8
7	6	6	8	6	6	6	8	6	8	7	6	6	8	6	7	6	6	6	6	6	7	6	8	7	8	7	8	7	7	6	8	6	6	6	6	7	7	6	6	8	6	7	6	6	6	6	6	8	6
8	7	7	7	7	6	7	7	6	6	6	6	6	6	6	7	6	8	6	6	7	8	6	7	8	8	6	7	6	6	7	6	6	8	7	6	7	7	6	6	7	7	7	6	7	8	6	7	6	7
6	6	8	6	6	6	6	6	6	6	6	6	8	6	6	8	6	8	6	6	6	6	8	7	7	7	6	6	7	8	8	6	6	8	8	7	6	6	7	6	6	6	6	6	6	8	6	7	7	6
7	8	6	6	7	8	7	6	7	6	6	6	7	6	7	8	6	7	6	8	6	6	6	6	8	7	7	6	6	6	6	6	6	7	7	6	6	7	8	6	6	7	8	6	8	8	6	6	6	6
6	6	6	6	6	7	6	6	6	8	7	7	6	7	8	6	6	6	7	6	7	6	6	6	6	7	8	6	6	6	6	7	6	8	7	6	6	6	6	7	6	6	6	7	6	7	6	7	8	6
6	6	7	8	6	8	6	6	8	6	7	6	7	8	6	8	6	8	6	6	6	7	7	6	6	7	8	6	8	6	6	6	6	6	6	6	7	6	8	7	7	8	7	6	6	6	6	6	8	7
8	7	7	6	8	7	6	6	6	6	6	7	6	7	8	6	6	6	6	7	7	6	6	8	7	6	6	7	8	7	6	7	6	6	7	6	6	6	6	6	6	6	6	6	8	7	6	6	7	7
7	8	8	6	6	7	6	6	6	7	7	6	6	6	6	6	7	6	6	7	8	6	6	6	6	6	8	6	8	8	8	6	6	6	7	7	7	7	7	8	6	7	6	7	6	6	8	6	8	7
6	7	6	6	6	6	7	6	8	6	7	6	6	6	6	7	6	8	6	6	8	6	6	6	6	6	7	6	6	8	6	6	6	8	7	6	6	7	7	7	7	8	8	8	7	6	6	6	6	6
7	8	6	6	6	7	7	6	8	8	8	7	8	6	8	7	7	6	8	6	7	6	6	6	6	8	7	7	6	6	6	6	8	7	7	6	6	7	7	6	6	8	7	6	7	6	8	7	6	6
6	8	6	6	6	7	7	6	7	6	6	6	7	6	7	8	6	7	8	6	6	6	8	6	6	8	6	7	7	6	7	8	7	7	6	6	6	6	8	6	6	8	8	8	7	6	6	7	6	6
7	6	6	6	7	6	6	6	6	7	6	8	6	6	7	7	6	6	6	7	6	8	6	7	6	7	6	8	6	7	7	6	7	6	6	8	6	6	8	7	6	7	6	8	6	7	7	8	6	7
8	7	8	7	6	6	6	6	6	6	6	6	7	8	6	7	8	6	7	6	6	6	7	6	7	7	6	6	8	6	7	7	8	7	6	7	8	8	6	7	6	6	6	6	7	6	7	6	6	6
6	8	8	6	6	8	7	7	6	6	6	7	6	6	6	7	6	6	6	6	7	7	6	7	7	7	8	6	6	8	6	6	6	6	7	8	7	6	6	6	7	6	7	6	7	6	6	7	7	8
6	6	6	7	7	7	6	6	7	7	8	7	6	6	7	7	7	6	8	6	6	6	6	8	6	6	7	6	6	6	6	7	6	7	6	7	6	7	6	6	6	7	6	7	7	7	6	6	6	8
6	8	6	6	6	6	6	6	6	6	8	6	6	7	6	6	7	7	7	6	8	6	6	7	6	6	6	7	7	6	6	7	6	7	8	7	6	6	6	6	6	6	8	8	7	8	6	6	7	7
7	7	7	8	7	7	6	8	6	6	6	7	7	6	8	7	6	7	7	6	6	8	8	6	6	6	8	8	8	6	6	6	7	6	6	6	6	7	8	6	7	8	7	6	6	6	6	8	6	7
6	7	6	6	6	8	6	6	6	7	8	7	7	6	8	7	7	8	6	6	7	8	6	6	8	6	7	7	6	7	8	6	7	6	6	7	6	6	6	8	7	6	7	7	7	8	6	6	6	8
7	6	7	7	7	6	6	6	6	6	6	7	8	6	6	7	7	6	6	6	7	6	8	6	6	6	7	7	6	8	8	6	6	6	8	6	7	7	6	6	8	7	7	7	7	6	6	7	8	8
8	6	7	6	6	6	7	7	6	6	8	6	8	6	6	6	6	6	7	6	6	8	6	6	6	6	6	8	7	8	7	6	6	7	7	6	6	6	6	8	7	6	6	8	6	7	7	6	7	6
6	6	7	7	7	6	6	7	7	7	8	6	6	7	6	6	7	6	6	7	7	8	8	7	6	7	7	8	8	8	6	7	8	6	6	7	6	7	6	6	7	7	7	8	8	8	7	6	7	6
6	6	7	6	6	6	7	8	6	6	7	7	7	6	7	6	7	6	7	8	8	6	8	7	7	6	7	6	6	7	6	6	6	8	7	8	6	8	7	6	6	8	6	7	6	6	8	8	7	6
8	7	6	7	8	6	6	6	7	7	8	6	6	6	8	6	6	7	6	6	6	7	6	6	7	6	7	6	8	6	8	7	8	6	7	6	6	8	6	8	6	7	8	6	7	7	8	6	7	6
7	7	6	7	8	8	7	6	6	7	8	6	7	7	7	7	6	7	7	6	8	6	6	7	7	6	7	6	6	7	6	6	6	8	6	6	6	6	6	6	8	6	8	7	8	7	6	6	7	7
7	6	6	8	7	7	6	7	7	7	6	7	8	6	8	6	6	8	7	6	6	6	6	6	6	6	7	6	6	6	8	8	6	8	6	7	6	6	6	7	6	6	7	8	8	6	6	8	6	6
7	6	7	6	6	6	7	8	6	6	6	6	7	8	8	6	8	7	8	7	7	6	6	6	8	6	6	6	6	6	6	6	6	6	6	6	8	6	6	6	6	6	7	6	8	6	7	6	7	6
6	7	8	6	6	6	7	7	6	7	6	6	8	7	6	8	6	7	6	8	6	7	8	8	7	6	6	6	7	6	8	6	6	6	7	7	7	7	6	6	6	6	8	7	7	7	7	6	6	6
6	6	8	6	6	7	6	6	6	6	6	6	7	7	8	6	6	8	7	7	6	6	6	6	8	6	6	6	6	6	6	8	6	6	6	8	6	7	6	6	6	6	8	6	6	6	8	7	6	7
7	6	8	7	8	6	7	6	6	6	6	6	8	6	6	6	6	7	7	7	7	6	6	6	8	6	7	7	8	6	6	6	8	6	6	7	6	7	6	8	6	8	6	6	6	7	8	6	8	6
7	6	6	6	8	8	6	8	6	6	7	8	6	6	6	7	7	6	8	6	8	6	6	6	6	6	6	7	6	6	8	6	7	8	6	7	6	6	8	6	7	7	7	6	6	6	8	6	7	7
8	7	7	8	6	7	8	7	7	6	6	8	7	7	6	6	6	6	7	7	7	7	6	8	8	7	6	6	6	8	8	8	6	8	7	6	6	6	7	8	8	6	6	6	6	8	6	7	6	6
6	6	6	6	7	7	6	6	6	6	6	6	6	6	6	6	6	7	6	7	8	6	8	6	8	6	6	6	6	6	8	6	7	6	6	7	8	7	6	6	6	6	6	6	8	7	7	6	8	6
7	6	7	6	7	7	7	6	7	7	6	7	6	6	7	6	6	6	6	6	6	6	8	6	6	7	8	7	6	8	6	6	6	6	6	6	6	7	6	6	7	7	7	6	7	6	7	8	6	6
7	6	7	6	6	7	7	6	8	7	8	6	6	7	7	7	8	8	6	7	6	7	6	7	6	8	7	6	7	7	6	6	6	6	6	7	7	6	8	7	6	8	8	6	8	6	6	6	6	7
6	6	6	7	8	6	6	6	6	6	6	6	6	6	8	7	7	7	7	6	7	8	7	8	7	6	6	6	7	6	6	6	7	7	7	6	8	8	6	7	6	6	8	6	6	6	6	8	6	6
6	7	7	8	6	6	8	7	8	6	6	7	6	6	6	6	7	6	6	7	6	6	6	7	6	6	6	6	7	6	6	6	6	6	6	8	6	8	6	6	8	8	6	7	7	7	8	8	6	6
6	6	6	6	6	7	6	7	6	6	7	6	8	6	6	6	7	7	7	8	6	7	7	7	6	8	6	6	6	8	7	6	6	7	6	6	6	8	6	7	7	6	7	7	7	7	6	7	7	7
6	6	6	6	6	8	6	6	7	7	6	7	8	7	7	6	6	7	8	8	7	6	7	7	6	6	6	6	6	7	6	6	7	6	6	8	7	6	6	7	7	6	6	8	7	6	6	6	6	8
7	8	6	6	6	6	7	6	6	8	6	7	6	6	6	6	6	7	6	7	7	7	6	6	8	6	6	7	7	7	7	6	6	6	6	6	7	6	7	7	6	6	7	6	6	6	6	6	7	7
8	6	8	7	6	6	6	6	6	6	6	7	7	6	6	7	6	6	7	6	6	7	6	7	6	8	6	8	7	6	6	7	6	6	7	6	6	8	6	7	8	7	6	8	6	6	7	6	6	7
7	8	6	6	6	7	7	8	8	6	7	6	7	6	7	7	6	6	6	7	6	6	8	7	8	7	8	6	7	6	6	6	6	6	7	6	7	8	6	6	6	7	7	6	7	7	8	7	7	7
6	6	7	8	6	8	7	6	6	6	6	6	6	7	7	6	6	7	7	6	7	7	7	6	6	7	6	7	6	6	7	6	6	6	7	6	8	6	7	6	6	6	7	7	8	7	6	7	6	6
7	7	7	6	6	7	6	6	6	7	6	6	6	6	7	6	6	6	6	7	6	6	7	6	6	6	6	6	7	6	7	6	6	6	6	8	7	6	6	6	7	8	8	6	6	7	6	7	7	6
6	6	6	6	6	6	7	8	8	6	8	6	6	7	6	6	6	7	6	6	6	7	6	6	6	6	7	6	6	7	6	6	6	6	7	7	6	6	7	8	8	6	6	7	7	7	8	8	7	6
6	6	7	7	6	6	8	6	8	6	8	7	6	7	8	6	7	7	8	6	7	8	8	6	6	8	6	6	7	6	6	7	7	7	6	6	6	8	7	8	6	7	6	7	7	7	7	6	7	6
7	6	6	6	8	8	7	6	6	6	6	7	6	6	7	6	6	7	6	6	6	6	8	6	6	7	7	8	6	6	6	7	6	7	6	6	7	6	8	7	6	6	6	8	7	7	6	6	6	7
6	6	7	7	7	7	6	7	6	6	6	6	6	7	6	6	6	6	6	7	6	6	6	7	7	7	7	6	7	8	6	7	6	7	7	6	6	6	7	7	8	8	8	7	7	8	6	6	8	7
6	6	7	7	6	6	6	6	7	6	6	7	6	7	7	6	6	8	6	6	6	6	6	7	8	7	8	6	8	7	8	6	7	6	6	8	6	6	6	6	7	8	8	6	6	7	7	7	6	6
7	8	7	7	6	6	8	6	8	6	6	8	6	6	6	6	6	6	8	6	6	7	8	7	7	6	6	7	6	6	6	6	7	8	6	6	6	6	7	6	7	8	6	8	7	7	6	6	6	6
7	7	7	7	6	6	6	7	6	6	6	8	6	7	6	6	6	6	7	6	7	6	8	6	6	6	6	8	7	7	6	6	8	6	8	6	6	6	6	6	7	7	6	7	7	6	6	7	6	6
7	6	8	8	8	7	6	6	7	6	7	7	6	8	7	6	6	7	6	7	6	6	6	8	6	7	7	6	7	6	7	6	7	7	6	7	6	6	7	6	6	6	7	7	6	6	6	6	6	6
7	6	6	6	6	8	6	6	6	7	6	8	8	6	6	7	6	7	6	7	7	7	6	6	7	6	7	7	6	6	8	6	6	6	6	6	6	6	8	6	7	6	6	6	6	6	6	6	7	6
7	7	6	6	6	7	6	6	6	7	6	7	6	6	6	6	6	8	6	6	7	6	6	6	8	7	6	6	6	6	6	7	7	6	6	8	7	6	6	6	7	6	8	7	8	6	7	6	7	7
8	8	6	8	6	6	6	6	7	7	6	6	6	6	7	6	8	6	6	8	6	7	8	7	6	6	6	7	6	6	6	8	8	6	6	7	6	8	7	7	8	7	8	6	7	6	6	6	6	6
7	6	6	6	7	6	6	6	6	7	6	6	6	7	7	7	6	6	7	7	8	7	6	6	6	7	6	6	7	7	7	6	7	7	7	8	8	6	6	6	6	7	6	8	7	7	6	6	6	6
6	6	7	7	6	7	6	7	8	6	6	6	7	8	6	7	6	6	6	7	8	6	7	6	7	7	8	6	7	8	6	6	7	7	8	7	6	6	6	8	7	6	6	7	6	8	7	6	8	6
6	6	8	6	6	6	6	6	6	6	7	6	6	7	7	8	8	8	6	8	7	6	6	6	6	6	7	7	6	7	7	7	6	6	8	6	7	8	8	6	6	6	6	7	6	7	6	6	7	8
6	7	6	6	8	6	6	7	7	7	6	6	7	6	7	6	6	8	7	6	6	6	7	7	6	6	7	6	7	6	6	7	6	8	6	7	7	8	6	6	8	6	7	6	7	7	7	8	6	6
6	6	7	6	6	6	6	6	6	7	6	8	7	6	6	7	7	6	6	6	8	7	7	6	6	8	6	6	7	8	8	7	7	6	6	6	7	8	6	8	7	6	6	6	7	6	6	6	6	6
6	6	8	8	6	8	7	6	8	7	8	6	7	7	6	7	7	6	7	6	6	7	6	6	6	6	6	6	6	7	6	7	6	6	6	8	7	8	6	7	6	6	7	7	6	6	8	6	7	8
6	8	6	6	8	6	6	7	8	6	8	6	7	7	6	8	6	6	6	6	7	6	6	6	7	7	8	6	8	6	7	7	7	7	7	6	7	7	8	8	8	6	6	8	6	6	6	6	6	7
6	6	6	6	7	7	6	6	8	6	8	8	7	6	8	6	7	7	8	6	6	8	8	6	6	8	7	7	7	8	6	7	6	8	6	7	7	7	8	6	6	6	7	6	7	6	6	8	6	6
6	6	7	6	6	7	6	7	6	6	6	6	8	7	6	6	6	6	7	6	7	7	6	7	8	6	6	7	6	6	6	7	6	6	6	6	6	6	7	6	6	6	8	6	6	6	8	6	6	6
6	6	6	6	6	6	6	6	8	6	7	6	7	7	6	6	6	8	6	6	6	6	7	7	7	8	6	8	7	7	6	6	6	7	7	6	6	7	7	7	7	6	6	7	6	6	6	7	8	8
6	6	6	6	6	6	7	6	6	8	6	6	6	7	7	6	6	6	7	7	8	6	7	6	6	6	7	7	6	8	7	8	6	7	6	6	6	7	6	6	8	6	7	7	7	7	8	7	6	7
6	6	7	7	6	6	8	6	6	6	7	6	8	8	7	6	7	6	6	7	6	7	6	7	8	6	7	7	7	6	6	6	7	6	8	6	7	6	6	6	7	8	6	7	7	6	6	7	6	7
6	8	6	8	7	6	6	6	7	6	6	8	6	8	7	7	7	6	8	6	6	6	6	6	8	7	7	6	6	6	6	7	7	6	6	8	6	6	8	6	7	6	6	7	7	6	6	8	8	6
6	6	6	8	6	7	7	6	6	7	8	6	7	7	8	8	6	7	8	6	6	7	8	6	7	6	7	6	7	6	6	8	7	8	6	6	8	8	6	7	8	6	7	7	6	6	8	6	6	6
6	8	6	8	6	6	6	6	8	7	7	6	6	6	6	6	7	6	7	7	6	7	8	6	6	7	6	8	7	7	6	7	7	7	8	7	7	6	8	6	7	6	6	6	6	7	7	7	6	6
7	7	8	8	6	6	6	6	6	6	7	7	8	7	7	6	6	6	8	7	6	8	6	6	6	8	8	7	6	8	6	7	6	8	6	8	7	6	8	7	6	7	7	6	6	7	6	7	7	6
8	6	7	6	7	6	7	6	6	7	6	7	8	7	6	8	6	6	6	6	7	7	6	8	8	6	6	6	6	8	8	8	6	6	6	6	8	6	6	6	6	6	7	8	7	6	8	7	8	7
6	7	6	7	7	7	8	8	6	7	6	8	7	8	6	6	6	6	6	6	6	7	6	6	6	8	7	6	6	6	8	6	6	6	7	7	6	6	6	7	6	8	6	7	6	6	6	7	8	6
6	6	8	6	6	6	6	7	6	8	6	6	6	6	6	6	7	6	6	6	7	7	6	6	7	7	7	8	6	7	8	6	6	7	8	6	7	6	6	7	7	8	6	6	8	6	6	8	6	7
6	6	8	6	6	7	7	8	6	6	7	6	8	7	8	8	6	7	7	8	6	7	6	6	6	7	6	7	6	6	7	7	7	7	6	6	8	6	7	7	8	6	8	6	7	6	6	7	6	6
6	6	6	6	7	7	6	6	6	7	6	7	8	6	6	7	7	6	6	6	6	6	7	6	6	7	6	6	6	6	6	7	6	6	7	6	7	6	8	6	7	7	8	7	6	7	6	6	6	7
6	6	6	8	8	6	6	7	6	6	7	7	6	6	6	6	6	6	7	6	6	6	7	7	6	6	6	6	8	6	6	6	6	7	6	8	6	6	8	6	7	6	6	7	8	6	6	7	7	7
7	7	6	7	6	8	7	6	7	6	7	6	7	6	7	7	8	6	7	6	8	6	7	6	8	6	6	6	6	6	7	6	6	7	6	6	6	6	6	7	7	8	6	7	6	6	6	6	6	7
6	6	6	6	6	6	6	6	6	7	7	7	6	8	7	6	7	6	7	7	6	8	6	6	6	8	6	6	8	6	7	8	8	7	7	6	6	6	6	8	8	6	6	6	8	8	6	7	6	6
6	7	6	8	8	7	7	7	6	8	7	6	8	8	6	8	7	6	7	6	8	6	6	6	6	6	6	6	7	7	6	6	6	8	6	7	7	7	7	7	6	7	8	7	7	7	6	6	6	6
7	6	6	6	6	7	6	6	8	6	8	6	8	8	6	6	8	6	6	7	8	6	6	6	7	6	6	7	6	6	7	7	6	7	8	6	6	7	8	6	7	6	7	6	7	6	6	6	7	6
6	7	6	7	6	8	7	7	7	7	7	7	6	6	7	8	7	6	6	6	6	6	6	7	6	6	6	7	6	7	6	6	6	8	6	6	6	7	6	6	6	6	7	8	6	7	8	7	7	7
6	7	6	6	7	7	6	6	6	7	6	6	6	7	7	6	6	6	6	7	6	6	6	7	6	7	6	7	6	8	6	8	6	6	8	7	6	8	7	6	7	6	8	6	6	7	6	6	6	6
7	7	7	6	7	6	6	6	7	7	8	7	7	6	6	6	8	7	6	8	6	7	6	8	7	8	6	6	7	6	7	7	6	7	6	7	6	6	7	6	7	8	7	7	6	8	6	8	6	6
6	7	8	8	6	7	6	6	6	6	7	6	6	6	6	6	6	6	6	7	8	6	6	7	6	7	8	6	8	8	6	6	6	6	7	6	8	6	6	8	7	6	6	6	8	6	6	7	8	8
6	7	6	8	8	6	8	7	6	6	6	6	6	6	6	6	6	8	6	7	6	8	6	7	6	6	7	6	7	6	7	7	6	6	6	7	8	6	6	6	8	6	6	7	8	6	7	7	8	6
7	8	7	6	6	6	6	6	8	6	7	7	6	6	7	6	6	7	6	6	6	7	6	6	6	8	6	6	6	6	6	8	8	6	7	8	6	7	6	8	6	8	6	8	6	8	6	8	7	7
[truncated: 5,000 more columns]
