# Supplementary material for: Structural insights into the mechanism of GTP initiation of microtubule assembly
Source: Nat Commun. 2023 Sep 25;14:5980. doi: 10.1038/s41467-023-41615-w (PMC10519996; doi:10.1038/s41467-023-41615-w)
Supplement: Supplementary file 11 — Source Data [file 41467_2023_41615_MOESM11_ESM.zip › Source file/BootStrap_generate_data/txt_bs_RB_GDP.txt]

-22	-20	-20	-44	-22	-22	-22	-20	-20	-20	-20	-44	-22	-20	-22	-22	-22	-20	-22	-22	-22	-22	-20	-22	-20	-22	-22	-44	-22	-22	-22	-22	-20	-20	-20	-20	-22	-22	-20	-22	-22	-22	-22	-22	-20	-22	-44	-20	-22	-20
-44	-22	-22	-22	-44	-22	-44	-22	-22	-20	-22	-44	-20	-20	-44	-20	-22	-22	-20	-20	-20	-44	-22	-20	-22	-20	-20	-44	-22	-22	-22	-22	-22	-20	-44	-20	-22	-22	-22	-20	-22	-22	-20	-22	-20	-44	-20	-22	-22	-22
-20	-44	-20	-20	-22	-20	-22	-44	-22	-44	-20	-20	-20	-22	-20	-20	-22	-20	-20	-22	-22	-22	-20	-22	-20	-20	-20	-20	-20	-20	-20	-20	-22	-20	-22	-22	-20	-20	-22	-22	-20	-20	-20	-20	-22	-20	-44	-20	-22	-44
-44	-22	-20	-20	-22	-22	-22	-22	-20	-20	-20	-22	-20	-20	-22	-20	-20	-20	-44	-20	-20	-22	-22	-20	-22	-20	-22	-20	-22	-22	-44	-20	-22	-22	-22	-22	-22	-22	-22	-20	-20	-44	-22	-20	-22	-22	-20	-20	-20	-22
-22	-22	-20	-20	-44	-20	-22	-44	-22	-20	-20	-20	-22	-22	-22	-22	-22	-20	-44	-22	-22	-22	-22	-44	-20	-44	-22	-22	-20	-20	-20	-20	-20	-20	-20	-22	-20	-22	-22	-20	-20	-22	-44	-20	-20	-44	-20	-22	-20	-22
-20	-20	-22	-22	-22	-44	-22	-44	-20	-22	-44	-20	-20	-22	-22	-44	-44	-22	-20	-44	-20	-22	-44	-44	-20	-20	-44	-22	-20	-20	-20	-20	-20	-44	-20	-44	-20	-20	-20	-22	-22	-44	-44	-20	-22	-20	-22	-22	-20	-22
-20	-44	-22	-22	-20	-44	-20	-20	-22	-22	-20	-20	-22	-20	-44	-20	-44	-22	-20	-22	-20	-20	-22	-22	-22	-20	-44	-20	-22	-22	-20	-20	-20	-22	-44	-20	-20	-44	-44	-22	-20	-20	-22	-20	-44	-20	-22	-22	-22	-22
-22	-22	-22	-22	-44	-22	-22	-20	-20	-44	-22	-20	-22	-20	-22	-20	-44	-44	-22	-44	-20	-20	-20	-20	-20	-22	-22	-22	-22	-44	-20	-20	-20	-20	-22	-20	-20	-20	-22	-20	-22	-20	-20	-22	-22	-44	-22	-20	-20	-20
-44	-22	-22	-22	-20	-22	-20	-22	-22	-44	-22	-20	-20	-22	-44	-22	-44	-44	-20	-20	-22	-20	-20	-22	-22	-20	-20	-20	-22	-20	-20	-22	-22	-20	-20	-22	-22	-20	-20	-22	-20	-22	-22	-20	-20	-22	-20	-20	-22	-20
-44	-20	-20	-22	-22	-44	-20	-20	-20	-20	-22	-20	-22	-20	-20	-44	-22	-22	-44	-20	-22	-22	-20	-20	-22	-22	-22	-20	-20	-20	-44	-22	-44	-22	-22	-20	-20	-22	-22	-22	-20	-20	-20	-22	-20	-22	-44	-22	-22	-20
-20	-22	-44	-22	-22	-20	-44	-44	-22	-22	-20	-20	-20	-22	-20	-44	-20	-44	-22	-22	-20	-20	-44	-22	-44	-22	-22	-44	-20	-22	-20	-20	-22	-22	-22	-22	-22	-20	-44	-22	-20	-20	-22	-22	-22	-22	-20	-20	-44	-20
-44	-22	-22	-20	-22	-22	-20	-44	-44	-22	-22	-22	-22	-22	-20	-22	-44	-22	-22	-44	-20	-22	-20	-20	-20	-22	-22	-22	-22	-44	-20	-20	-20	-20	-22	-22	-44	-20	-22	-22	-22	-22	-22	-20	-22	-44	-20	-20	-20	-22
-44	-20	-22	-22	-20	-22	-22	-20	-20	-22	-22	-44	-22	-22	-20	-44	-22	-20	-20	-22	-20	-20	-20	-22	-22	-20	-22	-20	-20	-22	-20	-22	-22	-20	-20	-20	-20	-20	-20	-20	-20	-22	-22	-22	-44	-20	-22	-20	-22	-22
-22	-22	-22	-20	-20	-22	-20	-20	-20	-20	-20	-20	-22	-20	-22	-20	-22	-20	-20	-20	-44	-20	-20	-20	-20	-20	-22	-22	-20	-20	-20	-20	-20	-20	-20	-22	-22	-22	-22	-20	-20	-22	-22	-22	-22	-22	-20	-44	-20	-22
-22	-20	-22	-20	-20	-20	-22	-22	-22	-20	-22	-20	-20	-44	-20	-20	-20	-22	-22	-22	-20	-44	-44	-22	-44	-20	-44	-20	-20	-22	-44	-22	-22	-44	-20	-22	-20	-44	-20	-22	-22	-20	-20	-22	-22	-22	-22	-22	-20	-22
-20	-22	-20	-22	-22	-20	-44	-22	-20	-20	-22	-22	-20	-20	-44	-22	-22	-22	-22	-22	-22	-22	-20	-20	-22	-22	-20	-20	-22	-22	-22	-22	-20	-22	-22	-20	-20	-20	-20	-20	-20	-20	-22	-22	-22	-20	-20	-20	-22	-20
-20	-20	-22	-22	-22	-20	-20	-22	-22	-22	-22	-22	-20	-22	-22	-22	-22	-20	-22	-20	-22	-44	-22	-22	-44	-20	-22	-20	-20	-20	-22	-20	-20	-44	-20	-20	-22	-20	-44	-22	-20	-22	-22	-20	-22	-22	-22	-20	-20	-20
-44	-20	-22	-20	-22	-20	-44	-22	-44	-20	-22	-22	-22	-20	-22	-20	-22	-22	-20	-20	-22	-22	-20	-22	-20	-20	-20	-22	-20	-20	-22	-44	-20	-20	-44	-20	-44	-22	-22	-20	-44	-44	-20	-20	-22	-20	-20	-22	-22	-22
-22	-20	-44	-20	-20	-20	-20	-20	-22	-22	-22	-22	-22	-22	-20	-22	-22	-20	-22	-20	-20	-22	-22	-22	-20	-20	-22	-20	-44	-44	-20	-22	-20	-44	-22	-20	-20	-20	-20	-22	-20	-20	-20	-20	-20	-22	-22	-22	-20	-22
-44	-20	-22	-22	-22	-22	-20	-22	-20	-20	-22	-20	-22	-20	-20	-22	-22	-20	-20	-20	-22	-22	-22	-22	-20	-22	-20	-44	-22	-22	-22	-20	-22	-22	-20	-20	-22	-20	-22	-22	-22	-20	-22	-22	-20	-22	-20	-20	-22	-20
-22	-20	-44	-22	-22	-22	-22	-20	-22	-22	-44	-22	-20	-20	-20	-22	-22	-20	-20	-20	-22	-22	-20	-22	-20	-22	-20	-22	-44	-22	-20	-20	-20	-20	-22	-22	-20	-20	-20	-44	-20	-20	-20	-22	-22	-20	-22	-20	-44	-20
-20	-44	-22	-20	-22	-22	-20	-22	-44	-20	-22	-22	-20	-20	-22	-22	-20	-20	-44	-22	-22	-20	-20	-20	-44	-20	-20	-44	-22	-20	-22	-44	-22	-22	-20	-22	-20	-44	-22	-20	-22	-20	-20	-20	-22	-44	-22	-22	-20	-44
-22	-22	-22	-20	-20	-20	-20	-22	-44	-22	-20	-20	-20	-20	-22	-20	-20	-22	-22	-22	-22	-20	-20	-20	-22	-22	-20	-20	-22	-20	-22	-20	-20	-20	-44	-20	-44	-20	-22	-20	-22	-22	-44	-20	-22	-22	-22	-20	-44	-20
-44	-44	-22	-20	-20	-22	-22	-22	-22	-22	-20	-20	-22	-22	-20	-20	-20	-44	-22	-22	-22	-44	-22	-20	-22	-20	-22	-20	-20	-22	-22	-20	-20	-22	-20	-22	-22	-22	-22	-22	-22	-20	-22	-22	-22	-20	-20	-22	-22	-22
-22	-20	-20	-20	-22	-44	-20	-20	-22	-44	-44	-20	-20	-22	-20	-20	-22	-20	-44	-20	-22	-44	-44	-22	-22	-20	-20	-20	-44	-20	-22	-20	-44	-20	-20	-20	-22	-20	-22	-44	-22	-44	-22	-20	-20	-20	-22	-20	-22	-20
-22	-44	-44	-22	-20	-44	-44	-22	-22	-20	-20	-20	-22	-22	-20	-22	-20	-20	-22	-22	-44	-22	-44	-22	-20	-20	-22	-20	-20	-22	-20	-22	-44	-22	-22	-22	-22	-44	-20	-20	-20	-20	-20	-22	-22	-20	-22	-22	-20	-20
-22	-22	-20	-20	-22	-22	-22	-22	-22	-44	-22	-20	-44	-22	-22	-20	-22	-44	-22	-44	-22	-20	-22	-20	-22	-20	-20	-20	-20	-20	-44	-22	-20	-22	-44	-20	-22	-22	-44	-22	-20	-44	-22	-22	-20	-22	-20	-44	-20	-22
-20	-22	-20	-22	-20	-44	-20	-20	-20	-20	-22	-44	-44	-20	-22	-22	-22	-22	-20	-22	-20	-22	-22	-22	-20	-20	-20	-44	-20	-44	-20	-20	-22	-20	-44	-22	-20	-20	-22	-44	-22	-20	-22	-22	-20	-44	-20	-22	-22	-22
-22	-20	-22	-20	-22	-20	-22	-20	-20	-20	-22	-20	-22	-20	-22	-22	-20	-44	-20	-20	-20	-22	-20	-20	-22	-20	-20	-20	-20	-22	-20	-20	-22	-20	-22	-44	-20	-20	-22	-44	-22	-44	-22	-44	-20	-22	-22	-22	-20	-22
-20	-20	-20	-20	-20	-22	-44	-22	-20	-44	-22	-20	-22	-44	-44	-22	-22	-44	-20	-22	-22	-20	-20	-20	-22	-20	-22	-22	-22	-20	-20	-20	-22	-22	-20	-20	-44	-22	-20	-22	-20	-20	-22	-22	-22	-22	-44	-20	-20	-22
-22	-22	-20	-44	-22	-20	-20	-22	-20	-22	-20	-44	-22	-44	-22	-22	-22	-44	-22	-20	-20	-22	-20	-22	-22	-20	-22	-20	-20	-22	-22	-22	-22	-22	-20	-22	-20	-22	-20	-20	-20	-20	-20	-20	-22	-22	-22	-20	-22	-20
-20	-20	-22	-44	-22	-20	-22	-22	-44	-20	-22	-22	-22	-44	-22	-20	-22	-44	-44	-22	-44	-22	-44	-22	-22	-22	-22	-20	-20	-20	-20	-22	-22	-22	-44	-44	-20	-20	-22	-20	-20	-20	-20	-22	-22	-22	-22	-22	-22	-20
-20	-20	-20	-20	-22	-22	-22	-22	-20	-22	-22	-20	-22	-20	-20	-20	-20	-20	-20	-20	-22	-22	-20	-20	-22	-22	-20	-22	-20	-20	-20	-22	-44	-22	-20	-22	-20	-20	-20	-20	-20	-20	-20	-22	-20	-20	-20	-20	-20	-20
-20	-22	-20	-22	-44	-20	-22	-22	-20	-20	-22	-20	-20	-44	-20	-22	-22	-22	-22	-44	-44	-22	-22	-22	-44	-20	-22	-44	-22	-20	-20	-20	-20	-22	-20	-22	-20	-22	-22	-22	-20	-22	-22	-20	-22	-20	-20	-22	-20	-22
-20	-22	-20	-22	-22	-20	-22	-20	-20	-20	-22	-22	-22	-22	-22	-44	-20	-22	-22	-20	-20	-22	-20	-20	-20	-20	-20	-22	-20	-20	-44	-22	-20	-20	-22	-22	-22	-44	-22	-20	-20	-22	-44	-44	-20	-22	-44	-20	-20	-20
-22	-22	-20	-20	-44	-20	-20	-44	-20	-20	-20	-22	-22	-22	-20	-22	-20	-22	-44	-22	-22	-22	-22	-22	-20	-20	-20	-20	-20	-22	-20	-44	-22	-44	-44	-20	-20	-20	-22	-44	-44	-22	-44	-20	-22	-44	-44	-22	-20	-22
-22	-22	-20	-22	-20	-44	-22	-22	-22	-20	-20	-22	-22	-22	-20	-20	-20	-22	-22	-22	-22	-20	-20	-22	-20	-22	-20	-20	-22	-20	-44	-22	-22	-20	-22	-22	-20	-20	-44	-20	-20	-22	-20	-20	-22	-20	-44	-22	-20	-22
-20	-20	-22	-22	-22	-22	-20	-20	-20	-20	-20	-44	-20	-22	-22	-22	-20	-22	-22	-20	-20	-44	-20	-20	-20	-44	-22	-20	-44	-22	-22	-22	-22	-22	-22	-22	-22	-20	-22	-22	-20	-22	-22	-20	-20	-22	-22	-22	-20	-20
-44	-20	-20	-22	-20	-22	-22	-20	-20	-44	-44	-20	-20	-22	-22	-22	-22	-22	-22	-22	-22	-22	-22	-22	-22	-22	-20	-20	-20	-22	-20	-44	-44	-22	-20	-20	-44	-20	-22	-20	-20	-20	-22	-20	-22	-22	-22	-22	-22	-20
-20	-22	-20	-20	-22	-44	-44	-44	-20	-20	-44	-20	-44	-20	-22	-22	-44	-22	-20	-20	-22	-22	-44	-44	-20	-20	-22	-22	-22	-20	-20	-22	-44	-20	-22	-20	-44	-20	-22	-20	-44	-22	-22	-22	-22	-22	-20	-20	-44	-20
-20	-20	-20	-20	-20	-22	-20	-20	-20	-22	-22	-20	-22	-20	-20	-20	-20	-20	-20	-22	-22	-22	-22	-44	-22	-22	-22	-22	-22	-22	-20	-22	-22	-44	-22	-20	-22	-22	-44	-20	-22	-22	-20	-44	-44	-20	-20	-22	-20	-20
-20	-22	-20	-44	-22	-44	-22	-20	-22	-20	-22	-22	-22	-20	-20	-44	-22	-44	-20	-20	-22	-22	-22	-44	-22	-20	-22	-20	-20	-22	-22	-20	-22	-22	-22	-20	-22	-22	-20	-20	-44	-22	-44	-22	-20	-20	-20	-22	-22	-20
-22	-22	-22	-22	-20	-20	-22	-44	-20	-22	-22	-22	-22	-20	-22	-20	-20	-22	-22	-22	-20	-20	-20	-22	-22	-22	-22	-22	-20	-20	-20	-22	-20	-44	-44	-20	-20	-22	-44	-20	-44	-44	-22	-22	-44	-22	-22	-22	-22	-20
-22	-22	-20	-20	-20	-44	-20	-22	-22	-22	-20	-22	-22	-20	-22	-44	-20	-22	-20	-22	-22	-22	-22	-22	-22	-20	-22	-20	-22	-22	-20	-22	-22	-22	-20	-20	-22	-22	-20	-22	-20	-22	-20	-44	-44	-22	-20	-20	-20	-44
-20	-22	-22	-22	-20	-44	-22	-44	-44	-20	-22	-20	-20	-20	-44	-22	-20	-22	-44	-20	-22	-22	-20	-22	-22	-22	-20	-20	-20	-20	-20	-20	-20	-22	-20	-22	-22	-22	-20	-20	-22	-20	-20	-20	-20	-22	-22	-22	-20	-20
-22	-22	-22	-20	-22	-20	-44	-20	-20	-20	-20	-20	-22	-44	-20	-20	-44	-20	-20	-22	-20	-20	-20	-20	-20	-44	-20	-22	-44	-22	-20	-20	-22	-20	-22	-44	-20	-20	-44	-20	-20	-20	-22	-22	-44	-20	-22	-22	-44	-22
-22	-44	-22	-22	-20	-20	-44	-22	-22	-22	-20	-44	-20	-20	-20	-20	-22	-20	-20	-22	-22	-22	-20	-22	-20	-20	-22	-20	-20	-44	-22	-22	-20	-44	-22	-44	-22	-20	-44	-22	-22	-44	-44	-22	-22	-20	-20	-44	-44	-22
-22	-22	-22	-44	-20	-22	-22	-22	-44	-20	-20	-20	-22	-44	-20	-20	-20	-22	-22	-22	-20	-20	-20	-22	-22	-22	-20	-22	-22	-44	-22	-20	-20	-22	-20	-44	-20	-20	-22	-20	-44	-44	-22	-22	-20	-20	-20	-22	-22	-22
-22	-20	-20	-22	-22	-20	-20	-22	-20	-20	-44	-22	-22	-20	-22	-22	-44	-44	-22	-44	-20	-20	-20	-20	-20	-22	-22	-20	-20	-22	-44	-20	-20	-22	-22	-22	-20	-22	-22	-44	-44	-20	-20	-22	-20	-20	-22	-44	-20	-44
-22	-22	-20	-20	-22	-22	-20	-20	-22	-22	-22	-20	-22	-20	-20	-20	-44	-22	-22	-22	-22	-22	-44	-20	-22	-22	-20	-20	-20	-20	-20	-22	-22	-20	-20	-22	-22	-20	-20	-22	-22	-20	-22	-20	-22	-22	-22	-44	-20	-20
-20	-22	-22	-22	-44	-22	-22	-22	-20	-22	-20	-22	-20	-20	-22	-20	-22	-20	-22	-44	-20	-20	-44	-22	-22	-20	-20	-20	-22	-20	-22	-20	-44	-44	-20	-22	-20	-22	-22	-44	-22	-20	-22	-20	-44	-20	-20	-22	-22	-22
-22	-20	-20	-20	-20	-22	-22	-22	-44	-44	-22	-20	-44	-20	-20	-22	-20	-20	-22	-22	-20	-20	-22	-22	-20	-20	-22	-20	-20	-20	-20	-22	-22	-20	-20	-20	-22	-44	-20	-44	-22	-44	-20	-20	-20	-22	-20	-20	-22	-22
-22	-44	-22	-44	-20	-20	-20	-22	-20	-22	-22	-22	-44	-22	-22	-20	-22	-22	-22	-20	-22	-20	-20	-22	-20	-22	-44	-22	-22	-22	-20	-22	-44	-22	-44	-20	-22	-22	-22	-22	-20	-20	-20	-22	-20	-22	-22	-44	-22	-20
-20	-20	-22	-20	-22	-22	-44	-20	-20	-22	-20	-22	-20	-22	-20	-22	-20	-22	-22	-20	-22	-20	-20	-44	-22	-20	-20	-22	-22	-20	-20	-20	-22	-20	-20	-44	-22	-20	-44	-20	-20	-20	-20	-22	-20	-20	-22	-44	-20	-22
-20	-22	-22	-20	-22	-22	-22	-22	-44	-22	-22	-20	-22	-20	-20	-20	-22	-22	-22	-22	-22	-22	-22	-22	-44	-20	-22	-20	-20	-20	-20	-22	-20	-20	-22	-20	-22	-20	-20	-44	-20	-22	-20	-22	-22	-22	-22	-22	-44	-22
-22	-22	-20	-22	-22	-20	-22	-20	-22	-44	-20	-20	-22	-20	-22	-22	-44	-44	-20	-20	-44	-22	-22	-20	-22	-20	-20	-22	-44	-44	-22	-20	-20	-22	-22	-22	-22	-20	-22	-22	-20	-20	-22	-20	-20	-22	-20	-20	-20	-44
-44	-20	-22	-20	-20	-22	-20	-22	-20	-22	-20	-22	-22	-22	-22	-20	-20	-20	-20	-20	-22	-20	-20	-20	-20	-20	-20	-20	-20	-20	-20	-22	-44	-22	-20	-22	-22	-22	-20	-20	-22	-22	-22	-20	-20	-44	-22	-20	-22	-20
-20	-20	-20	-22	-20	-44	-20	-22	-20	-20	-20	-20	-20	-22	-22	-22	-22	-22	-44	-20	-22	-20	-22	-22	-44	-20	-22	-22	-22	-20	-22	-22	-20	-22	-44	-22	-20	-44	-22	-44	-22	-20	-20	-22	-20	-20	-20	-20	-20	-20
-22	-20	-22	-22	-20	-20	-20	-22	-20	-44	-20	-22	-20	-22	-22	-20	-22	-22	-22	-20	-22	-44	-22	-20	-22	-20	-22	-20	-22	-20	-22	-22	-20	-20	-22	-44	-20	-22	-20	-22	-20	-22	-20	-20	-20	-44	-20	-44	-20	-44
-20	-20	-20	-22	-44	-22	-20	-22	-20	-44	-20	-22	-20	-44	-22	-44	-22	-20	-22	-20	-20	-22	-20	-20	-20	-20	-20	-22	-44	-22	-20	-44	-20	-20	-22	-20	-20	-22	-20	-20	-22	-20	-22	-22	-22	-22	-22	-44	-22	-20
-22	-20	-22	-20	-22	-22	-20	-22	-44	-44	-20	-20	-20	-22	-20	-20	-44	-20	-20	-22	-20	-20	-22	-22	-20	-20	-20	-22	-22	-22	-44	-22	-22	-20	-20	-20	-44	-20	-20	-22	-22	-22	-44	-20	-20	-20	-20	-22	-20	-44
-20	-22	-44	-20	-22	-20	-22	-44	-22	-22	-22	-20	-20	-22	-20	-20	-20	-20	-22	-22	-20	-20	-44	-22	-22	-44	-20	-20	-20	-20	-44	-22	-44	-20	-20	-22	-22	-20	-20	-20	-20	-22	-44	-22	-20	-20	-22	-20	-44	-44
-22	-20	-22	-20	-20	-44	-20	-20	-22	-22	-22	-22	-22	-20	-20	-22	-20	-20	-44	-44	-20	-20	-20	-20	-20	-20	-44	-22	-22	-20	-22	-22	-22	-22	-20	-20	-20	-20	-20	-22	-22	-20	-20	-20	-22	-22	-22	-22	-22	-22
-22	-22	-44	-22	-20	-22	-20	-22	-22	-22	-20	-22	-22	-22	-20	-44	-22	-20	-22	-22	-20	-22	-22	-22	-20	-22	-22	-20	-22	-20	-20	-20	-22	-22	-20	-20	-20	-22	-22	-20	-20	-20	-22	-20	-20	-20	-20	-22	-20	-20
-44	-22	-20	-22	-20	-20	-22	-22	-20	-20	-22	-22	-20	-22	-22	-20	-20	-20	-22	-20	-22	-22	-20	-20	-20	-22	-22	-22	-20	-22	-44	-44	-20	-44	-22	-22	-20	-22	-20	-44	-20	-20	-22	-20	-22	-44	-20	-22	-20	-22
-44	-22	-22	-20	-22	-22	-22	-22	-22	-20	-22	-22	-22	-22	-22	-22	-20	-22	-20	-22	-20	-20	-22	-20	-20	-20	-22	-20	-22	-22	-22	-22	-22	-22	-20	-20	-44	-20	-20	-22	-22	-22	-22	-20	-20	-20	-20	-20	-22	-44
-22	-20	-20	-44	-22	-44	-20	-22	-22	-20	-22	-20	-44	-22	-20	-20	-22	-22	-22	-22	-22	-20	-20	-22	-20	-20	-22	-22	-20	-20	-22	-20	-22	-44	-20	-22	-20	-20	-20	-44	-22	-20	-20	-20	-22	-22	-22	-22	-22	-20
-20	-44	-22	-22	-22	-22	-22	-20	-22	-44	-22	-44	-22	-20	-22	-20	-20	-20	-20	-44	-20	-22	-20	-22	-22	-20	-22	-20	-20	-22	-20	-22	-22	-22	-44	-20	-22	-20	-44	-22	-20	-22	-22	-20	-22	-20	-20	-20	-22	-20
-20	-20	-22	-20	-22	-22	-22	-22	-20	-44	-20	-20	-22	-44	-20	-22	-22	-20	-20	-20	-22	-20	-22	-20	-20	-20	-44	-20	-20	-22	-44	-22	-44	-20	-20	-20	-20	-22	-20	-22	-22	-20	-44	-20	-20	-22	-20	-22	-20	-22
-20	-44	-22	-22	-22	-44	-22	-44	-22	-44	-44	-20	-22	-20	-22	-22	-22	-44	-20	-20	-22	-44	-20	-22	-44	-22	-22	-22	-20	-20	-20	-44	-22	-20	-22	-22	-22	-20	-22	-20	-20	-22	-22	-20	-22	-22	-22	-20	-22	-22
-22	-20	-44	-44	-22	-22	-20	-20	-20	-20	-22	-22	-22	-20	-20	-22	-22	-44	-22	-20	-20	-20	-20	-20	-20	-22	-22	-22	-20	-22	-20	-20	-22	-20	-44	-44	-20	-20	-44	-44	-20	-22	-20	-22	-20	-20	-20	-22	-22	-22
-20	-20	-44	-22	-22	-20	-20	-20	-44	-20	-44	-22	-20	-44	-20	-20	-22	-20	-22	-20	-44	-20	-22	-20	-20	-44	-22	-22	-22	-22	-20	-20	-22	-22	-20	-22	-22	-20	-22	-20	-20	-22	-44	-44	-20	-44	-44	-22	-20	-20
-22	-20	-20	-22	-22	-20	-20	-20	-20	-20	-22	-44	-20	-22	-22	-20	-20	-22	-20	-22	-22	-20	-20	-44	-22	-20	-20	-22	-44	-20	-20	-44	-20	-20	-20	-20	-20	-20	-22	-20	-22	-20	-20	-20	-44	-20	-22	-20	-44	-20
-20	-22	-20	-22	-20	-20	-22	-20	-20	-22	-20	-22	-44	-22	-22	-20	-22	-20	-20	-22	-44	-44	-22	-20	-22	-20	-44	-22	-44	-22	-20	-22	-22	-22	-20	-22	-20	-22	-20	-22	-22	-20	-20	-20	-22	-22	-22	-20	-20	-44
-44	-20	-22	-20	-22	-20	-20	-22	-20	-20	-20	-44	-20	-20	-44	-22	-22	-20	-44	-20	-22	-44	-20	-22	-44	-20	-20	-20	-20	-22	-20	-20	-22	-22	-22	-20	-44	-20	-22	-44	-20	-22	-22	-20	-20	-22	-22	-22	-22	-22
-20	-20	-20	-22	-20	-20	-20	-22	-22	-20	-20	-22	-22	-22	-20	-20	-22	-20	-20	-22	-20	-20	-20	-22	-20	-22	-20	-20	-22	-22	-20	-20	-22	-22	-20	-20	-20	-22	-22	-20	-22	-20	-22	-20	-44	-22	-22	-22	-20	-22
-20	-22	-20	-20	-44	-22	-44	-20	-44	-20	-20	-44	-20	-22	-22	-22	-22	-20	-44	-22	-22	-20	-22	-22	-20	-20	-22	-44	-44	-22	-22	-44	-22	-20	-22	-20	-20	-20	-22	-20	-20	-22	-20	-22	-20	-22	-20	-20	-22	-44
-20	-20	-20	-20	-20	-22	-20	-20	-20	-22	-22	-44	-22	-20	-20	-22	-20	-22	-20	-20	-20	-22	-20	-22	-22	-20	-22	-20	-22	-22	-44	-22	-44	-20	-22	-20	-22	-22	-20	-22	-22	-22	-20	-22	-20	-22	-20	-22	-20	-20
-22	-22	-20	-44	-20	-44	-20	-44	-22	-20	-20	-22	-44	-20	-20	-20	-20	-20	-44	-44	-20	-20	-22	-22	-22	-20	-22	-20	-20	-20	-20	-22	-20	-44	-22	-22	-20	-22	-22	-22	-22	-22	-22	-22	-22	-20	-22	-20	-22	-22
-22	-20	-22	-44	-22	-22	-22	-22	-20	-22	-20	-22	-44	-20	-44	-20	-20	-20	-20	-44	-44	-20	-20	-22	-20	-22	-20	-22	-22	-20	-20	-20	-22	-22	-20	-20	-44	-22	-22	-44	-20	-44	-44	-20	-22	-22	-22	-20	-20	-20
-20	-22	-22	-22	-22	-20	-20	-44	-22	-22	-22	-44	-20	-20	-20	-44	-22	-22	-22	-22	-20	-20	-20	-20	-22	-22	-20	-22	-44	-20	-20	-22	-44	-22	-20	-20	-20	-20	-20	-22	-20	-22	-20	-44	-20	-20	-22	-22	-20	-44
-22	-20	-22	-44	-22	-22	-20	-20	-20	-20	-44	-44	-22	-20	-44	-22	-44	-20	-20	-22	-20	-20	-22	-20	-22	-44	-44	-20	-20	-22	-22	-20	-22	-20	-22	-22	-22	-20	-22	-22	-20	-20	-22	-22	-22	-44	-22	-22	-20	-20
-22	-44	-20	-20	-22	-20	-22	-22	-20	-20	-20	-22	-22	-22	-22	-44	-20	-22	-20	-20	-44	-44	-44	-20	-22	-20	-20	-22	-20	-20	-20	-20	-22	-20	-20	-22	-20	-20	-44	-22	-20	-20	-22	-44	-20	-20	-20	-20	-22	-22
-22	-22	-22	-22	-20	-22	-22	-20	-22	-20	-20	-22	-20	-22	-20	-22	-20	-22	-22	-22	-20	-20	-20	-20	-20	-22	-20	-20	-22	-22	-20	-44	-22	-44	-20	-20	-44	-22	-22	-22	-20	-44	-20	-22	-22	-22	-20	-22	-22	-44
-44	-22	-22	-22	-22	-20	-20	-22	-22	-20	-20	-44	-22	-22	-22	-44	-20	-22	-20	-20	-22	-20	-22	-22	-22	-20	-22	-20	-22	-22	-44	-22	-20	-22	-22	-20	-22	-20	-20	-22	-20	-22	-20	-22	-20	-20	-22	-20	-22	-22
-20	-22	-44	-44	-20	-22	-22	-20	-44	-22	-20	-22	-44	-20	-22	-22	-22	-20	-22	-22	-44	-44	-20	-44	-22	-20	-22	-22	-22	-20	-44	-20	-22	-22	-20	-22	-20	-20	-20	-22	-22	-20	-20	-22	-22	-20	-20	-22	-20	-20
-22	-20	-44	-22	-22	-22	-20	-20	-44	-22	-22	-44	-44	-20	-20	-20	-44	-20	-22	-22	-22	-22	-20	-22	-20	-22	-22	-44	-20	-20	-22	-22	-20	-44	-22	-44	-20	-22	-20	-20	-22	-22	-22	-22	-20	-22	-22	-20	-20	-22
-22	-22	-20	-20	-22	-22	-22	-44	-22	-20	-22	-22	-20	-44	-20	-20	-22	-22	-44	-22	-22	-22	-20	-22	-20	-44	-22	-20	-20	-22	-20	-22	-22	-22	-22	-20	-22	-20	-20	-22	-20	-20	-22	-20	-20	-20	-44	-22	-20	-20
-20	-22	-22	-22	-20	-20	-22	-22	-44	-22	-22	-22	-22	-20	-22	-20	-44	-20	-20	-22	-22	-20	-20	-22	-22	-20	-22	-22	-20	-22	-20	-22	-44	-22	-20	-20	-20	-20	-22	-44	-22	-44	-22	-20	-22	-20	-20	-20	-20	-44
-22	-22	-20	-22	-20	-22	-20	-20	-22	-44	-22	-44	-20	-20	-44	-22	-22	-22	-20	-22	-22	-20	-44	-22	-22	-20	-20	-20	-20	-20	-20	-44	-20	-20	-20	-22	-20	-22	-44	-22	-44	-20	-22	-44	-22	-22	-20	-22	-20	-22
-20	-20	-22	-22	-20	-22	-20	-22	-44	-20	-44	-20	-20	-22	-44	-20	-22	-20	-20	-22	-20	-22	-20	-22	-44	-44	-44	-22	-22	-22	-22	-20	-44	-20	-20	-20	-22	-20	-20	-20	-22	-20	-20	-20	-44	-22	-20	-22	-22	-20
-20	-20	-22	-20	-20	-20	-22	-20	-20	-22	-20	-20	-22	-44	-44	-20	-22	-20	-22	-22	-20	-20	-44	-20	-20	-22	-20	-44	-22	-20	-44	-20	-22	-44	-20	-20	-22	-22	-22	-20	-20	-44	-22	-22	-20	-20	-20	-22	-22	-22
-22	-22	-22	-44	-20	-22	-20	-22	-20	-20	-20	-22	-20	-22	-22	-20	-44	-44	-20	-44	-44	-44	-22	-20	-22	-22	-20	-20	-22	-20	-22	-22	-20	-22	-20	-22	-22	-22	-20	-22	-20	-44	-22	-20	-20	-22	-20	-22	-22	-22
-22	-20	-20	-20	-44	-22	-20	-44	-22	-20	-20	-22	-20	-22	-22	-20	-44	-22	-22	-22	-20	-22	-22	-22	-22	-22	-20	-22	-20	-20	-20	-20	-22	-20	-20	-20	-20	-22	-44	-44	-20	-22	-22	-20	-20	-22	-22	-22	-20	-20
-44	-22	-22	-22	-20	-20	-22	-22	-20	-22	-20	-44	-20	-20	-22	-22	-20	-20	-22	-22	-22	-20	-22	-20	-20	-44	-44	-20	-22	-20	-20	-22	-20	-22	-22	-20	-22	-20	-20	-22	-20	-20	-22	-44	-20	-22	-20	-22	-22	-20
-20	-44	-20	-20	-44	-44	-22	-20	-20	-44	-20	-22	-22	-20	-22	-20	-22	-22	-44	-22	-44	-20	-20	-22	-22	-20	-20	-20	-20	-22	-20	-22	-20	-20	-22	-20	-20	-20	-22	-22	-20	-22	-22	-20	-20	-20	-20	-44	-22	-22
-22	-20	-20	-20	-20	-20	-20	-22	-22	-22	-20	-20	-22	-22	-22	-20	-22	-20	-22	-22	-22	-20	-22	-22	-22	-20	-22	-22	-20	-22	-22	-22	-20	-20	-20	-20	-22	-22	-22	-20	-20	-22	-20	-22	-20	-20	-22	-22	-22	-44
-22	-22	-22	-22	-44	-20	-22	-22	-20	-20	-22	-22	-20	-22	-20	-22	-20	-22	-20	-44	-22	-22	-44	-20	-22	-20	-20	-44	-22	-20	-20	-22	-22	-22	-22	-22	-44	-20	-22	-22	-44	-20	-44	-22	-20	-22	-22	-20	-22	-22
-20	-20	-22	-20	-20	-20	-20	-20	-20	-22	-44	-44	-20	-22	-20	-22	-20	-22	-22	-20	-22	-22	-22	-22	-20	-22	-44	-22	-22	-20	-22	-22	-20	-22	-20	-22	-22	-20	-20	-22	-20	-20	-22	-22	-22	-22	-20	-20	-20	-22
-20	-22	-20	-44	-22	-20	-22	-20	-20	-22	-22	-22	-22	-22	-22	-20	-22	-20	-22	-22	-22	-22	-20	-44	-44	-20	-22	-20	-22	-22	-22	-20	-22	-20	-20	-20	-22	-20	-20	-44	-20	-20	-20	-20	-20	-44	-22	-22	-20	-22
-20	-44	-22	-22	-22	-20	-22	-20	-22	-20	-22	-20	-44	-22	-20	-20	-20	-22	-44	-20	-20	-20	-20	-22	-20	-44	-20	-44	-44	-44	-20	-22	-44	-20	-22	-44	-22	-22	-20	-20	-20	-22	-20	-22	-20	-44	-20	-20	-20	-22
-22	-20	-44	-20	-44	-22	-22	-20	-22	-44	-20	-22	-22	-20	-20	-44	-22	-22	-20	-22	-20	-20	-22	-20	-20	-20	-44	-20	-22	-20	-20	-22	-22	-44	-20	-20	-22	-22	-44	-44	-22	-44	-44	-22	-20	-22	-20	-20	-22	-20
-20	-44	-20	-20	-20	-20	-20	-22	-20	-22	-20	-20	-20	-22	-20	-22	-20	-20	-44	-20	-20	-22	-20	-20	-22	-20	-20	-22	-20	-22	-22	-20	-44	-22	-22	-20	-22	-20	-20	-22	-22	-20	-22	-20	-44	-20	-22	-22	-44	-20
-22	-20	-20	-20	-22	-22	-22	-20	-20	-22	-20	-20	-22	-20	-20	-20	-22	-44	-44	-20	-22	-20	-20	-22	-20	-20	-20	-22	-22	-22	-22	-44	-20	-22	-20	-22	-20	-20	-22	-20	-22	-20	-22	-20	-22	-44	-22	-22	-20	-22
-20	-22	-20	-22	-44	-20	-20	-22	-20	-22	-22	-22	-22	-22	-44	-20	-22	-22	-44	-20	-20	-22	-20	-22	-20	-44	-22	-22	-20	-20	-22	-20	-22	-22	-20	-22	-20	-22	-20	-20	-20	-22	-22	-22	-20	-20	-20	-22	-22	-20
-22	-22	-20	-20	-44	-22	-20	-22	-22	-20	-44	-44	-22	-22	-22	-20	-20	-44	-22	-20	-20	-20	-20	-22	-22	-22	-20	-20	-22	-20	-22	-44	-20	-22	-20	-22	-22	-22	-20	-22	-20	-20	-20	-22	-20	-20	-20	-20	-44	-20
-20	-22	-20	-22	-20	-44	-20	-20	-20	-22	-20	-22	-20	-20	-44	-44	-22	-22	-22	-20	-20	-22	-22	-20	-22	-20	-20	-22	-20	-22	-20	-22	-20	-20	-20	-20	-20	-22	-20	-22	-20	-22	-44	-20	-44	-20	-22	-22	-22	-22
-22	-44	-44	-22	-20	-20	-22	-22	-20	-20	-22	-20	-20	-44	-20	-20	-20	-22	-20	-20	-22	-20	-22	-20	-20	-20	-22	-20	-20	-22	-22	-20	-22	-22	-22	-22	-20	-20	-20	-20	-20	-22	-20	-22	-20	-22	-20	-22	-22	-20
-22	-44	-20	-22	-22	-20	-20	-20	-22	-20	-22	-44	-44	-22	-20	-22	-22	-22	-20	-44	-22	-44	-44	-20	-22	-22	-20	-20	-22	-22	-22	-22	-44	-22	-20	-20	-20	-20	-20	-20	-22	-22	-44	-22	-44	-44	-22	-44	-22	-44
-22	-22	-22	-44	-20	-44	-20	-22	-22	-22	-22	-22	-22	-22	-22	-22	-22	-20	-22	-22	-20	-20	-22	-20	-20	-44	-44	-44	-20	-22	-20	-22	-22	-20	-20	-22	-22	-22	-22	-22	-20	-20	-22	-20	-44	-22	-44	-20	-44	-44
-22	-20	-20	-20	-20	-22	-20	-20	-22	-22	-44	-22	-44	-20	-22	-44	-22	-20	-22	-22	-22	-22	-20	-20	-22	-20	-22	-44	-20	-20	-20	-20	-20	-22	-44	-22	-22	-22	-44	-22	-20	-44	-22	-20	-20	-20	-22	-20	-20	-22
-20	-20	-22	-20	-22	-22	-22	-22	-44	-20	-20	-22	-20	-22	-22	-20	-44	-20	-20	-20	-44	-20	-22	-44	-20	-20	-20	-20	-22	-22	-22	-22	-20	-20	-22	-44	-22	-20	-22	-22	-22	-22	-22	-22	-20	-22	-20	-22	-22	-20
-20	-20	-20	-44	-22	-22	-22	-20	-20	-22	-44	-22	-20	-22	-20	-20	-20	-22	-22	-44	-22	-22	-20	-22	-20	-22	-44	-20	-22	-20	-20	-22	-44	-20	-44	-22	-44	-22	-22	-22	-20	-22	-20	-44	-44	-22	-20	-22	-20	-22
-44	-20	-22	-22	-44	-20	-44	-22	-20	-20	-20	-20	-22	-20	-22	-20	-20	-20	-20	-22	-22	-22	-20	-20	-20	-22	-22	-22	-22	-20	-44	-22	-20	-44	-22	-44	-44	-20	-22	-44	-22	-22	-20	-20	-22	-22	-22	-20	-20	-22
-20	-20	-44	-22	-20	-44	-44	-20	-20	-22	-22	-22	-20	-44	-20	-20	-20	-22	-20	-22	-22	-20	-20	-22	-20	-20	-20	-20	-20	-22	-22	-22	-22	-22	-20	-22	-20	-20	-22	-22	-20	-22	-20	-22	-20	-22	-20	-22	-20	-22
-22	-22	-20	-20	-22	-20	-20	-20	-22	-20	-44	-44	-20	-22	-20	-22	-22	-22	-22	-20	-20	-22	-44	-20	-44	-20	-44	-44	-20	-20	-44	-20	-44	-22	-20	-44	-22	-22	-44	-22	-44	-20	-22	-20	-22	-22	-22	-20	-20	-20
-22	-44	-20	-22	-22	-22	-20	-20	-22	-20	-20	-22	-44	-20	-20	-22	-22	-22	-20	-22	-44	-20	-20	-44	-20	-20	-20	-20	-20	-22	-22	-22	-20	-20	-22	-20	-22	-44	-22	-20	-20	-22	-22	-22	-22	-20	-20	-20	-22	-22
-44	-20	-20	-20	-44	-20	-44	-22	-44	-44	-20	-22	-22	-22	-20	-44	-44	-44	-22	-22	-20	-20	-20	-20	-22	-20	-44	-22	-44	-44	-20	-20	-20	-20	-20	-20	-20	-22	-20	-20	-22	-20	-20	-22	-20	-22	-22	-20	-20	-20
-20	-20	-20	-22	-22	-20	-20	-22	-22	-20	-20	-22	-20	-20	-44	-20	-20	-20	-20	-20	-22	-22	-44	-22	-22	-20	-44	-20	-20	-44	-20	-22	-22	-44	-22	-22	-22	-20	-44	-22	-20	-20	-20	-44	-22	-22	-20	-44	-20	-44
-22	-44	-20	-20	-44	-22	-22	-44	-22	-20	-22	-22	-22	-20	-22	-22	-20	-20	-22	-22	-20	-44	-44	-22	-20	-22	-22	-20	-20	-20	-20	-22	-22	-22	-22	-20	-20	-22	-20	-22	-22	-20	-22	-22	-22	-22	-22	-22	-22	-22
-20	-44	-20	-20	-22	-22	-44	-22	-20	-20	-22	-20	-20	-20	-20	-22	-22	-20	-44	-22	-20	-20	-22	-20	-22	-22	-22	-22	-20	-22	-20	-44	-22	-44	-20	-22	-20	-22	-20	-44	-22	-22	-20	-20	-44	-20	-20	-20	-20	-20
-44	-22	-44	-22	-20	-20	-20	-20	-22	-22	-20	-20	-20	-22	-20	-44	-22	-20	-20	-20	-22	-20	-44	-44	-22	-22	-44	-20	-20	-22	-44	-44	-20	-22	-20	-44	-20	-20	-20	-22	-44	-22	-20	-20	-22	-20	-20	-22	-22	-20
-20	-44	-22	-22	-22	-20	-20	-22	-44	-22	-22	-20	-20	-22	-22	-22	-20	-22	-22	-20	-22	-20	-20	-44	-22	-44	-20	-20	-20	-44	-20	-20	-22	-22	-20	-20	-20	-20	-44	-22	-22	-22	-20	-20	-20	-20	-20	-22	-20	-22
-22	-22	-44	-22	-20	-22	-20	-20	-44	-22	-44	-22	-20	-20	-22	-20	-22	-44	-22	-20	-22	-20	-44	-22	-20	-20	-44	-22	-22	-22	-22	-22	-22	-44	-22	-22	-20	-20	-20	-22	-20	-20	-20	-44	-20	-22	-20	-20	-22	-22
-22	-20	-20	-20	-22	-20	-22	-20	-20	-20	-22	-22	-44	-20	-20	-22	-20	-22	-20	-22	-22	-22	-20	-20	-20	-20	-20	-20	-20	-20	-20	-20	-20	-20	-20	-20	-44	-20	-22	-22	-22	-20	-22	-44	-44	-22	-22	-20	-22	-22
-22	-22	-44	-22	-44	-20	-44	-22	-20	-20	-22	-22	-22	-22	-20	-22	-44	-22	-44	-44	-20	-22	-22	-22	-20	-22	-20	-22	-22	-44	-44	-22	-44	-22	-44	-20	-20	-20	-22	-22	-22	-22	-20	-22	-22	-44	-22	-22	-20	-22
-20	-20	-20	-20	-20	-22	-20	-20	-20	-22	-44	-22	-20	-20	-20	-22	-20	-20	-20	-20	-22	-22	-22	-44	-20	-22	-22	-22	-22	-22	-22	-20	-20	-20	-20	-22	-22	-20	-20	-22	-22	-22	-20	-22	-20	-22	-22	-22	-44	-20
-20	-20	-22	-22	-44	-44	-44	-44	-22	-20	-20	-20	-22	-20	-22	-44	-22	-20	-22	-20	-22	-20	-20	-22	-22	-20	-22	-22	-20	-20	-44	-22	-20	-22	-20	-22	-22	-22	-20	-22	-20	-22	-20	-22	-22	-22	-44	-22	-22	-22
-20	-22	-22	-22	-20	-22	-20	-20	-20	-22	-22	-22	-22	-20	-44	-22	-22	-44	-22	-20	-22	-20	-22	-20	-20	-20	-20	-22	-22	-22	-20	-20	-44	-22	-22	-20	-22	-20	-22	-22	-22	-20	-20	-20	-44	-20	-20	-20	-20	-44
-22	-22	-20	-44	-20	-22	-22	-22	-22	-22	-22	-22	-20	-20	-20	-20	-22	-20	-22	-22	-22	-22	-22	-22	-20	-22	-20	-20	-20	-22	-22	-20	-22	-22	-22	-20	-20	-44	-20	-22	-22	-20	-20	-22	-20	-22	-20	-20	-22	-22
-20	-20	-44	-20	-20	-22	-22	-22	-44	-22	-22	-22	-20	-22	-22	-22	-22	-20	-22	-22	-22	-20	-44	-20	-44	-20	-22	-22	-20	-22	-20	-20	-22	-22	-22	-20	-22	-20	-20	-22	-22	-22	-20	-22	-22	-22	-22	-22	-20	-20
-44	-22	-22	-44	-22	-22	-20	-20	-22	-20	-22	-20	-22	-20	-20	-22	-22	-20	-20	-22	-20	-22	-20	-44	-22	-22	-22	-22	-20	-20	-20	-20	-22	-22	-22	-22	-22	-22	-22	-20	-22	-22	-20	-20	-20	-22	-22	-22	-20	-22
-20	-22	-22	-22	-22	-22	-20	-20	-20	-22	-20	-20	-22	-20	-20	-20	-20	-20	-22	-20	-22	-44	-20	-22	-22	-20	-22	-22	-20	-44	-22	-22	-20	-20	-20	-22	-44	-20	-22	-44	-20	-44	-20	-44	-44	-22	-22	-20	-22	-20
-20	-22	-22	-22	-22	-44	-22	-44	-22	-22	-20	-20	-22	-20	-22	-20	-22	-20	-20	-44	-44	-22	-22	-20	-20	-44	-22	-20	-20	-22	-20	-20	-22	-20	-22	-22	-44	-22	-22	-20	-20	-20	-22	-20	-44	-22	-22	-20	-22	-44
-20	-22	-22	-20	-22	-22	-44	-20	-22	-44	-20	-22	-22	-20	-22	-20	-44	-22	-44	-22	-20	-20	-22	-20	-20	-44	-20	-20	-22	-20	-22	-20	-44	-20	-44	-20	-22	-20	-44	-22	-20	-22	-22	-20	-22	-20	-22	-20	-20	-22
-20	-22	-20	-20	-44	-20	-44	-20	-22	-20	-20	-22	-22	-20	-22	-22	-44	-44	-22	-20	-20	-22	-22	-44	-20	-22	-20	-20	-22	-20	-22	-44	-22	-20	-22	-44	-22	-20	-22	-22	-22	-20	-20	-20	-20	-22	-20	-22	-22	-22
-22	-22	-20	-22	-20	-22	-20	-20	-20	-20	-22	-20	-22	-22	-22	-22	-44	-44	-22	-20	-20	-20	-20	-22	-20	-22	-22	-44	-22	-22	-22	-22	-22	-22	-44	-44	-20	-20	-22	-22	-20	-20	-22	-20	-22	-20	-44	-22	-22	-44
-22	-20	-20	-20	-20	-20	-20	-20	-22	-20	-44	-20	-20	-20	-20	-22	-22	-20	-44	-22	-22	-22	-44	-22	-22	-22	-20	-22	-20	-20	-20	-20	-22	-20	-22	-44	-22	-22	-20	-22	-20	-20	-22	-22	-20	-20	-20	-22	-20	-22
-22	-22	-22	-20	-22	-20	-44	-20	-44	-20	-22	-20	-20	-22	-22	-22	-20	-44	-22	-44	-22	-20	-44	-20	-44	-44	-20	-22	-22	-22	-20	-20	-20	-22	-22	-20	-22	-20	-20	-44	-20	-20	-20	-20	-22	-22	-22	-22	-20	-20
-20	-44	-22	-22	-22	-20	-22	-44	-20	-20	-44	-22	-22	-20	-20	-20	-20	-20	-22	-20	-22	-22	-20	-20	-22	-20	-20	-22	-22	-22	-20	-44	-20	-22	-44	-22	-20	-20	-20	-44	-22	-44	-20	-44	-22	-22	-22	-22	-20	-22
-22	-20	-20	-44	-22	-22	-20	-22	-44	-20	-20	-22	-20	-20	-44	-20	-20	-44	-22	-44	-20	-20	-20	-22	-22	-20	-20	-20	-20	-22	-22	-20	-20	-20	-22	-22	-22	-22	-20	-20	-20	-22	-22	-20	-20	-22	-22	-22	-20	-44
-22	-44	-20	-22	-20	-20	-22	-22	-20	-22	-22	-22	-20	-22	-22	-22	-22	-20	-20	-44	-22	-22	-44	-22	-44	-20	-20	-22	-22	-22	-22	-20	-20	-22	-20	-22	-44	-22	-22	-20	-22	-22	-20	-20	-20	-44	-22	-20	-22	-44
-20	-20	-22	-44	-20	-20	-44	-20	-20	-44	-22	-20	-20	-20	-22	-22	-22	-20	-44	-22	-22	-20	-20	-20	-22	-22	-20	-22	-20	-20	-22	-22	-22	-20	-22	-20	-20	-20	-22	-20	-44	-22	-20	-20	-20	-22	-22	-20	-20	-22
-22	-44	-22	-20	-20	-22	-20	-22	-20	-20	-44	-22	-22	-22	-22	-20	-22	-44	-44	-22	-44	-20	-20	-22	-44	-22	-22	-22	-20	-22	-22	-20	-22	-22	-44	-20	-20	-22	-44	-22	-20	-20	-22	-20	-20	-20	-22	-20	-22	-22
-20	-22	-44	-20	-20	-22	-20	-44	-20	-20	-44	-22	-20	-22	-22	-20	-20	-22	-44	-22	-22	-20	-20	-22	-44	-20	-22	-20	-22	-22	-22	-22	-22	-44	-22	-44	-22	-22	-44	-22	-22	-20	-22	-20	-22	-44	-20	-20	-20	-22
-20	-20	-20	-22	-22	-22	-20	-20	-22	-44	-20	-20	-22	-44	-20	-22	-20	-44	-20	-20	-22	-20	-44	-20	-20	-20	-22	-44	-22	-22	-22	-20	-20	-20	-44	-22	-22	-44	-20	-20	-20	-20	-20	-20	-20	-44	-22	-20	-20	-20
-20	-20	-22	-20	-20	-20	-20	-20	-22	-44	-20	-20	-20	-20	-20	-22	-20	-22	-22	-20	-20	-44	-44	-20	-44	-22	-20	-22	-20	-44	-20	-22	-22	-20	-22	-20	-20	-44	-20	-20	-44	-20	-22	-22	-22	-22	-20	-20	-44	-22
-20	-20	-22	-22	-22	-20	-20	-22	-20	-20	-20	-20	-22	-22	-20	-20	-22	-44	-20	-22	-22	-22	-20	-20	-22	-20	-22	-20	-44	-22	-20	-22	-20	-22	-22	-22	-22	-22	-20	-22	-22	-44	-20	-22	-20	-22	-20	-20	-22	-22
-20	-20	-20	-20	-22	-22	-22	-44	-20	-20	-22	-44	-20	-22	-22	-20	-20	-22	-20	-22	-20	-22	-44	-20	-22	-22	-22	-20	-22	-20	-20	-22	-22	-20	-22	-22	-20	-44	-22	-22	-20	-20	-22	-20	-20	-20	-44	-22	-20	-20
-20	-22	-22	-22	-20	-22	-20	-20	-20	-22	-20	-22	-22	-22	-20	-22	-44	-20	-44	-22	-20	-20	-22	-22	-22	-22	-22	-22	-44	-22	-22	-22	-22	-22	-44	-22	-44	-22	-22	-22	-22	-20	-22	-20	-22	-22	-22	-22	-22	-22
-20	-22	-20	-20	-22	-22	-22	-22	-20	-20	-20	-22	-22	-22	-22	-44	-44	-20	-22	-22	-20	-22	-22	-20	-22	-44	-44	-22	-20	-20	-20	-20	-20	-20	-22	-22	-20	-22	-22	-20	-22	-20	-20	-22	-44	-22	-22	-22	-20	-22
-20	-22	-22	-20	-44	-44	-22	-20	-22	-22	-44	-22	-20	-22	-22	-20	-20	-22	-20	-22	-22	-22	-44	-20	-44	-20	-20	-22	-22	-22	-22	-20	-20	-22	-22	-22	-22	-20	-20	-20	-22	-22	-20	-22	-22	-22	-20	-22	-20	-20
-44	-20	-22	-44	-22	-44	-20	-22	-20	-20	-22	-22	-20	-20	-44	-20	-44	-22	-22	-22	-22	-44	-20	-22	-22	-22	-22	-20	-22	-22	-22	-20	-44	-20	-20	-22	-20	-22	-44	-44	-22	-20	-22	-22	-44	-20	-22	-20	-20	-44
-44	-22	-20	-22	-22	-20	-22	-22	-22	-22	-22	-44	-20	-22	-22	-20	-22	-20	-20	-20	-22	-20	-44	-20	-22	-22	-22	-22	-20	-20	-20	-22	-22	-22	-22	-22	-20	-20	-20	-22	-20	-22	-22	-44	-20	-20	-44	-22	-20	-20
-22	-44	-22	-20	-20	-44	-22	-20	-44	-20	-22	-22	-20	-22	-20	-20	-22	-44	-44	-22	-22	-20	-20	-22	-20	-20	-20	-22	-20	-22	-20	-22	-22	-22	-20	-22	-20	-20	-44	-22	-44	-20	-20	-20	-20	-22	-44	-20	-20	-20
-22	-22	-22	-20	-22	-20	-22	-22	-22	-22	-22	-22	-20	-44	-22	-22	-22	-44	-20	-22	-20	-20	-20	-20	-22	-22	-44	-22	-22	-22	-44	-20	-20	-22	-20	-22	-22	-20	-22	-22	-22	-22	-22	-20	-22	-20	-22	-22	-20	-22
-20	-20	-20	-22	-44	-44	-44	-44	-22	-20	-20	-22	-20	-20	-20	-22	-20	-20	-22	-44	-44	-44	-20	-22	-20	-44	-44	-22	-20	-44	-20	-20	-22	-20	-22	-22	-20	-22	-22	-20	-20	-44	-20	-44	-20	-22	-20	-44	-22	-20
-44	-20	-20	-22	-22	-22	-20	-20	-22	-20	-22	-20	-20	-22	-20	-20	-22	-20	-22	-44	-20	-22	-22	-22	-22	-20	-22	-20	-44	-22	-22	-22	-20	-44	-22	-20	-20	-22	-44	-22	-22	-20	-22	-20	-20	-20	-22	-22	-22	-20
-20	-22	-22	-20	-20	-20	-22	-20	-22	-20	-20	-44	-22	-22	-44	-20	-20	-20	-20	-20	-20	-22	-20	-22	-22	-20	-22	-22	-22	-22	-20	-20	-22	-22	-22	-44	-22	-20	-22	-22	-20	-44	-22	-20	-20	-44	-22	-22	-22	-22
-20	-22	-22	-20	-20	-20	-20	-20	-20	-20	-20	-44	-22	-20	-20	-20	-44	-22	-44	-44	-20	-22	-22	-20	-20	-44	-20	-44	-22	-22	-22	-20	-22	-20	-44	-22	-20	-20	-44	-22	-22	-20	-20	-20	-20	-22	-20	-22	-20	-22
-22	-20	-22	-44	-22	-20	-20	-20	-22	-44	-22	-22	-20	-22	-22	-20	-44	-20	-20	-22	-20	-44	-20	-44	-22	-44	-22	-44	-20	-44	-20	-22	-44	-20	-22	-22	-22	-22	-44	-22	-20	-44	-22	-20	-22	-22	-22	-22	-20	-44
-20	-20	-22	-22	-20	-22	-22	-22	-22	-22	-44	-20	-22	-20	-20	-22	-22	-22	-22	-20	-22	-44	-22	-20	-44	-22	-22	-20	-20	-20	-20	-22	-22	-20	-20	-20	-22	-22	-20	-22	-20	-22	-22	-20	-20	-22	-20	-44	-22	-20
-20	-22	-20	-20	-22	-20	-22	-22	-20	-22	-20	-20	-22	-22	-22	-20	-20	-20	-44	-20	-22	-22	-22	-22	-22	-20	-20	-44	-22	-20	-22	-44	-22	-22	-22	-22	-22	-20	-22	-20	-22	-44	-22	-20	-20	-44	-22	-22	-44	-22
-20	-22	-20	-20	-44	-20	-22	-20	-22	-20	-22	-20	-20	-20	-20	-20	-20	-44	-22	-20	-20	-44	-20	-20	-20	-20	-22	-22	-20	-22	-20	-22	-20	-44	-22	-22	-22	-20	-22	-20	-22	-20	-20	-20	-22	-22	-44	-20	-22	-20
-20	-22	-44	-20	-22	-20	-22	-22	-22	-22	-22	-22	-20	-44	-20	-22	-22	-22	-20	-20	-22	-22	-22	-22	-20	-20	-20	-20	-20	-20	-44	-44	-22	-20	-20	-44	-22	-22	-22	-20	-20	-44	-22	-20	-22	-22	-22	-20	-22	-22
-20	-20	-22	-44	-44	-20	-20	-20	-20	-22	-20	-22	-44	-22	-22	-20	-20	-22	-20	-22	-20	-22	-20	-22	-22	-44	-22	-22	-20	-22	-20	-44	-22	-22	-20	-20	-20	-20	-20	-22	-20	-20	-20	-22	-20	-22	-20	-44	-22	-22
-44	-20	-22	-22	-22	-20	-22	-44	-20	-20	-20	-22	-22	-20	-20	-22	-22	-22	-44	-44	-22	-22	-22	-22	-20	-44	-20	-20	-22	-22	-44	-22	-20	-44	-44	-22	-44	-22	-44	-22	-22	-20	-20	-22	-22	-44	-22	-20	-22	-20
-44	-22	-20	-22	-20	-22	-20	-20	-22	-20	-20	-20	-22	-22	-44	-22	-20	-20	-20	-22	-20	-20	-22	-20	-20	-20	-22	-22	-20	-22	-22	-20	-22	-44	-20	-20	-44	-44	-22	-22	-22	-22	-22	-20	-20	-20	-20	-20	-20	-20
-22	-22	-22	-22	-22	-20	-20	-20	-22	-22	-20	-20	-22	-20	-20	-44	-20	-20	-22	-22	-22	-20	-22	-22	-22	-22	-22	-20	-22	-22	-22	-20	-20	-22	-20	-20	-22	-22	-44	-20	-20	-20	-20	-22	-22	-20	-44	-22	-20	-22
-20	-44	-22	-20	-22	-22	-20	-22	-22	-22	-44	-22	-20	-20	-20	-22	-20	-22	-22	-22	-20	-22	-20	-20	-20	-44	-22	-20	-22	-20	-20	-20	-20	-22	-22	-20	-20	-22	-20	-22	-20	-20	-22	-20	-44	-44	-20	-22	-22	-20
-20	-20	-44	-44	-22	-20	-22	-22	-22	-20	-44	-20	-22	-20	-20	-22	-44	-22	-20	-20	-20	-20	-44	-22	-22	-20	-22	-44	-20	-20	-20	-22	-44	-44	-20	-22	-20	-22	-22	-22	-20	-22	-44	-22	-22	-22	-22	-22	-22	-22
-20	-20	-20	-20	-20	-22	-44	-22	-22	-44	-44	-44	-20	-22	-20	-22	-20	-22	-44	-22	-22	-20	-22	-22	-20	-20	-20	-22	-22	-22	-22	-22	-22	-44	-22	-22	-20	-20	-22	-22	-22	-22	-22	-22	-44	-20	-20	-22	-22	-20
-22	-20	-22	-20	-20	-22	-22	-20	-20	-22	-44	-44	-22	-20	-22	-22	-22	-22	-20	-20	-20	-44	-44	-20	-44	-20	-20	-44	-22	-20	-20	-44	-22	-20	-44	-44	-22	-20	-22	-22	-20	-22	-22	-20	-22	-20	-22	-22	-22	-20
-20	-22	-22	-22	-22	-20	-22	-22	-20	-44	-22	-44	-22	-20	-20	-20	-20	-22	-22	-22	-20	-20	-20	-22	-22	-22	-22	-44	-20	-22	-20	-20	-22	-22	-20	-20	-22	-22	-44	-20	-22	-22	-44	-20	-20	-20	-22	-22	-22	-20
-20	-20	-20	-22	-22	-22	-22	-20	-22	-22	-22	-20	-20	-22	-22	-20	-22	-44	-20	-20	-20	-22	-22	-20	-22	-20	-44	-44	-22	-22	-22	-22	-20	-20	-20	-20	-20	-22	-22	-44	-22	-22	-22	-20	-20	-20	-22	-44	-20	-20
-20	-44	-44	-20	-20	-22	-20	-22	-44	-44	-20	-20	-20	-20	-22	-22	-20	-22	-22	-22	-20	-20	-20	-20	-22	-20	-20	-20	-22	-22	-22	-22	-22	-22	-20	-22	-20	-22	-44	-20	-20	-20	-22	-22	-22	-44	-22	-44	-20	-22
-22	-20	-44	-22	-22	-44	-20	-44	-20	-22	-20	-22	-44	-22	-22	-22	-20	-20	-20	-22	-22	-22	-22	-22	-22	-20	-22	-44	-44	-22	-22	-20	-20	-20	-22	-22	-22	-22	-20	-20	-22	-20	-22	-20	-44	-22	-44	-22	-22	-22
-22	-20	-20	-44	-22	-20	-20	-20	-22	-22	-22	-22	-22	-44	-22	-20	-22	-44	-44	-20	-22	-20	-20	-22	-22	-22	-22	-22	-20	-22	-20	-44	-20	-20	-20	-22	-20	-22	-20	-22	-22	-22	-44	-22	-22	-20	-22	-20	-22	-22
-22	-22	-22	-22	-20	-22	-44	-22	-20	-20	-22	-22	-22	-22	-22	-20	-22	-20	-22	-20	-22	-20	-44	-20	-22	-22	-22	-20	-22	-22	-20	-20	-22	-20	-20	-22	-20	-20	-20	-22	-20	-22	-20	-20	-20	-22	-22	-44	-22	-22
-22	-22	-20	-20	-20	-20	-20	-22	-20	-22	-22	-20	-22	-22	-20	-20	-22	-20	-20	-20	-20	-20	-20	-20	-22	-20	-20	-20	-20	-22	-22	-20	-44	-20	-22	-44	-22	-22	-20	-20	-22	-20	-20	-20	-22	-20	-44	-20	-20	-20
-22	-20	-22	-20	-22	-20	-22	-20	-22	-20	-22	-20	-22	-44	-20	-20	-44	-22	-22	-22	-22	-20	-20	-20	-20	-20	-20	-44	-20	-22	-22	-22	-44	-20	-20	-20	-22	-22	-20	-20	-44	-22	-20	-22	-44	-20	-20	-44	-22	-22
-20	-20	-20	-20	-20	-20	-20	-20	-22	-22	-22	-20	-20	-20	-20	-20	-22	-22	-20	-22	-20	-22	-22	-20	-20	-20	-22	-22	-22	-22	-22	-22	-44	-20	-22	-20	-44	-22	-22	-20	-20	-20	-22	-20	-22	-22	-20	-44	-20	-22
-22	-20	-22	-20	-44	-20	-20	-20	-20	-22	-44	-20	-20	-20	-20	-20	-44	-20	-20	-20	-22	-44	-22	-20	-20	-22	-20	-22	-20	-44	-22	-20	-20	-22	-22	-20	-22	-22	-22	-20	-22	-20	-22	-22	-20	-22	-44	-20	-22	-20
-20	-20	-22	-44	-44	-20	-20	-22	-20	-20	-22	-20	-22	-20	-22	-44	-22	-22	-22	-22	-44	-20	-20	-20	-22	-22	-22	-20	-22	-20	-22	-44	-20	-20	-44	-20	-44	-20	-20	-44	-22	-22	-22	-22	-20	-20	-22	-20	-20	-44
-22	-22	-20	-22	-20	-20	-20	-22	-22	-22	-44	-22	-44	-20	-20	-22	-22	-22	-22	-20	-22	-22	-20	-22	-20	-20	-44	-22	-22	-20	-22	-22	-22	-44	-22	-20	-22	-20	-22	-20	-22	-44	-22	-20	-22	-44	-22	-22	-22	-20
-20	-44	-20	-20	-20	-20	-22	-22	-20	-22	-20	-20	-20	-20	-20	-20	-20	-44	-22	-20	-44	-20	-20	-22	-22	-20	-44	-20	-44	-22	-22	-20	-22	-22	-20	-20	-44	-20	-20	-22	-20	-20	-44	-22	-20	-22	-20	-22	-20	-20
-20	-22	-22	-22	-20	-20	-22	-20	-22	-20	-22	-44	-22	-44	-20	-22	-20	-22	-22	-20	-20	-22	-44	-44	-20	-20	-20	-20	-22	-20	-20	-22	-22	-20	-20	-44	-20	-20	-22	-22	-20	-44	-22	-22	-20	-22	-20	-44	-22	-20
-22	-20	-20	-20	-22	-20	-44	-20	-22	-20	-44	-22	-44	-20	-20	-22	-20	-22	-44	-20	-22	-22	-20	-22	-20	-44	-44	-20	-22	-22	-22	-20	-22	-44	-20	-22	-22	-20	-22	-20	-20	-20	-20	-22	-20	-22	-44	-22	-44	-20
-22	-20	-22	-22	-20	-22	-22	-22	-22	-22	-20	-22	-22	-22	-44	-44	-20	-22	-22	-20	-22	-22	-20	-44	-22	-20	-20	-22	-22	-22	-22	-20	-22	-22	-22	-44	-22	-20	-20	-20	-22	-44	-20	-20	-22	-22	-20	-22	-22	-22
-20	-20	-44	-22	-20	-22	-22	-22	-22	-20	-44	-22	-22	-22	-20	-22	-22	-44	-20	-20	-22	-20	-20	-20	-20	-20	-20	-44	-22	-22	-22	-20	-44	-20	-20	-20	-20	-20	-22	-20	-20	-20	-22	-22	-22	-20	-22	-20	-20	-22
-44	-22	-20	-22	-44	-20	-22	-22	-22	-20	-22	-44	-22	-22	-22	-22	-44	-20	-44	-22	-22	-44	-20	-22	-20	-20	-22	-20	-22	-22	-22	-20	-22	-20	-20	-44	-22	-22	-44	-22	-20	-22	-20	-44	-20	-22	-22	-22	-20	-44
-22	-20	-20	-22	-44	-22	-20	-44	-22	-20	-22	-20	-20	-44	-20	-44	-44	-20	-20	-22	-44	-22	-22	-22	-44	-22	-20	-20	-22	-22	-20	-22	-22	-20	-20	-22	-44	-22	-22	-20	-20	-44	-22	-20	-22	-20	-22	-22	-20	-22
-22	-44	-22	-22	-20	-22	-20	-44	-20	-44	-22	-44	-20	-20	-22	-20	-22	-22	-22	-22	-20	-22	-20	-20	-20	-22	-20	-22	-20	-22	-20	-20	-20	-22	-20	-20	-20	-20	-20	-22	-22	-22	-22	-22	-20	-20	-20	-20	-44	-20
-20	-22	-20	-20	-22	-22	-20	-20	-22	-22	-22	-44	-20	-20	-22	-22	-22	-22	-20	-20	-22	-20	-22	-22	-20	-20	-22	-20	-22	-20	-20	-20	-20	-22	-20	-22	-44	-20	-22	-20	-22	-44	-20	-22	-22	-22	-20	-22	-22	-20
-22	-22	-44	-20	-20	-20	-20	-22	-22	-20	-22	-22	-22	-20	-44	-44	-20	-20	-44	-22	-20	-20	-22	-20	-20	-22	-20	-44	-44	-20	-20	-22	-22	-22	-20	-20	-22	-20	-44	-20	-20	-20	-44	-44	-22	-22	-20	-20	-22	-20
-20	-44	-44	-22	-20	-20	-20	-22	-22	-20	-22	-20	-44	-22	-22	-22	-20	-20	-22	-22	-20	-20	-20	-22	-44	-44	-22	-22	-22	-20	-22	-22	-22	-20	-22	-20	-20	-22	-44	-44	-44	-22	-22	-20	-44	-22	-22	-20	-22	-20
-22	-20	-22	-20	-20	-22	-20	-22	-20	-20	-22	-20	-22	-22	-22	-20	-44	-20	-22	-20	-22	-22	-22	-20	-44	-44	-22	-20	-22	-22	-22	-20	-22	-22	-22	-20	-22	-44	-22	-20	-20	-22	-22	-22	-20	-44	-20	-22	-22	-20
-22	-20	-22	-22	-22	-22	-20	-22	-22	-20	-44	-20	-44	-22	-20	-22	-20	-20	-44	-20	-22	-22	-22	-20	-20	-22	-22	-22	-22	-22	-44	-22	-20	-44	-44	-22	-20	-22	-20	-22	-44	-44	-22	-22	-22	-20	-20	-20	-44	-22
-22	-44	-20	-20	-20	-20	-44	-22	-20	-20	-20	-22	-20	-22	-20	-20	-20	-22	-22	-22	-20	-20	-44	-22	-20	-20	-22	-22	-44	-20	-20	-20	-44	-22	-22	-20	-20	-20	-20	-22	-22	-20	-20	-22	-20	-44	-44	-20	-22	-44
-22	-44	-22	-44	-44	-20	-20	-22	-22	-22	-22	-20	-20	-22	-20	-20	-20	-20	-22	-20	-20	-20	-20	-22	-44	-22	-22	-20	-20	-22	-22	-20	-22	-20	-20	-22	-20	-22	-20	-22	-22	-20	-20	-20	-20	-20	-44	-20	-20	-22
-22	-22	-44	-22	-20	-22	-20	-20	-20	-22	-20	-20	-44	-20	-22	-20	-22	-20	-20	-44	-20	-22	-22	-20	-20	-22	-20	-22	-22	-44	-20	-20	-22	-22	-20	-22	-22	-20	-20	-20	-22	-22	-20	-22	-20	-20	-20	-22	-20	-20
-20	-22	-22	-44	-44	-22	-20	-22	-20	-22	-22	-22	-20	-22	-22	-20	-20	-22	-20	-22	-22	-22	-22	-20	-20	-20	-22	-22	-20	-20	-20	-22	-22	-20	-44	-22	-20	-22	-22	-20	-22	-20	-22	-44	-22	-44	-20	-22	-44	-20
-22	-20	-44	-22	-22	-22	-20	-20	-22	-22	-22	-20	-20	-44	-22	-22	-20	-20	-20	-20	-22	-22	-44	-22	-22	-20	-20	-20	-20	-20	-20	-22	-22	-22	-22	-22	-22	-44	-22	-20	-22	-20	-22	-20	-22	-22	-22	-20	-22	-22
-22	-44	-22	-20	-22	-20	-22	-20	-20	-22	-22	-20	-22	-20	-20	-20	-20	-20	-22	-44	-20	-22	-22	-20	-20	-20	-22	-44	-20	-20	-20	-22	-20	-22	-20	-22	-20	-20	-44	-22	-22	-22	-20	-20	-20	-20	-22	-20	-22	-20
-20	-20	-22	-20	-22	-22	-20	-22	-22	-20	-20	-44	-22	-22	-22	-22	-44	-22	-20	-22	-22	-22	-22	-22	-20	-44	-20	-20	-20	-20	-22	-22	-44	-20	-20	-20	-20	-22	-22	-22	-20	-22	-20	-22	-44	-44	-22	-20	-22	-20
-44	-22	-22	-22	-22	-44	-20	-22	-44	-20	-20	-22	-22	-44	-20	-22	-22	-20	-20	-44	-44	-20	-20	-20	-22	-44	-20	-44	-20	-22	-22	-22	-20	-20	-20	-22	-22	-22	-44	-44	-44	-20	-22	-22	-22	-44	-44	-20	-20	-20
-44	-22	-44	-44	-20	-22	-22	-20	-22	-20	-22	-20	-22	-20	-20	-20	-20	-22	-20	-44	-22	-20	-20	-44	-44	-22	-22	-20	-20	-20	-20	-20	-20	-20	-20	-22	-22	-20	-22	-20	-44	-20	-22	-22	-20	-20	-22	-20	-22	-22
-22	-22	-20	-20	-22	-20	-20	-22	-20	-20	-44	-20	-44	-22	-22	-44	-20	-20	-20	-20	-20	-44	-20	-22	-20	-20	-20	-22	-22	-20	-20	-20	-22	-22	-20	-22	-22	-20	-20	-20	-22	-22	-20	-20	-22	-22	-22	-20	-22	-20
-22	-20	-20	-22	-44	-20	-20	-20	-22	-20	-44	-22	-22	-22	-20	-22	-20	-20	-20	-22	-22	-20	-20	-20	-20	-22	-20	-44	-20	-20	-22	-20	-22	-20	-22	-22	-20	-20	-20	-22	-20	-20	-44	-22	-22	-20	-20	-22	-44	-20
-22	-22	-44	-20	-20	-22	-20	-20	-20	-20	-22	-22	-22	-22	-20	-44	-44	-22	-22	-20	-22	-20	-22	-22	-20	-20	-44	-22	-22	-22	-20	-20	-20	-22	-20	-22	-22	-44	-20	-22	-20	-20	-22	-22	-22	-20	-20	-20	-20	-22
-20	-22	-20	-22	-22	-20	-22	-20	-22	-20	-44	-20	-22	-22	-20	-22	-20	-22	-44	-20	-20	-44	-22	-22	-22	-44	-22	-20	-22	-20	-44	-22	-20	-22	-44	-20	-22	-22	-22	-22	-20	-20	-20	-20	-22	-22	-22	-22	-20	-20
-20	-20	-22	-20	-22	-20	-22	-22	-20	-22	-22	-22	-44	-22	-22	-44	-20	-20	-20	-20	-20	-20	-22	-20	-22	-22	-22	-20	-20	-22	-22	-20	-44	-20	-44	-22	-20	-20	-22	-20	-22	-44	-44	-44	-22	-20	-20	-20	-44	-20
-22	-22	-44	-22	-44	-22	-20	-20	-22	-20	-22	-20	-44	-22	-20	-20	-22	-22	-20	-22	-22	-22	-20	-20	-22	-20	-20	-20	-22	-20	-20	-20	-20	-20	-20	-22	-22	-22	-22	-44	-22	-22	-22	-22	-22	-44	-20	-20	-22	-22
-20	-44	-44	-20	-20	-44	-44	-20	-20	-22	-44	-22	-44	-20	-20	-20	-20	-44	-44	-20	-22	-22	-20	-20	-20	-20	-20	-20	-20	-20	-22	-22	-20	-22	-20	-44	-22	-22	-22	-22	-22	-20	-20	-22	-22	-22	-20	-22	-22	-20
-22	-22	-22	-20	-44	-20	-20	-44	-44	-20	-20	-22	-44	-22	-20	-20	-20	-20	-22	-22	-20	-20	-22	-20	-22	-20	-20	-22	-22	-20	-44	-22	-22	-20	-20	-20	-20	-20	-20	-20	-20	-20	-22	-20	-22	-22	-22	-20	-22	-44
-20	-20	-20	-22	-22	-20	-22	-22	-20	-22	-20	-22	-20	-20	-44	-20	-22	-20	-44	-20	-20	-44	-44	-22	-20	-22	-20	-22	-22	-44	-44	-22	-22	-20	-44	-20	-22	-20	-20	-20	-20	-20	-44	-22	-22	-20	-22	-22	-20	-22
-20	-22	-20	-22	-20	-22	-22	-44	-20	-22	-22	-22	-20	-22	-22	-20	-22	-20	-22	-22	-22	-20	-22	-22	-20	-22	-22	-20	-22	-20	-22	-22	-22	-20	-22	-20	-44	-22	-20	-22	-22	-20	-44	-20	-22	-20	-44	-22	-44	-20
-20	-20	-22	-20	-20	-20	-20	-22	-20	-20	-20	-20	-22	-22	-20	-22	-20	-20	-44	-44	-22	-20	-20	-22	-20	-22	-20	-44	-22	-20	-44	-20	-44	-22	-44	-22	-20	-22	-20	-22	-22	-20	-22	-20	-44	-22	-44	-20	-22	-44
-20	-22	-22	-22	-22	-44	-44	-20	-22	-20	-22	-22	-20	-22	-22	-22	-20	-20	-22	-22	-22	-22	-20	-22	-22	-44	-20	-20	-22	-20	-22	-20	-22	-20	-22	-22	-20	-20	-20	-44	-20	-22	-20	-20	-22	-22	-22	-20	-20	-20
-20	-20	-44	-22	-22	-20	-22	-20	-44	-20	-44	-20	-20	-20	-20	-44	-22	-20	-20	-20	-22	-20	-20	-20	-20	-22	-20	-22	-22	-22	-44	-20	-22	-22	-20	-22	-22	-20	-20	-22	-22	-20	-22	-20	-22	-20	-22	-44	-22	-22
-20	-22	-22	-22	-20	-22	-22	-22	-20	-20	-20	-22	-22	-44	-22	-20	-22	-20	-20	-20	-20	-22	-20	-44	-22	-20	-20	-20	-22	-20	-20	-44	-20	-22	-22	-22	-20	-22	-44	-22	-22	-20	-22	-20	-22	-20	-22	-22	-20	-22
-44	-22	-22	-20	-22	-22	-22	-22	-22	-22	-20	-22	-22	-20	-20	-20	-22	-20	-22	-20	-22	-22	-20	-20	-22	-20	-20	-20	-20	-22	-20	-20	-22	-22	-22	-20	-44	-22	-22	-22	-22	-20	-22	-22	-20	-20	-20	-20	-22	-44
-20	-44	-22	-20	-20	-22	-22	-22	-20	-22	-22	-20	-20	-22	-20	-44	-22	-22	-20	-20	-20	-22	-20	-20	-22	-20	-20	-20	-44	-44	-44	-22	-22	-22	-22	-20	-20	-20	-20	-20	-22	-20	-22	-20	-20	-20	-20	-22	-22	-22
-20	-20	-20	-44	-44	-22	-20	-22	-20	-20	-22	-20	-22	-22	-22	-22	-20	-20	-44	-44	-22	-20	-44	-22	-44	-22	-20	-20	-44	-20	-44	-44	-22	-22	-20	-44	-44	-22	-22	-20	-22	-22	-22	-22	-22	-44	-20	-20	-20	-22
-44	-22	-44	-22	-20	-22	-22	-20	-22	-20	-22	-20	-22	-20	-20	-22	-22	-22	-20	-22	-22	-20	-20	-20	-20	-20	-20	-20	-20	-44	-22	-22	-22	-20	-20	-20	-22	-44	-22	-22	-22	-22	-20	-44	-22	-44	-20	-20	-20	-20
-44	-22	-22	-20	-22	-44	-22	-22	-20	-20	-22	-22	-22	-20	-20	-20	-22	-44	-20	-22	-20	-44	-22	-20	-22	-20	-20	-44	-22	-22	-20	-22	-22	-20	-20	-22	-22	-20	-44	-22	-22	-20	-20	-22	-44	-20	-20	-20	-20	-22
-20	-44	-20	-22	-20	-44	-22	-20	-44	-44	-20	-22	-20	-22	-20	-20	-20	-22	-22	-20	-22	-44	-22	-44	-22	-22	-20	-22	-22	-44	-20	-22	-20	-44	-22	-20	-22	-20	-22	-22	-20	-20	-20	-20	-22	-20	-20	-20	-22	-22
-20	-20	-22	-20	-44	-20	-22	-44	-20	-20	-20	-20	-22	-22	-22	-22	-22	-20	-22	-20	-22	-22	-22	-22	-20	-22	-20	-22	-44	-20	-22	-20	-20	-20	-22	-20	-20	-44	-20	-22	-22	-20	-20	-20	-20	-22	-20	-44	-22	-22
-20	-20	-22	-20	-20	-22	-20	-22	-22	-22	-20	-44	-20	-20	-20	-20	-20	-22	-22	-22	-20	-22	-22	-22	-20	-22	-22	-22	-20	-44	-20	-20	-20	-20	-20	-22	-20	-22	-22	-20	-20	-22	-20	-20	-20	-20	-22	-20	-22	-20
-20	-22	-20	-20	-22	-22	-22	-20	-22	-20	-20	-20	-20	-20	-20	-44	-22	-20	-20	-22	-44	-22	-22	-22	-20	-22	-20	-22	-44	-20	-44	-20	-20	-22	-22	-20	-22	-22	-20	-20	-22	-20	-22	-44	-20	-22	-22	-20	-20	-22
-22	-20	-44	-20	-20	-20	-22	-20	-22	-20	-20	-20	-20	-20	-44	-20	-20	-22	-44	-44	-22	-22	-44	-22	-20	-44	-20	-20	-22	-22	-20	-22	-20	-20	-20	-44	-22	-22	-20	-20	-22	-20	-20	-20	-20	-20	-20	-20	-20	-22
-20	-20	-20	-20	-22	-22	-22	-44	-22	-22	-44	-20	-20	-22	-20	-20	-44	-22	-20	-22	-20	-20	-20	-20	-20	-22	-20	-20	-20	-22	-44	-20	-20	-20	-20	-22	-20	-22	-20	-20	-22	-20	-20	-20	-22	-20	-20	-22	-20	-20
-22	-22	-20	-20	-22	-22	-22	-22	-20	-20	-44	-44	-44	-22	-22	-20	-20	-20	-44	-20	-22	-22	-22	-20	-20	-22	-20	-20	-20	-20	-20	-22	-20	-22	-20	-20	-22	-20	-20	-22	-20	-20	-20	-22	-20	-22	-20	-44	-20	-20
-22	-22	-20	-20	-20	-22	-22	-22	-20	-22	-22	-20	-22	-22	-20	-44	-44	-44	-20	-44	-22	-22	-20	-22	-20	-22	-22	-22	-20	-22	-20	-22	-22	-22	-20	-20	-22	-20	-22	-22	-20	-22	-20	-22	-22	-22	-20	-20	-20	-22
-20	-22	-20	-20	-20	-20	-20	-22	-22	-20	-20	-44	-22	-22	-22	-22	-20	-22	-20	-22	-20	-22	-44	-20	-22	-22	-44	-20	-20	-44	-22	-22	-22	-20	-22	-22	-20	-22	-22	-22	-20	-20	-22	-20	-20	-22	-22	-22	-20	-22
-20	-22	-20	-44	-22	-20	-22	-22	-20	-44	-22	-22	-20	-22	-20	-20	-20	-22	-20	-44	-20	-20	-44	-20	-22	-22	-44	-20	-20	-22	-44	-20	-20	-22	-44	-22	-22	-20	-20	-20	-22	-20	-20	-20	-22	-20	-20	-44	-20	-20
-20	-20	-22	-22	-20	-20	-22	-22	-22	-22	-20	-20	-20	-44	-20	-22	-22	-20	-22	-22	-22	-20	-44	-20	-20	-20	-44	-20	-20	-22	-22	-20	-22	-22	-20	-44	-22	-22	-22	-22	-22	-22	-22	-22	-22	-22	-20	-44	-20	-44
-20	-20	-20	-20	-22	-44	-20	-22	-20	-20	-22	-44	-22	-20	-44	-20	-22	-22	-20	-20	-44	-20	-20	-20	-20	-22	-20	-22	-44	-22	-44	-22	-22	-20	-20	-22	-22	-22	-20	-22	-22	-20	-20	-22	-22	-22	-22	-20	-20	-20
-20	-22	-20	-22	-20	-22	-20	-44	-22	-22	-22	-22	-22	-22	-22	-22	-20	-44	-22	-20	-20	-20	-20	-44	-20	-22	-22	-22	-44	-20	-20	-20	-22	-44	-22	-22	-20	-22	-22	-20	-22	-22	-20	-20	-44	-20	-20	-20	-22	-20
-22	-20	-20	-22	-20	-20	-20	-20	-44	-20	-44	-22	-20	-22	-44	-44	-22	-20	-44	-20	-20	-44	-22	-22	-22	-44	-20	-22	-22	-20	-22	-22	-44	-22	-20	-22	-20	-20	-20	-22	-20	-20	-22	-22	-22	-44	-44	-22	-20	-20
-20	-22	-44	-22	-22	-22	-22	-20	-20	-22	-20	-22	-20	-20	-44	-22	-20	-20	-22	-20	-22	-44	-22	-20	-20	-20	-22	-22	-22	-44	-22	-20	-20	-22	-22	-20	-22	-22	-22	-22	-20	-22	-22	-20	-20	-44	-44	-22	-44	-20
-20	-22	-22	-20	-22	-22	-22	-20	-20	-44	-20	-20	-44	-20	-20	-20	-20	-20	-20	-22	-44	-22	-22	-20	-20	-22	-20	-44	-22	-20	-20	-22	-44	-22	-22	-22	-20	-22	-22	-20	-22	-20	-22	-44	-22	-20	-22	-20	-20	-22
-22	-20	-22	-44	-20	-20	-20	-44	-22	-22	-22	-44	-44	-22	-20	-22	-20	-44	-44	-22	-44	-22	-44	-22	-22	-20	-22	-22	-44	-20	-22	-22	-22	-20	-20	-20	-20	-20	-20	-20	-22	-44	-20	-44	-22	-20	-22	-20	-20	-22
-20	-22	-22	-20	-22	-44	-44	-22	-22	-22	-22	-22	-20	-22	-22	-20	-22	-22	-20	-22	-20	-44	-44	-22	-22	-22	-20	-20	-44	-20	-20	-44	-20	-20	-22	-44	-20	-20	-22	-22	-20	-20	-20	-22	-20	-22	-20	-20	-20	-20
-44	-20	-22	-22	-22	-22	-20	-22	-22	-22	-22	-22	-44	-20	-22	-20	-22	-22	-20	-22	-22	-20	-44	-20	-20	-20	-20	-44	-20	-22	-22	-22	-20	-20	-20	-20	-22	-22	-22	-20	-20	-22	-22	-20	-20	-20	-20	-22	-22	-20
-22	-22	-20	-20	-20	-20	-20	-20	-22	-22	-44	-22	-20	-20	-22	-20	-22	-22	-22	-22	-22	-20	-20	-22	-20	-22	-44	-44	-44	-20	-20	-20	-20	-22	-22	-20	-22	-20	-20	-20	-22	-20	-20	-22	-44	-20	-22	-20	-20	-44
-22	-20	-44	-20	-22	-22	-20	-22	-20	-20	-44	-20	-20	-22	-20	-22	-22	-22	-20	-20	-44	-22	-20	-44	-22	-20	-22	-20	-20	-22	-44	-22	-44	-20	-22	-20	-22	-22	-20	-20	-20	-20	-20	-20	-20	-22	-20	-20	-44	-20
-22	-22	-22	-22	-44	-20	-20	-20	-22	-20	-20	-22	-20	-44	-20	-22	-44	-20	-22	-22	-44	-44	-20	-20	-44	-20	-20	-22	-20	-22	-22	-20	-22	-22	-20	-22	-20	-20	-22	-20	-22	-20	-20	-20	-20	-44	-44	-20	-20	-44
-20	-20	-20	-22	-20	-44	-22	-44	-20	-20	-20	-22	-20	-44	-20	-22	-44	-22	-20	-22	-20	-20	-20	-22	-20	-22	-44	-20	-44	-20	-22	-20	-22	-44	-20	-44	-22	-22	-22	-22	-22	-20	-20	-22	-22	-22	-22	-22	-22	-20
-22	-22	-22	-20	-22	-20	-20	-22	-44	-20	-22	-20	-22	-20	-20	-20	-22	-22	-20	-22	-20	-44	-20	-22	-22	-20	-20	-22	-44	-22	-20	-20	-22	-22	-22	-22	-20	-22	-22	-20	-22	-20	-22	-44	-20	-22	-22	-20	-44	-22
-44	-22	-20	-44	-22	-20	-20	-22	-20	-44	-22	-22	-20	-20	-22	-20	-22	-22	-20	-22	-20	-20	-22	-44	-20	-22	-22	-22	-20	-20	-20	-20	-20	-20	-20	-20	-22	-22	-20	-22	-22	-20	-22	-20	-44	-20	-20	-22	-22	-22
-22	-22	-22	-22	-22	-22	-44	-22	-22	-22	-44	-20	-22	-20	-20	-44	-20	-22	-20	-20	-20	-20	-22	-20	-20	-44	-22	-20	-22	-22	-22	-20	-22	-44	-20	-22	-20	-22	-20	-22	-22	-20	-22	-22	-22	-20	-20	-20	-22	-20
-22	-44	-20	-20	-22	-22	-44	-20	-22	-20	-22	-22	-20	-22	-20	-20	-22	-44	-20	-22	-44	-22	-20	-20	-22	-22	-44	-20	-20	-44	-44	-22	-20	-22	-20	-20	-22	-22	-22	-22	-20	-44	-20	-20	-22	-20	-22	-20	-22	-44
-20	-20	-22	-22	-22	-22	-20	-22	-20	-22	-20	-22	-22	-22	-20	-20	-20	-22	-22	-20	-44	-22	-44	-44	-22	-22	-44	-20	-22	-20	-20	-20	-22	-22	-20	-22	-20	-44	-20	-44	-20	-22	-22	-22	-44	-22	-20	-20	-20	-20
-22	-22	-22	-44	-20	-44	-22	-20	-20	-20	-44	-22	-20	-22	-20	-44	-20	-22	-20	-22	-22	-20	-22	-22	-20	-22	-22	-44	-20	-20	-20	-44	-44	-22	-20	-20	-44	-20	-44	-22	-22	-44	-44	-22	-44	-22	-20	-22	-22	-20
-22	-44	-22	-44	-20	-20	-20	-20	-44	-20	-44	-22	-44	-44	-20	-20	-20	-20	-22	-44	-22	-20	-20	-20	-20	-22	-20	-20	-22	-20	-44	-22	-20	-20	-22	-22	-22	-44	-20	-22	-22	-22	-22	-20	-20	-22	-20	-22	-22	-44
-22	-20	-22	-22	-20	-20	-22	-22	-20	-20	-22	-22	-20	-20	-22	-22	-20	-44	-20	-22	-22	-20	-22	-44	-20	-22	-20	-22	-22	-22	-20	-22	-20	-22	-20	-22	-44	-22	-22	-22	-20	-44	-20	-22	-22	-22	-44	-20	-22	-20
-20	-44	-20	-22	-22	-22	-22	-20	-20	-22	-22	-20	-20	-20	-20	-20	-44	-22	-20	-20	-22	-22	-44	-20	-22	-22	-22	-20	-20	-20	-20	-22	-44	-22	-20	-22	-22	-20	-22	-22	-22	-20	-20	-20	-22	-20	-44	-20	-44	-22
-20	-20	-22	-20	-22	-20	-20	-20	-22	-22	-22	-20	-22	-22	-22	-20	-20	-20	-22	-22	-20	-20	-20	-20	-22	-20	-20	-22	-22	-22	-22	-20	-22	-22	-22	-22	-20	-22	-22	-22	-20	-20	-20	-20	-20	-20	-22	-22	-20	-20
-44	-22	-20	-20	-44	-22	-22	-20	-22	-22	-44	-20	-20	-20	-20	-22	-20	-20	-22	-20	-20	-20	-22	-22	-20	-22	-20	-22	-20	-20	-44	-20	-20	-22	-22	-44	-20	-44	-22	-20	-20	-22	-22	-22	-20	-20	-22	-44	-22	-20
-20	-22	-20	-22	-44	-20	-22	-44	-22	-22	-20	-22	-20	-20	-22	-22	-22	-20	-20	-20	-22	-20	-22	-20	-44	-20	-22	-22	-20	-20	-22	-22	-22	-22	-20	-22	-20	-20	-22	-22	-20	-20	-44	-22	-20	-44	-44	-44	-20	-22
-44	-22	-22	-20	-20	-20	-22	-22	-22	-22	-44	-44	-20	-22	-20	-22	-20	-20	-20	-20	-20	-44	-20	-44	-20	-22	-22	-22	-22	-20	-22	-22	-20	-44	-44	-20	-20	-20	-20	-22	-20	-20	-22	-22	-22	-22	-22	-44	-20	-20
-44	-20	-22	-20	-22	-20	-20	-22	-22	-20	-44	-22	-20	-20	-20	-22	-22	-44	-44	-20	-20	-20	-22	-44	-20	-20	-22	-22	-20	-22	-22	-44	-20	-20	-22	-22	-22	-22	-44	-22	-20	-44	-22	-22	-20	-20	-20	-22	-20	-20
-22	-22	-22	-20	-22	-22	-20	-20	-22	-44	-20	-44	-22	-20	-22	-22	-22	-44	-20	-20	-22	-20	-22	-20	-20	-22	-20	-20	-20	-22	-22	-22	-44	-22	-20	-22	-44	-20	-22	-22	-22	-20	-44	-22	-22	-44	-20	-44	-22	-22
-20	-22	-22	-44	-22	-20	-20	-20	-22	-44	-22	-44	-22	-22	-22	-20	-20	-44	-20	-44	-20	-20	-22	-20	-44	-20	-20	-44	-20	-22	-20	-20	-20	-20	-22	-44	-22	-20	-44	-20	-22	-20	-22	-20	-20	-22	-20	-20	-44	-22
-20	-20	-22	-20	-20	-20	-22	-22	-22	-20	-44	-22	-20	-20	-44	-20	-20	-44	-22	-22	-44	-44	-22	-22	-22	-22	-20	-22	-22	-20	-22	-44	-20	-22	-22	-44	-22	-44	-20	-22	-20	-44	-22	-20	-20	-22	-44	-44	-22	-22
-20	-20	-22	-22	-22	-22	-22	-20	-22	-20	-44	-22	-44	-20	-20	-22	-44	-44	-20	-20	-20	-22	-20	-44	-22	-22	-22	-20	-20	-22	-22	-22	-20	-22	-22	-20	-22	-20	-22	-20	-20	-20	-20	-22	-20	-20	-22	-20	-20	-22
-22	-44	-20	-20	-22	-22	-22	-20	-44	-20	-20	-20	-20	-22	-20	-20	-22	-20	-44	-44	-20	-20	-22	-22	-22	-22	-20	-20	-20	-20	-22	-22	-20	-22	-20	-20	-20	-22	-22	-22	-20	-44	-22	-22	-22	-20	-22	-20	-22	-20
-20	-22	-20	-20	-44	-22	-20	-20	-22	-20	-20	-22	-22	-20	-22	-44	-44	-20	-20	-44	-44	-20	-20	-20	-20	-22	-22	-22	-22	-20	-20	-22	-20	-22	-20	-22	-22	-22	-20	-44	-20	-22	-22	-20	-20	-22	-20	-20	-20	-22
-22	-20	-22	-22	-20	-20	-20	-22	-20	-22	-22	-20	-22	-22	-44	-20	-44	-22	-22	-20	-44	-44	-20	-44	-20	-22	-20	-22	-20	-20	-44	-22	-44	-20	-20	-22	-20	-20	-22	-44	-20	-44	-22	-22	-22	-44	-22	-22	-20	-20
-20	-20	-44	-22	-22	-20	-44	-22	-20	-20	-20	-22	-20	-20	-22	-22	-22	-22	-22	-20	-20	-20	-44	-20	-20	-20	-20	-22	-44	-44	-20	-20	-20	-20	-22	-20	-22	-20	-20	-22	-22	-20	-20	-22	-44	-22	-22	-20	-20	-20
-22	-20	-22	-20	-22	-22	-20	-22	-20	-20	-20	-20	-20	-22	-20	-44	-22	-20	-22	-22	-22	-20	-20	-20	-20	-20	-20	-22	-20	-22	-20	-20	-20	-22	-22	-22	-20	-22	-20	-22	-22	-22	-20	-44	-22	-20	-22	-20	-44	-20
-22	-20	-22	-20	-44	-20	-22	-20	-22	-20	-20	-22	-22	-20	-20	-22	-22	-20	-22	-20	-20	-22	-22	-20	-22	-22	-22	-20	-44	-22	-44	-20	-20	-22	-22	-22	-22	-20	-22	-22	-20	-20	-22	-20	-22	-22	-20	-22	-20	-44
-22	-20	-20	-44	-20	-20	-22	-20	-20	-44	-22	-44	-22	-22	-20	-22	-20	-20	-20	-20	-22	-20	-20	-20	-20	-22	-22	-22	-44	-22	-20	-20	-20	-22	-22	-22	-20	-20	-44	-20	-20	-22	-20	-44	-44	-20	-44	-44	-22	-22
-22	-20	-20	-22	-20	-22	-22	-20	-22	-44	-20	-22	-20	-20	-20	-20	-22	-20	-20	-20	-22	-22	-22	-20	-20	-44	-20	-44	-20	-22	-22	-20	-44	-22	-22	-22	-22	-22	-20	-44	-22	-20	-22	-22	-20	-22	-20	-22	-22	-20
-44	-20	-22	-20	-20	-22	-20	-20	-44	-22	-44	-20	-22	-20	-22	-44	-20	-20	-22	-22	-22	-20	-20	-20	-22	-22	-20	-20	-20	-20	-20	-20	-44	-44	-22	-20	-20	-44	-44	-22	-22	-22	-20	-22	-22	-22	-44	-20	-20	-44
-44	-20	-22	-44	-22	-20	-20	-22	-22	-20	-22	-20	-22	-20	-20	-22	-20	-44	-44	-22	-22	-22	-22	-20	-22	-22	-22	-20	-22	-20	-20	-22	-22	-20	-20	-22	-20	-22	-22	-20	-20	-20	-20	-20	-22	-22	-22	-20	-20	-22
-20	-20	-20	-44	-22	-44	-44	-20	-22	-20	-22	-44	-20	-22	-44	-22	-20	-20	-22	-20	-22	-22	-22	-22	-22	-22	-20	-20	-22	-20	-44	-44	-20	-22	-20	-20	-44	-20	-44	-20	-22	-20	-20	-44	-20	-20	-22	-20	-20	-22
-22	-44	-20	-20	-20	-20	-44	-44	-22	-20	-20	-22	-22	-20	-22	-20	-22	-20	-22	-20	-20	-44	-20	-22	-44	-20	-22	-22	-22	-20	-22	-20	-44	-20	-20	-44	-22	-20	-44	-20	-22	-22	-44	-44	-20	-22	-20	-20	-20	-22
-20	-20	-20	-20	-20	-22	-22	-20	-20	-44	-20	-20	-20	-20	-22	-20	-20	-22	-22	-20	-20	-20	-22	-20	-20	-20	-22	-22	-22	-22	-22	-20	-22	-22	-20	-20	-20	-22	-22	-22	-22	-20	-22	-20	-20	-20	-22	-20	-22	-22
-20	-44	-22	-22	-20	-20	-20	-20	-20	-20	-22	-44	-20	-20	-44	-22	-22	-22	-44	-20	-22	-22	-22	-44	-20	-22	-20	-22	-20	-20	-44	-22	-22	-20	-44	-22	-20	-22	-44	-20	-22	-20	-22	-20	-22	-20	-20	-20	-22	-20
-22	-20	-20	-22	-22	-20	-22	-22	-44	-44	-22	-22	-20	-20	-20	-22	-22	-20	-20	-44	-20	-22	-44	-44	-22	-22	-22	-22	-22	-20	-22	-20	-44	-20	-20	-20	-22	-20	-20	-44	-20	-22	-22	-20	-22	-20	-44	-22	-20	-22
-22	-20	-44	-20	-22	-22	-22	-22	-22	-44	-22	-22	-22	-20	-22	-22	-20	-20	-22	-20	-20	-20	-22	-20	-44	-22	-22	-20	-44	-20	-20	-44	-20	-44	-22	-20	-20	-22	-22	-44	-20	-22	-22	-22	-20	-22	-44	-22	-20	-22
-22	-20	-20	-20	-22	-20	-44	-20	-44	-22	-44	-22	-44	-20	-22	-22	-20	-20	-20	-20	-20	-44	-20	-20	-22	-20	-22	-22	-44	-22	-22	-44	-22	-20	-22	-44	-22	-22	-22	-22	-44	-20	-44	-22	-44	-20	-44	-22	-20	-22
-44	-22	-22	-22	-20	-20	-20	-22	-22	-44	-22	-44	-22	-22	-20	-22	-20	-20	-20	-20	-20	-20	-22	-22	-22	-20	-20	-44	-20	-20	-20	-44	-44	-22	-22	-20	-20	-22	-22	-20	-22	-22	-22	-20	-44	-20	-20	-20	-22	-22
-22	-22	-22	-22	-44	-22	-22	-22	-20	-20	-22	-20	-20	-22	-22	-20	-20	-20	-22	-44	-44	-20	-22	-22	-44	-22	-20	-22	-20	-20	-22	-20	-22	-22	-22	-20	-20	-20	-20	-22	-20	-22	-22	-44	-44	-22	-20	-20	-22	-22
-22	-22	-22	-22	-44	-20	-20	-22	-20	-44	-22	-22	-20	-22	-20	-22	-22	-22	-22	-22	-20	-20	-20	-44	-22	-20	-44	-22	-22	-20	-20	-22	-22	-22	-22	-20	-22	-20	-22	-20	-20	-44	-20	-20	-22	-20	-20	-20	-20	-22
-22	-22	-22	-20	-22	-20	-22	-20	-20	-20	-20	-20	-20	-44	-22	-20	-22	-22	-22	-20	-22	-20	-22	-22	-20	-20	-22	-22	-20	-22	-22	-22	-22	-22	-22	-20	-22	-22	-20	-20	-20	-22	-22	-22	-20	-22	-20	-20	-44	-44
-22	-44	-22	-22	-20	-22	-22	-20	-20	-20	-22	-20	-44	-22	-44	-22	-20	-22	-22	-20	-20	-20	-44	-20	-20	-20	-20	-22	-22	-20	-22	-20	-44	-22	-22	-20	-22	-20	-22	-44	-22	-20	-20	-20	-20	-20	-44	-22	-20	-20
-22	-20	-20	-44	-22	-22	-20	-20	-20	-22	-22	-20	-22	-22	-22	-20	-20	-22	-20	-22	-22	-22	-20	-20	-44	-20	-22	-20	-22	-22	-22	-22	-20	-20	-20	-22	-22	-20	-22	-22	-22	-20	-44	-22	-20	-20	-20	-22	-22	-22
-20	-20	-44	-22	-20	-20	-20	-20	-20	-44	-20	-44	-20	-20	-20	-22	-20	-22	-22	-22	-22	-44	-20	-44	-20	-20	-20	-20	-20	-22	-20	-20	-20	-20	-20	-20	-20	-22	-20	-20	-22	-22	-22	-22	-22	-22	-20	-22	-22	-20
-20	-20	-20	-20	-44	-20	-20	-20	-22	-22	-20	-20	-44	-20	-44	-22	-22	-22	-20	-20	-44	-20	-44	-22	-20	-44	-20	-22	-20	-44	-22	-20	-44	-22	-20	-22	-22	-22	-22	-22	-20	-20	-20	-20	-20	-22	-22	-22	-44	-22
-44	-20	-20	-20	-20	-20	-20	-22	-44	-20	-20	-44	-20	-44	-20	-22	-44	-20	-20	-20	-20	-20	-20	-20	-22	-22	-20	-20	-22	-22	-20	-22	-22	-20	-22	-22	-20	-22	-20	-44	-22	-22	-22	-22	-44	-20	-22	-22	-22	-22
-20	-22	-20	-20	-22	-20	-20	-20	-20	-20	-22	-22	-22	-22	-20	-22	-22	-22	-20	-20	-22	-20	-20	-22	-22	-22	-20	-22	-20	-20	-22	-20	-22	-22	-22	-20	-22	-22	-22	-22	-20	-22	-20	-22	-20	-20	-20	-22	-22	-20
-22	-22	-44	-22	-22	-20	-22	-22	-20	-20	-20	-20	-20	-22	-20	-20	-20	-22	-20	-22	-22	-22	-22	-44	-22	-20	-22	-20	-22	-22	-22	-20	-22	-20	-20	-22	-20	-20	-20	-20	-44	-22	-22	-20	-22	-22	-20	-22	-20	-22
-20	-44	-20	-22	-20	-44	-20	-20	-22	-20	-20	-20	-22	-20	-20	-20	-22	-20	-20	-22	-20	-20	-20	-22	-44	-22	-20	-22	-20	-20	-20	-22	-22	-20	-20	-20	-22	-22	-22	-44	-20	-22	-20	-22	-20	-22	-22	-22	-20	-20
-44	-22	-22	-20	-22	-22	-22	-22	-22	-20	-20	-22	-20	-44	-20	-44	-20	-22	-20	-20	-22	-20	-22	-22	-20	-44	-22	-22	-20	-44	-22	-22	-22	-20	-22	-22	-22	-22	-20	-20	-22	-44	-22	-22	-22	-20	-44	-20	-22	-20
-22	-20	-22	-22	-20	-20	-44	-22	-22	-20	-20	-22	-20	-22	-44	-44	-20	-20	-20	-22	-20	-22	-22	-44	-22	-22	-22	-20	-20	-22	-44	-20	-20	-22	-22	-22	-44	-44	-20	-22	-22	-20	-20	-20	-44	-22	-22	-44	-20	-20
-22	-44	-22	-22	-20	-20	-22	-20	-22	-20	-20	-22	-20	-44	-20	-22	-20	-22	-20	-20	-20	-22	-20	-20	-20	-44	-20	-20	-22	-20	-20	-20	-20	-22	-20	-44	-22	-20	-22	-44	-44	-20	-22	-20	-20	-20	-20	-22	-20	-22
-22	-22	-22	-22	-20	-22	-22	-44	-20	-22	-22	-20	-20	-22	-22	-22	-22	-20	-22	-20	-22	-20	-22	-20	-44	-20	-22	-44	-20	-22	-44	-22	-20	-22	-20	-20	-20	-20	-22	-22	-22	-22	-20	-22	-22	-22	-20	-22	-20	-22
-20	-20	-20	-20	-44	-22	-20	-44	-22	-22	-22	-22	-44	-20	-22	-22	-20	-22	-20	-22	-22	-22	-20	-22	-22	-20	-22	-22	-44	-20	-20	-44	-22	-22	-22	-20	-22	-22	-20	-22	-22	-20	-22	-20	-20	-20	-20	-22	-44	-22
-22	-22	-22	-20	-22	-22	-22	-44	-22	-20	-20	-20	-20	-20	-20	-20	-22	-20	-22	-20	-22	-22	-20	-22	-20	-22	-22	-22	-20	-20	-20	-22	-22	-20	-22	-20	-22	-20	-20	-20	-44	-20	-44	-20	-20	-22	-20	-20	-22	-20
-20	-44	-22	-22	-20	-22	-44	-20	-22	-20	-20	-44	-44	-20	-20	-22	-22	-20	-44	-20	-22	-22	-44	-20	-20	-22	-22	-22	-44	-22	-22	-20	-22	-22	-20	-20	-44	-22	-22	-22	-22	-44	-22	-22	-20	-20	-22	-20	-22	-20
-20	-22	-22	-44	-20	-20	-22	-20	-20	-20	-20	-44	-20	-20	-44	-22	-20	-20	-22	-20	-20	-20	-20	-20	-22	-44	-20	-44	-20	-22	-22	-22	-20	-44	-22	-20	-44	-22	-20	-22	-22	-22	-20	-22	-22	-22	-20	-20	-20	-22
-22	-22	-20	-20	-20	-22	-22	-20	-22	-44	-22	-22	-22	-22	-22	-20	-20	-20	-20	-22	-22	-22	-20	-44	-20	-20	-22	-20	-20	-22	-22	-20	-20	-22	-22	-20	-22	-20	-20	-22	-44	-22	-20	-22	-22	-20	-22	-20	-22	-44
-20	-20	-22	-20	-22	-20	-22	-20	-22	-22	-22	-44	-44	-44	-20	-22	-44	-22	-20	-20	-22	-20	-22	-20	-20	-20	-22	-20	-20	-20	-22	-22	-44	-20	-20	-20	-20	-22	-20	-44	-20	-20	-20	-20	-20	-20	-22	-22	-22	-22
-22	-22	-22	-44	-44	-20	-44	-20	-20	-44	-22	-22	-20	-20	-20	-20	-44	-20	-44	-20	-22	-20	-20	-20	-20	-22	-22	-22	-20	-22	-20	-22	-44	-22	-20	-22	-44	-22	-22	-22	-22	-20	-20	-22	-20	-22	-22	-22	-22	-20
-22	-22	-44	-22	-20	-20	-20	-22	-22	-20	-20	-22	-22	-20	-22	-22	-20	-20	-22	-44	-20	-22	-22	-22	-20	-22	-20	-44	-20	-20	-20	-20	-22	-44	-20	-20	-44	-22	-20	-20	-44	-22	-22	-20	-22	-22	-20	-22	-22	-20
-22	-20	-22	-22	-44	-22	-20	-20	-22	-20	-20	-22	-20	-44	-22	-20	-20	-22	-20	-22	-20	-22	-22	-22	-22	-22	-20	-20	-20	-20	-20	-20	-22	-22	-20	-22	-22	-20	-20	-20	-20	-22	-44	-44	-22	-22	-44	-22	-22	-20
-20	-22	-20	-22	-20	-20	-22	-22	-44	-44	-20	-20	-20	-20	-44	-20	-22	-20	-20	-20	-20	-44	-44	-22	-22	-20	-20	-22	-20	-44	-22	-44	-22	-20	-20	-20	-44	-22	-20	-20	-44	-22	-22	-20	-20	-22	-20	-22	-22	-22
-22	-22	-20	-20	-20	-44	-20	-20	-20	-22	-22	-44	-22	-20	-44	-44	-22	-22	-20	-44	-22	-20	-22	-22	-22	-20	-22	-22	-20	-20	-44	-22	-20	-22	-44	-20	-22	-20	-20	-20	-22	-22	-20	-22	-22	-44	-44	-44	-20	-20
-22	-22	-22	-20	-22	-22	-22	-20	-20	-20	-20	-22	-22	-20	-22	-20	-20	-20	-20	-20	-22	-22	-20	-20	-22	-20	-20	-22	-20	-44	-22	-20	-44	-20	-22	-22	-44	-20	-20	-20	-20	-22	-20	-20	-20	-20	-44	-22	-22	-20
-44	-20	-22	-20	-44	-20	-20	-44	-20	-44	-22	-44	-44	-22	-22	-22	-20	-22	-20	-22	-22	-20	-20	-20	-20	-44	-20	-22	-22	-22	-20	-22	-20	-22	-20	-44	-20	-22	-22	-22	-22	-22	-20	-20	-44	-22	-44	-20	-20	-22
-22	-20	-22	-22	-22	-44	-44	-20	-20	-20	-20	-20	-22	-20	-22	-20	-20	-20	-22	-20	-20	-22	-22	-22	-44	-22	-22	-20	-22	-20	-22	-20	-20	-22	-44	-20	-22	-22	-22	-20	-20	-22	-20	-20	-22	-22	-20	-20	-22	-44
-22	-22	-20	-22	-20	-44	-20	-20	-22	-22	-22	-20	-20	-20	-20	-22	-20	-20	-20	-44	-22	-20	-20	-22	-20	-22	-20	-20	-20	-20	-20	-20	-22	-20	-22	-20	-22	-20	-20	-22	-22	-20	-22	-20	-22	-20	-20	-22	-20	-20
-22	-20	-44	-22	-20	-22	-22	-20	-22	-20	-20	-22	-22	-44	-44	-20	-44	-20	-22	-44	-22	-20	-20	-22	-22	-20	-20	-20	-20	-22	-20	-20	-20	-20	-22	-22	-22	-44	-20	-22	-20	-20	-22	-22	-20	-20	-22	-20	-22	-20
-20	-22	-22	-20	-20	-20	-20	-22	-20	-22	-20	-20	-22	-22	-22	-22	-20	-44	-20	-22	-20	-20	-22	-22	-22	-22	-20	-22	-44	-20	-22	-44	-20	-20	-20	-20	-22	-20	-20	-20	-20	-20	-20	-20	-20	-22	-22	-44	-22	-44
-22	-22	-44	-44	-20	-20	-22	-20	-20	-22	-22	-20	-44	-20	-44	-22	-22	-22	-22	-20	-20	-20	-20	-20	-20	-20	-22	-22	-44	-22	-20	-22	-20	-20	-44	-20	-22	-20	-44	-20	-22	-20	-22	-20	-22	-20	-20	-22	-20	-20
-20	-22	-20	-22	-20	-22	-20	-44	-22	-20	-22	-44	-44	-22	-20	-22	-22	-20	-20	-22	-20	-22	-20	-22	-44	-20	-20	-20	-22	-20	-20	-22	-44	-20	-22	-22	-20	-20	-20	-22	-22	-20	-20	-22	-44	-22	-20	-20	-20	-22
-20	-20	-20	-20	-44	-22	-20	-44	-20	-22	-22	-22	-20	-20	-20	-20	-20	-22	-22	-22	-22	-22	-20	-20	-22	-22	-44	-44	-22	-20	-44	-20	-22	-20	-20	-20	-22	-20	-44	-44	-22	-20	-22	-44	-22	-20	-22	-44	-20	-20
-20	-20	-22	-20	-22	-22	-44	-20	-20	-20	-20	-44	-20	-20	-44	-22	-22	-20	-20	-22	-22	-44	-22	-20	-44	-44	-22	-22	-20	-22	-44	-44	-22	-20	-44	-20	-22	-20	-20	-22	-22	-20	-22	-44	-22	-44	-22	-20	-22	-44
-20	-22	-44	-22	-20	-44	-20	-44	-20	-22	-22	-20	-22	-22	-22	-22	-22	-20	-20	-22	-20	-22	-20	-20	-22	-20	-44	-20	-20	-22	-20	-20	-20	-22	-44	-44	-22	-22	-20	-44	-22	-20	-22	-22	-20	-20	-22	-22	-20	-22
-22	-20	-22	-22	-22	-22	-20	-20	-20	-20	-22	-22	-44	-20	-22	-22	-44	-22	-20	-22	-20	-22	-20	-22	-22	-22	-22	-22	-22	-22	-20	-20	-20	-20	-22	-20	-20	-20	-20	-20	-20	-20	-22	-20	-20	-22	-22	-44	-20	-22
-22	-44	-20	-22	-22	-44	-22	-22	-44	-22	-20	-22	-22	-20	-22	-20	-22	-20	-44	-22	-44	-20	-20	-22	-44	-20	-20	-20	-22	-20	-20	-20	-20	-22	-20	-20	-20	-20	-20	-20	-20	-22	-22	-44	-20	-44	-22	-20	-22	-22
-20	-44	-20	-20	-22	-22	-20	-22	-22	-20	-22	-20	-22	-20	-44	-20	-44	-22	-44	-22	-22	-20	-22	-20	-22	-44	-20	-22	-20	-20	-20	-20	-20	-20	-22	-22	-22	-20	-22	-22	-22	-20	-20	-20	-20	-22	-44	-20	-44	-22
-20	-20	-22	-20	-20	-22	-22	-22	-22	-44	-20	-44	-22	-20	-20	-20	-44	-22	-44	-22	-20	-22	-44	-20	-22	-22	-20	-20	-20	-22	-20	-22	-20	-22	-20	-44	-20	-22	-22	-20	-22	-20	-20	-20	-44	-20	-20	-22	-22	-44
-22	-22	-22	-20	-20	-22	-22	-22	-20	-20	-20	-20	-44	-22	-22	-20	-22	-22	-22	-22	-22	-22	-44	-44	-20	-22	-22	-20	-44	-20	-22	-22	-22	-22	-20	-20	-22	-22	-20	-20	-20	-20	-22	-20	-22	-22	-22	-22	-22	-44
-20	-44	-20	-22	-20	-20	-22	-20	-20	-20	-22	-20	-20	-44	-20	-20	-20	-20	-20	-44	-22	-20	-20	-20	-22	-22	-44	-22	-44	-20	-22	-20	-22	-22	-22	-22	-20	-20	-22	-20	-20	-20	-20	-20	-20	-22	-44	-20	-20	-20
-22	-22	-20	-20	-20	-22	-44	-20	-22	-22	-22	-22	-20	-22	-20	-20	-20	-22	-20	-44	-22	-44	-22	-22	-20	-22	-22	-20	-22	-22	-22	-20	-22	-22	-20	-22	-22	-22	-20	-20	-44	-20	-20	-22	-20	-20	-22	-22	-44	-22
-22	-44	-20	-20	-22	-20	-20	-22	-20	-20	-22	-20	-20	-20	-22	-22	-22	-22	-22	-20	-22	-22	-20	-22	-20	-44	-22	-22	-20	-22	-22	-22	-22	-22	-20	-22	-44	-44	-44	-22	-20	-20	-22	-22	-22	-20	-20	-20	-20	-20
-20	-44	-22	-20	-22	-22	-20	-22	-22	-20	-22	-20	-22	-44	-22	-20	-20	-20	-44	-22	-20	-22	-22	-20	-22	-22	-22	-20	-20	-44	-20	-20	-22	-44	-22	-20	-20	-20	-44	-44	-22	-20	-22	-44	-20	-20	-22	-22	-22	-20
-20	-22	-22	-22	-22	-22	-20	-22	-22	-20	-20	-22	-20	-22	-22	-20	-22	-20	-22	-22	-20	-22	-20	-44	-20	-20	-22	-44	-20	-20	-20	-22	-20	-22	-22	-20	-22	-20	-20	-22	-44	-44	-20	-20	-44	-20	-20	-22	-20	-22
-20	-22	-22	-22	-22	-22	-22	-22	-20	-44	-44	-22	-20	-22	-20	-22	-22	-44	-44	-20	-44	-20	-20	-20	-20	-20	-20	-20	-20	-22	-22	-44	-22	-22	-20	-44	-22	-20	-22	-22	-20	-20	-22	-22	-20	-22	-20	-22	-22	-20
-44	-22	-22	-22	-22	-22	-20	-44	-22	-20	-22	-22	-22	-22	-20	-20	-22	-44	-20	-22	-22	-20	-20	-22	-20	-20	-20	-22	-20	-22	-20	-22	-22	-20	-44	-20	-44	-22	-22	-20	-44	-22	-20	-44	-44	-20	-44	-20	-22	-44
-20	-20	-20	-22	-20	-20	-20	-22	-22	-20	-20	-22	-22	-20	-22	-20	-20	-22	-20	-20	-20	-20	-22	-22	-22	-22	-22	-22	-20	-22	-20	-22	-20	-22	-20	-22	-44	-20	-22	-44	-20	-20	-44	-22	-44	-20	-22	-22	-22	-22
-20	-22	-22	-22	-22	-22	-20	-20	-22	-22	-22	-22	-20	-44	-22	-22	-20	-22	-20	-20	-22	-20	-20	-22	-22	-44	-20	-22	-20	-22	-44	-20	-22	-22	-20	-20	-22	-22	-44	-44	-22	-20	-22	-22	-44	-22	-22	-44	-20	-22
-20	-22	-22	-22	-22	-44	-20	-22	-22	-20	-22	-20	-20	-22	-20	-22	-20	-44	-20	-22	-44	-22	-20	-44	-22	-22	-20	-22	-20	-20	-20	-44	-22	-20	-20	-20	-22	-20	-20	-20	-20	-22	-22	-22	-22	-22	-20	-20	-44	-20
-20	-22	-20	-20	-20	-20	-20	-20	-44	-20	-20	-22	-20	-20	-22	-44	-22	-22	-22	-20	-22	-44	-44	-20	-20	-22	-22	-20	-20	-22	-22	-20	-20	-44	-20	-20	-20	-20	-22	-22	-20	-22	-20	-22	-20	-20	-44	-22	-20	-44
-22	-20	-22	-22	-22	-22	-20	-22	-20	-20	-20	-22	-20	-44	-22	-22	-20	-22	-20	-22	-22	-22	-20	-22	-20	-20	-22	-22	-44	-22	-20	-20	-20	-20	-22	-22	-20	-20	-20	-20	-22	-20	-22	-22	-20	-22	-22	-20	-20	-22
-20	-44	-22	-44	-20	-20	-20	-44	-22	-20	-22	-22	-20	-20	-22	-20	-22	-22	-22	-22	-20	-20	-22	-22	-22	-22	-20	-22	-20	-22	-44	-20	-22	-22	-20	-22	-22	-22	-20	-22	-22	-22	-20	-20	-20	-20	-20	-22	-22	-22
-44	-22	-20	-22	-22	-20	-22	-20	-22	-22	-20	-44	-20	-44	-20	-20	-20	-20	-20	-44	-20	-20	-20	-20	-20	-20	-20	-44	-20	-22	-22	-20	-22	-44	-22	-22	-20	-22	-20	-20	-20	-44	-22	-20	-22	-22	-44	-44	-20	-22
-44	-22	-22	-22	-22	-20	-22	-44	-20	-22	-20	-20	-22	-20	-20	-20	-22	-20	-22	-22	-20	-20	-22	-20	-22	-22	-22	-20	-44	-20	-20	-44	-44	-22	-20	-22	-20	-20	-22	-22	-22	-22	-20	-22	-20	-22	-20	-22	-22	-20
-20	-20	-44	-44	-22	-22	-20	-22	-22	-22	-20	-20	-22	-20	-20	-22	-20	-20	-22	-20	-20	-22	-22	-44	-20	-22	-22	-22	-20	-20	-20	-44	-22	-20	-44	-20	-44	-44	-22	-22	-20	-20	-20	-22	-20	-20	-22	-20	-20	-20
-22	-22	-44	-44	-20	-22	-20	-20	-22	-22	-22	-20	-22	-44	-22	-22	-20	-22	-44	-22	-22	-22	-22	-44	-20	-22	-20	-44	-44	-20	-22	-20	-22	-22	-22	-20	-20	-22	-22	-20	-22	-20	-20	-44	-22	-44	-20	-22	-20	-20
-20	-22	-22	-20	-20	-22	-20	-20	-20	-22	-20	-22	-22	-22	-22	-22	-20	-22	-20	-22	-44	-22	-20	-44	-22	-44	-20	-20	-20	-20	-22	-44	-22	-44	-20	-44	-22	-20	-20	-22	-44	-20	-20	-20	-22	-20	-22	-22	-20	-22
-20	-44	-20	-20	-20	-20	-22	-44	-20	-22	-22	-22	-20	-20	-44	-22	-22	-22	-20	-44	-20	-20	-20	-22	-20	-22	-44	-20	-20	-22	-20	-22	-44	-20	-22	-20	-22	-20	-20	-22	-22	-44	-44	-20	-22	-22	-22	-44	-22	-22
-22	-22	-22	-22	-22	-20	-20	-22	-20	-22	-22	-20	-20	-20	-20	-20	-22	-20	-20	-20	-20	-20	-20	-20	-20	-20	-20	-22	-22	-20	-22	-44	-20	-44	-22	-22	-20	-22	-44	-20	-22	-20	-22	-20	-22	-20	-22	-20	-20	-44
-44	-20	-20	-20	-22	-20	-22	-44	-22	-22	-22	-20	-20	-22	-22	-20	-22	-44	-20	-22	-20	-22	-22	-22	-44	-20	-20	-20	-20	-44	-20	-22	-20	-22	-20	-44	-20	-20	-20	-44	-22	-44	-22	-22	-44	-20	-20	-22	-20	-22
-20	-22	-20	-22	-20	-22	-22	-22	-22	-20	-20	-20	-20	-20	-22	-20	-20	-20	-44	-20	-20	-20	-44	-22	-22	-20	-22	-20	-20	-20	-22	-20	-22	-44	-22	-44	-44	-22	-20	-20	-22	-22	-20	-20	-44	-20	-20	-22	-44	-20
-44	-20	-20	-44	-20	-22	-20	-20	-20	-22	-20	-22	-20	-44	-22	-44	-20	-22	-20	-22	-22	-20	-22	-20	-22	-20	-22	-44	-22	-20	-22	-20	-22	-22	-22	-20	-22	-20	-20	-22	-20	-20	-22	-22	-20	-20	-22	-20	-20	-22
-20	-20	-20	-20	-20	-20	-44	-22	-20	-20	-22	-22	-22	-44	-20	-22	-44	-22	-22	-20	-22	-22	-22	-22	-22	-22	-20	-20	-22	-20	-44	-22	-22	-22	-22	-20	-20	-44	-22	-44	-22	-20	-22	-44	-20	-20	-22	-20	-20	-22
-22	-22	-22	-20	-22	-20	-22	-22	-20	-20	-22	-22	-22	-22	-20	-20	-20	-22	-20	-22	-20	-22	-20	-22	-20	-20	-22	-22	-20	-22	-20	-22	-22	-20	-22	-20	-20	-22	-22	-44	-20	-22	-20	-44	-20	-20	-20	-20	-44	-20
-22	-44	-20	-20	-22	-22	-20	-22	-22	-20	-22	-22	-22	-44	-20	-20	-20	-20	-22	-22	-22	-44	-22	-44	-22	-22	-20	-20	-44	-22	-20	-22	-20	-22	-20	-20	-22	-44	-20	-22	-22	-44	-22	-20	-22	-20	-22	-22	-44	-22
-22	-22	-22	-22	-22	-20	-20	-22	-22	-20	-22	-44	-22	-20	-22	-20	-22	-22	-20	-22	-20	-20	-44	-20	-22	-20	-22	-44	-20	-20	-20	-22	-20	-22	-20	-22	-20	-22	-44	-22	-20	-44	-20	-20	-22	-22	-44	-22	-20	-22
-22	-22	-22	-22	-44	-20	-44	-22	-22	-22	-22	-22	-20	-20	-22	-20	-20	-44	-22	-20	-20	-22	-22	-22	-20	-20	-20	-22	-22	-20	-22	-20	-44	-20	-44	-22	-22	-22	-20	-20	-20	-20	-22	-22	-20	-20	-22	-20	-20	-20
-22	-22	-44	-22	-44	-22	-22	-20	-22	-22	-22	-22	-22	-20	-22	-20	-20	-20	-20	-20	-22	-44	-20	-20	-20	-20	-22	-44	-22	-20	-44	-20	-20	-22	-22	-22	-20	-20	-22	-22	-20	-20	-20	-20	-44	-22	-22	-20	-20	-44
-20	-20	-22	-20	-20	-22	-22	-20	-20	-20	-22	-20	-20	-20	-22	-20	-20	-20	-20	-22	-20	-20	-20	-20	-20	-22	-22	-44	-20	-22	-20	-20	-44	-22	-44	-22	-22	-22	-22	-44	-22	-20	-44	-20	-22	-22	-44	-20	-22	-20
-20	-44	-22	-44	-22	-22	-20	-20	-22	-22	-22	-22	-20	-22	-22	-20	-22	-20	-22	-44	-22	-44	-44	-20	-22	-22	-44	-20	-44	-44	-22	-20	-20	-22	-44	-20	-20	-20	-22	-20	-20	-20	-20	-22	-20	-20	-20	-20	-22	-20
-44	-44	-44	-22	-22	-22	-20	-22	-22	-20	-22	-20	-20	-20	-22	-20	-22	-22	-22	-20	-20	-22	-22	-22	-22	-22	-20	-22	-22	-20	-20	-22	-20	-22	-22	-22	-22	-22	-22	-22	-20	-20	-22	-20	-22	-44	-20	-20	-22	-44
-20	-22	-22	-22	-20	-22	-22	-20	-22	-22	-22	-20	-22	-22	-44	-22	-20	-20	-22	-22	-20	-22	-22	-20	-20	-20	-44	-20	-20	-22	-22	-20	-20	-44	-22	-20	-44	-20	-20	-20	-22	-20	-20	-20	-22	-20	-20	-22	-22	-20
-20	-20	-20	-44	-44	-22	-20	-20	-20	-20	-44	-22	-20	-22	-20	-22	-22	-20	-22	-20	-20	-22	-44	-22	-22	-22	-20	-44	-44	-22	-22	-22	-22	-20	-22	-22	-44	-20	-22	-20	-20	-22	-22	-20	-20	-22	-20	-20	-20	-20
-22	-22	-44	-22	-22	-20	-22	-22	-22	-22	-22	-22	-22	-20	-22	-20	-22	-20	-20	-22	-22	-22	-22	-22	-22	-20	-20	-22	-20	-20	-20	-44	-22	-22	-22	-20	-20	-20	-22	-22	-20	-22	-20	-22	-22	-20	-22	-20	-22	-20
-44	-20	-20	-22	-22	-20	-20	-20	-22	-22	-22	-44	-20	-20	-22	-20	-20	-22	-22	-20	-20	-20	-20	-20	-20	-22	-22	-20	-44	-22	-22	-20	-22	-22	-20	-44	-20	-20	-20	-22	-20	-22	-20	-44	-20	-22	-20	-20	-22	-20
-22	-22	-20	-22	-20	-44	-22	-44	-44	-20	-20	-22	-20	-20	-20	-20	-20	-20	-20	-22	-22	-22	-22	-44	-22	-44	-20	-22	-22	-22	-20	-22	-22	-20	-20	-44	-22	-22	-44	-20	-22	-44	-44	-20	-20	-20	-22	-22	-22	-20
-20	-44	-44	-22	-20	-44	-22	-44	-22	-20	-22	-22	-20	-22	-22	-44	-20	-20	-22	-22	-44	-20	-20	-20	-20	-20	-20	-20	-20	-20	-22	-22	-22	-20	-22	-44	-22	-20	-20	-22	-44	-20	-20	-22	-20	-20	-20	-44	-22	-44
-20	-44	-20	-20	-22	-44	-20	-22	-20	-22	-20	-22	-20	-20	-22	-20	-22	-22	-20	-20	-20	-20	-20	-20	-22	-22	-20	-22	-22	-22	-22	-20	-44	-22	-20	-22	-44	-20	-20	-20	-20	-22	-22	-20	-20	-20	-44	-44	-20	-20
-22	-22	-20	-22	-20	-22	-20	-20	-44	-22	-20	-20	-20	-22	-22	-20	-20	-22	-22	-22	-20	-22	-22	-44	-44	-22	-20	-22	-22	-20	-22	-22	-22	-20	-22	-22	-20	-20	-22	-20	-22	-44	-44	-20	-44	-22	-20	-20	-22	-22
-44	-22	-20	-44	-22	-20	-20	-44	-20	-22	-22	-20	-20	-20	-22	-22	-22	-20	-44	-44	-22	-44	-20	-22	-22	-22	-20	-22	-20	-44	-22	-22	-44	-22	-20	-20	-22	-22	-22	-22	-22	-22	-20	-22	-20	-20	-44	-20	-20	-22
-20	-20	-44	-22	-20	-20	-22	-22	-20	-22	-20	-22	-44	-22	-22	-22	-20	-20	-22	-20	-22	-20	-22	-44	-22	-22	-44	-22	-20	-20	-20	-22	-20	-22	-22	-20	-20	-22	-20	-20	-20	-22	-22	-22	-22	-20	-20	-20	-20	-22
-22	-44	-20	-20	-22	-20	-22	-20	-20	-44	-20	-44	-20	-20	-44	-22	-22	-20	-44	-20	-44	-44	-22	-20	-44	-22	-22	-20	-20	-22	-22	-22	-20	-20	-22	-22	-22	-20	-20	-20	-20	-22	-22	-44	-22	-22	-22	-22	-22	-44
-22	-22	-20	-20	-22	-20	-20	-44	-20	-20	-20	-22	-20	-22	-22	-22	-20	-20	-22	-22	-22	-22	-22	-22	-20	-22	-20	-22	-44	-44	-22	-20	-22	-22	-22	-20	-44	-20	-22	-22	-44	-22	-20	-20	-20	-22	-20	-44	-22	-20
-20	-20	-44	-20	-20	-22	-44	-20	-20	-20	-20	-44	-22	-20	-20	-20	-20	-22	-20	-20	-22	-20	-22	-22	-44	-20	-22	-22	-22	-44	-44	-20	-22	-22	-20	-44	-22	-22	-20	-20	-22	-22	-22	-44	-22	-22	-22	-20	-22	-44
-20	-44	-22	-20	-20	-20	-22	-22	-22	-44	-22	-20	-22	-22	-44	-22	-22	-20	-22	-22	-22	-22	-22	-22	-20	-20	-22	-20	-44	-20	-20	-20	-22	-22	-22	-44	-20	-20	-20	-20	-22	-22	-22	-44	-44	-20	-20	-22	-20	-20
-20	-22	-22	-20	-20	-22	-22	-22	-20	-22	-20	-22	-22	-20	-20	-20	-22	-22	-22	-20	-20	-20	-22	-20	-20	-20	-44	-20	-20	-20	-20	-22	-22	-20	-22	-20	-20	-22	-20	-20	-44	-20	-20	-20	-20	-22	-22	-22	-20	-22
-22	-44	-22	-20	-44	-22	-44	-22	-20	-20	-20	-20	-20	-44	-22	-44	-22	-22	-20	-22	-22	-22	-22	-44	-20	-22	-20	-22	-22	-20	-20	-44	-20	-44	-20	-22	-22	-20	-20	-20	-20	-20	-22	-22	-20	-20	-44	-20	-22	-44
-20	-20	-22	-20	-22	-22	-22	-22	-20	-22	-20	-20	-22	-22	-22	-22	-22	-44	-20	-20	-20	-22	-20	-22	-22	-22	-20	-20	-22	-20	-20	-22	-44	-44	-22	-22	-44	-20	-22	-20	-20	-22	-20	-22	-22	-20	-20	-20	-20	-20
-22	-22	-20	-22	-22	-20	-20	-22	-20	-44	-44	-22	-20	-22	-20	-22	-22	-20	-20	-20	-20	-20	-22	-22	-22	-22	-22	-20	-20	-22	-44	-20	-22	-20	-20	-22	-20	-22	-20	-22	-44	-44	-44	-20	-20	-20	-22	-22	-20	-22
-20	-22	-22	-22	-22	-22	-22	-20	-22	-22	-20	-20	-20	-20	-20	-22	-22	-20	-22	-22	-20	-20	-22	-20	-20	-44	-20	-20	-22	-22	-20	-20	-20	-22	-44	-22	-44	-22	-20	-20	-20	-22	-22	-22	-20	-20	-22	-22	-22	-20
-20	-20	-20	-22	-44	-20	-22	-22	-20	-22	-20	-20	-20	-20	-22	-44	-44	-22	-20	-44	-44	-20	-20	-22	-22	-20	-22	-20	-20	-20	-20	-44	-20	-22	-22	-20	-22	-20	-20	-20	-20	-22	-22	-20	-20	-20	-20	-22	-20	-44
-22	-20	-22	-22	-20	-20	-20	-20	-22	-22	-22	-44	-20	-22	-20	-44	-22	-22	-20	-22	-20	-22	-20	-20	-20	-22	-20	-44	-20	-44	-22	-44	-20	-44	-20	-20	-22	-22	-22	-22	-22	-20	-20	-22	-44	-20	-20	-20	-20	-44
-20	-20	-20	-20	-44	-22	-44	-22	-22	-20	-20	-20	-22	-22	-20	-20	-22	-20	-20	-20	-22	-22	-20	-20	-44	-22	-20	-44	-20	-20	-20	-44	-20	-22	-20	-22	-44	-20	-22	-20	-22	-20	-22	-22	-22	-20	-22	-20	-22	-20
-20	-22	-22	-22	-20	-22	-20	-22	-20	-22	-20	-22	-22	-22	-20	-22	-22	-22	-20	-20	-20	-22	-20	-44	-22	-44	-22	-20	-20	-22	-22	-44	-20	-20	-20	-22	-44	-22	-22	-44	-22	-22	-20	-22	-20	-22	-20	-22	-20	-22
-22	-20	-20	-20	-20	-20	-22	-22	-20	-22	-22	-20	-20	-20	-20	-22	-22	-22	-22	-22	-20	-44	-22	-20	-20	-20	-22	-22	-22	-22	-22	-20	-20	-22	-20	-22	-20	-22	-20	-20	-44	-20	-44	-22	-20	-20	-20	-20	-22	-44
-20	-44	-22	-20	-22	-22	-44	-22	-20	-20	-44	-22	-20	-20	-22	-22	-44	-22	-20	-20	-20	-22	-22	-22	-20	-20	-20	-20	-22	-22	-20	-22	-44	-22	-44	-22	-22	-22	-44	-20	-20	-20	-22	-22	-22	-44	-44	-20	-22	-44
-22	-22	-44	-22	-20	-20	-22	-44	-22	-22	-22	-20	-20	-22	-20	-22	-44	-20	-22	-44	-22	-20	-20	-20	-22	-20	-20	-22	-44	-22	-20	-22	-22	-22	-44	-20	-22	-22	-44	-20	-22	-44	-22	-20	-22	-22	-44	-22	-20	-22
-44	-20	-20	-22	-22	-44	-22	-44	-20	-22	-22	-22	-44	-22	-20	-22	-20	-22	-20	-22	-20	-44	-22	-20	-22	-22	-20	-22	-44	-44	-44	-22	-22	-44	-22	-22	-20	-20	-20	-20	-20	-22	-20	-20	-20	-22	-22	-20	-22	-20
-22	-22	-20	-20	-22	-20	-22	-22	-22	-22	-22	-20	-22	-20	-22	-22	-20	-20	-22	-22	-22	-20	-20	-20	-20	-20	-22	-22	-44	-22	-20	-20	-20	-22	-44	-22	-20	-20	-44	-22	-44	-22	-20	-20	-44	-20	-20	-22	-22	-22
-20	-22	-20	-22	-20	-20	-22	-20	-22	-22	-44	-20	-20	-22	-22	-22	-22	-22	-22	-44	-20	-20	-20	-44	-20	-44	-20	-20	-22	-20	-22	-44	-22	-22	-22	-22	-20	-20	-22	-20	-44	-22	-22	-44	-20	-22	-20	-20	-20	-20
-22	-22	-22	-44	-22	-20	-44	-20	-22	-44	-20	-20	-22	-22	-22	-20	-22	-20	-20	-22	-22	-20	-44	-20	-44	-20	-20	-20	-22	-44	-22	-22	-22	-44	-22	-22	-20	-22	-20	-22	-22	-20	-20	-44	-20	-44	-22	-22	-22	-22
-20	-22	-22	-20	-22	-22	-20	-20	-20	-22	-44	-22	-22	-44	-44	-20	-20	-22	-20	-20	-22	-20	-44	-20	-22	-22	-22	-22	-44	-20	-22	-22	-20	-20	-22	-20	-22	-44	-20	-44	-20	-20	-22	-22	-20	-22	-44	-22	-20	-22
-44	-22	-20	-20	-22	-22	-20	-22	-20	-22	-20	-20	-22	-20	-44	-20	-22	-22	-20	-22	-20	-20	-20	-20	-22	-20	-22	-22	-22	-20	-20	-22	-20	-20	-44	-20	-20	-20	-20	-22	-44	-20	-20	-20	-44	-22	-44	-22	-44	-20
-44	-20	-22	-22	-20	-22	-20	-22	-20	-20	-22	-44	-44	-44	-22	-22	-44	-22	-20	-22	-20	-22	-20	-22	-44	-22	-22	-20	-22	-20	-20	-44	-20	-22	-22	-20	-22	-22	-20	-22	-20	-20	-22	-20	-20	-44	-20	-44	-20	-22
-22	-22	-22	-44	-22	-22	-20	-20	-22	-20	-20	-44	-22	-22	-44	-22	-20	-20	-22	-22	-20	-44	-44	-20	-22	-20	-20	-22	-20	-20	-20	-22	-22	-22	-20	-22	-44	-20	-22	-20	-22	-22	-44	-20	-22	-20	-22	-22	-20	-20
-20	-22	-20	-22	-22	-44	-22	-22	-22	-20	-20	-20	-22	-22	-44	-44	-22	-20	-20	-22	-44	-20	-22	-20	-22	-20	-22	-22	-20	-22	-22	-22	-20	-44	-20	-20	-22	-20	-20	-20	-20	-20	-20	-20	-20	-22	-22	-20	-44	-20
-22	-44	-20	-20	-44	-22	-22	-44	-22	-22	-22	-20	-20	-20	-20	-22	-20	-22	-22	-44	-20	-20	-20	-20	-20	-20	-22	-22	-22	-44	-20	-22	-22	-22	-22	-22	-22	-22	-44	-22	-20	-22	-44	-22	-20	-22	-22	-22	-20	-22
-20	-22	-20	-22	-20	-22	-22	-20	-22	-20	-20	-20	-44	-22	-44	-22	-22	-20	-20	-44	-22	-44	-20	-20	-20	-20	-44	-20	-22	-20	-20	-44	-20	-44	-22	-20	-20	-20	-20	-22	-20	-20	-22	-20	-20	-22	-22	-44	-20	-20
-20	-20	-22	-22	-20	-20	-20	-20	-20	-22	-22	-20	-20	-44	-44	-44	-22	-20	-20	-22	-22	-20	-22	-44	-20	-22	-20	-20	-20	-22	-22	-20	-44	-20	-22	-20	-22	-22	-22	-20	-22	-22	-20	-44	-44	-20	-20	-22	-20	-22
-20	-22	-20	-20	-22	-44	-22	-20	-44	-20	-20	-20	-22	-22	-20	-22	-20	-20	-22	-20	-22	-20	-22	-20	-20	-20	-20	-20	-22	-20	-22	-44	-22	-22	-22	-20	-22	-22	-22	-44	-22	-20	-22	-20	-20	-20	-22	-20	-22	-20
-20	-20	-20	-20	-22	-20	-20	-22	-22	-20	-20	-20	-20	-22	-22	-22	-22	-20	-22	-20	-22	-20	-20	-22	-20	-22	-22	-22	-22	-20	-22	-20	-22	-22	-22	-20	-22	-20	-22	-22	-22	-22	-20	-22	-20	-22	-20	-22	-20	-20
-20	-20	-20	-22	-44	-44	-20	-22	-20	-44	-22	-22	-22	-22	-20	-20	-22	-20	-20	-20	-20	-20	-20	-22	-22	-20	-22	-22	-22	-20	-22	-20	-20	-22	-44	-22	-22	-20	-22	-20	-22	-22	-22	-20	-22	-20	-22	-20	-20	-20
-20	-20	-20	-22	-20	-22	-22	-20	-22	-22	-44	-22	-22	-22	-20	-20	-22	-20	-22	-20	-20	-22	-22	-44	-20	-20	-20	-22	-22	-20	-20	-20	-22	-22	-22	-20	-20	-20	-20	-20	-22	-20	-20	-22	-44	-20	-22	-20	-22	-22
-20	-22	-22	-20	-20	-20	-20	-22	-22	-20	-22	-20	-22	-22	-22	-20	-22	-20	-22	-22	-22	-20	-20	-22	-20	-20	-20	-20	-20	-22	-22	-22	-20	-44	-20	-20	-22	-20	-44	-20	-20	-20	-22	-22	-20	-20	-20	-20	-22	-20
-22	-20	-22	-20	-22	-22	-20	-20	-20	-22	-20	-22	-44	-22	-22	-22	-20	-44	-20	-20	-20	-22	-20	-22	-20	-44	-22	-20	-20	-22	-20	-44	-22	-20	-20	-44	-22	-22	-20	-22	-22	-44	-20	-20	-20	-22	-20	-22	-22	-20
-22	-20	-22	-20	-20	-20	-20	-22	-20	-22	-44	-44	-20	-22	-22	-20	-22	-22	-44	-22	-20	-20	-44	-22	-22	-20	-22	-22	-44	-22	-20	-22	-20	-20	-22	-22	-20	-22	-20	-20	-22	-20	-20	-20	-44	-22	-20	-22	-20	-22
-22	-20	-22	-20	-22	-20	-20	-44	-20	-22	-20	-20	-22	-22	-20	-22	-22	-20	-20	-22	-22	-20	-20	-22	-44	-22	-20	-22	-22	-22	-20	-20	-20	-22	-44	-20	-22	-20	-22	-22	-20	-22	-22	-22	-20	-22	-22	-20	-22	-20
-22	-20	-22	-20	-20	-22	-44	-22	-22	-22	-20	-22	-22	-20	-20	-20	-44	-20	-44	-20	-20	-44	-22	-44	-20	-20	-20	-20	-20	-22	-22	-22	-20	-20	-44	-20	-20	-22	-22	-20	-22	-22	-22	-20	-22	-20	-22	-20	-20	-20
-22	-22	-20	-22	-20	-22	-20	-44	-20	-22	-20	-20	-20	-20	-22	-20	-44	-22	-22	-22	-22	-20	-22	-44	-22	-20	-20	-22	-20	-44	-22	-20	-20	-22	-22	-20	-22	-22	-20	-20	-22	-20	-44	-20	-22	-22	-22	-20	-20	-20
-20	-22	-22	-20	-22	-22	-22	-20	-20	-22	-44	-20	-22	-44	-22	-44	-22	-22	-22	-22	-22	-20	-20	-20	-22	-22	-22	-20	-20	-44	-22	-22	-22	-22	-20	-44	-20	-20	-44	-20	-22	-20	-22	-20	-22	-20	-22	-20	-22	-20
-20	-20	-20	-20	-20	-20	-22	-44	-22	-22	-22	-20	-20	-22	-20	-20	-22	-22	-22	-22	-22	-20	-22	-20	-44	-22	-22	-22	-22	-22	-20	-22	-22	-44	-20	-20	-22	-20	-22	-20	-20	-20	-20	-44	-20	-22	-44	-22	-22	-22
-20	-20	-20	-20	-22	-20	-20	-20	-44	-20	-22	-20	-20	-22	-20	-44	-20	-22	-22	-20	-20	-22	-20	-44	-20	-22	-20	-22	-44	-22	-20	-22	-44	-22	-22	-22	-22	-22	-44	-22	-20	-44	-20	-20	-20	-22	-22	-22	-20	-22
-22	-22	-20	-22	-22	-20	-22	-20	-22	-44	-22	-20	-20	-44	-20	-20	-20	-20	-20	-44	-44	-22	-20	-44	-22	-22	-20	-20	-20	-20	-20	-22	-20	-22	-20	-20	-22	-22	-20	-22	-20	-20	-22	-20	-22	-22	-22	-22	-22	-22
-22	-22	-44	-20	-20	-20	-22	-22	-22	-20	-20	-20	-20	-20	-22	-20	-22	-22	-20	-22	-20	-20	-22	-20	-20	-22	-20	-22	-22	-20	-20	-20	-20	-22	-22	-20	-44	-20	-20	-44	-22	-22	-20	-44	-44	-44	-22	-22	-44	-20
-20	-44	-44	-44	-20	-44	-20	-20	-20	-20	-20	-22	-20	-44	-22	-22	-44	-20	-20	-22	-22	-22	-22	-20	-22	-22	-20	-22	-22	-22	-20	-44	-20	-20	-20	-22	-22	-22	-20	-22	-22	-20	-20	-22	-22	-44	-22	-22	-20	-20
-22	-22	-20	-20	-20	-22	-44	-20	-20	-20	-20	-20	-20	-22	-20	-20	-22	-20	-20	-22	-20	-20	-44	-20	-22	-22	-22	-22	-44	-20	-20	-22	-20	-22	-20	-20	-22	-22	-20	-22	-22	-22	-20	-20	-22	-22	-20	-22	-20	-22
-22	-20	-22	-20	-20	-20	-22	-22	-20	-22	-22	-20	-22	-22	-20	-20	-22	-22	-20	-22	-22	-20	-44	-20	-20	-20	-22	-20	-22	-20	-20	-22	-22	-20	-22	-44	-22	-22	-44	-20	-20	-22	-22	-22	-22	-44	-20	-22	-22	-22
-44	-22	-22	-20	-22	-22	-22	-20	-22	-44	-20	-22	-20	-22	-22	-22	-44	-44	-44	-20	-22	-20	-22	-22	-20	-22	-22	-22	-20	-20	-20	-20	-20	-22	-20	-20	-22	-20	-20	-20	-44	-20	-20	-20	-20	-22	-22	-20	-22	-20
-22	-20	-20	-22	-22	-22	-22	-22	-22	-20	-20	-20	-20	-20	-22	-20	-20	-22	-22	-20	-20	-20	-44	-20	-20	-22	-44	-20	-22	-22	-22	-20	-44	-22	-20	-20	-20	-22	-22	-22	-22	-22	-44	-20	-22	-20	-20	-44	-20	-20
-20	-20	-22	-20	-20	-22	-20	-22	-22	-22	-20	-20	-20	-44	-22	-20	-20	-20	-22	-22	-22	-20	-20	-20	-22	-22	-20	-22	-22	-20	-22	-20	-22	-20	-44	-22	-20	-20	-44	-20	-20	-20	-22	-22	-22	-20	-20	-22	-22	-22
-20	-20	-22	-44	-20	-44	-22	-20	-22	-20	-20	-22	-22	-20	-20	-20	-20	-22	-22	-44	-22	-20	-22	-20	-22	-22	-22	-44	-22	-20	-44	-20	-22	-20	-22	-22	-20	-20	-22	-22	-22	-22	-20	-20	-20	-44	-22	-22	-20	-22
-22	-20	-20	-20	-20	-22	-20	-22	-44	-22	-20	-20	-22	-20	-20	-20	-22	-22	-22	-22	-20	-44	-20	-22	-22	-22	-22	-22	-20	-22	-44	-22	-22	-20	-22	-22	-20	-22	-20	-22	-22	-22	-20	-22	-22	-22	-22	-22	-22	-20
-22	-20	-20	-20	-44	-20	-44	-22	-22	-22	-20	-44	-20	-20	-20	-22	-22	-20	-20	-20	-22	-22	-22	-20	-22	-20	-22	-20	-20	-22	-20	-22	-20	-20	-20	-22	-20	-20	-20	-22	-20	-44	-22	-20	-22	-20	-20	-22	-22	-44
-20	-20	-22	-22	-44	-20	-20	-20	-20	-22	-22	-22	-22	-44	-22	-22	-20	-22	-44	-22	-22	-22	-44	-20	-20	-44	-44	-22	-22	-20	-20	-44	-22	-20	-20	-20	-20	-22	-22	-20	-20	-20	-22	-20	-22	-20	-20	-20	-20	-20
-20	-20	-44	-20	-22	-22	-44	-20	-22	-20	-22	-20	-20	-22	-22	-22	-22	-22	-20	-20	-20	-20	-44	-22	-22	-20	-44	-22	-20	-22	-44	-22	-20	-22	-22	-20	-44	-22	-20	-22	-20	-22	-22	-44	-20	-20	-22	-20	-22	-22
-20	-22	-22	-22	-22	-20	-22	-20	-22	-44	-22	-20	-20	-22	-22	-22	-20	-22	-22	-20	-20	-20	-20	-22	-22	-22	-22	-22	-22	-20	-22	-22	-20	-44	-22	-22	-22	-22	-22	-22	-22	-20	-20	-20	-44	-20	-22	-20	-44	-20
-20	-20	-20	-22	-22	-22	-22	-22	-22	-20	-20	-20	-22	-22	-22	-20	-20	-22	-20	-20	-44	-22	-20	-20	-20	-22	-20	-20	-20	-20	-20	-20	-20	-20	-22	-44	-20	-20	-20	-22	-20	-44	-22	-44	-20	-20	-22	-44	-20	-44
-20	-20	-44	-44	-20	-22	-44	-20	-22	-20	-44	-22	-20	-20	-44	-20	-44	-22	-20	-22	-22	-20	-20	-20	-22	-22	-22	-22	-22	-22	-22	-22	-20	-44	-44	-20	-20	-22	-22	-44	-20	-20	-20	-44	-20	-22	-22	-22	-22	-22
-20	-22	-20	-22	-22	-20	-22	-22	-44	-22	-20	-22	-20	-22	-22	-22	-20	-20	-20	-22	-20	-20	-22	-20	-20	-22	-20	-20	-20	-22	-20	-20	-22	-44	-22	-22	-20	-20	-22	-22	-22	-20	-20	-20	-20	-20	-20	-22	-22	-22
-22	-22	-22	-22	-20	-22	-20	-22	-22	-22	-22	-22	-20	-20	-20	-20	-22	-20	-20	-22	-22	-22	-20	-20	-20	-20	-20	-20	-22	-22	-44	-20	-22	-22	-22	-44	-22	-22	-20	-44	-22	-22	-22	-44	-44	-22	-20	-20	-22	-20
-22	-44	-44	-20	-20	-20	-20	-44	-20	-22	-20	-20	-20	-22	-20	-20	-22	-20	-20	-22	-44	-20	-22	-22	-22	-22	-20	-22	-20	-20	-44	-22	-44	-20	-22	-22	-20	-22	-22	-22	-22	-20	-22	-22	-22	-22	-20	-22	-44	-20
-44	-22	-20	-20	-22	-20	-20	-22	-20	-22	-22	-44	-20	-44	-20	-22	-22	-20	-22	-20	-20	-22	-22	-22	-20	-44	-44	-22	-22	-44	-22	-44	-22	-22	-22	-22	-20	-20	-22	-44	-22	-44	-22	-22	-22	-22	-20	-22	-44	-20
-22	-44	-20	-22	-20	-22	-22	-20	-20	-22	-20	-22	-20	-22	-20	-20	-20	-22	-20	-44	-20	-20	-20	-44	-20	-22	-22	-44	-20	-20	-20	-22	-20	-20	-22	-22	-20	-20	-20	-22	-44	-20	-20	-22	-20	-20	-20	-20	-22	-22
-44	-22	-44	-20	-20	-20	-20	-44	-44	-20	-22	-20	-20	-44	-22	-20	-20	-22	-22	-22	-44	-22	-22	-44	-20	-20	-44	-20	-20	-22	-44	-22	-44	-22	-20	-20	-22	-20	-20	-22	-20	-22	-44	-20	-22	-20	-20	-22	-44	-20
-22	-22	-20	-22	-44	-20	-20	-44	-22	-22	-20	-20	-20	-22	-44	-20	-20	-20	-22	-22	-44	-20	-22	-20	-20	-22	-44	-20	-20	-22	-22	-44	-44	-20	-44	-20	-22	-22	-20	-22	-20	-22	-20	-20	-22	-20	-20	-20	-44	-20
-44	-20	-20	-22	-22	-20	-22	-22	-22	-20	-44	-20	-22	-22	-20	-20	-22	-44	-22	-22	-20	-22	-20	-20	-20	-22	-22	-20	-22	-20	-20	-20	-20	-20	-44	-20	-22	-22	-44	-20	-20	-22	-20	-44	-22	-20	-44	-22	-20	-44
-20	-20	-22	-22	-20	-20	-44	-44	-22	-20	-22	-44	-20	-22	-20	-20	-44	-22	-22	-20	-22	-20	-22	-20	-22	-22	-20	-22	-20	-22	-20	-20	-20	-20	-22	-22	-20	-20	-20	-20	-22	-20	-20	-22	-22	-20	-20	-22	-44	-44
-22	-22	-20	-22	-20	-22	-20	-20	-22	-20	-20	-20	-44	-22	-22	-20	-20	-22	-44	-44	-20	-20	-20	-22	-20	-22	-22	-20	-20	-44	-22	-20	-20	-20	-20	-20	-20	-20	-20	-44	-20	-22	-20	-20	-22	-22	-44	-20	-20	-20
-20	-20	-22	-22	-20	-44	-22	-44	-20	-22	-20	-20	-20	-20	-20	-20	-44	-20	-20	-22	-20	-20	-22	-22	-22	-44	-20	-20	-20	-22	-20	-20	-20	-20	-20	-20	-22	-20	-22	-22	-22	-22	-22	-22	-44	-22	-22	-20	-22	-20
-22	-44	-22	-20	-20	-20	-20	-20	-44	-20	-20	-22	-20	-22	-20	-22	-20	-20	-20	-20	-20	-22	-22	-20	-22	-20	-22	-20	-22	-22	-20	-22	-22	-22	-20	-22	-20	-22	-22	-20	-22	-20	-22	-20	-44	-22	-22	-20	-20	-20
-22	-20	-22	-22	-20	-22	-20	-22	-44	-20	-22	-22	-22	-22	-20	-22	-20	-22	-44	-22	-20	-20	-20	-20	-20	-22	-22	-22	-20	-22	-20	-22	-22	-44	-22	-22	-20	-20	-20	-22	-22	-20	-20	-20	-20	-20	-20	-22	-20	-22
-20	-20	-22	-44	-20	-22	-20	-20	-22	-20	-20	-20	-22	-22	-22	-22	-22	-22	-44	-22	-22	-22	-22	-44	-20	-22	-22	-22	-22	-20	-20	-22	-22	-20	-20	-20	-20	-22	-44	-44	-22	-20	-20	-20	-22	-20	-20	-20	-20	-20
-20	-22	-22	-22	-22	-44	-20	-20	-20	-22	-20	-22	-20	-20	-20	-20	-22	-20	-20	-44	-20	-20	-20	-20	-22	-44	-22	-22	-20	-20	-22	-20	-20	-44	-20	-44	-20	-20	-22	-22	-22	-22	-22	-20	-22	-22	-22	-22	-20	-22
-20	-20	-20	-22	-22	-44	-20	-20	-20	-22	-20	-20	-22	-22	-22	-22	-22	-20	-20	-22	-20	-20	-44	-20	-22	-20	-20	-44	-22	-20	-20	-22	-20	-22	-44	-22	-44	-44	-22	-20	-22	-22	-20	-44	-22	-22	-20	-44	-22	-20
-22	-22	-22	-22	-22	-20	-20	-22	-20	-22	-22	-20	-20	-22	-22	-22	-20	-20	-20	-20	-22	-20	-22	-22	-22	-22	-20	-20	-20	-22	-22	-22	-20	-20	-44	-20	-20	-20	-20	-20	-22	-44	-20	-20	-22	-22	-20	-22	-20	-22
-22	-22	-20	-22	-20	-22	-20	-22	-22	-20	-20	-20	-20	-20	-20	-22	-20	-22	-20	-20	-22	-20	-20	-20	-44	-22	-44	-22	-22	-22	-20	-22	-22	-22	-22	-20	-22	-22	-20	-20	-44	-22	-22	-22	-44	-20	-44	-20	-20	-22
-20	-44	-22	-22	-44	-22	-22	-20	-22	-20	-20	-44	-20	-20	-20	-22	-22	-22	-22	-20	-44	-20	-20	-22	-20	-20	-22	-20	-20	-22	-22	-22	-44	-20	-22	-20	-20	-20	-22	-22	-44	-20	-22	-22	-22	-20	-22	-22	-22	-22
-22	-44	-22	-22	-22	-22	-22	-20	-22	-20	-20	-22	-22	-20	-22	-20	-44	-20	-22	-20	-22	-20	-22	-20	-44	-20	-22	-20	-22	-22	-22	-22	-22	-20	-44	-20	-22	-20	-22	-22	-22	-44	-20	-20	-22	-22	-22	-22	-44	-22
-22	-20	-44	-22	-22	-44	-20	-20	-22	-20	-22	-22	-22	-22	-22	-22	-22	-20	-44	-20	-44	-22	-20	-44	-20	-20	-22	-22	-22	-22	-22	-22	-20	-20	-22	-22	-22	-20	-20	-22	-20	-20	-20	-20	-20	-22	-20	-22	-20	-44
-20	-20	-22	-20	-22	-44	-44	-20	-20	-44	-20	-22	-20	-22	-20	-22	-22	-22	-20	-22	-22	-20	-22	-20	-20	-22	-22	-20	-20	-20	-22	-44	-22	-20	-44	-20	-44	-20	-44	-20	-20	-20	-20	-20	-22	-22	-22	-20	-22	-20
-22	-44	-20	-44	-44	-44	-22	-20	-22	-22	-20	-20	-20	-22	-22	-22	-20	-20	-22	-20	-44	-20	-20	-22	-20	-20	-20	-22	-20	-22	-22	-22	-44	-22	-20	-20	-20	-22	-22	-22	-20	-20	-20	-44	-20	-22	-22	-20	-22	-20
-20	-22	-22	-20	-44	-20	-22	-20	-22	-22	-44	-44	-20	-44	-20	-44	-20	-22	-22	-20	-22	-20	-22	-20	-22	-20	-20	-22	-22	-20	-20	-22	-20	-20	-44	-22	-20	-20	-20	-22	-20	-22	-22	-22	-20	-44	-20	-20	-44	-20
-44	-22	-44	-22	-20	-20	-44	-44	-20	-44	-20	-22	-22	-22	-20	-20	-44	-20	-22	-20	-20	-22	-20	-44	-20	-44	-20	-22	-22	-44	-22	-44	-22	-20	-22	-22	-20	-22	-22	-22	-22	-44	-44	-22	-20	-22	-20	-22	-20	-20
-20	-22	-22	-20	-22	-20	-22	-22	-20	-22	-22	-20	-44	-22	-22	-20	-44	-22	-44	-22	-20	-20	-20	-20	-22	-20	-22	-44	-22	-20	-22	-22	-22	-22	-22	-22	-22	-22	-20	-22	-20	-22	-20	-20	-20	-20	-22	-22	-44	-22
-22	-22	-44	-20	-22	-20	-20	-22	-22	-20	-20	-20	-20	-22	-22	-20	-20	-20	-22	-22	-22	-22	-20	-44	-22	-20	-20	-20	-20	-20	-20	-20	-20	-20	-20	-22	-22	-20	-22	-20	-20	-22	-44	-20	-44	-20	-20	-20	-44	-44
-20	-22	-20	-22	-22	-20	-22	-20	-22	-44	-44	-20	-22	-44	-22	-22	-22	-20	-44	-20	-22	-22	-44	-20	-20	-20	-20	-44	-20	-20	-20	-22	-22	-22	-22	-44	-22	-22	-22	-44	-22	-20	-20	-20	-20	-20	-22	-22	-22	-22
-22	-20	-20	-22	-22	-22	-22	-20	-22	-20	-22	-20	-20	-22	-22	-20	-22	-20	-44	-20	-20	-20	-20	-22	-22	-22	-20	-20	-22	-22	-20	-22	-22	-22	-20	-22	-22	-20	-44	-20	-22	-20	-22	-20	-44	-22	-20	-20	-22	-20
-22	-22	-20	-22	-20	-22	-20	-20	-20	-20	-44	-22	-22	-22	-22	-20	-22	-20	-44	-22	-20	-20	-44	-22	-22	-20	-44	-22	-22	-44	-20	-44	-20	-20	-20	-44	-20	-20	-22	-22	-20	-22	-20	-22	-20	-22	-22	-20	-20	-44
-20	-20	-20	-22	-20	-44	-20	-44	-20	-22	-22	-20	-22	-22	-22	-20	-44	-22	-20	-20	-22	-22	-20	-22	-22	-44	-22	-22	-20	-20	-44	-22	-44	-20	-22	-20	-22	-44	-20	-20	-22	-20	-22	-44	-22	-20	-20	-20	-20	-44
-22	-44	-20	-22	-20	-44	-22	-44	-22	-20	-22	-22	-22	-20	-20	-20	-20	-22	-44	-22	-22	-20	-22	-20	-20	-20	-22	-22	-22	-22	-20	-44	-20	-44	-20	-22	-22	-22	-22	-44	-22	-44	-22	-20	-20	-22	-22	-20	-20	-22
-22	-22	-20	-22	-20	-20	-22	-44	-44	-20	-22	-22	-44	-20	-22	-20	-20	-20	-20	-22	-22	-44	-44	-22	-20	-20	-20	-20	-22	-22	-20	-20	-22	-22	-22	-22	-22	-20	-22	-22	-20	-22	-20	-20	-22	-22	-20	-20	-22	-22
-20	-22	-22	-44	-22	-20	-20	-20	-22	-20	-20	-20	-20	-22	-22	-22	-22	-22	-22	-22	-20	-22	-20	-44	-22	-20	-20	-20	-22	-20	-20	-20	-22	-22	-44	-20	-20	-22	-20	-20	-20	-20	-44	-22	-20	-22	-22	-22	-20	-22
-20	-22	-20	-22	-22	-20	-22	-20	-22	-20	-22	-22	-22	-20	-22	-20	-20	-20	-20	-44	-44	-20	-22	-22	-20	-22	-20	-22	-44	-20	-20	-22	-22	-22	-44	-20	-22	-20	-22	-22	-20	-22	-22	-20	-20	-44	-20	-22	-22	-44
-22	-20	-20	-22	-20	-22	-20	-20	-22	-20	-22	-20	-22	-22	-20	-44	-20	-44	-44	-22	-22	-22	-22	-20	-22	-22	-22	-20	-20	-22	-20	-44	-22	-20	-44	-20	-22	-22	-20	-20	-22	-20	-22	-22	-20	-22	-20	-44	-22	-22
-22	-22	-20	-22	-20	-20	-20	-22	-20	-20	-20	-44	-20	-20	-20	-20	-44	-22	-22	-22	-22	-22	-22	-22	-20	-22	-20	-22	-44	-22	-22	-20	-44	-22	-22	-20	-20	-22	-22	-20	-20	-20	-20	-22	-22	-44	-20	-44	-22	-22
-20	-22	-20	-22	-20	-22	-20	-22	-22	-22	-20	-20	-20	-20	-22	-22	-20	-20	-22	-44	-22	-20	-20	-20	-20	-22	-22	-22	-22	-22	-22	-20	-44	-20	-22	-44	-22	-22	-22	-20	-20	-20	-22	-20	-20	-20	-22	-20	-20	-20
-20	-20	-20	-22	-22	-20	-20	-20	-22	-44	-20	-22	-22	-20	-22	-22	-20	-20	-22	-20	-22	-20	-20	-22	-22	-20	-20	-20	-20	-22	-20	-22	-20	-20	-22	-22	-22	-22	-20	-20	-22	-22	-20	-44	-20	-22	-44	-22	-22	-22
-22	-22	-22	-20	-22	-20	-22	-20	-44	-20	-44	-20	-44	-20	-22	-22	-20	-20	-22	-20	-20	-44	-22	-22	-20	-22	-22	-20	-44	-20	-20	-44	-20	-22	-22	-20	-20	-20	-22	-20	-20	-22	-20	-20	-20	-22	-22	-20	-22	-22
-20	-22	-20	-44	-22	-20	-20	-20	-22	-22	-20	-20	-22	-22	-20	-20	-22	-20	-22	-44	-20	-20	-20	-22	-22	-22	-20	-22	-22	-22	-44	-20	-44	-22	-22	-20	-22	-22	-22	-20	-20	-22	-20	-22	-20	-44	-20	-22	-20	-20
-22	-20	-20	-20	-20	-20	-22	-22	-22	-44	-20	-20	-22	-22	-20	-22	-20	-20	-22	-20	-20	-20	-20	-22	-20	-20	-20	-22	-20	-22	-22	-22	-20	-22	-20	-20	-44	-44	-22	-20	-22	-22	-20	-22	-20	-20	-20	-20	-22	-22
-20	-22	-20	-20	-22	-22	-22	-22	-22	-22	-20	-22	-20	-44	-44	-22	-22	-22	-22	-22	-20	-22	-44	-20	-20	-20	-44	-22	-20	-44	-20	-22	-20	-20	-20	-20	-20	-22	-44	-20	-22	-20	-22	-20	-20	-20	-22	-22	-22	-22
-44	-22	-20	-22	-22	-20	-20	-22	-22	-20	-20	-22	-20	-22	-22	-22	-20	-20	-20	-20	-22	-20	-22	-20	-22	-22	-20	-20	-20	-22	-20	-22	-20	-20	-20	-20	-20	-22	-20	-22	-22	-22	-22	-20	-22	-22	-20	-22	-20	-22
-20	-20	-22	-22	-22	-22	-22	-22	-20	-22	-22	-22	-20	-20	-22	-20	-22	-22	-20	-44	-44	-22	-22	-22	-20	-20	-22	-20	-22	-22	-22	-20	-20	-22	-22	-22	-20	-20	-20	-20	-22	-20	-22	-22	-20	-22	-20	-22	-22	-20
-22	-22	-22	-44	-22	-22	-20	-20	-22	-22	-44	-22	-20	-44	-20	-44	-20	-20	-22	-22	-20	-22	-20	-20	-20	-20	-22	-20	-20	-22	-22	-20	-22	-22	-22	-20	-22	-44	-22	-20	-22	-22	-44	-22	-20	-44	-22	-20	-20	-22
-20	-20	-20	-20	-44	-20	-22	-20	-22	-20	-20	-20	-20	-22	-22	-44	-22	-20	-22	-20	-22	-22	-22	-22	-20	-20	-20	-22	-22	-20	-22	-20	-20	-44	-20	-22	-20	-20	-22	-20	-22	-20	-22	-22	-20	-22	-20	-22	-20	-22
-20	-22	-44	-22	-22	-22	-20	-20	-20	-22	-20	-20	-20	-20	-20	-22	-20	-20	-20	-20	-22	-22	-20	-22	-20	-22	-22	-22	-22	-20	-20	-20	-22	-22	-20	-20	-22	-22	-22	-22	-22	-22	-22	-22	-44	-20	-44	-22	-20	-44
-20	-22	-20	-22	-20	-22	-44	-22	-20	-20	-20	-20	-20	-20	-22	-22	-44	-22	-22	-20	-22	-20	-22	-20	-20	-20	-44	-20	-22	-44	-22	-44	-22	-20	-20	-22	-20	-20	-22	-22	-20	-20	-20	-22	-22	-22	-44	-44	-20	-20
-22	-20	-22	-22	-20	-22	-22	-20	-22	-20	-20	-22	-20	-20	-22	-20	-22	-22	-22	-22	-44	-22	-44	-20	-22	-22	-20	-44	-22	-22	-20	-22	-22	-20	-22	-22	-22	-22	-44	-20	-22	-22	-22	-20	-20	-20	-22	-22	-22	-20
-22	-22	-22	-22	-22	-22	-20	-20	-22	-22	-20	-20	-20	-20	-22	-22	-20	-20	-20	-20	-22	-20	-22	-20	-20	-22	-22	-44	-20	-20	-44	-22	-44	-22	-22	-20	-44	-44	-44	-20	-22	-22	-20	-44	-22	-20	-44	-22	-20	-22
-22	-44	-44	-44	-20	-22	-20	-20	-22	-22	-22	-20	-22	-44	-20	-22	-20	-20	-20	-22	-22	-44	-22	-20	-22	-22	-20	-22	-22	-20	-44	-22	-20	-44	-44	-20	-44	-20	-22	-22	-20	-20	-44	-20	-22	-20	-20	-22	-20	-22
-20	-22	-20	-20	-22	-22	-22	-44	-22	-22	-20	-20	-20	-20	-20	-44	-22	-22	-22	-20	-20	-20	-22	-20	-22	-22	-20	-22	-20	-20	-22	-22	-22	-22	-22	-20	-20	-20	-22	-20	-20	-22	-22	-20	-20	-20	-20	-20	-22	-20
-22	-22	-22	-22	-44	-22	-22	-22	-22	-22	-44	-20	-20	-22	-22	-22	-22	-20	-20	-20	-20	-22	-44	-20	-20	-44	-22	-44	-22	-22	-20	-20	-22	-22	-44	-22	-22	-22	-22	-22	-22	-22	-20	-44	-20	-22	-20	-20	-22	-22
-22	-20	-20	-20	-44	-20	-22	-20	-44	-44	-22	-22	-22	-20	-22	-22	-20	-20	-20	-22	-44	-22	-20	-20	-22	-20	-44	-20	-20	-22	-20	-22	-22	-22	-22	-20	-20	-22	-20	-22	-22	-20	-22	-22	-22	-20	-44	-20	-20	-22
-22	-20	-20	-20	-22	-20	-22	-22	-22	-44	-22	-22	-20	-22	-20	-20	-44	-22	-22	-22	-22	-22	-44	-22	-22	-22	-22	-20	-22	-20	-20	-22	-22	-20	-20	-20	-20	-20	-44	-22	-20	-22	-20	-20	-22	-20	-22	-20	-20	-20
-22	-22	-22	-20	-22	-22	-20	-22	-20	-22	-20	-44	-22	-22	-22	-20	-44	-22	-22	-22	-44	-20	-22	-22	-22	-22	-20	-22	-20	-20	-20	-20	-22	-20	-20	-20	-20	-22	-22	-44	-22	-20	-20	-44	-22	-22	-20	-22	-20	-20
-44	-22	-22	-22	-44	-20	-44	-22	-22	-20	-22	-44	-20	-20	-20	-20	-22	-22	-20	-44	-44	-44	-20	-22	-20	-20	-20	-22	-20	-20	-22	-44	-22	-20	-20	-44	-20	-22	-22	-22	-44	-22	-22	-22	-20	-20	-20	-22	-20	-20
-20	-20	-20	-44	-22	-22	-20	-20	-22	-44	-22	-22	-22	-22	-22	-22	-22	-20	-44	-20	-22	-22	-22	-20	-22	-20	-22	-22	-22	-22	-22	-22	-20	-22	-44	-20	-44	-22	-20	-22	-44	-44	-22	-20	-44	-20	-20	-22	-20	-44
-22	-20	-22	-22	-20	-20	-22	-44	-22	-22	-22	-20	-44	-22	-44	-22	-22	-20	-20	-22	-22	-22	-20	-20	-22	-22	-20	-20	-22	-22	-22	-20	-20	-20	-20	-22	-20	-20	-22	-22	-22	-20	-22	-22	-20	-20	-22	-20	-20	-20
-20	-22	-44	-22	-20	-20	-20	-22	-22	-44	-20	-20	-22	-20	-20	-20	-44	-20	-22	-20	-20	-20	-20	-22	-22	-20	-20	-44	-20	-44	-20	-44	-20	-22	-22	-20	-20	-20	-44	-44	-22	-44	-20	-20	-20	-20	-22	-22	-22	-22
-20	-20	-22	-44	-20	-20	-22	-20	-22	-20	-20	-22	-20	-20	-20	-20	-22	-20	-22	-20	-20	-22	-22	-22	-20	-44	-20	-22	-22	-20	-22	-44	-44	-22	-44	-20	-20	-22	-22	-22	-20	-20	-22	-22	-22	-22	-44	-20	-22	-22
-22	-22	-22	-22	-22	-22	-44	-20	-20	-20	-22	-22	-22	-22	-20	-22	-20	-22	-22	-44	-22	-22	-44	-44	-20	-20	-20	-44	-20	-20	-22	-20	-20	-20	-22	-22	-20	-22	-20	-22	-20	-22	-22	-20	-22	-20	-20	-22	-20	-44
-22	-20	-20	-22	-20	-44	-22	-22	-20	-20	-20	-22	-20	-20	-22	-20	-20	-22	-20	-20	-20	-44	-22	-22	-22	-20	-20	-20	-20	-20	-20	-22	-22	-22	-20	-44	-20	-22	-22	-22	-20	-20	-20	-22	-20	-22	-22	-22	-44	-20
-22	-22	-20	-20	-20	-22	-22	-22	-20	-22	-22	-22	-22	-20	-22	-44	-20	-22	-20	-20	-20	-22	-22	-20	-22	-20	-22	-22	-22	-22	-22	-22	-20	-20	-20	-20	-22	-20	-44	-20	-20	-20	-44	-22	-22	-22	-22	-22	-20	-22
-22	-22	-20	-22	-20	-22	-20	-20	-44	-22	-22	-20	-20	-22	-22	-22	-22	-44	-20	-20	-22	-20	-20	-22	-20	-22	-22	-22	-44	-20	-22	-20	-20	-22	-22	-22	-20	-44	-22	-22	-44	-20	-44	-20	-20	-22	-22	-22	-20	-22
-22	-20	-22	-20	-44	-22	-22	-20	-22	-20	-22	-22	-20	-22	-20	-20	-22	-22	-22	-20	-20	-20	-20	-22	-20	-20	-22	-22	-20	-20	-22	-22	-22	-20	-22	-20	-22	-22	-20	-20	-22	-22	-22	-22	-20	-22	-22	-44	-22	-20
-20	-22	-20	-20	-22	-22	-22	-20	-22	-22	-20	-44	-20	-22	-22	-20	-22	-22	-22	-22	-22	-20	-20	-44	-22	-22	-20	-20	-20	-20	-22	-20	-22	-22	-22	-20	-22	-22	-20	-22	-22	-20	-22	-20	-22	-22	-20	-44	-22	-20
-22	-20	-20	-20	-22	-44	-22	-20	-22	-22	-22	-20	-20	-22	-22	-20	-20	-22	-22	-20	-22	-20	-22	-22	-44	-22	-20	-22	-20	-22	-20	-22	-22	-22	-22	-20	-22	-20	-20	-20	-22	-22	-22	-20	-22	-22	-22	-22	-22	-20
-20	-22	-22	-22	-44	-20	-20	-44	-20	-22	-20	-20	-44	-44	-22	-20	-20	-22	-44	-22	-44	-20	-22	-20	-20	-20	-20	-20	-20	-22	-20	-22	-20	-20	-22	-44	-20	-22	-20	-22	-22	-22	-20	-20	-22	-20	-44	-22	-22	-20
-22	-22	-20	-22	-44	-22	-22	-20	-20	-44	-22	-22	-22	-20	-22	-20	-44	-20	-20	-20	-20	-20	-22	-22	-20	-20	-20	-22	-20	-22	-44	-22	-22	-44	-22	-20	-22	-44	-20	-22	-22	-22	-22	-44	-22	-20	-20	-22	-44	-44
-22	-20	-22	-44	-44	-20	-20	-22	-20	-22	-44	-22	-22	-22	-20	-44	-22	-22	-20	-20	-20	-22	-22	-20	-20	-22	-20	-22	-22	-20	-22	-22	-20	-20	-22	-20	-20	-20	-22	-22	-22	-44	-20	-20	-20	-20	-22	-22	-20	-22
-20	-20	-22	-20	-20	-22	-20	-20	-44	-20	-22	-22	-22	-22	-22	-20	-22	-20	-20	-22	-22	-20	-22	-44	-20	-22	-22	-20	-22	-20	-44	-20	-20	-22	-20	-22	-22	-44	-20	-22	-22	-22	-22	-20	-22	-20	-20	-20	-20	-22
-22	-20	-22	-20	-44	-22	-22	-20	-20	-44	-22	-44	-22	-22	-20	-22	-20	-20	-20	-44	-44	-22	-22	-20	-20	-22	-44	-20	-22	-44	-22	-44	-22	-22	-20	-20	-44	-22	-22	-22	-20	-20	-20	-22	-22	-20	-20	-22	-22	-22
-22	-20	-22	-22	-22	-20	-22	-20	-20	-44	-20	-20	-20	-20	-20	-22	-44	-22	-20	-20	-20	-22	-20	-20	-22	-44	-20	-44	-22	-20	-20	-22	-20	-20	-20	-22	-22	-20	-22	-20	-20	-20	-20	-20	-20	-22	-22	-20	-22	-20
-22	-20	-20	-22	-20	-22	-22	-20	-22	-22	-44	-22	-22	-22	-22	-20	-20	-22	-20	-44	-20	-22	-22	-20	-22	-22	-22	-20	-22	-22	-22	-44	-22	-22	-44	-22	-20	-22	-22	-22	-20	-20	-22	-20	-20	-22	-20	-20	-20	-20
-22	-22	-20	-20	-20	-20	-22	-44	-22	-20	-44	-20	-22	-20	-20	-22	-22	-20	-20	-22	-20	-22	-22	-22	-44	-20	-20	-20	-20	-20	-20	-44	-22	-20	-22	-22	-22	-22	-22	-22	-22	-20	-20	-20	-20	-44	-20	-22	-20	-22
-20	-22	-22	-22	-44	-20	-44	-22	-22	-44	-22	-20	-20	-20	-20	-20	-22	-44	-20	-20	-20	-22	-20	-20	-20	-20	-20	-20	-22	-22	-20	-20	-22	-22	-22	-44	-22	-44	-20	-22	-22	-20	-20	-22	-22	-22	-22	-20	-22	-22
-20	-22	-22	-44	-22	-22	-44	-20	-22	-20	-20	-20	-22	-22	-22	-20	-22	-44	-20	-20	-22	-22	-22	-44	-20	-22	-22	-20	-20	-44	-20	-20	-22	-20	-20	-22	-22	-20	-20	-20	-22	-22	-20	-20	-20	-22	-20	-20	-44	-20
-20	-22	-20	-20	-20	-22	-44	-22	-22	-20	-20	-22	-22	-20	-22	-20	-20	-22	-44	-20	-22	-20	-44	-22	-20	-22	-20	-22	-22	-22	-22	-22	-20	-22	-22	-20	-22	-20	-22	-22	-44	-44	-22	-22	-20	-20	-20	-22	-20	-22
-44	-20	-44	-20	-22	-22	-22	-20	-20	-22	-44	-22	-20	-20	-22	-20	-22	-22	-22	-20	-20	-20	-20	-22	-22	-44	-44	-22	-44	-20	-20	-20	-22	-22	-22	-22	-20	-22	-20	-20	-20	-20	-22	-44	-22	-20	-20	-22	-20	-20
-22	-44	-22	-20	-22	-44	-44	-44	-22	-22	-20	-22	-22	-20	-44	-20	-44	-22	-22	-44	-22	-22	-20	-20	-44	-20	-44	-44	-22	-20	-22	-22	-20	-20	-44	-20	-22	-22	-22	-20	-44	-20	-20	-20	-20	-44	-22	-20	-44	-44
-22	-20	-22	-22	-20	-22	-20	-20	-44	-44	-20	-22	-20	-20	-20	-22	-22	-20	-22	-20	-20	-20	-44	-22	-20	-22	-22	-22	-22	-20	-20	-20	-44	-22	-22	-22	-20	-20	-20	-44	-22	-22	-22	-20	-20	-20	-22	-20	-20	-20
-22	-22	-22	-22	-20	-22	-20	-22	-20	-22	-20	-22	-20	-44	-22	-20	-20	-22	-20	-44	-20	-22	-20	-20	-20	-22	-20	-20	-20	-44	-20	-20	-22	-20	-20	-22	-20	-22	-44	-44	-20	-22	-20	-20	-20	-20	-20	-20	-22	-20
-22	-20	-22	-22	-20	-20	-20	-20	-22	-22	-20	-22	-22	-22	-20	-20	-22	-22	-20	-20	-22	-20	-44	-22	-44	-22	-44	-22	-22	-44	-20	-44	-20	-22	-44	-22	-20	-20	-20	-22	-44	-22	-20	-20	-20	-22	-20	-20	-20	-20
-22	-22	-22	-20	-20	-20	-22	-22	-44	-44	-20	-22	-20	-22	-22	-44	-22	-22	-20	-20	-20	-20	-22	-22	-22	-22	-22	-22	-22	-22	-20	-20	-22	-22	-20	-20	-20	-22	-20	-20	-44	-20	-20	-20	-22	-20	-20	-20	-22	-22
-22	-20	-20	-22	-22	-22	-22	-20	-20	-20	-22	-20	-20	-20	-20	-22	-44	-20	-22	-20	-20	-22	-22	-20	-20	-44	-20	-20	-20	-20	-22	-20	-22	-22	-44	-22	-20	-20	-20	-44	-20	-20	-44	-22	-20	-22	-20	-20	-22	-22
-22	-22	-20	-22	-20	-20	-20	-20	-22	-20	-22	-20	-22	-22	-22	-44	-20	-22	-22	-22	-22	-22	-20	-20	-20	-20	-20	-22	-20	-22	-20	-22	-22	-20	-44	-20	-22	-20	-22	-20	-22	-20	-22	-20	-20	-22	-22	-22	-22	-20
-22	-22	-22	-22	-20	-20	-20	-20	-20	-20	-20	-44	-20	-20	-20	-44	-22	-22	-22	-22	-20	-44	-20	-44	-44	-22	-20	-44	-44	-22	-20	-22	-20	-22	-22	-20	-20	-44	-22	-20	-20	-20	-22	-22	-22	-20	-44	-20	-20	-20
-44	-44	-20	-22	-44	-20	-20	-44	-22	-20	-20	-20	-20	-20	-44	-22	-20	-22	-20	-20	-20	-44	-20	-22	-20	-22	-44	-22	-22	-20	-20	-20	-22	-22	-22	-20	-20	-20	-20	-20	-20	-44	-22	-22	-20	-22	-44	-20	-22	-22
-20	-44	-22	-20	-20	-22	-20	-20	-20	-22	-22	-22	-44	-22	-20	-44	-20	-20	-22	-22	-20	-22	-22	-22	-20	-20	-22	-20	-22	-22	-20	-20	-22	-20	-20	-22	-20	-22	-20	-22	-22	-22	-20	-22	-20	-20	-22	-20	-20	-20
-20	-22	-20	-20	-20	-22	-22	-22	-20	-22	-20	-22	-20	-20	-22	-22	-20	-22	-22	-20	-44	-22	-20	-22	-22	-20	-22	-20	-20	-22	-20	-44	-22	-22	-20	-44	-20	-20	-44	-20	-22	-20	-20	-20	-20	-22	-22	-22	-22	-20
-20	-20	-22	-20	-20	-22	-22	-20	-44	-22	-20	-20	-20	-20	-22	-20	-20	-22	-20	-20	-20	-20	-20	-20	-44	-22	-22	-22	-20	-20	-22	-20	-20	-22	-44	-44	-22	-22	-22	-20	-22	-20	-44	-20	-22	-22	-44	-22	-22	-20
-20	-20	-20	-44	-20	-22	-22	-20	-22	-20	-20	-22	-20	-22	-20	-44	-44	-22	-44	-44	-22	-20	-20	-20	-44	-20	-20	-44	-20	-20	-20	-20	-20	-20	-20	-22	-22	-22	-20	-22	-44	-20	-44	-22	-22	-22	-20	-22	-20	-44
-20	-22	-20	-20	-20	-22	-22	-44	-22	-44	-22	-20	-44	-22	-22	-20	-22	-20	-20	-22	-20	-22	-22	-20	-20	-20	-22	-20	-20	-44	-22	-20	-20	-22	-22	-20	-20	-22	-22	-20	-20	-22	-20	-22	-22	-22	-20	-44	-22	-20
-22	-22	-44	-20	-20	-44	-44	-22	-22	-20	-22	-20	-20	-44	-22	-20	-22	-22	-20	-20	-22	-22	-22	-22	-44	-22	-20	-20	-44	-22	-22	-22	-22	-20	-44	-20	-44	-22	-22	-22	-22	-22	-44	-20	-22	-20	-20	-20	-22	-22
-20	-22	-20	-20	-22	-20	-20	-20	-22	-22	-20	-44	-44	-44	-22	-20	-22	-20	-20	-44	-22	-44	-20	-22	-22	-20	-20	-20	-20	-44	-20	-20	-20	-20	-20	-20	-44	-20	-22	-44	-20	-44	-22	-20	-22	-22	-20	-22	-22	-20
-22	-20	-22	-22	-20	-44	-20	-22	-22	-44	-22	-44	-22	-20	-20	-20	-22	-20	-44	-20	-22	-22	-20	-20	-20	-20	-44	-22	-20	-20	-20	-22	-20	-22	-20	-22	-20	-20	-22	-20	-22	-20	-44	-22	-22	-20	-20	-20	-20	-20
-22	-22	-22	-22	-22	-20	-20	-22	-20	-22	-20	-22	-22	-44	-20	-20	-44	-20	-20	-22	-44	-44	-20	-22	-22	-22	-20	-20	-20	-22	-44	-20	-22	-22	-22	-22	-22	-22	-20	-20	-20	-22	-20	-22	-44	-22	-22	-44	-20	-20
-22	-22	-20	-22	-20	-20	-22	-22	-22	-44	-20	-44	-20	-22	-22	-20	-20	-22	-22	-22	-22	-20	-20	-20	-44	-20	-22	-22	-20	-20	-20	-22	-20	-44	-22	-20	-44	-20	-22	-22	-20	-22	-20	-20	-20	-20	-22	-22	-20	-44
-44	-20	-20	-20	-20	-20	-44	-20	-22	-20	-20	-22	-20	-44	-44	-22	-20	-20	-22	-22	-22	-22	-20	-20	-20	-44	-22	-20	-22	-22	-22	-22	-22	-22	-20	-22	-22	-20	-22	-22	-22	-22	-44	-20	-22	-44	-20	-20	-20	-20
-44	-44	-44	-20	-22	-22	-20	-20	-22	-22	-22	-22	-22	-22	-22	-44	-22	-20	-22	-44	-22	-20	-20	-22	-44	-22	-20	-22	-22	-20	-20	-20	-22	-22	-20	-20	-22	-44	-22	-44	-44	-20	-44	-22	-22	-22	-20	-20	-20	-20
-20	-22	-20	-44	-20	-44	-20	-22	-20	-20	-22	-22	-20	-22	-44	-20	-22	-22	-22	-22	-20	-22	-20	-20	-22	-20	-20	-22	-20	-20	-20	-44	-20	-20	-22	-22	-22	-20	-20	-20	-22	-22	-22	-22	-20	-44	-20	-20	-22	-22
-20	-20	-20	-20	-20	-22	-20	-20	-22	-20	-20	-20	-44	-20	-22	-22	-20	-20	-22	-22	-22	-22	-22	-20	-22	-44	-20	-22	-22	-22	-22	-20	-20	-20	-20	-20	-20	-20	-22	-20	-22	-44	-20	-22	-22	-20	-22	-20	-22	-22
-22	-44	-20	-22	-22	-20	-22	-22	-22	-20	-20	-22	-20	-22	-22	-22	-20	-20	-22	-20	-22	-22	-22	-20	-22	-44	-20	-22	-20	-44	-20	-22	-20	-20	-20	-44	-22	-20	-22	-22	-22	-20	-20	-22	-20	-22	-44	-22	-20	-20
-20	-22	-20	-20	-20	-22	-22	-20	-20	-20	-20	-22	-44	-20	-20	-20	-22	-20	-20	-44	-20	-44	-22	-44	-22	-22	-22	-22	-22	-20	-20	-20	-22	-22	-44	-22	-20	-44	-22	-20	-20	-22	-22	-22	-22	-20	-20	-20	-20	-44
-22	-22	-20	-20	-44	-22	-22	-20	-22	-22	-20	-20	-22	-20	-22	-22	-20	-20	-44	-44	-44	-20	-22	-20	-44	-22	-44	-22	-22	-22	-22	-22	-22	-20	-44	-22	-22	-20	-22	-22	-22	-22	-20	-22	-20	-22	-20	-20	-22	-22
-22	-22	-44	-20	-22	-20	-20	-44	-22	-20	-20	-22	-20	-22	-22	-44	-20	-22	-22	-20	-22	-20	-20	-22	-22	-44	-22	-22	-22	-22	-22	-20	-44	-44	-20	-22	-22	-22	-20	-22	-20	-20	-20	-44	-20	-20	-20	-20	-22	-22
-22	-22	-20	-22	-22	-20	-22	-44	-20	-22	-22	-20	-20	-20	-22	-20	-44	-22	-22	-22	-22	-22	-20	-22	-20	-20	-20	-20	-20	-22	-20	-44	-22	-44	-20	-22	-20	-20	-22	-20	-22	-20	-44	-44	-22	-20	-44	-22	-22	-22
-22	-22	-20	-44	-22	-22	-22	-20	-22	-22	-44	-20	-20	-44	-20	-20	-20	-22	-44	-22	-22	-20	-20	-22	-22	-44	-20	-20	-20	-22	-22	-20	-22	-44	-20	-22	-20	-22	-20	-44	-20	-22	-20	-20	-22	-20	-22	-20	-44	-22
-20	-22	-20	-22	-22	-22	-20	-22	-20	-20	-22	-20	-20	-22	-22	-20	-22	-20	-22	-22	-22	-22	-20	-22	-20	-22	-20	-22	-20	-22	-22	-20	-22	-22	-22	-44	-22	-44	-22	-20	-20	-22	-20	-20	-22	-22	-20	-44	-20	-44
-22	-20	-22	-20	-22	-20	-22	-44	-22	-20	-22	-22	-20	-20	-22	-44	-20	-20	-20	-22	-22	-20	-20	-22	-22	-22	-20	-20	-22	-20	-20	-20	-22	-20	-44	-20	-20	-22	-44	-22	-22	-20	-22	-20	-22	-22	-20	-20	-20	-20
-22	-20	-20	-20	-22	-20	-44	-44	-22	-20	-22	-22	-44	-22	-44	-44	-22	-22	-22	-22	-20	-22	-22	-20	-20	-22	-20	-20	-20	-22	-22	-20	-44	-20	-22	-20	-22	-20	-44	-22	-20	-20	-20	-22	-20	-44	-22	-22	-20	-22
-22	-22	-22	-20	-22	-20	-20	-22	-20	-20	-22	-22	-20	-22	-20	-20	-44	-20	-22	-20	-20	-22	-20	-44	-22	-22	-44	-20	-22	-20	-44	-22	-20	-22	-22	-20	-22	-20	-20	-22	-44	-20	-22	-20	-22	-20	-20	-20	-20	-22
-20	-22	-20	-20	-20	-22	-20	-22	-44	-22	-22	-44	-20	-20	-20	-20	-22	-22	-22	-22	-20	-22	-44	-22	-44	-20	-22	-22	-20	-22	-44	-22	-20	-20	-20	-22	-22	-22	-22	-44	-20	-44	-22	-22	-44	-22	-20	-20	-20	-20
-20	-20	-22	-44	-22	-20	-20	-20	-22	-22	-22	-20	-22	-22	-20	-20	-44	-22	-20	-44	-22	-22	-22	-20	-22	-22	-20	-20	-20	-44	-22	-22	-20	-22	-20	-22	-44	-22	-20	-22	-22	-22	-20	-22	-22	-20	-22	-22	-22	-22
-22	-20	-20	-22	-22	-22	-22	-20	-22	-20	-20	-22	-22	-20	-20	-22	-44	-22	-22	-20	-44	-44	-44	-20	-22	-20	-44	-20	-20	-20	-20	-20	-20	-20	-20	-20	-20	-20	-22	-44	-22	-20	-22	-20	-22	-20	-20	-44	-44	-22
-20	-22	-22	-22	-20	-44	-20	-20	-22	-20	-22	-22	-20	-22	-22	-20	-20	-44	-22	-22	-20	-20	-22	-22	-22	-22	-20	-22	-20	-20	-22	-20	-22	-20	-20	-22	-22	-22	-22	-20	-20	-22	-22	-20	-20	-20	-22	-22	-20	-20
-20	-20	-22	-22	-22	-20	-44	-20	-20	-20	-20	-20	-20	-44	-20	-20	-20	-20	-22	-20	-44	-20	-20	-20	-20	-20	-22	-22	-20	-22	-20	-22	-20	-22	-44	-20	-22	-20	-22	-20	-20	-44	-44	-20	-20	-22	-22	-44	-20	-44
-22	-20	-20	-20	-20	-22	-20	-20	-20	-20	-20	-22	-22	-22	-20	-20	-44	-20	-22	-22	-22	-20	-22	-20	-22	-20	-22	-22	-22	-22	-22	-22	-44	-20	-20	-22	-22	-20	-22	-22	-22	-22	-44	-44	-44	-22	-22	-22	-22	-22
-20	-22	-22	-44	-44	-44	-20	-44	-20	-20	-20	-22	-44	-20	-20	-20	-20	-22	-20	-20	-20	-22	-22	-22	-20	-20	-44	-22	-22	-22	-22	-22	-20	-22	-20	-20	-20	-20	-20	-22	-22	-22	-20	-22	-20	-44	-20	-22	-20	-20
-22	-20	-22	-20	-22	-22	-22	-20	-22	-20	-20	-22	-20	-44	-22	-44	-20	-20	-20	-44	-22	-44	-22	-20	-22	-20	-44	-22	-22	-44	-22	-22	-20	-22	-20	-20	-22	-44	-22	-22	-22	-20	-22	-22	-20	-44	-20	-22	-20	-22
-22	-20	-22	-22	-44	-22	-22	-22	-44	-22	-20	-20	-22	-20	-22	-22	-22	-22	-22	-22	-20	-22	-44	-20	-20	-20	-20	-44	-22	-20	-20	-20	-44	-22	-22	-20	-22	-20	-20	-20	-20	-22	-20	-20	-20	-22	-22	-20	-20	-22
-20	-20	-22	-22	-22	-20	-22	-22	-20	-20	-20	-20	-20	-44	-22	-22	-20	-22	-20	-20	-22	-20	-20	-20	-22	-22	-20	-20	-22	-20	-22	-20	-20	-22	-22	-22	-20	-20	-22	-20	-22	-20	-20	-20	-22	-20	-20	-22	-20	-22
-22	-20	-44	-22	-22	-22	-22	-44	-22	-22	-20	-20	-20	-22	-20	-22	-20	-22	-22	-20	-22	-22	-22	-20	-22	-20	-20	-22	-20	-20	-20	-22	-20	-22	-44	-20	-22	-20	-20	-20	-44	-44	-22	-20	-20	-20	-22	-20	-20	-22
-20	-20	-20	-20	-22	-20	-22	-20	-20	-20	-22	-20	-44	-22	-20	-20	-22	-22	-22	-20	-22	-20	-22	-22	-44	-44	-20	-20	-20	-20	-20	-20	-20	-44	-20	-22	-20	-22	-44	-20	-20	-20	-20	-44	-20	-20	-44	-22	-44	-22
-22	-20	-20	-22	-22	-20	-22	-22	-22	-20	-22	-22	-20	-22	-20	-22	-44	-22	-22	-22	-22	-44	-22	-20	-22	-20	-22	-22	-20	-20	-20	-20	-20	-22	-22	-22	-44	-20	-22	-20	-20	-20	-20	-20	-20	-22	-20	-44	-44	-20
-22	-20	-22	-22	-20	-20	-20	-20	-22	-44	-20	-20	-20	-20	-22	-44	-22	-22	-20	-20	-22	-22	-20	-22	-20	-22	-22	-44	-22	-44	-20	-22	-22	-22	-20	-22	-22	-22	-20	-22	-20	-22	-20	-22	-22	-22	-20	-22	-20	-20
-22	-20	-20	-22	-22	-20	-22	-20	-20	-22	-22	-20	-22	-22	-20	-20	-22	-22	-22	-22	-20	-20	-20	-22	-20	-44	-22	-20	-44	-20	-22	-22	-20	-20	-22	-22	-20	-20	-22	-22	-44	-22	-22	-22	-20	-22	-20	-20	-22	-20
-20	-20	-44	-22	-44	-22	-20	-22	-22	-20	-20	-22	-20	-22	-44	-22	-20	-20	-20	-20	-20	-20	-20	-22	-20	-44	-20	-44	-20	-22	-44	-22	-22	-22	-20	-20	-20	-44	-22	-20	-22	-20	-22	-22	-20	-20	-20	-20	-20	-44
-20	-20	-22	-22	-22	-22	-20	-22	-20	-20	-20	-22	-20	-22	-20	-44	-20	-20	-20	-44	-22	-44	-20	-22	-22	-20	-22	-44	-22	-20	-22	-44	-22	-20	-44	-22	-20	-44	-22	-44	-22	-44	-20	-22	-20	-22	-20	-20	-20	-20
-20	-20	-20	-22	-22	-22	-20	-20	-20	-22	-22	-20	-44	-20	-22	-20	-44	-20	-22	-20	-44	-20	-20	-22	-22	-22	-22	-20	-22	-20	-44	-20	-22	-20	-22	-20	-20	-44	-20	-22	-22	-22	-22	-44	-44	-22	-22	-22	-22	-44
-20	-22	-20	-22	-22	-22	-22	-22	-20	-20	-44	-20	-22	-20	-20	-22	-22	-22	-22	-22	-44	-20	-44	-20	-22	-22	-22	-20	-22	-22	-20	-22	-20	-44	-44	-20	-20	-20	-20	-20	-22	-22	-22	-20	-22	-22	-22	-20	-20	-20
-20	-22	-22	-44	-20	-20	-44	-20	-20	-20	-22	-20	-20	-20	-22	-22	-44	-22	-20	-20	-20	-20	-20	-20	-20	-44	-22	-20	-22	-20	-22	-44	-20	-20	-20	-20	-20	-20	-20	-20	-22	-20	-20	-22	-20	-22	-44	-20	-20	-44
-22	-20	-20	-20	-44	-20	-22	-22	-22	-20	-22	-20	-20	-22	-44	-22	-22	-20	-22	-22	-44	-20	-20	-22	-20	-22	-44	-22	-20	-20	-44	-20	-22	-44	-22	-22	-20	-22	-20	-22	-22	-22	-44	-22	-20	-22	-20	-22	-22	-20
-20	-22	-20	-22	-20	-20	-22	-20	-22	-20	-20	-22	-20	-22	-20	-20	-20	-20	-20	-22	-44	-20	-22	-44	-22	-44	-20	-22	-20	-20	-20	-22	-44	-20	-22	-22	-20	-20	-44	-20	-22	-22	-20	-20	-20	-22	-20	-20	-20	-22
-44	-20	-22	-20	-22	-22	-22	-22	-44	-20	-20	-20	-20	-22	-44	-22	-20	-22	-44	-22	-20	-22	-20	-44	-22	-20	-20	-22	-22	-44	-20	-22	-20	-20	-22	-20	-44	-20	-44	-20	-20	-20	-20	-20	-22	-20	-22	-22	-44	-20
-20	-20	-22	-22	-22	-20	-22	-22	-44	-44	-20	-22	-44	-22	-20	-22	-22	-22	-44	-22	-44	-20	-22	-22	-22	-20	-20	-20	-20	-20	-22	-20	-20	-20	-20	-20	-22	-20	-44	-20	-20	-44	-20	-20	-20	-44	-44	-22	-22	-20
-22	-20	-20	-22	-22	-44	-22	-44	-22	-44	-20	-22	-44	-20	-20	-20	-44	-22	-22	-44	-20	-22	-22	-20	-20	-20	-44	-22	-20	-22	-20	-22	-22	-20	-20	-22	-22	-22	-20	-44	-22	-20	-44	-22	-22	-22	-22	-22	-20	-44
-20	-20	-20	-20	-22	-20	-22	-20	-20	-22	-44	-20	-22	-22	-44	-22	-22	-20	-22	-20	-22	-22	-22	-20	-22	-22	-22	-20	-20	-20	-20	-20	-22	-20	-22	-20	-20	-44	-20	-22	-22	-20	-20	-22	-20	-22	-20	-20	-22	-20
-22	-20	-20	-22	-20	-20	-20	-22	-44	-20	-20	-20	-20	-22	-44	-20	-22	-20	-20	-22	-22	-20	-44	-22	-22	-44	-20	-20	-44	-22	-20	-22	-22	-20	-22	-22	-22	-22	-20	-44	-20	-20	-20	-20	-22	-44	-20	-20	-22	-20
-22	-20	-22	-20	-22	-22	-44	-20	-20	-20	-22	-20	-22	-20	-22	-20	-22	-22	-20	-22	-22	-22	-44	-22	-20	-20	-22	-44	-20	-20	-22	-22	-22	-44	-44	-22	-20	-22	-20	-20	-20	-20	-20	-22	-20	-20	-22	-22	-20	-22
-20	-20	-20	-44	-44	-44	-20	-22	-20	-20	-20	-20	-20	-22	-20	-22	-20	-44	-20	-22	-20	-20	-20	-22	-44	-44	-20	-20	-20	-44	-20	-20	-22	-20	-22	-20	-20	-22	-44	-22	-20	-22	-22	-22	-22	-20	-20	-22	-20	-22
-20	-20	-22	-20	-22	-22	-22	-22	-22	-20	-20	-20	-20	-22	-44	-20	-22	-22	-22	-22	-20	-20	-22	-20	-20	-44	-44	-20	-22	-20	-22	-44	-22	-44	-22	-44	-22	-20	-20	-22	-22	-20	-44	-44	-22	-22	-20	-20	-20	-20
-22	-20	-20	-20	-44	-20	-22	-20	-20	-44	-22	-22	-22	-20	-22	-20	-22	-20	-20	-44	-20	-22	-22	-22	-20	-20	-20	-22	-20	-22	-20	-20	-22	-20	-20	-20	-22	-20	-22	-22	-20	-44	-22	-22	-44	-20	-20	-22	-20	-20
-44	-20	-22	-44	-20	-20	-20	-20	-20	-20	-44	-22	-44	-22	-22	-20	-22	-22	-22	-20	-22	-44	-20	-20	-22	-22	-20	-22	-22	-20	-20	-22	-44	-22	-20	-20	-22	-20	-22	-22	-20	-20	-20	-20	-22	-22	-22	-20	-22	-44
-20	-22	-22	-20	-22	-22	-22	-22	-20	-20	-44	-22	-22	-22	-22	-20	-20	-22	-22	-20	-22	-20	-20	-20	-44	-22	-22	-22	-20	-20	-20	-20	-22	-20	-22	-22	-22	-22	-44	-20	-20	-22	-22	-22	-22	-20	-22	-22	-44	-22
-22	-44	-20	-20	-20	-44	-22	-22	-20	-22	-44	-22	-22	-20	-20	-44	-22	-22	-20	-22	-22	-20	-22	-44	-22	-20	-20	-20	-22	-22	-44	-22	-22	-22	-22	-22	-20	-22	-20	-22	-20	-22	-20	-44	-22	-22	-22	-22	-20	-22
-20	-44	-22	-20	-22	-20	-44	-22	-22	-20	-20	-22	-20	-20	-20	-44	-20	-20	-44	-20	-20	-44	-22	-22	-20	-20	-22	-20	-20	-20	-22	-22	-22	-44	-22	-20	-20	-22	-44	-20	-22	-20	-22	-20	-20	-22	-44	-22	-22	-20
-22	-20	-20	-20	-22	-20	-20	-44	-22	-44	-20	-22	-20	-22	-22	-22	-44	-20	-22	-22	-20	-20	-44	-20	-20	-22	-20	-20	-20	-22	-22	-20	-22	-20	-22	-22	-22	-22	-20	-20	-20	-20	-44	-22	-20	-20	-22	-44	-22	-22
-22	-22	-22	-22	-20	-20	-44	-20	-22	-22	-44	-22	-20	-22	-22	-20	-20	-22	-22	-20	-22	-20	-20	-20	-22	-22	-22	-22	-20	-22	-20	-22	-20	-20	-22	-20	-20	-22	-20	-20	-44	-20	-20	-44	-22	-20	-20	-20	-44	-22
-20	-20	-22	-22	-22	-22	-44	-20	-20	-44	-20	-20	-44	-20	-22	-22	-44	-44	-20	-22	-20	-22	-20	-20	-22	-22	-20	-44	-22	-22	-22	-20	-44	-22	-44	-20	-20	-20	-20	-22	-22	-20	-44	-22	-44	-22	-22	-22	-22	-22
-22	-22	-20	-22	-20	-20	-22	-22	-22	-22	-22	-22	-20	-44	-22	-44	-20	-22	-20	-22	-44	-20	-20	-20	-20	-22	-20	-20	-22	-22	-44	-44	-22	-22	-22	-22	-22	-44	-22	-20	-22	-22	-22	-20	-20	-20	-20	-20	-20	-44
-44	-20	-20	-22	-44	-20	-20	-20	-22	-22	-44	-22	-22	-44	-20	-22	-22	-22	-22	-20	-20	-20	-20	-20	-22	-20	-22	-20	-44	-22	-20	-22	-20	-20	-22	-44	-20	-22	-22	-20	-22	-22	-20	-20	-20	-22	-22	-20	-20	-22
-22	-20	-22	-22	-20	-22	-20	-20	-22	-44	-20	-22	-22	-22	-20	-44	-20	-44	-22	-20	-20	-20	-20	-22	-20	-20	-20	-22	-20	-20	-20	-20	-44	-44	-22	-44	-22	-44	-22	-20	-20	-20	-20	-22	-20	-44	-22	-22	-20	-22
-44	-20	-22	-22	-20	-20	-20	-20	-20	-22	-44	-20	-20	-22	-20	-44	-22	-22	-44	-20	-22	-22	-22	-22	-22	-44	-22	-20	-22	-20	-22	-22	-20	-22	-22	-22	-22	-44	-22	-20	-20	-22	-22	-22	-20	-20	-20	-20	-20	-22
-22	-20	-20	-22	-20	-20	-20	-22	-22	-22	-20	-20	-20	-22	-20	-20	-20	-44	-44	-20	-20	-20	-22	-20	-22	-20	-20	-22	-20	-22	-20	-20	-22	-22	-22	-44	-20	-20	-22	-22	-22	-20	-20	-20	-44	-22	-22	-20	-20	-22
-20	-20	-20	-44	-20	-22	-20	-22	-22	-20	-20	-20	-20	-20	-20	-20	-44	-20	-20	-22	-20	-20	-22	-44	-22	-22	-20	-20	-44	-20	-44	-22	-20	-20	-44	-20	-20	-20	-20	-20	-20	-20	-22	-20	-20	-20	-22	-20	-22	-22
-20	-44	-22	-22	-44	-20	-20	-44	-20	-20	-20	-20	-20	-20	-44	-20	-20	-20	-20	-44	-44	-44	-22	-22	-44	-22	-22	-20	-22	-20	-22	-22	-22	-22	-22	-44	-20	-20	-22	-20	-22	-22	-44	-22	-22	-22	-20	-22	-22	-20
-20	-20	-20	-20	-20	-20	-44	-22	-20	-22	-44	-20	-20	-20	-20	-20	-20	-20	-20	-22	-44	-20	-20	-20	-22	-20	-22	-22	-22	-22	-44	-20	-20	-20	-20	-20	-22	-20	-22	-22	-22	-20	-22	-20	-22	-20	-20	-22	-44	-20
-22	-44	-22	-22	-20	-22	-22	-22	-20	-22	-22	-44	-44	-22	-44	-22	-20	-22	-44	-20	-44	-22	-22	-22	-20	-20	-20	-20	-20	-22	-20	-22	-20	-22	-44	-20	-22	-22	-20	-20	-22	-20	-22	-22	-20	-22	-22	-20	-22	-22
-22	-22	-22	-20	-20	-20	-22	-22	-20	-44	-22	-22	-20	-20	-20	-20	-20	-22	-22	-22	-22	-20	-44	-22	-22	-22	-22	-44	-22	-20	-20	-20	-22	-20	-22	-20	-44	-20	-20	-22	-22	-20	-22	-20	-22	-20	-20	-22	-20	-22
-22	-20	-20	-20	-20	-22	-20	-20	-20	-20	-44	-44	-22	-20	-22	-22	-22	-22	-22	-22	-20	-20	-22	-22	-22	-44	-22	-22	-22	-22	-20	-20	-22	-20	-22	-22	-22	-22	-22	-22	-20	-20	-20	-20	-22	-20	-22	-22	-44	-20
-20	-22	-44	-22	-20	-20	-44	-22	-20	-20	-22	-20	-20	-44	-20	-20	-22	-20	-44	-20	-20	-22	-22	-22	-22	-20	-22	-20	-20	-20	-20	-22	-22	-20	-20	-22	-22	-20	-20	-20	-20	-44	-22	-20	-20	-44	-22	-22	-20	-20
-22	-22	-22	-22	-22	-20	-44	-20	-20	-20	-22	-20	-22	-22	-22	-22	-22	-22	-20	-20	-22	-44	-44	-22	-22	-20	-20	-22	-20	-22	-20	-20	-22	-20	-22	-22	-22	-22	-20	-20	-20	-20	-44	-22	-20	-22	-44	-20	-20	-20
-20	-22	-44	-22	-22	-22	-44	-20	-20	-20	-20	-22	-20	-22	-22	-20	-20	-20	-20	-22	-22	-22	-44	-22	-22	-22	-44	-22	-22	-22	-20	-22	-22	-20	-22	-22	-20	-20	-20	-20	-22	-22	-22	-22	-20	-44	-22	-44	-20	-20
-20	-22	-20	-20	-20	-22	-22	-22	-22	-22	-22	-22	-22	-20	-20	-22	-20	-22	-20	-22	-20	-44	-22	-44	-20	-22	-44	-20	-44	-20	-22	-44	-20	-20	-22	-22	-44	-20	-22	-20	-20	-22	-22	-22	-20	-20	-20	-22	-20	-22
-20	-20	-20	-20	-20	-20	-22	-20	-20	-20	-22	-22	-20	-20	-20	-20	-20	-20	-44	-20	-20	-22	-20	-20	-22	-20	-44	-22	-22	-20	-20	-20	-20	-44	-20	-20	-22	-22	-22	-22	-22	-22	-22	-20	-22	-20	-20	-22	-20	-22
-22	-22	-22	-20	-20	-20	-20	-22	-22	-44	-20	-22	-22	-22	-20	-22	-44	-44	-22	-20	-20	-20	-20	-20	-20	-20	-20	-22	-20	-22	-22	-44	-22	-44	-20	-20	-22	-20	-20	-20	-22	-22	-22	-22	-22	-22	-22	-20	-20	-20
-22	-20	-22	-22	-20	-20	-22	-20	-20	-20	-20	-20	-22	-22	-20	-20	-22	-20	-44	-22	-22	-20	-20	-22	-22	-20	-22	-22	-22	-44	-44	-22	-22	-20	-44	-20	-20	-20	-20	-22	-22	-22	-22	-22	-22	-20	-20	-20	-20	-22
-20	-20	-22	-20	-20	-22	-20	-22	-22	-44	-44	-22	-20	-20	-22	-22	-20	-20	-20	-20	-22	-22	-20	-20	-20	-22	-22	-22	-44	-44	-22	-20	-44	-20	-44	-20	-22	-44	-22	-22	-20	-20	-20	-22	-20	-20	-22	-22	-20	-22
-22	-44	-22	-22	-22	-22	-22	-20	-22	-20	-20	-22	-22	-22	-44	-20	-20	-20	-22	-20	-22	-22	-20	-22	-44	-20	-20	-20	-20	-20	-22	-20	-22	-22	-44	-22	-22	-44	-20	-22	-20	-22	-22	-22	-20	-22	-20	-20	-20	-22
-20	-22	-20	-44	-22	-22	-22	-22	-20	-22	-22	-20	-22	-22	-22	-20	-20	-44	-20	-20	-22	-20	-20	-22	-20	-22	-22	-22	-22	-44	-22	-20	-22	-22	-20	-22	-22	-22	-44	-22	-22	-44	-20	-22	-20	-20	-20	-22	-20	-20
-20	-20	-22	-20	-20	-20	-20	-44	-22	-22	-20	-20	-22	-44	-22	-20	-20	-22	-22	-20	-20	-22	-44	-20	-44	-22	-22	-22	-22	-22	-22	-44	-22	-20	-20	-20	-22	-20	-22	-44	-20	-22	-20	-44	-20	-44	-22	-20	-22	-20
-22	-20	-22	-20	-22	-22	-20	-20	-20	-20	-22	-20	-22	-20	-22	-20	-44	-20	-20	-44	-44	-22	-22	-22	-22	-22	-22	-20	-22	-44	-20	-20	-20	-20	-22	-20	-22	-20	-20	-22	-22	-22	-20	-22	-22	-44	-22	-20	-44	-22
-22	-22	-22	-22	-22	-44	-20	-22	-22	-22	-20	-20	-20	-22	-20	-20	-22	-20	-22	-22	-20	-22	-22	-20	-20	-22	-22	-20	-22	-20	-22	-20	-22	-22	-20	-22	-20	-20	-20	-20	-22	-20	-44	-20	-20	-22	-22	-20	-44	-20
-44	-44	-22	-22	-20	-20	-22	-20	-44	-20	-20	-20	-20	-20	-44	-20	-20	-44	-20	-44	-22	-20	-20	-44	-22	-22	-44	-22	-44	-20	-22	-22	-22	-22	-22	-22	-22	-20	-20	-22	-20	-22	-20	-44	-44	-20	-20	-44	-20	-22
-22	-44	-20	-20	-22	-22	-22	-22	-20	-20	-22	-22	-20	-22	-22	-22	-20	-22	-22	-22	-22	-20	-22	-22	-22	-22	-44	-20	-20	-22	-20	-22	-22	-20	-20	-44	-22	-22	-22	-22	-22	-44	-20	-22	-22	-22	-44	-20	-20	-20
-22	-22	-22	-22	-22	-20	-22	-44	-22	-22	-20	-20	-20	-20	-20	-44	-20	-22	-22	-20	-22	-20	-20	-22	-22	-22	-20	-20	-22	-22	-44	-22	-20	-22	-22	-22	-22	-20	-20	-20	-20	-22	-22	-20	-22	-44	-20	-44	-44	-44
-22	-20	-20	-20	-20	-22	-20	-20	-22	-22	-22	-20	-22	-22	-22	-20	-22	-20	-20	-20	-22	-20	-20	-20	-20	-44	-22	-20	-22	-44	-22	-22	-44	-44	-20	-20	-22	-20	-44	-20	-20	-20	-20	-44	-20	-22	-22	-44	-44	-22
-44	-22	-22	-44	-22	-22	-20	-22	-20	-44	-44	-22	-22	-20	-22	-22	-44	-20	-44	-20	-22	-20	-22	-20	-44	-20	-20	-20	-20	-22	-44	-20	-20	-20	-20	-22	-20	-44	-20	-22	-22	-22	-44	-22	-22	-44	-20	-22	-22	-20
-44	-22	-44	-22	-44	-22	-22	-22	-22	-22	-20	-20	-44	-22	-22	-22	-44	-22	-20	-22	-20	-22	-22	-22	-20	-44	-20	-20	-20	-44	-22	-22	-20	-22	-22	-20	-22	-20	-20	-22	-22	-20	-22	-20	-22	-22	-20	-22	-22	-22
-20	-44	-22	-22	-22	-22	-20	-22	-20	-22	-20	-20	-20	-22	-44	-44	-20	-20	-20	-20	-20	-20	-44	-20	-44	-44	-20	-20	-20	-22	-22	-44	-22	-22	-22	-22	-22	-22	-22	-20	-22	-20	-22	-22	-20	-22	-20	-22	-20	-22
-22	-20	-44	-20	-20	-44	-20	-20	-44	-22	-20	-20	-22	-22	-22	-20	-44	-22	-22	-20	-22	-22	-20	-20	-22	-22	-20	-22	-22	-20	-20	-22	-44	-22	-22	-20	-44	-44	-20	-22	-20	-44	-22	-22	-20	-44	-20	-20	-20	-20
-22	-22	-44	-20	-20	-20	-20	-22	-20	-20	-22	-22	-22	-22	-22	-20	-22	-22	-20	-22	-22	-20	-22	-22	-22	-20	-22	-22	-22	-20	-44	-20	-22	-22	-22	-22	-20	-22	-44	-22	-20	-20	-20	-20	-22	-20	-20	-20	-20	-22
-44	-22	-22	-20	-22	-22	-22	-20	-22	-20	-44	-20	-20	-20	-44	-22	-22	-20	-44	-20	-22	-22	-20	-22	-20	-22	-20	-44	-20	-44	-20	-20	-20	-20	-20	-22	-44	-20	-22	-20	-20	-22	-44	-20	-22	-22	-44	-20	-20	-20
-22	-20	-20	-22	-20	-22	-20	-22	-20	-22	-22	-22	-22	-20	-20	-22	-20	-20	-22	-20	-22	-44	-20	-20	-22	-20	-20	-20	-20	-20	-20	-22	-22	-20	-20	-22	-22	-20	-20	-22	-44	-22	-20	-20	-22	-22	-22	-22	-44	-20
-22	-20	-20	-22	-20	-22	-22	-22	-20	-20	-20	-22	-20	-22	-22	-44	-20	-22	-44	-44	-22	-20	-22	-22	-22	-44	-20	-44	-20	-22	-20	-20	-22	-22	-20	-22	-20	-20	-22	-20	-44	-20	-44	-20	-22	-22	-20	-22	-20	-22
-22	-20	-20	-20	-22	-20	-22	-22	-22	-20	-22	-22	-20	-44	-20	-22	-22	-44	-20	-22	-20	-20	-44	-20	-20	-20	-22	-20	-20	-22	-22	-20	-20	-20	-22	-20	-22	-22	-22	-20	-22	-22	-22	-22	-22	-22	-44	-44	-20	-22
-20	-20	-20	-44	-20	-20	-20	-20	-20	-44	-22	-22	-20	-20	-22	-22	-20	-20	-20	-22	-22	-44	-20	-20	-20	-22	-20	-22	-20	-22	-20	-20	-20	-22	-20	-20	-22	-44	-22	-22	-20	-20	-44	-44	-20	-22	-20	-22	-44	-22
-22	-20	-20	-22	-22	-20	-20	-20	-20	-20	-20	-20	-20	-20	-22	-20	-22	-22	-44	-20	-22	-22	-22	-20	-20	-20	-20	-20	-22	-22	-22	-22	-22	-22	-20	-20	-20	-20	-20	-22	-22	-22	-22	-22	-20	-20	-22	-22	-44	-22
-44	-22	-20	-22	-20	-22	-44	-22	-20	-20	-22	-20	-44	-20	-20	-20	-20	-22	-22	-20	-22	-22	-22	-22	-22	-22	-22	-20	-22	-22	-20	-22	-22	-20	-22	-20	-22	-44	-20	-20	-20	-22	-20	-20	-44	-20	-22	-44	-22	-20
-22	-20	-20	-44	-20	-44	-44	-20	-20	-22	-22	-22	-20	-44	-22	-22	-20	-20	-20	-22	-20	-22	-22	-22	-20	-20	-22	-22	-20	-20	-44	-22	-20	-44	-20	-22	-44	-22	-22	-20	-22	-22	-22	-22	-22	-20	-22	-20	-22	-22
-22	-22	-22	-20	-20	-20	-20	-22	-22	-20	-22	-20	-20	-22	-20	-22	-22	-22	-20	-22	-22	-22	-20	-20	-22	-20	-22	-22	-20	-22	-20	-22	-22	-22	-20	-22	-22	-20	-22	-20	-44	-20	-22	-22	-20	-22	-22	-20	-22	-22
-22	-20	-44	-20	-20	-44	-22	-20	-22	-20	-20	-44	-20	-22	-22	-22	-20	-20	-20	-20	-22	-22	-22	-20	-22	-20	-22	-22	-22	-22	-20	-20	-20	-44	-20	-22	-44	-22	-20	-22	-20	-22	-22	-22	-22	-44	-20	-22	-22	-44
-22	-20	-20	-22	-44	-20	-22	-20	-22	-20	-20	-20	-22	-22	-22	-22	-20	-22	-20	-20	-20	-20	-20	-20	-20	-22	-20	-20	-20	-22	-22	-20	-20	-22	-22	-20	-20	-20	-20	-44	-20	-22	-22	-22	-22	-22	-22	-22	-20	-20
-20	-20	-20	-22	-22	-20	-22	-44	-44	-20	-22	-22	-22	-22	-20	-20	-22	-20	-22	-20	-22	-22	-20	-20	-22	-22	-20	-20	-44	-44	-20	-20	-20	-20	-20	-20	-20	-44	-20	-44	-22	-20	-22	-20	-44	-20	-44	-20	-22	-22
-22	-20	-22	-20	-20	-20	-44	-22	-20	-20	-20	-20	-20	-20	-44	-20	-20	-22	-20	-20	-20	-20	-22	-44	-20	-44	-20	-20	-20	-44	-22	-22	-20	-20	-20	-20	-20	-20	-20	-20	-22	-20	-20	-20	-22	-20	-20	-20	-20	-20
-20	-44	-20	-22	-20	-22	-20	-22	-20	-22	-20	-20	-20	-20	-44	-44	-22	-22	-22	-20	-20	-20	-22	-44	-22	-20	-22	-20	-22	-44	-22	-20	-20	-22	-20	-22	-20	-44	-20	-20	-22	-22	-22	-44	-20	-22	-20	-20	-20	-22
-22	-44	-20	-20	-20	-22	-44	-22	-22	-22	-20	-22	-20	-44	-20	-22	-20	-22	-44	-44	-22	-22	-22	-20	-22	-20	-20	-20	-22	-22	-20	-22	-22	-44	-20	-22	-22	-22	-22	-20	-20	-20	-20	-22	-22	-20	-20	-20	-20	-44
-22	-22	-22	-22	-20	-22	-22	-20	-20	-20	-22	-44	-20	-44	-20	-20	-20	-20	-44	-22	-20	-22	-22	-20	-44	-22	-20	-22	-20	-20	-20	-20	-22	-22	-22	-22	-20	-20	-22	-20	-22	-20	-22	-22	-22	-44	-20	-20	-22	-22
-22	-22	-22	-22	-22	-20	-20	-20	-22	-20	-22	-20	-22	-22	-44	-20	-20	-22	-44	-22	-20	-20	-22	-22	-22	-22	-44	-20	-20	-20	-22	-20	-22	-20	-20	-20	-44	-20	-44	-20	-44	-22	-20	-22	-20	-20	-22	-20	-22	-20
-44	-20	-20	-22	-20	-20	-20	-22	-20	-44	-20	-44	-20	-20	-20	-20	-20	-20	-20	-44	-20	-20	-20	-22	-22	-22	-20	-20	-44	-22	-22	-44	-22	-22	-44	-20	-22	-20	-22	-22	-22	-20	-22	-20	-22	-22	-44	-20	-22	-44
-44	-20	-22	-22	-44	-20	-22	-20	-22	-22	-22	-22	-22	-22	-22	-22	-22	-20	-20	-20	-20	-20	-44	-22	-44	-20	-22	-20	-20	-20	-44	-22	-20	-20	-20	-20	-20	-20	-22	-20	-44	-22	-44	-22	-22	-22	-20	-22	-20	-20
-22	-20	-22	-20	-44	-20	-22	-22	-22	-22	-20	-20	-22	-22	-44	-22	-44	-22	-20	-22	-22	-20	-20	-22	-22	-20	-22	-22	-20	-22	-22	-22	-44	-20	-22	-20	-22	-20	-20	-20	-20	-22	-44	-20	-20	-22	-44	-22	-22	-22
-22	-20	-22	-22	-44	-22	-22	-20	-22	-44	-44	-22	-22	-20	-22	-22	-22	-44	-20	-22	-20	-22	-22	-22	-22	-44	-22	-20	-20	-22	-22	-44	-20	-22	-20	-20	-20	-20	-20	-20	-22	-44	-20	-20	-20	-20	-22	-22	-22	-22
-44	-20	-22	-20	-20	-22	-44	-22	-20	-22	-20	-22	-20	-20	-44	-22	-20	-22	-44	-20	-22	-20	-44	-22	-44	-22	-20	-20	-22	-20	-20	-44	-22	-22	-20	-44	-22	-44	-44	-20	-20	-20	-22	-44	-20	-20	-22	-20	-20	-20
-22	-22	-44	-20	-20	-20	-22	-22	-20	-22	-20	-22	-22	-20	-20	-20	-22	-20	-20	-22	-20	-20	-20	-20	-20	-44	-44	-22	-22	-44	-20	-44	-22	-22	-22	-22	-20	-20	-20	-20	-22	-22	-22	-20	-22	-22	-20	-20	-20	-20
-20	-22	-20	-20	-44	-22	-20	-22	-20	-22	-22	-20	-22	-20	-22	-20	-44	-22	-22	-20	-20	-20	-22	-20	-20	-22	-44	-22	-20	-20	-20	-20	-44	-22	-20	-22	-20	-22	-22	-22	-20	-22	-22	-20	-22	-22	-22	-20	-20	-20
-20	-22	-20	-20	-20	-20	-20	-20	-22	-22	-22	-20	-22	-20	-44	-22	-22	-22	-22	-22	-20	-20	-20	-22	-44	-22	-22	-20	-44	-22	-22	-20	-22	-20	-20	-44	-20	-20	-44	-22	-22	-44	-20	-22	-20	-20	-22	-44	-22	-22
-22	-20	-22	-20	-20	-22	-20	-44	-20	-22	-20	-20	-44	-20	-44	-22	-20	-22	-22	-22	-20	-22	-44	-20	-22	-20	-20	-20	-20	-20	-22	-22	-20	-20	-44	-22	-20	-20	-44	-20	-20	-44	-20	-22	-44	-22	-22	-20	-22	-44
-22	-20	-22	-22	-22	-22	-20	-20	-22	-22	-22	-22	-22	-22	-22	-22	-22	-20	-44	-20	-20	-22	-22	-44	-20	-20	-22	-20	-20	-22	-20	-44	-22	-20	-20	-20	-22	-22	-22	-20	-20	-20	-44	-20	-20	-22	-20	-20	-22	-22
-22	-22	-44	-22	-44	-22	-22	-20	-20	-22	-44	-22	-44	-20	-20	-22	-22	-20	-20	-22	-22	-20	-22	-22	-20	-22	-44	-20	-22	-20	-20	-20	-20	-22	-22	-20	-20	-20	-20	-22	-44	-20	-44	-22	-22	-22	-20	-20	-22	-20
-20	-22	-22	-20	-20	-20	-22	-22	-22	-20	-22	-22	-20	-20	-44	-22	-20	-22	-22	-22	-20	-22	-20	-22	-20	-22	-44	-20	-20	-20	-44	-20	-20	-22	-20	-22	-22	-20	-22	-20	-20	-20	-44	-20	-20	-20	-20	-22	-22	-20
-22	-22	-20	-20	-20	-22	-20	-22	-44	-22	-20	-20	-22	-22	-22	-22	-20	-20	-20	-44	-22	-44	-20	-20	-20	-20	-22	-20	-22	-44	-22	-20	-22	-20	-44	-22	-44	-22	-22	-20	-22	-20	-22	-20	-20	-20	-22	-44	-22	-20
-22	-22	-22	-22	-20	-22	-20	-20	-20	-20	-20	-44	-20	-44	-22	-20	-20	-20	-22	-22	-44	-20	-44	-44	-22	-20	-20	-22	-44	-22	-22	-22	-22	-44	-22	-44	-20	-44	-22	-22	-20	-22	-20	-20	-20	-20	-20	-20	-20	-22
-20	-22	-22	-22	-44	-22	-20	-20	-20	-44	-22	-20	-22	-22	-22	-22	-22	-22	-22	-20	-22	-44	-22	-22	-22	-20	-20	-44	-22	-22	-20	-44	-22	-22	-20	-22	-20	-20	-22	-22	-22	-22	-20	-20	-20	-44	-20	-44	-44	-22
-22	-22	-22	-20	-22	-20	-22	-22	-20	-20	-22	-44	-22	-22	-22	-44	-22	-22	-20	-20	-20	-20	-22	-22	-20	-20	-22	-22	-22	-20	-22	-20	-22	-20	-20	-22	-22	-44	-20	-22	-22	-20	-44	-22	-20	-20	-20	-20	-20	-22
-20	-20	-22	-22	-20	-22	-20	-20	-20	-20	-22	-20	-22	-22	-22	-20	-20	-22	-22	-44	-22	-20	-22	-20	-20	-20	-20	-22	-22	-20	-20	-22	-44	-20	-20	-22	-22	-22	-22	-44	-20	-22	-20	-20	-20	-20	-44	-44	-22	-22
-20	-22	-22	-22	-22	-20	-22	-20	-20	-20	-20	-20	-20	-20	-20	-20	-20	-22	-20	-22	-20	-20	-22	-20	-22	-20	-22	-22	-20	-20	-20	-20	-20	-20	-22	-22	-44	-22	-20	-22	-44	-20	-20	-22	-22	-20	-44	-22	-44	-22
-22	-20	-22	-44	-22	-22	-20	-20	-20	-44	-20	-22	-22	-20	-22	-20	-22	-44	-44	-22	-20	-22	-22	-22	-22	-22	-20	-20	-22	-22	-22	-20	-20	-22	-20	-20	-22	-20	-44	-20	-20	-20	-22	-22	-22	-44	-20	-20	-22	-20
-20	-20	-20	-44	-20	-22	-22	-20	-44	-20	-44	-22	-44	-20	-22	-20	-20	-22	-20	-20	-22	-44	-22	-22	-22	-22	-22	-20	-20	-22	-22	-20	-44	-20	-44	-20	-22	-20	-20	-22	-20	-20	-20	-22	-22	-20	-20	-22	-44	-22
-20	-20	-20	-20	-22	-22	-44	-22	-44	-20	-22	-22	-22	-22	-22	-44	-22	-22	-22	-20	-22	-22	-20	-20	-20	-20	-44	-20	-22	-22	-20	-20	-20	-22	-22	-22	-22	-22	-20	-20	-22	-22	-22	-22	-44	-20	-20	-20	-22	-22
-20	-20	-20	-20	-20	-22	-20	-22	-20	-22	-20	-22	-22	-20	-20	-22	-22	-20	-22	-44	-20	-20	-20	-22	-22	-20	-22	-22	-22	-22	-22	-22	-20	-44	-22	-20	-20	-20	-20	-22	-44	-20	-20	-22	-20	-20	-20	-22	-20	-20
-20	-22	-44	-22	-44	-20	-22	-22	-20	-20	-44	-22	-22	-20	-44	-22	-22	-20	-20	-22	-44	-44	-22	-22	-22	-22	-44	-20	-22	-22	-20	-20	-20	-22	-22	-20	-22	-22	-22	-22	-22	-20	-20	-22	-20	-22	-22	-22	-22	-20
-20	-20	-20	-20	-22	-22	-20	-20	-22	-20	-20	-22	-20	-44	-44	-20	-20	-22	-20	-44	-20	-22	-44	-20	-20	-44	-44	-22	-22	-22	-20	-20	-22	-20	-20	-20	-20	-22	-22	-22	-20	-22	-20	-22	-22	-22	-44	-20	-44	-22
-20	-22	-22	-20	-20	-20	-20	-20	-22	-22	-20	-20	-44	-44	-22	-22	-22	-20	-20	-20	-20	-22	-22	-20	-20	-22	-44	-20	-20	-20	-44	-22	-20	-22	-20	-22	-20	-20	-22	-22	-20	-20	-20	-20	-22	-20	-20	-20	-22	-20
-22	-20	-22	-20	-22	-22	-20	-22	-22	-22	-44	-22	-22	-44	-20	-44	-20	-44	-44	-22	-22	-22	-22	-44	-20	-20	-22	-22	-22	-22	-22	-44	-22	-20	-20	-20	-20	-20	-22	-20	-20	-20	-22	-22	-22	-44	-22	-22	-20	-20
-20	-20	-22	-22	-22	-22	-20	-22	-22	-44	-20	-22	-22	-20	-22	-22	-20	-22	-22	-22	-20	-20	-44	-22	-44	-20	-20	-22	-44	-20	-22	-22	-22	-20	-20	-20	-20	-20	-20	-20	-20	-20	-20	-22	-22	-20	-22	-20	-20	-20
-22	-22	-44	-22	-44	-44	-22	-22	-22	-22	-20	-22	-20	-20	-22	-20	-22	-20	-44	-44	-20	-22	-44	-22	-22	-22	-22	-20	-20	-22	-22	-44	-22	-20	-22	-22	-20	-20	-22	-22	-22	-44	-44	-22	-20	-22	-20	-20	-22	-22
-22	-20	-20	-22	-22	-22	-20	-20	-20	-22	-20	-22	-20	-20	-20	-22	-20	-20	-20	-20	-22	-22	-20	-22	-22	-20	-20	-44	-22	-44	-20	-22	-22	-20	-22	-20	-22	-44	-20	-44	-22	-22	-20	-20	-22	-22	-20	-20	-44	-20
-22	-44	-20	-44	-22	-22	-22	-20	-44	-22	-20	-22	-22	-22	-20	-22	-22	-20	-22	-20	-22	-20	-22	-20	-22	-44	-20	-20	-22	-44	-22	-22	-20	-22	-20	-22	-22	-20	-44	-20	-20	-22	-22	-22	-20	-20	-22	-20	-22	-22
-22	-44	-44	-22	-22	-22	-22	-44	-20	-22	-20	-22	-22	-22	-22	-20	-20	-20	-22	-22	-22	-22	-22	-44	-22	-22	-44	-20	-20	-22	-22	-20	-22	-22	-20	-20	-20	-22	-22	-22	-20	-20	-22	-20	-22	-22	-20	-20	-44	-20
-22	-20	-22	-20	-44	-22	-22	-22	-20	-22	-20	-20	-20	-22	-22	-44	-22	-44	-20	-44	-20	-44	-22	-20	-20	-20	-20	-22	-22	-22	-22	-44	-20	-20	-20	-20	-20	-22	-22	-20	-20	-22	-22	-22	-20	-22	-20	-22	-22	-20
-20	-20	-44	-22	-20	-20	-44	-22	-22	-20	-20	-22	-22	-22	-20	-22	-22	-20	-22	-20	-44	-44	-20	-20	-22	-22	-44	-44	-22	-20	-22	-22	-20	-22	-20	-22	-20	-20	-22	-22	-20	-20	-20	-20	-44	-22	-44	-20	-20	-20
-22	-22	-22	-22	-20	-20	-22	-20	-22	-20	-22	-20	-22	-22	-20	-44	-22	-44	-20	-20	-20	-44	-22	-20	-20	-22	-22	-20	-20	-22	-20	-20	-22	-22	-20	-22	-20	-22	-20	-44	-22	-20	-22	-44	-20	-22	-20	-44	-20	-44
-22	-22	-20	-22	-20	-44	-44	-20	-22	-20	-20	-22	-22	-22	-22	-20	-22	-44	-20	-20	-22	-22	-20	-22	-22	-20	-22	-20	-20	-20	-22	-20	-22	-22	-20	-22	-22	-20	-20	-22	-44	-20	-20	-22	-22	-20	-22	-20	-22	-20
-44	-44	-22	-20	-22	-44	-22	-20	-22	-22	-44	-44	-44	-22	-20	-20	-20	-20	-20	-22	-20	-20	-20	-44	-22	-22	-20	-20	-20	-20	-20	-22	-22	-20	-20	-20	-44	-20	-20	-22	-20	-22	-20	-22	-22	-20	-20	-20	-20	-20
-20	-20	-20	-20	-44	-22	-20	-22	-20	-20	-20	-20	-22	-20	-22	-44	-22	-20	-20	-20	-22	-22	-20	-22	-20	-20	-22	-20	-20	-22	-22	-22	-22	-20	-20	-20	-20	-22	-20	-22	-22	-22	-22	-20	-20	-20	-20	-20	-22	-22
-20	-22	-22	-22	-22	-22	-22	-22	-20	-22	-20	-44	-20	-22	-20	-20	-20	-22	-20	-20	-20	-20	-44	-20	-22	-22	-22	-20	-20	-44	-20	-44	-22	-20	-22	-20	-20	-22	-22	-20	-20	-44	-20	-20	-20	-20	-20	-20	-20	-20
-22	-22	-22	-20	-22	-44	-22	-44	-20	-22	-22	-20	-20	-44	-22	-20	-20	-22	-44	-20	-22	-20	-22	-22	-20	-20	-20	-20	-20	-22	-20	-22	-22	-22	-22	-22	-22	-20	-20	-22	-20	-22	-20	-20	-22	-22	-20	-20	-22	-20
-22	-22	-22	-20	-20	-22	-22	-20	-44	-22	-22	-20	-20	-44	-22	-44	-20	-22	-22	-20	-20	-22	-22	-20	-20	-44	-22	-22	-22	-20	-20	-22	-44	-44	-20	-22	-22	-22	-20	-20	-22	-44	-22	-20	-20	-44	-20	-22	-22	-22
-20	-22	-22	-20	-22	-20	-22	-20	-20	-20	-22	-20	-22	-22	-22	-22	-20	-20	-22	-20	-20	-22	-44	-20	-20	-22	-22	-22	-44	-22	-22	-22	-22	-20	-20	-22	-22	-22	-20	-20	-44	-20	-22	-20	-22	-20	-20	-22	-20	-20
-20	-22	-20	-20	-20	-20	-20	-20	-20	-22	-44	-20	-20	-20	-20	-20	-44	-20	-22	-20	-20	-22	-22	-22	-22	-20	-44	-22	-20	-44	-20	-22	-22	-44	-20	-22	-22	-20	-22	-22	-20	-20	-22	-20	-22	-22	-20	-20	-22	-22
-44	-22	-20	-20	-44	-20	-22	-20	-22	-20	-20	-20	-20	-22	-22	-22	-44	-44	-20	-22	-20	-44	-20	-20	-20	-20	-44	-22	-20	-20	-22	-22	-20	-20	-20	-22	-22	-20	-22	-22	-22	-22	-20	-20	-20	-20	-22	-44	-22	-22
-20	-20	-20	-22	-22	-22	-22	-20	-20	-44	-20	-20	-22	-20	-20	-22	-20	-22	-22	-22	-20	-44	-22	-20	-20	-22	-22	-20	-44	-44	-20	-20	-44	-22	-20	-20	-22	-20	-22	-44	-22	-44	-22	-22	-20	-20	-20	-22	-20	-20
-20	-22	-20	-22	-22	-22	-22	-22	-20	-44	-20	-20	-22	-22	-20	-44	-22	-20	-22	-44	-20	-22	-22	-22	-22	-22	-20	-20	-22	-44	-20	-22	-22	-20	-20	-20	-20	-22	-44	-20	-20	-22	-22	-20	-20	-22	-22	-44	-20	-44
-20	-20	-22	-22	-20	-44	-44	-20	-22	-44	-44	-22	-20	-20	-22	-22	-22	-22	-22	-22	-20	-20	-22	-44	-20	-22	-20	-20	-20	-20	-20	-20	-44	-20	-22	-20	-22	-20	-22	-44	-44	-20	-44	-22	-20	-22	-20	-22	-20	-22
-20	-20	-44	-22	-20	-20	-20	-22	-22	-22	-20	-20	-22	-22	-22	-22	-20	-20	-20	-22	-20	-22	-44	-20	-20	-44	-20	-20	-20	-20	-20	-20	-22	-20	-20	-44	-22	-22	-20	-20	-20	-22	-20	-22	-22	-44	-22	-44	-22	-20
-22	-44	-20	-22	-22	-20	-44	-22	-22	-22	-20	-20	-20	-20	-22	-20	-20	-22	-44	-20	-20	-20	-22	-22	-22	-44	-20	-20	-22	-20	-22	-20	-20	-22	-20	-20	-44	-22	-44	-44	-22	-22	-20	-22	-20	-20	-20	-22	-20	-20
-22	-20	-20	-22	-20	-44	-22	-20	-20	-44	-20	-22	-20	-44	-44	-44	-44	-22	-20	-20	-20	-22	-20	-20	-22	-20	-22	-44	-22	-44	-22	-44	-22	-22	-20	-20	-20	-22	-22	-22	-22	-44	-20	-20	-20	-44	-22	-20	-22	-20
-20	-22	-44	-22	-20	-22	-20	-22	-20	-20	-20	-22	-22	-20	-22	-22	-44	-20	-22	-20	-22	-22	-44	-20	-20	-22	-22	-22	-22	-20	-22	-22	-22	-22	-22	-20	-44	-22	-22	-22	-22	-44	-20	-44	-20	-22	-20	-22	-20	-22
-44	-44	-20	-20	-20	-22	-22	-20	-20	-20	-20	-20	-20	-20	-22	-20	-20	-20	-22	-22	-20	-22	-22	-20	-20	-20	-44	-44	-20	-22	-22	-22	-22	-20	-22	-20	-22	-44	-22	-22	-22	-20	-20	-20	-22	-20	-20	-20	-20	-20
-22	-20	-20	-44	-44	-20	-22	-20	-22	-22	-44	-20	-20	-20	-22	-44	-20	-22	-20	-20	-22	-20	-22	-20	-20	-44	-22	-22	-20	-20	-22	-22	-20	-22	-44	-44	-22	-44	-20	-20	-20	-20	-20	-22	-22	-44	-20	-20	-44	-22
-22	-20	-22	-20	-20	-22	-20	-22	-22	-20	-44	-20	-22	-22	-22	-20	-22	-22	-22	-20	-20	-22	-22	-22	-22	-44	-20	-20	-22	-22	-22	-22	-20	-20	-22	-22	-22	-22	-22	-20	-20	-22	-20	-22	-20	-20	-22	-22	-20	-44
-20	-20	-20	-22	-22	-20	-22	-22	-44	-22	-22	-20	-44	-20	-20	-20	-22	-20	-44	-20	-22	-22	-22	-22	-20	-22	-22	-20	-22	-22	-22	-22	-22	-20	-20	-22	-20	-20	-22	-22	-20	-22	-44	-20	-20	-44	-22	-22	-22	-22
-22	-44	-44	-20	-20	-22	-44	-22	-20	-20	-22	-20	-44	-44	-22	-20	-20	-22	-22	-20	-20	-20	-22	-22	-22	-20	-20	-20	-20	-20	-22	-22	-44	-44	-20	-22	-20	-22	-20	-22	-22	-20	-20	-20	-20	-20	-22	-22	-20	-22
-44	-20	-20	-20	-20	-22	-22	-22	-20	-20	-20	-20	-22	-20	-22	-22	-22	-20	-22	-22	-22	-20	-20	-44	-20	-20	-20	-20	-44	-22	-22	-20	-20	-20	-22	-22	-44	-22	-22	-22	-20	-20	-22	-20	-44	-20	-44	-20	-20	-22
-44	-20	-20	-20	-22	-44	-22	-20	-20	-22	-22	-20	-20	-22	-20	-44	-22	-44	-22	-20	-44	-20	-20	-20	-22	-22	-20	-20	-22	-22	-44	-20	-22	-44	-20	-20	-20	-44	-22	-22	-20	-20	-22	-22	-22	-22	-20	-22	-44	-44
-22	-20	-22	-20	-22	-22	-20	-22	-44	-20	-44	-22	-20	-22	-20	-20	-44	-20	-20	-22	-22	-44	-22	-22	-22	-22	-22	-22	-20	-20	-44	-22	-20	-22	-22	-20	-22	-20	-22	-20	-22	-20	-20	-20	-22	-44	-20	-22	-22	-22
-22	-20	-22	-22	-20	-22	-20	-20	-20	-20	-22	-22	-22	-20	-22	-22	-20	-20	-44	-22	-22	-22	-20	-44	-22	-20	-20	-20	-22	-22	-22	-22	-20	-20	-22	-44	-22	-22	-22	-22	-20	-22	-20	-22	-20	-22	-44	-20	-20	-22
-22	-20	-22	-44	-20	-22	-20	-22	-44	-22	-20	-22	-22	-20	-20	-22	-44	-22	-44	-20	-20	-20	-22	-44	-44	-20	-44	-20	-22	-20	-22	-22	-22	-20	-22	-20	-20	-20	-22	-20	-22	-20	-22	-22	-20	-44	-20	-22	-22	-22
-20	-20	-22	-20	-20	-22	-20	-22	-20	-20	-20	-22	-20	-22	-22	-20	-44	-20	-22	-20	-44	-22	-22	-22	-44	-20	-20	-22	-20	-20	-20	-44	-20	-22	-22	-20	-22	-22	-44	-22	-22	-22	-22	-22	-20	-22	-22	-44	-22	-20
-20	-20	-20	-22	-22	-22	-20	-22	-20	-22	-22	-20	-44	-20	-22	-20	-20	-22	-44	-20	-20	-20	-20	-20	-22	-22	-20	-22	-20	-20	-20	-20	-22	-20	-22	-20	-22	-22	-44	-22	-20	-20	-22	-22	-20	-22	-22	-22	-20	-22
-20	-20	-20	-22	-20	-22	-20	-20	-44	-44	-44	-20	-20	-22	-20	-20	-20	-20	-20	-20	-22	-22	-20	-44	-20	-22	-22	-22	-44	-20	-22	-20	-20	-20	-20	-20	-22	-20	-20	-44	-22	-44	-20	-22	-20	-22	-20	-22	-44	-20
-20	-22	-22	-22	-22	-22	-20	-20	-44	-22	-22	-20	-20	-20	-44	-20	-20	-20	-22	-22	-22	-22	-20	-22	-20	-22	-20	-44	-22	-20	-20	-22	-20	-20	-22	-20	-22	-20	-22	-20	-20	-22	-44	-20	-22	-22	-20	-22	-22	-20
-44	-20	-20	-20	-20	-20	-20	-44	-22	-20	-20	-20	-20	-22	-20	-20	-22	-22	-44	-20	-20	-20	-20	-20	-20	-22	-22	-22	-22	-22	-20	-20	-22	-22	-20	-22	-22	-22	-22	-20	-20	-22	-22	-20	-22	-20	-20	-20	-44	-22
-20	-22	-22	-22	-22	-20	-44	-22	-22	-22	-22	-22	-20	-44	-20	-20	-44	-20	-22	-20	-22	-44	-22	-20	-22	-20	-20	-22	-20	-20	-44	-20	-20	-22	-22	-20	-22	-20	-20	-22	-20	-20	-20	-20	-20	-22	-20	-22	-22	-22
-20	-22	-22	-44	-20	-20	-22	-20	-20	-44	-22	-44	-22	-22	-20	-20	-22	-22	-20	-20	-20	-22	-22	-20	-22	-44	-20	-20	-20	-22	-22	-22	-20	-20	-20	-20	-20	-20	-20	-20	-22	-22	-20	-20	-20	-22	-44	-20	-22	-44
-20	-20	-20	-22	-20	-20	-20	-20	-22	-22	-22	-22	-22	-22	-20	-20	-22	-22	-22	-22	-20	-20	-20	-22	-20	-20	-22	-20	-22	-20	-20	-20	-44	-20	-44	-44	-44	-44	-44	-20	-22	-20	-22	-22	-20	-22	-22	-20	-20	-22
-22	-22	-44	-20	-20	-20	-20	-20	-22	-22	-22	-20	-22	-20	-44	-44	-22	-20	-20	-20	-22	-44	-22	-20	-22	-22	-20	-20	-20	-44	-20	-22	-22	-22	-20	-20	-22	-20	-20	-22	-20	-22	-20	-22	-22	-20	-20	-22	-44	-22
-22	-22	-20	-22	-22	-22	-20	-44	-20	-20	-22	-22	-20	-22	-22	-20	-20	-20	-22	-20	-22	-44	-20	-20	-20	-20	-44	-22	-20	-20	-44	-20	-20	-22	-20	-20	-22	-22	-22	-44	-20	-20	-20	-20	-20	-22	-20	-44	-20	-20
-20	-20	-22	-20	-44	-20	-20	-20	-20	-20	-44	-20	-20	-20	-20	-22	-22	-20	-22	-22	-20	-22	-20	-20	-20	-20	-22	-22	-22	-22	-22	-20	-20	-22	-20	-20	-22	-20	-44	-22	-22	-20	-44	-44	-22	-22	-22	-22	-20	-20
-22	-22	-22	-22	-44	-22	-44	-22	-20	-22	-22	-22	-22	-20	-20	-20	-20	-22	-20	-22	-22	-20	-20	-20	-20	-20	-20	-22	-22	-44	-22	-22	-22	-20	-20	-20	-22	-22	-22	-20	-20	-22	-20	-20	-22	-20	-44	-44	-22	-44
-22	-22	-20	-22	-44	-22	-22	-44	-22	-22	-22	-22	-20	-20	-20	-44	-22	-22	-22	-22	-44	-44	-20	-22	-22	-22	-22	-22	-22	-22	-20	-20	-20	-20	-20	-22	-44	-22	-22	-20	-22	-20	-20	-20	-22	-44	-20	-20	-20	-20
-22	-20	-22	-22	-44	-20	-22	-20	-22	-22	-22	-20	-22	-20	-44	-44	-20	-20	-44	-20	-20	-44	-22	-22	-20	-20	-22	-22	-20	-20	-22	-22	-20	-20	-22	-22	-20	-20	-22	-20	-44	-22	-20	-22	-22	-20	-22	-20	-22	-20
-20	-22	-44	-20	-22	-20	-20	-22	-44	-22	-22	-20	-20	-20	-22	-20	-44	-22	-20	-22	-22	-20	-20	-20	-20	-20	-22	-20	-22	-20	-22	-20	-20	-20	-20	-22	-20	-22	-20	-22	-22	-44	-22	-20	-44	-20	-22	-22	-22	-44
-22	-44	-20	-22	-22	-20	-22	-22	-20	-22	-20	-22	-22	-20	-22	-22	-22	-20	-44	-44	-22	-20	-20	-22	-20	-20	-22	-44	-20	-20	-20	-20	-22	-20	-22	-20	-22	-20	-22	-22	-44	-20	-22	-20	-20	-20	-22	-20	-44	-44
-20	-22	-22	-44	-22	-20	-22	-22	-22	-20	-22	-44	-20	-22	-22	-20	-44	-22	-20	-22	-20	-20	-20	-22	-20	-20	-22	-22	-22	-22	-20	-22	-22	-20	-22	-44	-20	-20	-44	-44	-20	-20	-20	-22	-22	-22	-44	-22	-22	-22
-20	-22	-22	-20	-20	-20	-22	-22	-20	-20	-22	-22	-20	-44	-20	-22	-20	-20	-44	-20	-20	-20	-20	-20	-22	-44	-20	-20	-22	-20	-22	-20	-22	-20	-20	-22	-22	-22	-20	-44	-44	-22	-20	-20	-20	-44	-44	-22	-44	-22
-22	-20	-22	-20	-20	-22	-22	-20	-20	-22	-20	-44	-20	-22	-20	-44	-44	-20	-20	-20	-20	-22	-20	-20	-20	-20	-22	-20	-44	-20	-22	-20	-22	-20	-22	-44	-22	-44	-22	-22	-22	-22	-44	-20	-20	-22	-20	-20	-22	-20
-20	-22	-22	-22	-22	-20	-22	-20	-44	-22	-20	-20	-44	-20	-22	-20	-20	-20	-44	-20	-20	-20	-44	-22	-44	-20	-20	-20	-20	-22	-22	-20	-22	-20	-20	-20	-22	-20	-20	-22	-22	-44	-22	-20	-20	-44	-22	-22	-22	-22
-44	-20	-20	-20	-22	-22	-44	-22	-22	-22	-22	-22	-22	-22	-20	-20	-20	-20	-44	-20	-20	-20	-22	-22	-44	-20	-20	-22	-20	-22	-20	-22	-22	-44	-20	-22	-20	-44	-20	-22	-44	-20	-20	-20	-22	-22	-22	-20	-22	-20
-20	-44	-20	-20	-20	-22	-20	-44	-20	-20	-20	-20	-22	-22	-20	-20	-20	-22	-22	-22	-44	-22	-44	-20	-22	-22	-44	-44	-22	-20	-22	-20	-22	-44	-20	-20	-22	-20	-22	-20	-20	-22	-20	-20	-20	-22	-20	-20	-22	-22
-44	-22	-22	-44	-22	-22	-22	-22	-20	-22	-44	-22	-22	-20	-20	-22	-22	-20	-20	-22	-22	-20	-44	-22	-20	-20	-44	-22	-22	-22	-20	-22	-22	-22	-20	-20	-22	-22	-22	-20	-44	-44	-22	-20	-22	-22	-22	-44	-22	-22
-22	-22	-22	-22	-20	-22	-20	-20	-20	-22	-44	-20	-20	-20	-22	-22	-22	-20	-22	-22	-20	-22	-20	-22	-20	-20	-22	-44	-20	-22	-22	-22	-20	-22	-22	-44	-20	-22	-22	-20	-20	-20	-20	-20	-44	-20	-22	-20	-22	-20
-22	-20	-44	-44	-20	-22	-20	-20	-20	-22	-20	-20	-20	-22	-22	-22	-20	-22	-20	-22	-20	-20	-20	-44	-22	-22	-22	-22	-20	-22	-22	-20	-20	-20	-22	-22	-22	-20	-20	-22	-20	-20	-20	-44	-20	-20	-20	-44	-22	-44
-44	-20	-22	-20	-20	-44	-20	-20	-22	-20	-20	-20	-22	-20	-20	-20	-20	-20	-22	-22	-44	-22	-20	-22	-22	-20	-20	-44	-44	-44	-22	-22	-22	-20	-22	-22	-20	-20	-20	-22	-22	-22	-20	-20	-20	-22	-44	-20	-22	-20
-20	-20	-22	-20	-20	-20	-20	-20	-20	-22	-44	-20	-22	-22	-22	-20	-22	-20	-20	-20	-44	-20	-44	-44	-20	-22	-22	-22	-22	-20	-22	-20	-22	-22	-20	-22	-20	-22	-22	-44	-22	-20	-22	-20	-44	-20	-22	-20	-22	-22
-20	-22	-20	-20	-22	-22	-20	-20	-22	-22	-22	-20	-22	-22	-22	-20	-20	-22	-22	-22	-20	-22	-20	-22	-22	-20	-22	-22	-44	-22	-20	-44	-20	-20	-22	-20	-20	-22	-22	-22	-22	-22	-20	-20	-20	-22	-22	-44	-20	-22
-22	-44	-20	-22	-20	-20	-20	-20	-20	-20	-22	-20	-20	-22	-22	-20	-22	-20	-20	-22	-22	-44	-22	-20	-20	-22	-22	-44	-22	-20	-44	-22	-22	-22	-20	-20	-20	-22	-22	-20	-22	-22	-44	-22	-22	-22	-22	-44	-20	-44
-22	-22	-44	-22	-44	-20	-20	-22	-20	-22	-22	-22	-22	-22	-22	-20	-22	-22	-22	-20	-22	-20	-20	-20	-20	-22	-20	-44	-20	-20	-22	-22	-20	-20	-20	-22	-44	-22	-20	-20	-20	-22	-22	-44	-20	-20	-22	-22	-20	-22
-22	-22	-22	-44	-22	-20	-22	-20	-20	-20	-22	-22	-22	-22	-20	-20	-44	-22	-20	-44	-20	-22	-20	-44	-22	-20	-20	-20	-22	-22	-22	-22	-20	-20	-44	-22	-22	-20	-44	-22	-20	-20	-22	-44	-22	-20	-20	-22	-44	-22
-20	-20	-22	-22	-22	-20	-22	-44	-20	-20	-22	-20	-20	-20	-20	-22	-20	-22	-44	-22	-22	-22	-22	-22	-22	-22	-22	-22	-20	-22	-22	-20	-20	-22	-20	-20	-22	-22	-44	-22	-22	-20	-22	-20	-20	-20	-22	-20	-44	-20
-20	-22	-20	-20	-20	-20	-22	-20	-20	-22	-22	-22	-22	-44	-22	-20	-20	-20	-22	-20	-44	-22	-22	-44	-22	-20	-20	-20	-22	-22	-20	-44	-22	-20	-20	-22	-20	-22	-44	-44	-22	-20	-22	-20	-22	-20	-20	-22	-20	-22
-20	-22	-22	-44	-22	-44	-22	-20	-20	-20	-20	-20	-44	-22	-20	-44	-20	-20	-22	-20	-22	-20	-22	-44	-20	-20	-20	-20	-22	-44	-20	-20	-20	-44	-22	-22	-22	-44	-20	-44	-20	-20	-44	-20	-22	-20	-20	-22	-44	-20
-20	-20	-20	-20	-22	-20	-22	-22	-20	-20	-22	-22	-22	-20	-20	-20	-22	-20	-20	-22	-22	-22	-20	-44	-44	-22	-22	-20	-20	-20	-22	-22	-20	-22	-20	-22	-22	-20	-20	-20	-20	-20	-20	-20	-22	-22	-22	-20	-20	-22
-22	-44	-44	-22	-22	-44	-44	-22	-20	-44	-22	-22	-22	-20	-20	-22	-20	-22	-22	-22	-22	-22	-20	-22	-22	-22	-20	-20	-22	-20	-22	-22	-22	-20	-20	-20	-20	-22	-20	-20	-20	-22	-20	-22	-22	-20	-20	-20	-20	-20
-20	-20	-44	-44	-22	-22	-44	-20	-20	-22	-20	-20	-22	-20	-20	-20	-22	-22	-20	-22	-20	-22	-22	-44	-22	-20	-22	-22	-44	-22	-20	-22	-22	-22	-44	-22	-20	-20	-22	-44	-20	-20	-22	-44	-20	-20	-20	-20	-44	-22
-20	-20	-22	-22	-44	-22	-44	-20	-20	-22	-22	-22	-20	-20	-20	-22	-20	-20	-22	-22	-22	-44	-44	-22	-20	-44	-20	-20	-22	-20	-22	-20	-20	-22	-44	-20	-22	-22	-44	-20	-44	-20	-20	-20	-20	-44	-22	-22	-44	-44
-20	-22	-20	-20	-44	-20	-22	-20	-20	-44	-20	-20	-20	-20	-22	-22	-22	-22	-22	-22	-20	-22	-20	-22	-20	-20	-44	-22	-20	-44	-20	-44	-44	-22	-20	-44	-20	-22	-20	-20	-44	-22	-20	-22	-44	-22	-20	-20	-44	-22
-44	-20	-20	-22	-20	-20	-44	-20	-44	-20	-22	-22	-22	-22	-20	-22	-20	-22	-44	-22	-22	-20	-44	-20	-20	-20	-20	-22	-22	-20	-20	-20	-44	-22	-22	-44	-20	-22	-22	-20	-20	-44	-20	-22	-22	-44	-22	-22	-20	-44
-22	-22	-22	-20	-20	-20	-20	-22	-20	-44	-22	-20	-44	-22	-22	-20	-22	-20	-20	-20	-22	-20	-44	-20	-20	-22	-20	-22	-44	-20	-22	-22	-44	-20	-20	-44	-20	-20	-22	-44	-20	-44	-20	-22	-22	-20	-22	-20	-20	-20
-22	-22	-22	-44	-22	-22	-22	-22	-22	-44	-44	-22	-44	-22	-44	-20	-20	-20	-20	-22	-20	-22	-22	-20	-22	-44	-22	-44	-22	-22	-44	-22	-44	-22	-20	-20	-20	-44	-20	-22	-20	-20	-20	-20	-22	-20	-20	-22	-22	-22
-44	-22	-20	-20	-20	-20	-22	-20	-20	-20	-44	-20	-20	-22	-44	-20	-22	-22	-20	-22	-22	-20	-22	-20	-20	-22	-20	-20	-20	-20	-22	-20	-20	-20	-20	-20	-22	-20	-22	-20	-22	-44	-20	-22	-22	-22	-22	-22	-20	-20
-20	-22	-22	-20	-20	-20	-22	-22	-44	-20	-22	-22	-20	-20	-22	-20	-20	-22	-22	-22	-22	-22	-22	-44	-20	-22	-20	-20	-22	-22	-44	-20	-22	-44	-22	-20	-22	-20	-20	-44	-20	-20	-22	-20	-44	-22	-20	-22	-44	-20
-22	-22	-44	-44	-20	-20	-20	-22	-22	-22	-20	-22	-20	-20	-20	-44	-22	-22	-20	-20	-22	-22	-20	-20	-22	-20	-20	-22	-44	-22	-22	-20	-22	-22	-20	-22	-22	-22	-22	-22	-20	-20	-20	-44	-22	-22	-20	-44	-22	-20
-22	-22	-20	-22	-22	-22	-22	-22	-44	-20	-20	-22	-20	-22	-22	-22	-44	-20	-20	-22	-22	-20	-22	-44	-20	-44	-22	-20	-44	-20	-22	-20	-44	-20	-20	-44	-20	-22	-20	-22	-22	-22	-22	-20	-20	-22	-22	-44	-20	-20
-22	-20	-22	-20	-20	-44	-22	-22	-22	-20	-20	-44	-22	-20	-22	-22	-22	-22	-44	-20	-22	-20	-44	-20	-22	-20	-22	-22	-22	-44	-22	-20	-20	-44	-22	-22	-20	-20	-20	-22	-20	-22	-22	-20	-44	-20	-22	-20	-20	-20
-20	-22	-20	-20	-22	-22	-22	-22	-22	-20	-44	-20	-22	-22	-22	-20	-22	-22	-20	-22	-22	-20	-20	-20	-22	-20	-22	-22	-20	-22	-20	-22	-20	-20	-22	-20	-22	-22	-22	-22	-22	-22	-20	-20	-22	-22	-22	-20	-22	-20
-22	-22	-20	-22	-22	-20	-20	-22	-20	-20	-22	-44	-22	-20	-22	-20	-20	-44	-22	-20	-22	-20	-20	-22	-22	-20	-20	-20	-20	-20	-20	-20	-20	-20	-20	-20	-22	-20	-22	-20	-22	-20	-20	-20	-22	-20	-20	-22	-20	-20
-20	-20	-22	-20	-22	-22	-20	-22	-20	-20	-44	-22	-44	-22	-20	-44	-22	-22	-22	-22	-20	-20	-20	-44	-22	-20	-20	-20	-20	-20	-22	-22	-20	-20	-22	-44	-20	-20	-22	-22	-20	-20	-44	-20	-44	-20	-20	-22	-44	-22
-20	-20	-22	-20	-20	-20	-20	-20	-20	-22	-22	-20	-22	-44	-22	-20	-22	-20	-20	-20	-22	-20	-20	-20	-44	-22	-20	-44	-20	-22	-22	-44	-22	-22	-44	-20	-22	-22	-22	-22	-22	-44	-22	-20	-20	-22	-20	-22	-20	-22
-20	-20	-20	-22	-20	-20	-20	-22	-20	-22	-22	-20	-20	-20	-20	-22	-22	-20	-44	-22	-44	-22	-22	-20	-20	-20	-22	-20	-20	-22	-20	-20	-22	-22	-44	-22	-22	-22	-44	-20	-22	-20	-22	-20	-22	-20	-22	-20	-20	-20
-44	-22	-22	-20	-22	-22	-20	-20	-44	-44	-20	-20	-44	-20	-20	-20	-20	-20	-20	-20	-20	-20	-20	-20	-20	-22	-20	-44	-22	-20	-20	-22	-20	-22	-20	-44	-20	-20	-22	-22	-44	-20	-22	-20	-22	-22	-20	-20	-22	-20
-20	-44	-20	-20	-20	-20	-20	-20	-20	-20	-44	-20	-20	-20	-20	-22	-22	-22	-20	-20	-20	-22	-22	-22	-22	-44	-22	-22	-22	-22	-22	-20	-44	-20	-22	-22	-20	-22	-22	-20	-22	-22	-22	-20	-20	-22	-20	-20	-22	-22
-20	-22	-20	-22	-20	-22	-22	-20	-44	-44	-22	-22	-22	-22	-20	-20	-20	-20	-20	-22	-20	-20	-20	-20	-22	-20	-22	-20	-22	-20	-20	-22	-44	-20	-20	-20	-22	-22	-22	-20	-22	-20	-20	-20	-44	-20	-22	-20	-20	-22
-20	-20	-20	-22	-20	-44	-44	-20	-22	-22	-20	-44	-22	-22	-20	-44	-20	-20	-22	-44	-22	-20	-22	-20	-44	-20	-20	-20	-44	-20	-20	-20	-20	-22	-20	-20	-20	-22	-20	-22	-20	-22	-20	-22	-22	-44	-44	-20	-22	-20
-20	-20	-22	-20	-22	-20	-20	-20	-22	-22	-20	-22	-22	-20	-20	-20	-22	-20	-44	-22	-22	-22	-20	-20	-44	-20	-22	-22	-22	-20	-22	-22	-20	-22	-44	-44	-20	-22	-20	-22	-44	-22	-20	-20	-44	-44	-22	-22	-22	-44
-20	-22	-20	-44	-22	-20	-22	-44	-22	-20	-44	-44	-20	-22	-22	-22	-22	-22	-22	-20	-20	-20	-22	-22	-20	-22	-22	-20	-22	-20	-22	-20	-22	-22	-22	-22	-20	-22	-20	-44	-22	-20	-22	-22	-22	-22	-20	-20	-22	-20
-44	-44	-20	-44	-22	-20	-44	-22	-20	-22	-22	-22	-22	-22	-20	-22	-22	-22	-20	-20	-22	-20	-22	-22	-22	-22	-20	-22	-22	-20	-20	-20	-20	-22	-20	-22	-20	-20	-20	-20	-22	-20	-20	-20	-22	-20	-22	-22	-44	-44
-20	-22	-20	-20	-22	-20	-22	-22	-22	-20	-22	-22	-20	-22	-20	-22	-20	-20	-44	-44	-20	-22	-20	-22	-22	-22	-20	-22	-20	-22	-22	-22	-20	-20	-20	-22	-20	-20	-22	-44	-44	-20	-22	-20	-22	-20	-22	-20	-20	-22
-20	-20	-20	-22	-20	-22	-20	-22	-20	-44	-22	-22	-22	-22	-22	-20	-22	-22	-20	-20	-20	-22	-22	-20	-20	-22	-22	-22	-20	-20	-22	-20	-44	-20	-20	-44	-22	-22	-44	-20	-44	-22	-22	-22	-20	-20	-20	-22	-44	-22
-20	-20	-20	-22	-20	-20	-44	-20	-22	-22	-20	-22	-22	-20	-20	-20	-20	-20	-20	-22	-44	-22	-22	-22	-22	-22	-20	-22	-22	-22	-20	-20	-22	-20	-20	-22	-22	-22	-20	-44	-20	-22	-22	-20	-22	-22	-44	-20	-22	-22
-22	-22	-22	-44	-22	-22	-20	-20	-44	-22	-20	-20	-20	-44	-22	-20	-20	-20	-22	-22	-22	-20	-22	-20	-22	-22	-22	-22	-22	-22	-22	-20	-22	-22	-20	-20	-20	-22	-20	-20	-20	-22	-20	-20	-44	-22	-44	-22	-44	-22
-20	-22	-20	-22	-22	-20	-44	-44	-22	-22	-20	-22	-22	-20	-20	-44	-22	-20	-20	-44	-22	-22	-22	-20	-22	-22	-22	-22	-22	-20	-22	-20	-20	-22	-22	-22	-22	-20	-22	-22	-22	-22	-22	-22	-44	-22	-20	-22	-22	-20
-44	-44	-22	-22	-20	-22	-22	-22	-20	-20	-22	-22	-44	-22	-20	-22	-20	-20	-20	-22	-20	-20	-44	-22	-22	-20	-22	-20	-22	-44	-20	-22	-20	-22	-20	-22	-22	-22	-44	-20	-20	-22	-20	-20	-20	-22	-44	-20	-22	-20
-20	-20	-22	-22	-22	-20	-20	-22	-20	-22	-22	-20	-20	-44	-20	-20	-22	-20	-22	-22	-20	-22	-22	-20	-22	-20	-22	-22	-20	-22	-22	-44	-22	-22	-20	-20	-20	-22	-20	-22	-20	-20	-22	-22	-44	-20	-20	-20	-20	-20
-20	-22	-20	-20	-22	-20	-22	-22	-22	-20	-20	-22	-20	-44	-22	-22	-20	-22	-22	-22	-20	-20	-44	-44	-20	-22	-22	-20	-22	-22	-20	-20	-20	-20	-22	-20	-22	-44	-22	-22	-20	-20	-22	-44	-22	-22	-20	-22	-22	-22
-20	-20	-20	-20	-22	-20	-22	-22	-20	-22	-44	-20	-20	-22	-22	-22	-20	-20	-20	-20	-22	-22	-20	-22	-44	-22	-22	-22	-20	-20	-20	-20	-22	-44	-20	-20	-20	-22	-22	-22	-22	-20	-20	-20	-20	-22	-20	-22	-22	-20
-20	-22	-20	-20	-22	-20	-20	-20	-22	-20	-20	-20	-20	-20	-22	-20	-20	-20	-22	-20	-44	-20	-22	-22	-20	-22	-22	-20	-20	-20	-20	-20	-22	-22	-20	-20	-20	-44	-22	-20	-22	-22	-20	-22	-44	-22	-22	-22	-22	-20
-20	-20	-22	-22	-20	-20	-20	-20	-44	-44	-22	-44	-20	-22	-20	-20	-22	-22	-22	-20	-22	-20	-44	-44	-20	-22	-20	-22	-22	-20	-20	-20	-44	-20	-20	-44	-20	-44	-22	-22	-20	-20	-44	-22	-22	-20	-44	-22	-20	-44
-22	-22	-20	-22	-20	-22	-20	-22	-22	-22	-20	-20	-20	-22	-44	-20	-22	-22	-22	-22	-20	-22	-20	-22	-22	-22	-20	-22	-44	-20	-22	-22	-22	-22	-44	-20	-20	-20	-20	-20	-20	-22	-20	-22	-20	-44	-22	-20	-20	-22
-22	-20	-22	-20	-22	-20	-20	-20	-22	-20	-20	-22	-22	-20	-20	-22	-22	-22	-22	-22	-22	-20	-20	-22	-20	-20	-22	-20	-22	-22	-22	-44	-20	-22	-20	-20	-22	-22	-20	-20	-20	-22	-22	-20	-20	-20	-22	-20	-22	-20
-22	-22	-44	-22	-20	-20	-20	-22	-22	-44	-20	-44	-22	-22	-22	-44	-20	-20	-20	-22	-20	-20	-44	-22	-20	-20	-22	-20	-22	-20	-20	-20	-22	-22	-44	-22	-20	-20	-20	-22	-22	-22	-20	-22	-44	-20	-20	-20	-20	-44
-20	-22	-22	-20	-22	-22	-22	-20	-44	-22	-22	-20	-20	-20	-20	-22	-20	-22	-22	-22	-22	-20	-22	-22	-22	-20	-20	-20	-22	-20	-22	-22	-20	-22	-22	-20	-22	-22	-44	-22	-44	-20	-44	-22	-20	-20	-22	-22	-20	-22
-20	-20	-22	-20	-20	-20	-20	-44	-22	-22	-22	-22	-22	-20	-44	-22	-20	-22	-20	-20	-20	-20	-20	-22	-22	-22	-44	-20	-20	-20	-20	-20	-20	-22	-20	-22	-22	-22	-22	-44	-20	-22	-22	-22	-20	-44	-22	-20	-20	-20
-22	-20	-44	-22	-22	-20	-22	-22	-20	-44	-22	-22	-22	-20	-20	-22	-44	-22	-20	-44	-20	-22	-44	-22	-20	-22	-22	-20	-22	-22	-20	-20	-44	-20	-20	-22	-44	-20	-20	-22	-22	-20	-20	-44	-22	-22	-22	-22	-20	-44
-44	-20	-22	-44	-22	-20	-20	-20	-22	-22	-20	-20	-44	-20	-20	-20	-22	-44	-22	-20	-20	-22	-20	-20	-44	-22	-20	-20	-20	-20	-22	-22	-22	-44	-22	-22	-22	-44	-20	-44	-22	-44	-44	-20	-22	-22	-22	-20	-22	-44
-22	-22	-22	-22	-22	-22	-22	-22	-20	-20	-20	-22	-22	-20	-20	-22	-22	-44	-20	-44	-20	-20	-44	-20	-22	-20	-22	-20	-20	-20	-20	-22	-20	-20	-20	-20	-22	-22	-22	-44	-22	-22	-22	-20	-22	-22	-22	-22	-20	-44
-20	-22	-44	-20	-22	-22	-44	-44	-22	-20	-22	-22	-22	-22	-44	-22	-20	-22	-20	-20	-20	-22	-20	-20	-22	-20	-22	-20	-22	-22	-22	-20	-20	-22	-20	-20	-20	-20	-20	-22	-22	-20	-22	-22	-22	-22	-22	-22	-22	-20
-22	-20	-20	-20	-20	-20	-22	-22	-20	-44	-44	-22	-22	-44	-20	-22	-20	-20	-20	-44	-20	-22	-22	-20	-44	-22	-22	-44	-20	-22	-20	-22	-20	-20	-20	-20	-22	-44	-22	-20	-20	-20	-20	-22	-20	-20	-22	-44	-22	-22
-20	-20	-20	-44	-22	-22	-20	-20	-20	-22	-20	-22	-22	-22	-20	-20	-22	-22	-20	-22	-20	-20	-44	-20	-22	-20	-22	-44	-44	-20	-20	-20	-20	-20	-20	-22	-20	-44	-22	-20	-20	-22	-20	-20	-22	-20	-20	-22	-22	-20
-20	-22	-44	-20	-20	-22	-20	-20	-22	-20	-20	-22	-22	-20	-22	-20	-22	-44	-20	-22	-22	-20	-22	-20	-22	-22	-20	-44	-20	-20	-44	-20	-20	-22	-20	-20	-22	-44	-44	-20	-22	-44	-44	-20	-20	-20	-22	-20	-22	-22
-22	-44	-22	-44	-20	-20	-20	-22	-22	-22	-20	-20	-44	-22	-22	-22	-20	-22	-22	-22	-20	-44	-20	-22	-20	-22	-20	-20	-22	-22	-22	-44	-22	-20	-22	-20	-44	-20	-20	-44	-44	-22	-22	-22	-22	-44	-20	-22	-20	-20
-20	-22	-22	-22	-44	-20	-20	-20	-20	-22	-22	-44	-20	-20	-20	-20	-44	-44	-22	-44	-20	-22	-22	-44	-22	-20	-22	-20	-20	-22	-44	-20	-22	-22	-22	-22	-20	-20	-44	-20	-20	-22	-44	-44	-22	-20	-20	-20	-20	-20
-20	-20	-22	-20	-22	-22	-20	-20	-22	-20	-22	-44	-22	-22	-22	-22	-20	-22	-22	-20	-22	-44	-22	-22	-22	-20	-22	-20	-20	-44	-44	-20	-22	-20	-44	-22	-20	-20	-22	-44	-22	-22	-20	-22	-20	-20	-22	-20	-20	-20
-22	-20	-20	-22	-22	-22	-20	-44	-22	-22	-22	-22	-22	-20	-20	-22	-22	-20	-20	-20	-22	-22	-22	-20	-22	-22	-22	-44	-20	-44	-44	-20	-22	-22	-20	-20	-20	-22	-22	-20	-20	-44	-20	-44	-22	-22	-22	-22	-22	-20
-22	-22	-20	-22	-22	-20	-22	-44	-22	-20	-44	-44	-22	-20	-20	-22	-22	-22	-22	-20	-22	-44	-22	-22	-44	-22	-20	-20	-22	-22	-20	-44	-20	-22	-20	-22	-20	-22	-22	-22	-22	-22	-44	-20	-20	-20	-20	-44	-22	-20
-22	-22	-20	-22	-22	-20	-22	-22	-22	-22	-20	-22	-20	-22	-20	-22	-22	-44	-20	-44	-20	-22	-22	-20	-20	-22	-20	-20	-20	-20	-44	-22	-22	-22	-20	-20	-44	-44	-20	-22	-22	-20	-20	-22	-20	-22	-20	-20	-22	-20
-22	-20	-20	-20	-22	-22	-20	-44	-20	-20	-22	-20	-22	-20	-22	-22	-20	-20	-44	-44	-20	-22	-20	-22	-22	-20	-20	-20	-22	-20	-22	-20	-20	-20	-20	-20	-22	-20	-20	-20	-20	-22	-44	-20	-20	-22	-20	-20	-20	-22
-22	-22	-20	-20	-22	-22	-22	-22	-20	-20	-22	-22	-20	-20	-44	-44	-22	-20	-22	-44	-20	-20	-20	-22	-44	-22	-22	-20	-20	-20	-22	-20	-22	-22	-20	-20	-20	-22	-20	-44	-22	-22	-22	-20	-20	-22	-22	-20	-44	-22
-22	-20	-22	-20	-44	-20	-20	-20	-20	-20	-20	-20	-20	-22	-22	-22	-20	-20	-20	-22	-22	-20	-20	-20	-22	-22	-20	-20	-20	-20	-22	-44	-44	-20	-22	-22	-20	-22	-22	-20	-22	-22	-44	-22	-22	-20	-20	-20	-22	-22
-20	-22	-20	-20	-20	-22	-20	-22	-22	-20	-22	-22	-44	-20	-22	-20	-22	-20	-22	-20	-20	-20	-44	-22	-22	-20	-22	-44	-22	-20	-44	-22	-20	-20	-20	-22	-22	-20	-20	-22	-20	-20	-22	-22	-20	-22	-20	-44	-22	-20
-22	-22	-44	-22	-20	-20	-22	-22	-22	-22	-22	-44	-22	-20	-22	-44	-20	-20	-20	-22	-22	-44	-20	-22	-20	-22	-20	-44	-44	-44	-22	-22	-44	-44	-22	-20	-22	-22	-22	-22	-44	-22	-22	-20	-20	-22	-20	-20	-22	-22
-22	-22	-22	-44	-22	-22	-22	-22	-20	-22	-22	-20	-22	-20	-20	-20	-22	-20	-20	-20	-22	-44	-20	-22	-20	-20	-20	-20	-20	-20	-20	-20	-22	-20	-22	-20	-44	-44	-44	-20	-20	-22	-44	-44	-44	-20	-44	-20	-20	-22
-20	-20	-22	-20	-20	-22	-20	-44	-20	-22	-22	-20	-20	-20	-20	-20	-20	-44	-20	-22	-22	-22	-22	-20	-22	-44	-22	-20	-20	-20	-20	-44	-22	-22	-20	-44	-22	-20	-20	-44	-22	-20	-22	-20	-22	-44	-44	-22	-22	-22
-20	-22	-20	-22	-20	-20	-20	-22	-20	-20	-20	-22	-20	-20	-22	-20	-20	-22	-20	-20	-22	-22	-20	-22	-20	-20	-22	-44	-22	-22	-22	-20	-22	-22	-20	-22	-22	-22	-22	-22	-20	-44	-22	-20	-22	-20	-44	-22	-44	-22
-22	-44	-22	-44	-44	-20	-20	-22	-20	-22	-22	-20	-20	-20	-22	-22	-44	-22	-20	-44	-20	-22	-22	-44	-20	-22	-22	-22	-22	-44	-44	-22	-44	-22	-22	-22	-22	-20	-22	-44	-20	-22	-22	-22	-22	-20	-22	-22	-20	-20
-20	-20	-22	-22	-22	-20	-20	-20	-20	-22	-20	-22	-44	-20	-22	-20	-22	-22	-22	-20	-22	-20	-22	-44	-22	-22	-22	-22	-22	-22	-44	-20	-20	-22	-44	-44	-20	-20	-22	-20	-20	-22	-22	-20	-44	-20	-20	-20	-22	-22
-22	-22	-44	-20	-20	-22	-20	-20	-20	-22	-20	-20	-22	-20	-20	-22	-44	-22	-22	-22	-22	-22	-20	-22	-22	-22	-22	-20	-22	-44	-20	-20	-20	-22	-22	-22	-22	-44	-44	-20	-22	-22	-20	-20	-22	-20	-44	-20	-20	-20
-22	-20	-22	-22	-20	-22	-22	-22	-22	-44	-22	-22	-22	-20	-20	-22	-20	-22	-44	-22	-22	-20	-22	-22	-44	-44	-20	-44	-20	-44	-20	-44	-20	-20	-22	-22	-44	-22	-20	-22	-20	-22	-22	-20	-22	-22	-20	-44	-22	-22
-20	-20	-44	-22	-22	-44	-20	-20	-20	-22	-44	-22	-44	-22	-20	-20	-22	-20	-20	-20	-20	-20	-44	-20	-22	-20	-22	-44	-22	-22	-22	-22	-44	-22	-20	-20	-20	-22	-20	-44	-20	-22	-22	-20	-20	-44	-22	-20	-22	-20
-20	-20	-22	-20	-20	-20	-22	-20	-20	-22	-22	-22	-22	-20	-20	-22	-20	-22	-20	-44	-20	-22	-44	-20	-20	-44	-22	-20	-20	-20	-44	-44	-20	-20	-22	-22	-22	-20	-44	-22	-22	-20	-22	-22	-22	-20	-20	-22	-20	-22
-22	-22	-22	-44	-20	-20	-22	-22	-20	-22	-22	-20	-22	-22	-20	-22	-22	-22	-22	-20	-22	-20	-44	-20	-20	-20	-20	-20	-20	-22	-20	-22	-22	-22	-22	-22	-20	-22	-44	-22	-20	-20	-22	-20	-20	-20	-20	-22	-22	-20
-22	-44	-44	-22	-20	-22	-22	-20	-22	-22	-20	-22	-20	-22	-22	-44	-22	-20	-44	-22	-20	-22	-44	-22	-20	-20	-22	-20	-44	-20	-22	-44	-22	-22	-44	-22	-20	-20	-20	-22	-44	-22	-22	-22	-20	-22	-20	-22	-20	-20
-44	-20	-22	-20	-20	-20	-22	-20	-22	-44	-22	-20	-20	-20	-22	-44	-22	-20	-22	-22	-20	-44	-22	-22	-22	-22	-20	-44	-20	-20	-22	-22	-22	-22	-20	-22	-20	-20	-20	-20	-20	-20	-22	-20	-22	-20	-20	-44	-20	-22
-22	-22	-44	-44	-22	-44	-20	-20	-22	-20	-44	-22	-22	-44	-22	-44	-22	-22	-20	-44	-22	-20	-44	-44	-44	-22	-44	-20	-22	-22	-22	-20	-22	-20	-22	-20	-20	-22	-22	-22	-20	-20	-22	-44	-22	-22	-22	-22	-20	-20
-22	-20	-22	-20	-44	-22	-20	-22	-22	-22	-20	-44	-20	-20	-44	-20	-20	-20	-22	-20	-20	-20	-22	-22	-44	-22	-44	-22	-44	-20	-22	-20	-44	-44	-20	-22	-22	-20	-22	-44	-22	-22	-22	-22	-44	-44	-22	-22	-22	-20
-20	-44	-20	-20	-20	-44	-20	-20	-22	-22	-22	-44	-22	-22	-44	-20	-22	-22	-44	-22	-22	-22	-44	-20	-20	-22	-20	-20	-22	-20	-20	-22	-44	-20	-44	-20	-20	-22	-22	-22	-44	-22	-22	-20	-20	-44	-20	-44	-20	-20
-20	-22	-22	-44	-22	-22	-20	-20	-20	-20	-20	-44	-20	-22	-20	-22	-44	-20	-22	-22	-22	-20	-20	-20	-20	-44	-20	-22	-22	-22	-22	-44	-44	-20	-20	-20	-44	-20	-20	-22	-20	-20	-22	-20	-22	-44	-22	-44	-20	-20
-20	-20	-44	-22	-22	-20	-22	-20	-20	-44	-20	-20	-22	-22	-22	-22	-22	-20	-20	-22	-22	-44	-22	-22	-44	-44	-20	-22	-22	-20	-44	-44	-44	-22	-22	-22	-20	-22	-22	-20	-22	-44	-22	-20	-22	-22	-22	-22	-22	-22
-22	-22	-20	-20	-20	-20	-20	-22	-20	-22	-22	-22	-20	-20	-20	-22	-22	-20	-22	-20	-20	-22	-20	-22	-22	-20	-20	-20	-22	-22	-44	-20	-20	-20	-20	-20	-20	-20	-20	-20	-20	-20	-20	-22	-20	-44	-20	-22	-22	-22
-44	-22	-20	-22	-22	-20	-20	-20	-22	-20	-20	-20	-22	-20	-22	-20	-20	-20	-44	-20	-20	-22	-22	-20	-22	-44	-22	-20	-22	-22	-22	-20	-22	-22	-22	-22	-20	-20	-20	-20	-20	-22	-20	-20	-22	-22	-22	-20	-20	-22
-22	-22	-22	-22	-20	-22	-22	-22	-22	-20	-22	-22	-20	-44	-20	-44	-44	-20	-22	-20	-20	-20	-44	-22	-22	-20	-22	-22	-20	-20	-44	-44	-20	-22	-20	-20	-22	-20	-44	-44	-22	-20	-22	-22	-20	-20	-20	-20	-22	-22
-20	-20	-22	-20	-20	-20	-20	-20	-20	-20	-22	-22	-44	-22	-20	-22	-22	-20	-20	-20	-22	-22	-20	-20	-22	-20	-22	-44	-22	-20	-20	-22	-22	-20	-20	-20	-20	-44	-44	-44	-20	-22	-20	-22	-22	-20	-20	-20	-20	-22
-22	-20	-20	-22	-20	-22	-20	-20	-20	-22	-44	-20	-22	-20	-20	-44	-44	-20	-20	-20	-20	-44	-20	-22	-44	-22	-44	-22	-20	-20	-22	-22	-20	-20	-22	-22	-20	-22	-22	-22	-22	-20	-22	-22	-22	-20	-44	-22	-22	-20
-20	-22	-22	-22	-22	-22	-20	-20	-22	-44	-22	-22	-20	-22	-20	-22	-20	-22	-22	-20	-44	-22	-20	-22	-44	-20	-44	-22	-22	-22	-20	-22	-20	-20	-22	-44	-22	-22	-22	-22	-22	-44	-20	-20	-20	-20	-22	-22	-22	-22
-20	-44	-44	-22	-22	-20	-20	-22	-22	-20	-20	-44	-20	-20	-20	-20	-20	-44	-20	-44	-20	-20	-22	-20	-20	-20	-44	-44	-44	-20	-20	-44	-44	-20	-20	-20	-20	-22	-20	-22	-44	-20	-20	-22	-22	-22	-22	-22	-22	-20
-22	-20	-20	-22	-22	-22	-44	-22	-20	-22	-22	-22	-44	-22	-22	-22	-22	-22	-20	-22	-22	-20	-22	-20	-20	-20	-22	-22	-22	-20	-22	-22	-44	-20	-20	-20	-22	-44	-20	-20	-22	-44	-22	-22	-22	-22	-22	-20	-44	-22
-20	-20	-20	-20	-22	-22	-44	-22	-22	-44	-22	-22	-22	-22	-22	-20	-22	-20	-20	-22	-20	-44	-20	-22	-22	-20	-22	-20	-20	-22	-22	-44	-44	-22	-20	-44	-22	-44	-20	-20	-22	-20	-20	-22	-20	-22	-22	-20	-22	-20
-22	-22	-20	-20	-22	-22	-20	-22	-20	-20	-20	-22	-20	-20	-22	-22	-20	-20	-20	-20	-20	-22	-20	-20	-22	-20	-20	-20	-20	-22	-20	-22	-20	-44	-20	-44	-20	-22	-20	-20	-22	-20	-22	-44	-20	-20	-22	-20	-22	-22
-22	-20	-44	-20	-20	-20	-22	-22	-22	-22	-22	-20	-22	-20	-20	-22	-22	-22	-20	-22	-22	-20	-44	-22	-22	-20	-20	-20	-22	-22	-22	-20	-44	-22	-20	-44	-20	-20	-22	-22	-22	-22	-20	-22	-20	-22	-20	-22	-22	-44
-22	-44	-22	-44	-20	-20	-20	-20	-20	-44	-44	-20	-22	-22	-20	-22	-20	-22	-22	-20	-22	-20	-44	-20	-22	-20	-44	-20	-20	-22	-20	-22	-22	-20	-20	-22	-44	-44	-20	-22	-22	-20	-20	-22	-20	-20	-22	-44	-44	-22
-22	-22	-20	-20	-20	-20	-44	-22	-20	-22	-22	-22	-20	-22	-20	-22	-22	-22	-22	-20	-22	-22	-22	-20	-20	-20	-22	-22	-22	-20	-22	-20	-22	-22	-20	-22	-20	-20	-22	-44	-22	-20	-44	-22	-22	-20	-22	-44	-22	-20
-20	-22	-20	-20	-22	-22	-22	-22	-20	-20	-22	-20	-22	-20	-20	-22	-22	-44	-22	-22	-44	-22	-20	-20	-22	-20	-20	-22	-20	-20	-20	-20	-20	-20	-22	-44	-20	-22	-20	-20	-22	-20	-20	-22	-22	-44	-22	-20	-20	-20
-22	-20	-22	-20	-44	-22	-20	-22	-20	-20	-22	-20	-22	-22	-22	-20	-22	-20	-20	-44	-22	-20	-20	-44	-20	-20	-20	-20	-20	-22	-20	-22	-44	-22	-20	-22	-44	-44	-20	-22	-44	-20	-22	-20	-44	-22	-44	-20	-20	-44
-44	-22	-22	-20	-20	-22	-20	-22	-44	-22	-20	-20	-20	-22	-22	-20	-20	-22	-22	-20	-22	-22	-22	-20	-44	-22	-20	-20	-20	-20	-22	-22	-22	-20	-20	-22	-22	-22	-22	-20	-22	-20	-22	-22	-20	-20	-20	-20	-20	-44
-22	-22	-22	-22	-22	-44	-22	-20	-20	-22	-22	-22	-44	-20	-22	-20	-20	-20	-20	-22	-22	-44	-20	-22	-22	-20	-22	-44	-20	-22	-22	-20	-22	-22	-20	-22	-20	-20	-20	-20	-20	-22	-20	-22	-20	-20	-22	-22	-20	-20
-20	-44	-22	-22	-20	-22	-20	-20	-44	-20	-20	-44	-22	-20	-20	-20	-20	-20	-20	-44	-22	-22	-44	-22	-22	-22	-20	-20	-22	-20	-20	-22	-20	-20	-22	-22	-20	-20	-22	-20	-20	-22	-44	-22	-44	-20	-20	-22	-22	-22
-20	-22	-20	-44	-20	-20	-20	-20	-20	-20	-22	-20	-20	-22	-20	-22	-44	-20	-22	-20	-20	-20	-44	-20	-20	-44	-22	-44	-22	-22	-22	-22	-22	-20	-20	-20	-22	-20	-44	-20	-20	-22	-22	-22	-22	-22	-22	-44	-22	-22
-20	-44	-22	-22	-22	-22	-20	-22	-44	-20	-20	-22	-22	-22	-20	-44	-22	-20	-22	-20	-22	-20	-20	-20	-20	-20	-44	-20	-44	-22	-20	-22	-44	-22	-20	-22	-20	-20	-20	-20	-22	-20	-44	-22	-22	-22	-44	-20	-20	-44
-22	-22	-44	-20	-20	-44	-20	-20	-20	-22	-20	-44	-44	-22	-22	-22	-22	-20	-22	-44	-20	-22	-44	-44	-20	-20	-20	-44	-22	-44	-22	-44	-20	-20	-22	-22	-44	-22	-22	-20	-20	-44	-22	-22	-20	-20	-20	-20	-44	-44
-22	-20	-20	-20	-22	-22	-22	-20	-20	-20	-22	-20	-20	-20	-22	-22	-20	-20	-22	-22	-20	-22	-20	-44	-20	-44	-20	-22	-20	-44	-20	-22	-22	-22	-22	-22	-44	-20	-20	-20	-20	-20	-20	-22	-20	-20	-44	-44	-20	-20
-22	-44	-22	-22	-20	-44	-22	-44	-22	-22	-20	-22	-22	-22	-22	-20	-20	-20	-22	-22	-22	-22	-20	-20	-44	-22	-20	-20	-20	-20	-44	-22	-22	-22	-22	-44	-22	-22	-20	-20	-20	-20	-20	-20	-22	-20	-20	-22	-22	-22
-20	-22	-44	-44	-22	-20	-22	-20	-22	-20	-20	-20	-22	-20	-20	-44	-20	-20	-20	-22	-22	-20	-22	-22	-20	-20	-22	-20	-22	-20	-22	-22	-22	-22	-20	-22	-20	-20	-20	-22	-20	-20	-20	-22	-20	-44	-22	-22	-44	-20
-20	-20	-20	-44	-20	-22	-20	-44	-44	-44	-22	-44	-22	-22	-22	-22	-20	-20	-22	-22	-22	-20	-20	-20	-22	-22	-22	-22	-20	-20	-20	-22	-20	-44	-22	-20	-22	-20	-20	-20	-20	-22	-20	-20	-22	-20	-20	-22	-22	-22
-20	-20	-20	-20	-22	-20	-44	-22	-20	-20	-20	-22	-20	-44	-20	-20	-20	-22	-20	-44	-20	-20	-22	-22	-22	-20	-22	-20	-44	-20	-22	-22	-20	-20	-44	-20	-20	-22	-20	-22	-22	-22	-22	-20	-20	-22	-20	-44	-22	-22
-22	-22	-22	-22	-22	-22	-22	-20	-22	-22	-20	-44	-22	-22	-44	-22	-22	-22	-20	-22	-20	-44	-22	-22	-44	-22	-22	-22	-22	-22	-44	-22	-20	-22	-20	-22	-22	-20	-22	-20	-22	-22	-20	-44	-20	-20	-22	-20	-22	-44
-20	-22	-22	-20	-44	-44	-20	-22	-20	-22	-22	-22	-44	-20	-22	-20	-20	-22	-22	-20	-22	-20	-44	-20	-20	-22	-44	-22	-22	-20	-22	-20	-20	-44	-20	-22	-20	-20	-22	-20	-20	-20	-20	-22	-20	-22	-22	-22	-20	-22
-20	-22	-22	-20	-20	-20	-20	-22	-44	-22	-20	-22	-22	-22	-20	-20	-22	-22	-22	-20	-22	-20	-44	-20	-22	-20	-22	-20	-22	-20	-22	-22	-20	-20	-22	-22	-22	-22	-22	-20	-44	-20	-20	-20	-44	-22	-20	-20	-20	-44
-22	-44	-20	-44	-20	-22	-22	-20	-22	-22	-20	-20	-22	-20	-22	-22	-22	-20	-22	-20	-20	-20	-20	-20	-20	-22	-44	-22	-20	-22	-44	-22	-22	-20	-44	-20	-22	-22	-22	-22	-20	-22	-22	-20	-20	-22	-20	-22	-20	-22
-20	-44	-22	-20	-20	-20	-22	-20	-22	-20	-20	-20	-44	-20	-22	-20	-20	-22	-20	-20	-22	-22	-44	-22	-20	-20	-20	-22	-20	-44	-20	-22	-20	-20	-20	-22	-22	-44	-22	-20	-22	-20	-44	-20	-22	-20	-22	-20	-22	-20
-22	-22	-20	-20	-44	-22	-22	-22	-20	-22	-20	-20	-20	-22	-22	-20	-22	-20	-20	-20	-22	-20	-22	-44	-20	-20	-20	-22	-22	-22	-44	-20	-22	-44	-20	-20	-44	-22	-22	-20	-20	-20	-20	-44	-20	-20	-20	-20	-20	-20
-22	-44	-20	-22	-20	-22	-22	-20	-20	-22	-44	-20	-20	-22	-20	-22	-22	-22	-22	-20	-20	-20	-22	-22	-22	-22	-20	-22	-20	-20	-44	-20	-20	-22	-20	-22	-22	-20	-20	-20	-44	-20	-20	-20	-20	-20	-22	-22	-20	-22
-20	-20	-22	-20	-20	-22	-20	-20	-20	-22	-22	-22	-22	-22	-22	-20	-20	-44	-22	-20	-20	-20	-22	-22	-22	-44	-22	-22	-20	-20	-44	-44	-22	-20	-22	-22	-44	-22	-20	-22	-20	-20	-22	-22	-22	-22	-20	-20	-44	-44
-22	-20	-22	-20	-22	-20	-44	-44	-22	-22	-20	-22	-22	-22	-20	-22	-22	-20	-20	-22	-20	-44	-20	-44	-22	-22	-22	-20	-22	-20	-20	-22	-20	-22	-22	-22	-22	-22	-44	-20	-22	-44	-22	-22	-22	-20	-22	-22	-22	-44
-20	-20	-20	-22	-22	-20	-22	-20	-20	-22	-20	-20	-20	-22	-20	-20	-22	-22	-20	-20	-44	-44	-22	-20	-20	-22	-22	-22	-22	-22	-20	-44	-20	-22	-20	-22	-22	-22	-22	-44	-22	-20	-20	-22	-22	-20	-22	-20	-22	-20
-20	-22	-22	-22	-20	-44	-20	-44	-22	-44	-44	-20	-20	-20	-20	-22	-20	-20	-20	-20	-22	-22	-44	-20	-22	-20	-20	-20	-22	-22	-22	-22	-20	-20	-20	-22	-20	-22	-20	-20	-20	-20	-20	-22	-20	-20	-22	-20	-20	-20
-20	-22	-20	-22	-22	-22	-22	-20	-44	-22	-44	-22	-20	-20	-20	-22	-22	-20	-22	-20	-22	-22	-44	-22	-20	-20	-22	-22	-44	-20	-44	-22	-20	-20	-22	-20	-22	-22	-44	-22	-22	-20	-20	-22	-20	-22	-20	-20	-22	-20
-22	-44	-22	-20	-22	-20	-20	-20	-20	-22	-22	-22	-20	-20	-22	-20	-44	-20	-20	-44	-20	-22	-20	-20	-22	-22	-44	-20	-20	-20	-22	-20	-20	-44	-22	-20	-20	-22	-22	-20	-44	-44	-20	-22	-22	-20	-20	-20	-20	-20
-20	-22	-22	-22	-20	-22	-20	-20	-22	-22	-20	-22	-44	-20	-20	-20	-22	-44	-44	-20	-22	-20	-20	-20	-22	-20	-22	-20	-22	-22	-22	-20	-20	-20	-22	-20	-20	-22	-44	-20	-22	-20	-22	-20	-22	-22	-20	-20	-20	-44
-20	-20	-20	-20	-22	-20	-22	-20	-20	-22	-22	-20	-22	-44	-22	-20	-22	-44	-20	-22	-20	-22	-20	-20	-20	-20	-20	-22	-22	-22	-20	-22	-22	-22	-44	-20	-22	-22	-22	-20	-44	-20	-22	-20	-20	-20	-20	-22	-44	-22
-20	-22	-20	-22	-20	-22	-22	-44	-20	-22	-20	-20	-20	-44	-20	-20	-44	-20	-20	-20	-22	-20	-22	-22	-20	-44	-44	-44	-44	-22	-22	-20	-20	-22	-22	-22	-44	-44	-20	-44	-22	-22	-20	-22	-22	-44	-20	-20	-22	-20
-20	-22	-22	-22	-20	-22	-22	-22	-22	-22	-22	-22	-20	-20	-22	-20	-44	-22	-22	-44	-20	-44	-20	-22	-22	-20	-20	-22	-22	-20	-20	-22	-20	-44	-20	-20	-20	-22	-22	-20	-44	-20	-20	-22	-44	-44	-20	-22	-20	-44
-22	-20	-44	-22	-22	-20	-44	-22	-20	-22	-20	-22	-22	-22	-22	-20	-22	-22	-20	-22	-22	-20	-20	-20	-22	-22	-22	-20	-20	-20	-20	-22	-20	-22	-22	-44	-44	-20	-22	-44	-22	-22	-20	-22	-20	-22	-20	-44	-22	-20
-20	-22	-22	-20	-44	-20	-20	-20	-22	-44	-20	-44	-20	-22	-22	-20	-44	-22	-22	-44	-22	-20	-22	-20	-22	-20	-20	-22	-20	-20	-22	-20	-20	-20	-20	-20	-22	-20	-22	-22	-44	-22	-22	-20	-22	-44	-22	-20	-20	-22
-22	-20	-20	-20	-20	-22	-20	-44	-44	-20	-20	-20	-22	-22	-20	-22	-20	-20	-22	-20	-20	-22	-22	-20	-20	-44	-22	-22	-22	-20	-22	-22	-22	-22	-44	-22	-22	-20	-20	-20	-20	-20	-20	-20	-20	-20	-22	-22	-20	-20
-44	-22	-20	-20	-44	-20	-20	-20	-22	-44	-20	-22	-20	-22	-20	-22	-22	-22	-20	-22	-22	-20	-22	-20	-22	-22	-44	-22	-20	-44	-20	-44	-22	-20	-22	-20	-44	-20	-22	-44	-22	-44	-22	-20	-44	-20	-22	-22	-22	-20
-20	-20	-20	-22	-22	-20	-20	-22	-20	-22	-22	-20	-20	-22	-20	-20	-22	-20	-20	-22	-20	-22	-22	-22	-22	-44	-20	-22	-20	-22	-22	-22	-22	-22	-44	-22	-22	-20	-22	-20	-22	-20	-22	-22	-22	-22	-20	-20	-22	-20
-22	-20	-22	-22	-20	-20	-22	-20	-44	-22	-22	-20	-20	-22	-44	-20	-22	-22	-22	-22	-20	-22	-44	-22	-22	-20	-22	-22	-20	-22	-20	-20	-22	-20	-20	-22	-22	-22	-20	-20	-20	-20	-20	-20	-20	-44	-22	-22	-20	-20
-22	-22	-20	-20	-20	-20	-22	-44	-20	-20	-22	-20	-22	-20	-22	-20	-20	-22	-22	-22	-22	-20	-44	-22	-20	-20	-22	-44	-22	-22	-20	-20	-20	-20	-20	-44	-20	-20	-44	-20	-20	-20	-22	-22	-22	-22	-44	-44	-44	-22
-20	-20	-20	-22	-20	-22	-20	-22	-22	-22	-20	-22	-20	-20	-20	-22	-20	-20	-22	-22	-20	-22	-20	-22	-20	-20	-22	-22	-20	-20	-22	-44	-22	-22	-22	-22	-22	-44	-20	-44	-22	-22	-20	-20	-22	-20	-44	-22	-20	-44
-22	-20	-22	-20	-22	-20	-20	-22	-44	-22	-20	-20	-20	-20	-44	-20	-22	-20	-20	-20	-22	-20	-20	-22	-22	-22	-22	-22	-22	-20	-44	-20	-20	-22	-44	-22	-22	-44	-20	-20	-22	-20	-20	-20	-22	-22	-22	-20	-20	-20
-20	-20	-22	-22	-22	-22	-20	-20	-22	-20	-22	-20	-22	-22	-22	-22	-20	-20	-20	-22	-20	-22	-20	-20	-20	-20	-44	-20	-22	-20	-20	-20	-22	-44	-20	-22	-22	-20	-20	-20	-20	-20	-20	-22	-22	-22	-22	-20	-22	-44
-44	-20	-44	-22	-20	-22	-22	-20	-44	-20	-22	-20	-20	-20	-44	-20	-20	-22	-44	-20	-22	-20	-20	-22	-22	-20	-20	-44	-22	-20	-22	-20	-20	-22	-20	-22	-20	-22	-22	-22	-20	-20	-20	-20	-22	-22	-22	-22	-20	-22
-20	-20	-44	-22	-22	-20	-20	-22	-20	-20	-20	-20	-20	-22	-20	-44	-22	-20	-44	-20	-22	-20	-22	-22	-22	-20	-22	-22	-22	-20	-20	-44	-22	-44	-20	-20	-20	-22	-20	-22	-22	-20	-22	-44	-22	-44	-20	-22	-44	-20
-20	-44	-22	-20	-44	-20	-22	-44	-22	-22	-22	-20	-22	-20	-22	-22	-20	-20	-22	-44	-44	-20	-22	-20	-44	-22	-20	-22	-22	-22	-22	-20	-20	-22	-44	-22	-22	-22	-44	-20	-20	-20	-22	-22	-20	-20	-20	-20	-22	-20
-22	-22	-22	-20	-22	-20	-20	-20	-44	-22	-22	-22	-22	-20	-20	-44	-22	-20	-20	-20	-20	-44	-20	-22	-22	-20	-22	-22	-22	-20	-44	-22	-20	-44	-20	-20	-22	-20	-22	-22	-44	-22	-44	-20	-20	-20	-44	-22	-20	-22
-22	-20	-22	-22	-20	-22	-22	-20	-20	-22	-20	-44	-22	-20	-20	-44	-20	-22	-20	-20	-44	-22	-20	-44	-20	-22	-22	-20	-20	-22	-20	-22	-20	-20	-20	-44	-22	-22	-22	-20	-20	-20	-22	-22	-20	-22	-20	-22	-44	-20
-22	-20	-44	-22	-22	-20	-22	-20	-22	-20	-20	-20	-22	-20	-22	-44	-22	-22	-20	-20	-20	-22	-20	-44	-20	-44	-22	-20	-44	-22	-44	-20	-20	-44	-22	-20	-44	-22	-22	-20	-20	-20	-20	-22	-22	-20	-20	-22	-22	-20
-20	-44	-20	-22	-22	-44	-22	-22	-20	-22	-20	-44	-20	-22	-22	-22	-22	-22	-20	-44	-44	-44	-20	-20	-22	-22	-20	-20	-20	-22	-22	-20	-22	-20	-22	-22	-20	-22	-44	-20	-20	-22	-44	-20	-22	-22	-20	-22	-20	-20
-20	-20	-20	-22	-20	-20	-20	-44	-20	-20	-20	-20	-20	-20	-44	-20	-20	-22	-20	-22	-20	-20	-20	-20	-20	-22	-20	-44	-20	-22	-20	-44	-22	-20	-20	-44	-20	-20	-20	-20	-44	-22	-22	-22	-22	-22	-22	-20	-22	-22
-20	-22	-20	-44	-22	-22	-22	-20	-44	-20	-22	-44	-20	-22	-22	-20	-22	-20	-20	-20	-22	-20	-20	-20	-22	-20	-20	-20	-22	-22	-20	-20	-22	-44	-22	-20	-22	-44	-22	-20	-20	-22	-44	-22	-22	-22	-22	-44	-20	-22
-22	-22	-22	-22	-20	-22	-44	-22	-22	-22	-20	-22	-22	-22	-22	-20	-44	-44	-22	-22	-20	-22	-20	-20	-22	-22	-20	-20	-44	-44	-20	-20	-20	-22	-20	-22	-44	-20	-20	-20	-20	-22	-44	-22	-22	-22	-20	-20	-20	-22
-20	-20	-22	-22	-22	-20	-44	-22	-22	-22	-20	-22	-20	-20	-22	-22	-20	-22	-20	-20	-20	-20	-22	-20	-22	-20	-22	-20	-22	-44	-22	-22	-22	-20	-20	-20	-20	-20	-44	-22	-44	-20	-22	-20	-20	-20	-22	-44	-20	-20
-22	-44	-20	-22	-44	-22	-22	-20	-22	-20	-44	-22	-44	-20	-44	-44	-20	-22	-44	-20	-22	-22	-20	-20	-44	-22	-20	-22	-22	-20	-22	-20	-22	-22	-44	-22	-22	-22	-20	-22	-20	-20	-20	-22	-20	-20	-22	-20	-20	-20
-22	-22	-20	-44	-20	-22	-22	-20	-20	-20	-22	-20	-20	-22	-44	-44	-20	-22	-22	-20	-22	-22	-20	-20	-20	-22	-22	-22	-20	-20	-20	-22	-22	-20	-22	-20	-22	-44	-20	-20	-20	-20	-22	-22	-22	-20	-22	-22	-22	-20
-20	-22	-22	-22	-20	-20	-44	-20	-20	-22	-20	-22	-22	-22	-22	-22	-22	-20	-22	-20	-22	-22	-22	-44	-44	-22	-22	-20	-22	-44	-20	-44	-22	-44	-44	-20	-20	-20	-20	-44	-20	-20	-22	-20	-20	-22	-22	-22	-20	-44
-20	-22	-20	-20	-44	-20	-22	-20	-20	-20	-44	-22	-20	-20	-22	-20	-22	-44	-20	-44	-22	-20	-20	-22	-20	-44	-20	-44	-22	-20	-20	-22	-20	-22	-20	-44	-22	-20	-44	-20	-20	-20	-22	-20	-22	-22	-44	-44	-20	-20
-22	-44	-20	-20	-44	-20	-22	-22	-22	-20	-20	-20	-22	-20	-20	-20	-22	-22	-20	-20	-20	-44	-20	-20	-22	-20	-22	-22	-20	-22	-20	-22	-20	-20	-44	-22	-20	-20	-20	-20	-44	-20	-22	-22	-22	-22	-22	-20	-20	-44
-22	-20	-20	-20	-20	-22	-22	-20	-20	-20	-20	-20	-22	-20	-20	-44	-22	-20	-20	-44	-22	-20	-20	-22	-22	-20	-20	-22	-22	-22	-44	-20	-22	-22	-22	-20	-20	-20	-22	-22	-20	-22	-22	-22	-20	-20	-22	-20	-20	-22
-20	-20	-20	-22	-20	-20	-22	-20	-22	-20	-20	-20	-20	-22	-20	-22	-22	-22	-20	-22	-22	-20	-22	-22	-44	-20	-22	-20	-44	-20	-22	-22	-22	-20	-20	-44	-20	-22	-20	-20	-20	-20	-20	-20	-20	-20	-20	-22	-22	-44
-20	-22	-20	-20	-22	-20	-20	-22	-20	-20	-22	-44	-20	-22	-20	-22	-20	-20	-22	-22	-44	-20	-22	-22	-22	-22	-22	-20	-22	-22	-20	-22	-22	-20	-20	-22	-22	-22	-22	-20	-44	-20	-20	-44	-20	-22	-22	-22	-22	-22
-20	-44	-20	-44	-22	-44	-22	-22	-22	-22	-44	-22	-20	-22	-20	-20	-20	-22	-44	-20	-44	-22	-20	-22	-22	-44	-20	-22	-20	-20	-20	-20	-22	-22	-20	-20	-20	-20	-20	-20	-20	-22	-20	-44	-22	-20	-44	-22	-22	-20
-20	-22	-22	-22	-22	-22	-20	-20	-22	-44	-20	-44	-44	-44	-44	-22	-22	-44	-20	-20	-22	-22	-20	-20	-20	-22	-22	-20	-22	-22	-22	-20	-22	-20	-20	-44	-22	-20	-44	-22	-44	-20	-22	-22	-22	-22	-22	-20	-22	-20
-20	-20	-44	-20	-22	-20	-20	-22	-22	-20	-22	-20	-22	-20	-20	-20	-20	-20	-20	-44	-22	-20	-22	-20	-20	-20	-22	-44	-22	-22	-20	-22	-22	-44	-20	-20	-22	-44	-20	-22	-22	-22	-22	-22	-20	-22	-20	-20	-44	-22
-22	-22	-20	-22	-20	-22	-22	-22	-20	-44	-22	-44	-20	-20	-22	-44	-22	-20	-22	-22	-20	-44	-22	-20	-22	-20	-20	-20	-22	-20	-20	-22	-22	-22	-22	-22	-22	-22	-22	-20	-22	-20	-20	-20	-22	-20	-22	-22	-20	-44
-22	-44	-20	-44	-22	-20	-20	-22	-44	-22	-44	-22	-20	-44	-20	-22	-22	-22	-22	-22	-22	-22	-22	-20	-22	-22	-22	-22	-20	-22	-20	-44	-20	-20	-44	-20	-22	-22	-20	-20	-20	-20	-44	-44	-20	-22	-22	-44	-20	-20
-22	-22	-22	-44	-44	-22	-22	-20	-22	-20	-44	-44	-20	-22	-20	-22	-20	-20	-20	-20	-22	-20	-20	-20	-20	-22	-22	-22	-44	-20	-20	-22	-20	-22	-22	-20	-22	-20	-20	-22	-44	-20	-20	-22	-22	-20	-20	-22	-20	-44
-20	-22	-44	-22	-20	-22	-20	-22	-20	-22	-20	-20	-20	-44	-20	-22	-22	-22	-44	-22	-22	-22	-44	-22	-22	-20	-44	-22	-20	-20	-22	-20	-22	-44	-20	-22	-20	-22	-20	-22	-22	-22	-20	-22	-22	-22	-44	-22	-44	-44
-22	-20	-20	-22	-22	-44	-22	-20	-20	-22	-44	-20	-22	-22	-20	-44	-22	-22	-22	-20	-20	-20	-20	-20	-44	-22	-44	-22	-22	-20	-22	-20	-20	-20	-22	-44	-20	-20	-20	-20	-22	-22	-20	-20	-20	-22	-44	-22	-44	-20
-20	-20	-20	-20	-44	-20	-22	-22	-44	-20	-20	-22	-22	-22	-22	-22	-22	-22	-22	-44	-20	-20	-22	-22	-22	-20	-22	-22	-22	-20	-44	-22	-44	-22	-20	-20	-22	-22	-22	-20	-22	-22	-20	-22	-20	-20	-22	-20	-22	-22
-20	-20	-20	-22	-20	-22	-20	-20	-20	-22	-20	-20	-22	-20	-20	-20	-20	-22	-20	-22	-22	-20	-44	-20	-20	-20	-44	-22	-44	-22	-22	-22	-20	-22	-22	-44	-20	-22	-20	-44	-22	-20	-22	-22	-22	-20	-22	-20	-44	-22
-20	-20	-20	-22	-22	-22	-20	-20	-22	-20	-20	-20	-22	-20	-44	-44	-44	-20	-20	-20	-20	-22	-22	-22	-22	-22	-20	-20	-20	-44	-22	-44	-22	-20	-20	-22	-20	-20	-44	-20	-44	-20	-20	-22	-44	-20	-22	-22	-22	-20
-20	-22	-22	-20	-22	-22	-22	-20	-20	-20	-22	-20	-20	-22	-20	-22	-44	-22	-44	-20	-22	-44	-22	-44	-22	-20	-22	-22	-22	-20	-22	-20	-20	-22	-44	-20	-22	-20	-22	-22	-20	-44	-22	-22	-44	-22	-22	-22	-20	-20
-20	-20	-22	-22	-20	-22	-20	-20	-22	-22	-44	-20	-22	-22	-20	-20	-22	-22	-44	-22	-20	-20	-22	-22	-20	-20	-22	-22	-22	-20	-20	-20	-20	-22	-22	-22	-44	-22	-22	-20	-44	-22	-20	-20	-22	-20	-20	-44	-20	-22
-20	-44	-22	-22	-22	-20	-22	-20	-22	-20	-44	-20	-20	-22	-22	-22	-22	-22	-44	-22	-44	-20	-44	-20	-20	-20	-22	-22	-20	-22	-22	-22	-44	-20	-22	-44	-20	-22	-20	-22	-20	-22	-22	-22	-22	-44	-44	-22	-22	-22
-20	-22	-22	-20	-22	-20	-44	-20	-22	-22	-22	-20	-44	-20	-44	-44	-22	-22	-20	-20	-44	-20	-20	-20	-20	-22	-22	-22	-20	-22	-20	-20	-20	-20	-22	-22	-22	-22	-22	-22	-44	-20	-44	-22	-20	-20	-20	-44	-22	-22
-20	-20	-22	-22	-22	-20	-20	-22	-44	-22	-44	-20	-22	-20	-44	-22	-20	-22	-20	-22	-20	-20	-44	-20	-20	-22	-20	-20	-22	-20	-22	-22	-22	-20	-20	-44	-20	-20	-22	-20	-20	-44	-20	-22	-22	-22	-44	-22	-20	-22
-20	-20	-22	-20	-22	-22	-44	-22	-20	-22	-20	-22	-20	-22	-22	-22	-20	-20	-22	-20	-22	-20	-20	-22	-22	-20	-20	-22	-22	-20	-20	-20	-20	-44	-20	-22	-20	-22	-22	-20	-20	-20	-22	-22	-20	-20	-22	-20	-22	-20
-20	-20	-44	-20	-20	-20	-22	-22	-20	-22	-20	-22	-22	-22	-22	-20	-22	-22	-20	-20	-22	-22	-22	-20	-44	-22	-22	-20	-22	-22	-22	-44	-20	-22	-20	-44	-44	-22	-22	-22	-20	-22	-22	-22	-20	-22	-22	-22	-22	-22
-44	-22	-22	-22	-22	-20	-22	-20	-22	-44	-20	-20	-44	-20	-22	-44	-20	-22	-22	-20	-22	-20	-20	-20	-20	-20	-22	-22	-44	-20	-22	-22	-20	-20	-22	-22	-22	-20	-20	-44	-20	-22	-20	-22	-44	-20	-22	-20	-20	-20
-22	-20	-44	-20	-20	-44	-22	-44	-22	-20	-20	-44	-20	-20	-44	-22	-20	-20	-20	-20	-20	-44	-20	-22	-20	-22	-22	-20	-20	-22	-20	-20	-22	-22	-20	-22	-20	-22	-22	-20	-20	-20	-22	-20	-22	-44	-20	-44	-20	-22
-22	-20	-22	-22	-22	-22	-22	-20	-20	-44	-22	-20	-20	-20	-20	-44	-20	-22	-22	-44	-20	-20	-20	-44	-22	-22	-22	-22	-20	-20	-22	-22	-20	-22	-20	-22	-20	-44	-22	-20	-22	-22	-20	-22	-22	-20	-20	-20	-20	-22
-20	-22	-20	-20	-22	-44	-20	-44	-20	-22	-20	-20	-22	-44	-22	-22	-22	-20	-20	-22	-22	-20	-44	-20	-44	-22	-20	-22	-20	-44	-22	-20	-44	-44	-44	-22	-22	-44	-20	-22	-20	-22	-44	-22	-44	-22	-20	-22	-22	-22
-20	-20	-20	-20	-20	-20	-22	-20	-20	-22	-20	-22	-20	-20	-20	-20	-20	-22	-20	-22	-22	-20	-20	-22	-22	-22	-22	-20	-22	-20	-22	-22	-22	-20	-22	-22	-44	-22	-44	-22	-22	-20	-22	-22	-20	-44	-20	-20	-44	-44
-20	-22	-22	-44	-20	-44	-22	-20	-20	-44	-20	-22	-22	-20	-22	-22	-20	-20	-22	-20	-20	-22	-22	-20	-20	-20	-22	-20	-44	-22	-22	-44	-22	-20	-44	-44	-20	-20	-22	-20	-20	-22	-22	-20	-20	-20	-22	-20	-20	-20
-44	-20	-20	-22	-22	-20	-22	-22	-44	-20	-20	-20	-44	-22	-22	-20	-20	-22	-20	-22	-20	-22	-20	-22	-20	-44	-22	-20	-20	-22	-44	-22	-44	-22	-20	-20	-20	-22	-44	-22	-22	-22	-20	-44	-22	-22	-20	-20	-44	-44
-22	-20	-22	-22	-22	-20	-44	-20	-20	-44	-20	-44	-22	-20	-22	-22	-20	-22	-20	-20	-22	-22	-22	-22	-44	-20	-22	-22	-20	-20	-22	-20	-20	-44	-20	-44	-22	-22	-20	-20	-22	-20	-22	-22	-20	-22	-22	-22	-22	-20
-22	-20	-22	-22	-20	-22	-22	-22	-22	-20	-22	-20	-20	-22	-20	-20	-22	-20	-22	-20	-20	-22	-22	-20	-22	-44	-20	-22	-20	-22	-20	-44	-20	-22	-22	-44	-20	-20	-22	-20	-20	-22	-44	-22	-22	-20	-20	-20	-22	-20
-20	-20	-22	-22	-22	-22	-22	-22	-22	-44	-22	-20	-20	-20	-22	-22	-20	-22	-20	-20	-22	-22	-20	-20	-20	-22	-22	-20	-22	-20	-22	-22	-22	-20	-22	-22	-20	-20	-22	-20	-22	-20	-22	-22	-20	-22	-20	-20	-20	-22
-20	-20	-22	-22	-20	-22	-22	-22	-20	-44	-20	-22	-22	-22	-44	-22	-20	-20	-44	-20	-44	-20	-20	-20	-22	-20	-20	-22	-22	-20	-20	-20	-20	-22	-44	-22	-22	-20	-20	-22	-20	-20	-22	-20	-22	-22	-22	-44	-22	-20
-22	-22	-22	-22	-20	-20	-44	-20	-22	-20	-20	-20	-20	-20	-22	-22	-22	-22	-20	-44	-20	-20	-20	-22	-22	-22	-20	-22	-44	-20	-20	-20	-20	-20	-20	-44	-44	-20	-20	-20	-22	-20	-22	-22	-44	-22	-20	-22	-20	-44
-44	-20	-22	-20	-20	-20	-20	-20	-20	-20	-22	-22	-44	-22	-44	-20	-22	-22	-22	-20	-22	-22	-20	-20	-20	-22	-20	-22	-22	-22	-22	-22	-22	-20	-20	-20	-22	-22	-44	-22	-20	-22	-22	-22	-20	-22	-22	-20	-44	-22
-20	-22	-22	-20	-44	-20	-20	-20	-20	-20	-22	-44	-22	-22	-20	-20	-22	-22	-20	-20	-22	-22	-22	-20	-22	-20	-20	-44	-22	-22	-22	-22	-22	-44	-22	-44	-22	-20	-20	-22	-22	-20	-22	-20	-22	-22	-20	-22	-44	-20
-20	-22	-44	-22	-22	-20	-22	-22	-22	-22	-20	-22	-20	-20	-22	-20	-20	-22	-20	-20	-20	-44	-20	-20	-22	-22	-22	-44	-20	-20	-22	-20	-44	-20	-44	-44	-20	-20	-22	-44	-20	-22	-44	-44	-44	-44	-22	-20	-22	-20
-20	-44	-20	-20	-44	-20	-20	-44	-20	-22	-22	-22	-20	-22	-22	-20	-20	-22	-20	-20	-22	-20	-20	-20	-20	-22	-20	-44	-22	-22	-20	-22	-20	-22	-20	-20	-22	-22	-20	-20	-20	-20	-44	-44	-20	-20	-22	-20	-22	-20
-20	-22	-20	-20	-20	-20	-22	-22	-20	-22	-20	-20	-22	-22	-22	-44	-22	-22	-22	-22	-22	-20	-20	-22	-44	-20	-22	-22	-20	-22	-20	-44	-22	-20	-22	-20	-22	-20	-22	-22	-44	-22	-20	-22	-22	-44	-44	-22	-22	-20
-22	-20	-20	-44	-44	-22	-20	-44	-44	-20	-44	-20	-22	-20	-22	-22	-22	-22	-22	-20	-44	-20	-20	-22	-20	-20	-20	-20	-22	-20	-22	-22	-44	-22	-22	-22	-22	-20	-20	-20	-22	-22	-22	-22	-22	-20	-22	-20	-22	-20
-20	-20	-22	-22	-20	-44	-22	-22	-22	-20	-20	-22	-22	-22	-20	-22	-20	-44	-44	-20	-20	-20	-22	-20	-22	-22	-20	-20	-44	-22	-22	-44	-22	-22	-22	-22	-20	-20	-20	-20	-20	-22	-22	-20	-20	-22	-22	-22	-22	-20
-44	-22	-22	-20	-44	-20	-22	-44	-22	-22	-22	-20	-20	-22	-20	-20	-20	-22	-44	-20	-22	-20	-22	-20	-22	-22	-20	-20	-44	-22	-20	-44	-20	-20	-22	-20	-22	-20	-22	-22	-20	-20	-20	-22	-44	-20	-22	-44	-22	-22
-20	-22	-44	-44	-44	-22	-22	-22	-20	-22	-20	-20	-22	-22	-22	-20	-44	-22	-22	-44	-20	-20	-20	-20	-22	-22	-22	-44	-44	-20	-20	-22	-22	-20	-22	-22	-20	-20	-44	-20	-20	-20	-22	-20	-22	-22	-44	-20	-44	-20
-22	-20	-20	-20	-20	-20	-22	-20	-20	-20	-20	-22	-22	-20	-20	-20	-20	-22	-22	-44	-20	-20	-22	-44	-20	-20	-44	-22	-22	-20	-22	-22	-22	-20	-22	-22	-20	-44	-22	-20	-20	-44	-20	-20	-22	-22	-22	-22	-20	-20
-20	-22	-22	-20	-22	-22	-20	-22	-22	-22	-44	-20	-22	-20	-20	-20	-22	-20	-44	-44	-22	-22	-20	-20	-20	-22	-20	-20	-22	-22	-20	-22	-20	-20	-22	-44	-22	-22	-22	-44	-22	-20	-22	-20	-20	-20	-22	-20	-22	-22
-20	-22	-22	-20	-22	-22	-22	-22	-20	-44	-22	-20	-44	-44	-20	-20	-20	-20	-22	-44	-20	-44	-20	-44	-20	-22	-44	-20	-20	-22	-20	-22	-20	-20	-22	-20	-22	-22	-20	-20	-20	-22	-20	-20	-22	-22	-22	-22	-44	-22
-20	-44	-20	-20	-44	-20	-44	-22	-22	-20	-22	-22	-20	-20	-44	-20	-20	-22	-22	-20	-20	-44	-22	-20	-22	-22	-20	-22	-20	-20	-22	-20	-20	-20	-22	-22	-20	-22	-44	-20	-22	-22	-20	-22	-44	-22	-22	-20	-20	-20
-22	-20	-22	-20	-20	-20	-20	-22	-22	-22	-22	-22	-22	-22	-20	-20	-20	-20	-20	-20	-44	-22	-20	-20	-22	-22	-20	-22	-20	-44	-20	-20	-20	-44	-22	-20	-22	-22	-20	-22	-22	-20	-20	-20	-44	-22	-20	-20	-20	-22
-22	-22	-22	-20	-20	-20	-20	-44	-44	-20	-22	-22	-20	-20	-22	-20	-22	-22	-22	-20	-22	-22	-44	-22	-22	-22	-20	-20	-44	-20	-20	-20	-22	-20	-20	-22	-44	-20	-20	-20	-22	-22	-20	-20	-22	-20	-20	-20	-22	-22
-20	-22	-22	-22	-44	-22	-20	-20	-20	-20	-44	-44	-20	-20	-20	-20	-44	-20	-22	-44	-20	-20	-22	-22	-44	-22	-22	-22	-20	-20	-22	-22	-22	-44	-20	-22	-22	-20	-22	-20	-20	-22	-22	-22	-22	-20	-44	-22	-20	-22
-22	-20	-22	-44	-20	-20	-22	-20	-20	-20	-22	-22	-44	-22	-20	-22	-20	-44	-20	-44	-20	-20	-20	-44	-20	-22	-22	-20	-22	-22	-20	-20	-20	-20	-22	-20	-20	-20	-22	-44	-20	-22	-20	-44	-20	-44	-22	-44	-22	-22
-20	-44	-20	-20	-20	-22	-20	-22	-20	-20	-22	-20	-22	-20	-20	-44	-22	-22	-22	-22	-22	-20	-20	-22	-22	-22	-22	-44	-20	-22	-22	-20	-22	-22	-20	-20	-22	-22	-22	-22	-22	-20	-20	-44	-44	-22	-22	-20	-20	-20
-22	-20	-20	-20	-22	-22	-22	-20	-22	-44	-44	-22	-22	-44	-22	-20	-44	-22	-44	-20	-44	-20	-20	-22	-44	-20	-22	-22	-22	-22	-22	-20	-20	-22	-22	-20	-20	-20	-44	-22	-20	-22	-44	-20	-22	-20	-20	-20	-20	-20
-22	-20	-22	-20	-20	-22	-20	-20	-20	-44	-22	-22	-20	-20	-20	-22	-20	-20	-22	-20	-20	-22	-22	-20	-20	-22	-20	-20	-20	-44	-20	-22	-22	-22	-22	-22	-22	-20	-44	-20	-20	-44	-22	-44	-22	-22	-20	-22	-22	-22
-22	-22	-20	-20	-22	-20	-20	-20	-20	-20	-20	-44	-22	-20	-22	-20	-20	-22	-22	-20	-20	-20	-22	-22	-20	-20	-44	-20	-22	-22	-20	-22	-22	-20	-22	-20	-20	-22	-20	-20	-22	-22	-20	-20	-22	-22	-20	-44	-20	-20
-20	-22	-22	-20	-44	-20	-20	-22	-22	-22	-20	-22	-20	-20	-22	-20	-20	-22	-22	-22	-22	-20	-22	-22	-20	-20	-20	-20	-22	-20	-20	-22	-20	-22	-20	-22	-20	-20	-20	-20	-20	-20	-22	-22	-20	-22	-22	-20	-22	-20
-20	-20	-20	-20	-44	-20	-20	-20	-20	-44	-20	-20	-22	-20	-20	-20	-20	-44	-20	-22	-20	-22	-44	-22	-22	-22	-44	-22	-20	-20	-20	-22	-22	-22	-20	-20	-44	-20	-22	-44	-44	-22	-20	-20	-22	-20	-20	-20	-22	-44
-22	-22	-20	-22	-20	-44	-44	-22	-44	-20	-22	-22	-20	-22	-22	-20	-22	-20	-20	-22	-20	-22	-22	-22	-22	-20	-20	-20	-20	-22	-20	-20	-22	-22	-22	-20	-20	-20	-22	-22	-44	-44	-20	-44	-20	-20	-22	-22	-44	-20
-20	-44	-44	-20	-22	-20	-44	-22	-22	-20	-44	-44	-22	-22	-44	-44	-22	-22	-44	-22	-22	-22	-20	-44	-20	-22	-22	-22	-20	-44	-20	-44	-22	-20	-22	-22	-20	-20	-22	-22	-20	-20	-22	-44	-20	-22	-22	-20	-20	-20
-20	-44	-44	-22	-20	-20	-20	-20	-20	-20	-22	-22	-44	-22	-22	-22	-22	-22	-22	-22	-22	-22	-22	-22	-22	-22	-22	-20	-44	-22	-22	-22	-22	-22	-20	-22	-20	-22	-22	-44	-20	-20	-44	-20	-20	-22	-22	-20	-20	-20
-22	-20	-44	-22	-22	-22	-22	-22	-22	-22	-22	-22	-22	-22	-22	-22	-20	-44	-44	-20	-22	-20	-22	-20	-22	-22	-20	-22	-22	-20	-22	-44	-44	-22	-44	-20	-20	-20	-44	-20	-22	-22	-22	-22	-20	-20	-22	-22	-22	-22
-22	-20	-22	-44	-22	-22	-20	-20	-22	-22	-20	-20	-20	-22	-22	-20	-22	-22	-20	-22	-20	-22	-22	-22	-22	-20	-22	-20	-20	-44	-20	-44	-20	-22	-22	-22	-20	-22	-20	-20	-22	-20	-22	-20	-22	-22	-22	-22	-22	-44
-20	-20	-20	-44	-20	-20	-20	-22	-22	-22	-20	-22	-22	-20	-22	-20	-22	-22	-22	-22	-22	-20	-22	-22	-20	-20	-44	-22	-22	-22	-22	-22	-20	-20	-22	-20	-20	-20	-44	-22	-44	-20	-22	-22	-20	-22	-22	-20	-22	-22
-20	-22	-22	-22	-22	-44	-22	-44	-44	-44	-22	-20	-20	-20	-20	-22	-20	-22	-22	-20	-22	-22	-22	-20	-44	-22	-20	-20	-20	-22	-44	-22	-20	-22	-44	-44	-22	-22	-22	-22	-20	-20	-44	-22	-22	-44	-20	-20	-22	-44
-20	-20	-44	-20	-44	-20	-22	-20	-20	-20	-22	-44	-22	-22	-22	-22	-20	-20	-22	-20	-22	-20	-22	-22	-22	-20	-22	-20	-20	-20	-20	-22	-20	-20	-20	-44	-22	-20	-22	-22	-20	-22	-20	-22	-20	-44	-20	-22	-44	-20
-20	-20	-22	-44	-20	-20	-22	-22	-20	-22	-22	-20	-44	-20	-20	-44	-20	-20	-20	-20	-22	-22	-20	-22	-22	-20	-44	-20	-22	-20	-22	-20	-20	-20	-20	-20	-44	-44	-22	-20	-22	-20	-20	-22	-22	-44	-44	-20	-22	-20
-20	-44	-22	-22	-20	-44	-20	-44	-20	-20	-22	-44	-22	-22	-20	-20	-22	-22	-22	-20	-20	-44	-44	-20	-20	-20	-44	-22	-20	-20	-20	-22	-22	-22	-22	-22	-22	-20	-22	-20	-20	-22	-20	-20	-20	-20	-22	-22	-22	-20
-20	-22	-20	-44	-22	-22	-44	-20	-22	-22	-20	-22	-20	-22	-22	-44	-44	-20	-44	-20	-44	-20	-20	-22	-22	-22	-44	-22	-20	-44	-22	-44	-20	-20	-22	-22	-20	-22	-20	-20	-22	-20	-20	-20	-22	-20	-20	-22	-22	-22
-22	-20	-44	-20	-22	-22	-22	-22	-20	-22	-22	-22	-22	-22	-20	-20	-44	-22	-22	-44	-22	-20	-20	-44	-22	-20	-20	-22	-20	-20	-22	-20	-20	-20	-22	-22	-22	-22	-22	-20	-22	-44	-22	-20	-22	-20	-22	-22	-44	-22
-44	-20	-44	-22	-20	-22	-22	-20	-44	-22	-22	-44	-22	-20	-22	-22	-20	-22	-20	-20	-20	-20	-22	-20	-22	-20	-20	-44	-20	-22	-20	-20	-20	-20	-22	-22	-20	-22	-22	-44	-44	-22	-22	-22	-44	-44	-20	-20	-20	-20
-44	-20	-22	-20	-20	-20	-44	-44	-20	-20	-22	-44	-22	-20	-22	-20	-22	-22	-20	-22	-44	-22	-20	-22	-20	-20	-20	-22	-22	-20	-22	-20	-44	-20	-44	-22	-22	-20	-22	-22	-22	-22	-44	-44	-20	-22	-20	-22	-20	-22
-22	-44	-20	-44	-22	-44	-20	-20	-44	-20	-20	-22	-20	-22	-20	-20	-20	-20	-20	-44	-20	-22	-22	-20	-22	-22	-22	-20	-20	-20	-22	-20	-20	-22	-20	-22	-20	-20	-22	-22	-22	-20	-20	-20	-44	-20	-20	-20	-20	-22
-20	-20	-20	-22	-22	-44	-20	-22	-22	-20	-20	-20	-20	-44	-22	-22	-22	-20	-22	-22	-20	-22	-22	-20	-44	-44	-20	-20	-20	-20	-20	-22	-22	-22	-22	-22	-22	-44	-22	-20	-22	-20	-20	-20	-20	-20	-44	-44	-22	-20
-22	-22	-22	-20	-20	-20	-22	-22	-22	-22	-20	-22	-22	-20	-22	-20	-22	-20	-20	-20	-22	-20	-22	-22	-20	-20	-20	-22	-22	-20	-20	-20	-44	-22	-20	-20	-22	-22	-20	-20	-22	-22	-20	-22	-20	-44	-22	-20	-22	-22
-22	-22	-20	-22	-22	-22	-20	-20	-20	-22	-20	-22	-20	-22	-22	-22	-22	-44	-20	-44	-22	-20	-20	-20	-20	-20	-20	-44	-20	-22	-22	-44	-22	-20	-20	-20	-22	-20	-44	-20	-44	-22	-20	-22	-22	-20	-20	-22	-20	-44
-22	-20	-20	-20	-22	-20	-20	-44	-20	-22	-22	-20	-20	-44	-44	-20	-22	-22	-22	-44	-20	-20	-20	-20	-22	-20	-20	-22	-20	-20	-20	-22	-22	-20	-20	-20	-22	-20	-20	-22	-20	-44	-20	-44	-20	-22	-20	-20	-20	-44
-22	-22	-44	-20	-20	-20	-20	-20	-22	-20	-22	-22	-22	-22	-20	-20	-20	-20	-22	-22	-22	-20	-44	-22	-20	-22	-20	-22	-22	-20	-20	-22	-20	-22	-44	-22	-20	-20	-20	-20	-22	-20	-20	-22	-20	-20	-20	-22	-44	-22
-20	-44	-22	-20	-20	-22	-22	-22	-20	-22	-44	-22	-22	-22	-20	-22	-22	-20	-20	-20	-44	-22	-20	-20	-22	-20	-22	-22	-22	-20	-20	-44	-20	-22	-20	-22	-22	-22	-20	-22	-22	-22	-44	-20	-44	-22	-22	-22	-44	-22
-22	-20	-22	-20	-20	-20	-22	-22	-22	-22	-22	-22	-22	-20	-22	-20	-20	-20	-20	-20	-22	-22	-20	-22	-20	-20	-20	-22	-22	-20	-22	-22	-22	-22	-44	-20	-22	-20	-22	-22	-20	-22	-20	-20	-22	-20	-22	-20	-20	-20
-22	-20	-22	-20	-22	-44	-22	-22	-20	-20	-44	-20	-22	-44	-22	-20	-20	-20	-20	-20	-22	-44	-22	-20	-22	-20	-20	-20	-20	-44	-22	-22	-22	-20	-20	-22	-22	-20	-20	-20	-44	-20	-20	-22	-20	-20	-20	-22	-44	-22
-20	-22	-20	-22	-20	-20	-44	-44	-20	-20	-20	-20	-22	-22	-20	-22	-20	-44	-20	-22	-22	-22	-22	-44	-22	-22	-22	-20	-20	-20	-44	-20	-44	-22	-22	-22	-20	-22	-44	-22	-22	-22	-20	-44	-20	-22	-22	-22	-22	-22
-20	-44	-44	-22	-44	-20	-22	-20	-44	-22	-22	-20	-20	-22	-44	-20	-20	-22	-44	-44	-44	-44	-20	-22	-22	-22	-44	-22	-44	-20	-22	-22	-22	-20	-22	-20	-22	-20	-22	-20	-44	-20	-22	-20	-44	-20	-20	-20	-22	-44
-22	-22	-44	-22	-20	-20	-22	-20	-20	-20	-44	-20	-22	-22	-20	-22	-20	-20	-22	-22	-44	-20	-22	-22	-20	-20	-22	-22	-20	-20	-44	-20	-22	-20	-22	-22	-20	-20	-20	-22	-44	-20	-22	-22	-22	-44	-22	-44	-20	-20
-20	-44	-22	-22	-22	-22	-20	-22	-22	-44	-20	-20	-22	-22	-20	-20	-22	-22	-20	-20	-22	-22	-20	-20	-22	-22	-20	-22	-20	-22	-22	-20	-20	-22	-22	-22	-20	-22	-20	-22	-20	-22	-20	-44	-22	-20	-22	-22	-22	-20
[truncated: 5,000 more columns]
